# Supplementary material for: CircRNAs in Xiang pig ovaries among diestrus and estrus stages
Source: Porcine Health Manag. 2022 Jun 23;8:29. doi: 10.1186/s40813-022-00270-1 (PMC9219244; doi:10.1186/s40813-022-00270-1)
Supplement: Supplementary file 1 — Additional file 1. Table S1. Overview of RNA-Seq data. [file 40813_2022_270_MOESM1_ESM.xlsx]

## Sheet: Table S1
	Table S1. Overview of RNA-Seq data
	Sample	Raw reads	Q20	Q30	GC%	Clean reads	Mapped reads	Unmapped reads	Mapped rate %
	175	154081920	0.9859	0.9629	0.4804	151925078	125739097	26185981	0.8276
	177	153720354	0.9861	0.9628	0.4964	151567932	121965332	29602600	0.8047
	178	153806468	0.9868	0.9647	0.4911	152207958	125237562	26970396	0.8228
	179	154108016	0.986	0.963	0.4834	152108698	124992398	27116300	0.8217
	176	152340160	0.986	0.9628	0.4825	150394234	125683189	24711045	0.8357
	193	154201268	0.9856	0.9622	0.4861	152194728	126214427	25980301	0.8293
	194	154371952	0.9841	0.9586	0.4839	151917744	118371188	33546556	0.7792
	195	154118858	0.9859	0.9627	0.4882	151981828	126588537	25393291	0.8329
