# Supplementary material for: CircRNAs in Xiang pig ovaries among diestrus and estrus stages
Source: Porcine Health Manag. 2022 Jun 23;8:29. doi: 10.1186/s40813-022-00270-1 (PMC9219244; doi:10.1186/s40813-022-00270-1)
Supplement: Supplementary file 2 — Additional file 2. Table S2. The circRNAs expressed in the ovaries of Xiang pig at diestrus and estrus phases. [file 40813_2022_270_MOESM2_ESM.xlsx]

## Sheet: Table S2
	Table S2. The circRNAs expressed in the ovaries of Xiang pig at diestrus and estrus phases
	CircRNA	CircRNA_ID	Chr	Start	End	CircRNA_type	Gene_id	Strand	CPM-Diestrus					CPM-Estrus					Diestrus								Estrus
									175	177	178	179	AVE	193	194	195	176	AVE	175-State	175-Seq	177-State	177-Seq	178-State	178-Seq	179-State	179-Seq	193-State	193-Seq	194-State	194-Seq	195-State	195-Seq	176-State	176-Seq
	circ_0412	1:113097707|113102025	1	113097707	113102025	exon	ENSSSCG00000004592	+	8587.55	7633.05	5585.82	5280.21	6771.66	6861.15	6280.01	5878.59	7691.23	6677.75	113097707-113097771,113100915-113101107,113101978-113102025/113097707-113097771,113100915-113101112,113101978-113102025	GTAAAAAACAGGAAGCAGATGAGTTGAGTGGAGATGCTTCTGTGGAAGATGATGCTTTTGTCAAGGACTGTGAATTGGAGAATCAAGAGGCACATGAACAAGATGGAAATGATGAACTAAAGGACTCTGAAGAATTTGGTGAAAATGAAGAAGAACATGTGCATTCCAAGGAGTTACTTTCTGCAGAAGAGAACAAGAGAGCTCATGAATTAATAGAGGCAGAAGCAATAGAAGATATAGAGAAAGAGGACATCGAAAGAAATTGAAGCTCAAGAAGGTGAAGATGATACCTTTCTAACAGCCCAAGTAAAAAACAGGAAGCAGATGAGTTGAGTGGAGATGCTTCTGTGGAAGATGATGCTTTTGTCAAGGACTGTGAATTGGAGAATCAAGAGGCAC…	113097707-113097771,113100915-113101112,113101978-113102025	GTAAAAAACAGGAAGCAGATGAGTTGAGTGGAGATGCTTCTGTGGAAGATGATGCTTTTGTCAAGGACTGTGAATTGGAGAATCAAGAGGCACATGAACAAGATGGAAATGATGAACTAAAGGACTCTGAAGAATTTGGTGAAAATGAAGAAGAACATGTGCATTCCAAGGAGTTACTTTCTGCAGAAGAGAACAAGAGAGCTCATGAATTAATAGAGGCAGAAGCAATAGAAGATATAGAGAAAGAGGACATCGAAAGTCAGGAAATTGAAGCTCAAGAAGGTGAAGATGATACCTTTCTAACAGCCCAA	113097707-113097771,113100915-113101112,113101978-113102025	GTAAAAAACAGGAAGCAGATGAGTTGAGTGGAGATGCTTCTGTGGAAGATGATGCTTTTGTCAAGGACTGTGAATTGGAGAATCAAGAGGCACATGAACAAGATGGAAATGATGAACTAAAGGACTCTGAAGAATTTGGTGAAAATGAAGAAGAACATGTGCATTCCAAGGAGTTACTTTCTGCAGAAGAGAACAAGAGAGCTCATGAATTAATAGAGGCAGAAGCAATAGAAGATATAGAGAAAGAGGACATCGAAAGTCAGGAAATTGAAGCTCAAGAAGGTGAAGATGATACCTTTCTAACAGCCCAA	113097707-113097771,113100915-113101112,113101978-113102025	GTAAAAAACAGGAAGCAGATGAGTTGAGTGGAGATGCTTCTGTGGAAGATGATGCTTTTGTCAAGGACTGTGAATTGGAGAATCAAGAGGCACATGAACAAGATGGAAATGATGAACTAAAGGACTCTGAAGAATTTGGTGAAAATGAAGAAGAACATGTGCATTCCAAGGAGTTACTTTCTGCAGAAGAGAACAAGAGAGCTCATGAATTAATAGAGGCAGAAGCAATAGAAGATATAGAGAAAGAGGACATCGAAAGTCAGGAAATTGAAGCTCAAGAAGGTGAAGATGATACCTTTCTAACAGCCCAA	113097707-113097771,113100915-113101112,113101978-113102025	GTAAAAAACAGGAAGCAGATGAGTTGAGTGGAGATGCTTCTGTGGAAGATGATGCTTTTGTCAAGGACTGTGAATTGGAGAATCAAGAGGCACATGAACAAGATGGAAATGATGAACTAAAGGACTCTGAAGAATTTGGTGAAAATGAAGAAGAACATGTGCATTCCAAGGAGTTACTTTCTGCAGAAGAGAACAAGAGAGCTCATGAATTAATAGAGGCAGAAGCAATAGAAGATATAGAGAAAGAGGACATCGAAAGTCAGGAAATTGAAGCTCAAGAAGGTGAAGATGATACCTTTCTAACAGCCCAA	113097707-113097771,113100915-113101107,113101978-113102025/113097707-113097771,113100915-113101112,113101978-113102025	GTAAAAAACAGGAAGCAGATGAGTTGAGTGGAGATGCTTCTGTGGAAGATGATGCTTTTGTCAAGGACTGTGAATTGGAGAATCAAGAGGCACATGAACAAGATGGAAATGATGAACTAAAGGACTCTGAAGAATTTGGTGAAAATGAAGAAGAACATGTGCATTCCAAGGAGTTACTTTCTGCAGAAGAGAACAAGAGAGCTCATGAATTAATAGAGGCAGAAGCAATAGAAGATATAGAGAAAGAGGACATCGAAAGAAATTGAAGCTCAAGAAGGTGAAGATGATACCTTTCTAACAGCCCAAGTAAAAAACAGGAAGCAGATGAGTTGAGTGGAGATGCTTCTGTGGAAGATGATGCTTTTGTCAAGGACTGTGAATTGGAGAATCAAGAGGCAC…	113097707-113097771,113100915-113101107,113101978-113102025/113097707-113097771,113100915-113101112,113101978-113102025	GTAAAAAACAGGAAGCAGATGAGTTGAGTGGAGATGCTTCTGTGGAAGATGATGCTTTTGTCAAGGACTGTGAATTGGAGAATCAAGAGGCACATGAACAAGATGGAAATGATGAACTAAAGGACTCTGAAGAATTTGGTGAAAATGAAGAAGAACATGTGCATTCCAAGGAGTTACTTTCTGCAGAAGAGAACAAGAGAGCTCATGAATTAATAGAGGCAGAAGCAATAGAAGATATAGAGAAAGAGGACATCGAAAGAAATTGAAGCTCAAGAAGGTGAAGATGATACCTTTCTAACAGCCCAAGTAAAAAACAGGAAGCAGATGAGTTGAGTGGAGATGCTTCTGTGGAAGATGATGCTTTTGTCAAGGACTGTGAATTGGAGAATCAAGAGGCAC…	113097707-113097771,113100915-113101107,113101978-113102025/113097707-113097771,113100915-113101112,113101978-113102025	GTAAAAAACAGGAAGCAGATGAGTTGAGTGGAGATGCTTCTGTGGAAGATGATGCTTTTGTCAAGGACTGTGAATTGGAGAATCAAGAGGCACATGAACAAGATGGAAATGATGAACTAAAGGACTCTGAAGAATTTGGTGAAAATGAAGAAGAACATGTGCATTCCAAGGAGTTACTTTCTGCAGAAGAGAACAAGAGAGCTCATGAATTAATAGAGGCAGAAGCAATAGAAGATATAGAGAAAGAGGACATCGAAAGAAATTGAAGCTCAAGAAGGTGAAGATGATACCTTTCTAACAGCCCAAGTAAAAAACAGGAAGCAGATGAGTTGAGTGGAGATGCTTCTGTGGAAGATGATGCTTTTGTCAAGGACTGTGAATTGGAGAATCAAGAGGCAC…
	circ_6967	13:200707866|200731785	13	200707866	200731785	exon	ENSSSCG00000012062	+	5602.36	7421.02	5170.34	5120.2	5828.48	7612.37	3520.29	6781.92	7101.75	6254.08	200707866-200708020,200708916-200708958,200710376-200710526,200714088-200714208,200716211-200716296,200717819-200717913,200718891-200718953,200731731-200731785	GATGGTGTACTATGGATGATTTTGCTCTGGGAAATGTCACTGTAGCAGATTATGCCTTGTTAGAAGATTGCGCTTATGTGGATGATTGTGTCTTTGCTCCTGACTTTATGTCCAGTGACTATGTTCGTGTGACTCAACTTTACTGTGATGGGGTGGGTAGGCAATACAAAGATTATACCCAAAGTGAGAGAAACTTAGAATTCGACATCTGCACAATGTGGTGTAGTAAGCCTATTTCTGTCCTGCAAGATTATTGTGATGCCATTAAAATACACGTCTTCTGGCCACTTCTGTTTCAACGTCAACACAGTTCTGTACTATCACGCTTGCACCCCTGTGTGGAGGCCAAAAAATCTTGGCAATGGAAGAAGCTTTGAATTGGGTGAAATACACAGGCGA…	200707866-200708020,200708916-200708958,200710376-200710526,200714088-200714208,200717819-200717913,200718891-200718953,200731731-200731785	GATGGTGTACTATGGATGATTTTGCTCTGGGAAATGTCACTGTAGCAGATTATGCCTTGTTAGAAGATTGCGCTTATGTGGATGATTGTGTCTTTGCTCCTGACTTTATGTCCAGTGACTATGTTCGTGTGACTCAACTTTACTGTGATGGGGTGGGTAGGCAATACAAAGATTATACCCAAAGTGAGAGAAACTTAGAATTCGACATCTGCACAATGTGGTGTAGTAAGCCTATTTCTGTCCTGCAAGATTATTGTGATGCCATTAAAATACACGTCTTCTGGCCACTTCTGTTTCAACGTCAACACAGTTCTGTACTATCACGCTTGCACCCCTGTGTGGAGGCCAAAAAATCTTGGCAATGGAAGAAGCTTTGAATTGGGTGAAATACACAGGCGA…	200707866-200708020,200708916-200708958,200710376-200710526,200721743-200721908,200731731-200731785	GATGGTGTACTATGGATGATTTTGCTCTGGGAAATGTCACTGTAGCAGATTATGCCTTGTTAGAAGATTGCGCTTATGTGGATGATTGTGTCTTTGCTCCTGACTTTATGTCCAGTGACTATGTTCGTGTGACTCAACTTTACTGTGATGGGGTGGGTAGGCAATACAAAGATTATACCCAAAGTGAGAGAAACTTAGAATTCGACATCTGCACAATGTGGTGTAGTAAGCCTATTTCTGTCCTGCAAGATTATTGTGATGCCATTAAAATACACGTCTTCTGGCCACTTCTGTTTCAACGTCAACACAGTTCTGTACTATCACGCTTGCACCCCTGTGTGGAGGCCAAGACATGCAGATTAAAAACTGAGTCTTTCGTACCCATCAGATTGGCACAAA…	200707866-200708020,200708916-200708958,200710376-200710526,200712158-200712211,200714088-200714208,200716211-200716296,200717819-200717913,200718891-200718953,200731731-200731785	GATGGTGTACTATGGATGATTTTGCTCTGGGAAATGTCACTGTAGCAGATTATGCCTTGTTAGAAGATTGCGCTTATGTGGATGATTGTGTCTTTGCTCCTGACTTTATGTCCAGTGACTATGTTCGTGTGACTCAACTTTACTGTGATGGGGTGGGTAGGCAATACAAAGATTATACCCAAAGTGAGAGAAACTTAGAATTCGACATCTGCACAATGTGGTGTAGTAAGCCTATTTCTGTCCTGCAAGATTATTGTGATGCCATTAAAATACACGTCTTCTGGCCACTTCTGTTTCAACGTCAACACAGTTCTGTACTATCACGCTTGCACCCCTGTGTGGAGGCCAAAATGATTCATTCTTTATTGGAGGCTTGTTGAGAATTGGTTATAAGATAGA…	200707866-200708020,200708916-200708958,200710376-200710526,200716211-200716296,200717819-200717913,200718891-200718953,200721743-200722134,200731731-200731785	GATGGTGTACTATGGATGATTTTGCTCTGGGAAATGTCACTGTAGCAGATTATGCCTTGTTAGAAGATTGCGCTTATGTGGATGATTGTGTCTTTGCTCCTGACTTTATGTCCAGTGACTATGTTCGTGTGACTCAACTTTACTGTGATGGGGTGGGTAGGCAATACAAAGATTATACCCAAAGTGAGAGAAACTTAGAATTCGACATCTGCACAATGTGGTGTAGTAAGCCTATTTCTGTCCTGCAAGATTATTGTGATGCCATTAAAATACACGTCTTCTGGCCACTTCTGTTTCAACGTCAACACAGTTCTGTACTATCACGCTTGCACCCCTGTGTGGAGGCCAAACAAGTATCACATAACTAAAGTTGTAACAGAAAACTGCAATTTGCTTGAA…	200707866-200708020,200708916-200708958,200710376-200710526,200712158-200712211,200714088-200714208,200716211-200716296,200717819-200717909,200718891-200718953,200731731-200731785	GATGGTGTACTATGGATGATTTTGCTCTGGGAAATGTCACTGTAGCAGATTATGCCTTGTTAGAAGATTGCGCTTATGTGGATGATTGTGTCTTTGCTCCTGACTTTATGTCCAGTGACTATGTTCGTGTGACTCAACTTTACTGTGATGGGGTGGGTAGGCAATACAAAGATTATACCCAAAGTGAGAGAAACTTAGAATTCGACATCTGCACAATGTGGTGTAGTAAGCCTATTTCTGTCCTGCAAGATTATTGTGATGCCATTAAAATACACGTCTTCTGGCCACTTCTGTTTCAACGTCAACACAGTTCTGTACTATCACGCTTGCACCCCTGTGTGGAGGCCAAAATGATTCATTCTTTATTGGAGGCTTGTTGAGAATTGGTTATAAGATAGA…	200707866-200708020,200708916-200708958,200710376-200710526,200710998-200711085,200712158-200712211,200714088-200714208,200716211-200716296,200717819-200717913,200718891-200718953,200721743-200722134,200731731-200731785	GATGGTGTACTATGGATGATTTTGCTCTGGGAAATGTCACTGTAGCAGATTATGCCTTGTTAGAAGATTGCGCTTATGTGGATGATTGTGTCTTTGCTCCTGACTTTATGTCCAGTGACTATGTTCGTGTGACTCAACTTTACTGTGATGGGGTGGGTAGGCAATACAAAGATTATACCCAAAGTGAGAGAAACTTAGAATTCGACATCTGCACAATGTGGTGTAGTAAGCCTATTTCTGTCCTGCAAGATTATTGTGATGCCATTAAAATACACGTCTTCTGGCCACTTCTGTTTCAACGTCAACACAGTTCTGTACTATCACGCTTGCACCCCTGTGTGGAGGCCAACAGTTCTCCTGCTTCTGAGATAAGTTTGAAGAAATTACAACATCTTGAGT…	200707866-200708020,200708916-200708958,200710376-200710526,200711001-200711085,200712158-200712211,200716211-200716296,200717819-200717909,200718891-200718953,200731731-200731785	GATGGTGTACTATGGATGATTTTGCTCTGGGAAATGTCACTGTAGCAGATTATGCCTTGTTAGAAGATTGCGCTTATGTGGATGATTGTGTCTTTGCTCCTGACTTTATGTCCAGTGACTATGTTCGTGTGACTCAACTTTACTGTGATGGGGTGGGTAGGCAATACAAAGATTATACCCAAAGTGAGAGAAACTTAGAATTCGACATCTGCACAATGTGGTGTAGTAAGCCTATTTCTGTCCTGCAAGATTATTGTGATGCCATTAAAATACACGTCTTCTGGCCACTTCTGTTTCAACGTCAACACAGTTCTGTACTATCACGCTTGCACCCCTGTGTGGAGGCCAATTCTCCTGCTTCTGAGATAAGTTTGAAGAAATTACAACATCTTGAGTTAA…
	circ_2785	5:22008784|22009750	5	22008784	22009750	exon	ENSSSCG00000000406	-	6992.72	6502.23	5493.49	5960.24	6237.17	4933.02	3650.67	5781.31	7663.16	5507.04	22008784-22008882,22009412-22009481,22009637-22009750	GCAGCCTGCTTCTGCAAAGTGGTACGATCGAAGGGACTATGTCTTCATTGAATTTTGTGTTGAAGACAGTAAAGATGTTAATGTAAATTTTGAAAAGTCCAAGCTTACATTCAGTTGTCTTGGAGGAAGTGATAATTTTAAACATTTAAATGAAATTGATCTTTTTCACTGTATTGATCCAAATGATTCCAAGCATAAAAGAACGGACAGATCAATTTTATGTTGTTTACGAAAAGGAGAATCTGGCCAGTCATGGCCACGGTTAACAAAAGAAAGGGCGAAG	22008784-22008882,22009412-22009481,22009637-22009750	GCAGCCTGCTTCTGCAAAGTGGTACGATCGAAGGGACTATGTCTTCATTGAATTTTGTGTTGAAGACAGTAAAGATGTTAATGTAAATTTTGAAAAGTCCAAGCTTACATTCAGTTGTCTTGGAGGAAGTGATAATTTTAAACATTTAAATGAAATTGATCTTTTTCACTGTATTGATCCAAATGATTCCAAGCATAAAAGAACGGACAGATCAATTTTATGTTGTTTACGAAAAGGAGAATCTGGCCAGTCATGGCCACGGTTAACAAAAGAAAGGGCGAAG	22008784-22008882,22009412-22009481,22009637-22009750	GCAGCCTGCTTCTGCAAAGTGGTACGATCGAAGGGACTATGTCTTCATTGAATTTTGTGTTGAAGACAGTAAAGATGTTAATGTAAATTTTGAAAAGTCCAAGCTTACATTCAGTTGTCTTGGAGGAAGTGATAATTTTAAACATTTAAATGAAATTGATCTTTTTCACTGTATTGATCCAAATGATTCCAAGCATAAAAGAACGGACAGATCAATTTTATGTTGTTTACGAAAAGGAGAATCTGGCCAGTCATGGCCACGGTTAACAAAAGAAAGGGCGAAG	22008784-22008882,22009412-22009481,22009637-22009750	GCAGCCTGCTTCTGCAAAGTGGTACGATCGAAGGGACTATGTCTTCATTGAATTTTGTGTTGAAGACAGTAAAGATGTTAATGTAAATTTTGAAAAGTCCAAGCTTACATTCAGTTGTCTTGGAGGAAGTGATAATTTTAAACATTTAAATGAAATTGATCTTTTTCACTGTATTGATCCAAATGATTCCAAGCATAAAAGAACGGACAGATCAATTTTATGTTGTTTACGAAAAGGAGAATCTGGCCAGTCATGGCCACGGTTAACAAAAGAAAGGGCGAAG	22008784-22008882,22009412-22009481,22009637-22009750	GCAGCCTGCTTCTGCAAAGTGGTACGATCGAAGGGACTATGTCTTCATTGAATTTTGTGTTGAAGACAGTAAAGATGTTAATGTAAATTTTGAAAAGTCCAAGCTTACATTCAGTTGTCTTGGAGGAAGTGATAATTTTAAACATTTAAATGAAATTGATCTTTTTCACTGTATTGATCCAAATGATTCCAAGCATAAAAGAACGGACAGATCAATTTTATGTTGTTTACGAAAAGGAGAATCTGGCCAGTCATGGCCACGGTTAACAAAAGAAAGGGCGAAG	22008784-22008882,22009412-22009481,22009637-22009750	GCAGCCTGCTTCTGCAAAGTGGTACGATCGAAGGGACTATGTCTTCATTGAATTTTGTGTTGAAGACAGTAAAGATGTTAATGTAAATTTTGAAAAGTCCAAGCTTACATTCAGTTGTCTTGGAGGAAGTGATAATTTTAAACATTTAAATGAAATTGATCTTTTTCACTGTATTGATCCAAATGATTCCAAGCATAAAAGAACGGACAGATCAATTTTATGTTGTTTACGAAAAGGAGAATCTGGCCAGTCATGGCCACGGTTAACAAAAGAAAGGGCGAAG	22008784-22008882,22009412-22009481,22009637-22009750	GCAGCCTGCTTCTGCAAAGTGGTACGATCGAAGGGACTATGTCTTCATTGAATTTTGTGTTGAAGACAGTAAAGATGTTAATGTAAATTTTGAAAAGTCCAAGCTTACATTCAGTTGTCTTGGAGGAAGTGATAATTTTAAACATTTAAATGAAATTGATCTTTTTCACTGTATTGATCCAAATGATTCCAAGCATAAAAGAACGGACAGATCAATTTTATGTTGTTTACGAAAAGGAGAATCTGGCCAGTCATGGCCACGGTTAACAAAAGAAAGGGCGAAG	22008784-22008882,22009412-22009481,22009637-22009750	GCAGCCTGCTTCTGCAAAGTGGTACGATCGAAGGGACTATGTCTTCATTGAATTTTGTGTTGAAGACAGTAAAGATGTTAATGTAAATTTTGAAAAGTCCAAGCTTACATTCAGTTGTCTTGGAGGAAGTGATAATTTTAAACATTTAAATGAAATTGATCTTTTTCACTGTATTGATCCAAATGATTCCAAGCATAAAAGAACGGACAGATCAATTTTATGTTGTTTACGAAAAGGAGAATCTGGCCAGTCATGGCCACGGTTAACAAAAGAAAGGGCGAAG
	circ_2595	4:111245266|111251135	4	111245266	111251135	exon	ENSSSCG00000006845	-	3107.88	0	3831.59	2240.09	2294.89	5734.32	3455.09	4919.67	5108.77	4804.46	111245266-111245351,111247223-111247315,111248143-111248249,111248674-111248812,111250193-111250273,111251070-111251135	ACATCACTTAGTGCTCTTGCCCAACTGATGAAAAAGATGCCCCATTTCCGTAAGCAGATTACTAAGCAAGTTGTTCATCTTAATTTAGCAGAAGATTGCATGAATAAGTTCAAGCCTAATATAGAAAAGCTCTGCAAAACTGAACAGGACCTGGCGCTTGGAACTGATGCAGAAGGACAGAAAGTCAAAGATTCTATGCGAGTACTCCTTCCAGTTTTACTCAACAAAAATCATGATACTTACGATAAAATAAGAGCAATCCTACTTTATATCTTCAGTATTAACGGAACTACAGAAGAAAACCTGGACAGATTGATCCAGAATGTAAAGATAGAAAATGAGAGTGACATGATTCGAAACTGGAGTTACCTGGGTGTTCCCATTGTCCCTCCATCTCAA…	n/a	n/a	111245266-111245351,111247223-111247315,111248143-111248249,111248674-111248812,111250193-111250273,111251070-111251135	ACATCACTTAGTGCTCTTGCCCAACTGATGAAAAAGATGCCCCATTTCCGTAAGCAGATTACTAAGCAAGTTGTTCATCTTAATTTAGCAGAAGATTGCATGAATAAGTTCAAGCCTAATATAGAAAAGCTCTGCAAAACTGAACAGGACCTGGCGCTTGGAACTGATGCAGAAGGACAGAAAGTCAAAGATTCTATGCGAGTACTCCTTCCAGTTTTACTCAACAAAAATCATGATACTTACGATAAAATAAGAGCAATCCTACTTTATATCTTCAGTATTAACGGAACTACAGAAGAAAACCTGGACAGATTGATCCAGAATGTAAAGATAGAAAATGAGAGTGACATGATTCGAAACTGGAGTTACCTGGGTGTTCCCATTGTCCCTCCATCTCAA…	111245266-111245351,111247223-111247315,111248143-111248240,111248674-111248812,111250193-111250273,111251070-111251135	ACATCACTTAGTGCTCTTGCCCAACTGATGAAAAAGATGCCCCATTTCCGTAAGCAGATTACTAAGCAAGTTGTTCATCTTAATTTAGCAGAAGATTGCATGAATAAGTTCAAGCCTAATATAGAAAAGCTCTGCAAAACTGAACAGGACCTGGCGCTTGGAACTGATGCAGAAGGACAGAAAGTCAAAGATTCTATGCGAGTACTCCTTCCAGTTTTACTCAACAAAAATCATGATACTTACGATAAAATAAGAGCAATCCTACTTTATATCTTCAGTATTAACGAAGAAAACCTGGACAGATTGATCCAGAATGTAAAGATAGAAAATGAGAGTGACATGATTCGAAACTGGAGTTACCTGGGTGTTCCCATTGTCCCTCCATCTCAACAAGGCAAA…	111245266-111245351,111247223-111247315,111248143-111248240,111248674-111248812,111250193-111250273,111251070-111251135/111245266-111245351,111247223-111247315,111248143-111248249,111248674-111248812,111250193-111250273,111251070-111251135	ACATCACTTAGTGCTCTTGCCCAACTGATGAAAAAGATGCCCCATTTCCGTAAGCAGATTACTAAGCAAGTTGTTCATCTTAATTTAGCAGAAGATTGCATGAATAAGTTCAAGCCTAATATAGAAAAGCTCTGCAAAACTGAACAGGACCTGGCGCTTGGAACTGATGCAGAAGGACAGAAAGTCAAAGATTCTATGCGAGTACTCCTTCCAGTTTTACTCAACAAAAATCATGATACTTACGATAAAATAAGAGCAATCCTACTTTATATCTTCAGTATTAACGAAGAAAACCTGGACAGATTGATCCAGAATGTAAAGATAGAAAATGAGAGTGACATGATTCGAAACTGGAGTTACCTGGGTGTTCCCATTGTCCCTCCATCTCAACAAGGCAAA…	111245266-111245351,111247223-111247315,111248674-111248812,111250193-111250273,111251070-111251135/111245266-111245351,111247223-111247315,111248143-111248249,111248674-111248812,111250193-111250273,111251070-111251135	ACATCACTTAGTGCTCTTGCCCAACTGATGAAAAAGATGCCCCATTTCCGTAAGCAGATTACTAAGCAAGTTGTTCATCTTAATTTAGCAGAAGATTGCATGAATAAGTTCAAGCCTAATATAGAAAAGCTCTGCAAAACTGAACAGGACCTGGCGCTTGGAACTGATGCAGAAGGACAGAAAGTCAAAGATTCTATGCGAGTACTCCTTCCAGTTTTACTCAACAAAAATCATGATACTTACGATAAAATAAGAGCAATCCTACTTTATATCTTCAGTATTAACGTCTCAACAAGGCAAACCATTAAGAAAGGATCGGTCTGCAGAAGAAACTTTTCAACTCTCTCGATGGACACCCTTTATCAAAGATATTTTGGAGGATGCCATTGAGAATAGATT…	111245266-111245351,111247223-111247315,111248143-111248249,111248674-111248812,111250193-111250273,111251070-111251135	ACATCACTTAGTGCTCTTGCCCAACTGATGAAAAAGATGCCCCATTTCCGTAAGCAGATTACTAAGCAAGTTGTTCATCTTAATTTAGCAGAAGATTGCATGAATAAGTTCAAGCCTAATATAGAAAAGCTCTGCAAAACTGAACAGGACCTGGCGCTTGGAACTGATGCAGAAGGACAGAAAGTCAAAGATTCTATGCGAGTACTCCTTCCAGTTTTACTCAACAAAAATCATGATACTTACGATAAAATAAGAGCAATCCTACTTTATATCTTCAGTATTAACGGAACTACAGAAGAAAACCTGGACAGATTGATCCAGAATGTAAAGATAGAAAATGAGAGTGACATGATTCGAAACTGGAGTTACCTGGGTGTTCCCATTGTCCCTCCATCTCAA…	111245266-111245351,111247223-111247315,111248143-111248249,111248674-111248812,111250193-111250273,111251070-111251135	ACATCACTTAGTGCTCTTGCCCAACTGATGAAAAAGATGCCCCATTTCCGTAAGCAGATTACTAAGCAAGTTGTTCATCTTAATTTAGCAGAAGATTGCATGAATAAGTTCAAGCCTAATATAGAAAAGCTCTGCAAAACTGAACAGGACCTGGCGCTTGGAACTGATGCAGAAGGACAGAAAGTCAAAGATTCTATGCGAGTACTCCTTCCAGTTTTACTCAACAAAAATCATGATACTTACGATAAAATAAGAGCAATCCTACTTTATATCTTCAGTATTAACGGAACTACAGAAGAAAACCTGGACAGATTGATCCAGAATGTAAAGATAGAAAATGAGAGTGACATGATTCGAAACTGGAGTTACCTGGGTGTTCCCATTGTCCCTCCATCTCAA…
	circ_1114	2:16373975|16389509	2	16373975	16389509	exon	ENSSSCG00000023974	+	0	4452.61	5770.47	5680.23	3975.83	5559.03	2346.86	5419.98	5052.63	4594.63	n/a	n/a	16373975-16374015,16381255-16381397,16386945-16386977,16389444-16389509/16373975-16374015,16375645-16375756,16381255-16381397,16386945-16386977,16389444-16389509/16373975-16374015,16375645-16375756,16381255-16381397,16386945-16386977,16389423-16389509	GGAGCAAGAGAGCTGAAGAAGAGTCAGTTTCCCCAAAACTGCTGCAGCGAGAAGAGGAGCTTGTTACTTTAAACAGAGGCTGAAGAAACTGTAGAATTAACAGATATAAGAAAAGTGGAGAAAGTAGAGGATGGAGTTGCAGACTCTACAGGAGGCTCTTAAAGTGGAAATTCAGGTTCACCAGAAACTGGTTGCTCAAATGAAGCAGGATCCACAGAATGCTGATTTAAAGAAACAACTTCATGAACTTCAAGCCAAAATCACAGCTTTGAGTGAGAAACAGGGAGCAAGAGAGCTGAAGAAGAGTCAGTTTCCCCAAAACTGGACTTCTCAGAACCTTTAATATGCTAATGTGCATTGTGAATCTCCAAGAGGGGGATATGATATGCAGCATTCTTG…	16373975-16374015,16381255-16381397,16386945-16386977,16389444-16389509/16373975-16374015,16375645-16375756,16381255-16381397,16386945-16386977,16389444-16389509/16373975-16374015,16375630-16375756,16381255-16381397,16386945-16386977,16389444-16389509	GGAGCAAGAGAGCTGAAGAAGAGTCAGTTTCCCCAAAACTGCTGCAGCGAGAAGAGGAGCTTGTTACTTTAAACAGAGGCTGAAGAAACTGTAGAATTAACAGATATAAGAAAAGTGGAGAAAGTAGAGGATGGAGTTGCAGACTCTACAGGAGGCTCTTAAAGTGGAAATTCAGGTTCACCAGAAACTGGTTGCTCAAATGAAGCAGGATCCACAGAATGCTGATTTAAAGAAACAACTTCATGAACTTCAAGCCAAAATCACAGCTTTGAGTGAGAAACAGGGAGCAAGAGAGCTGAAGAAGAGTCAGTTTCCCCAAAACTGGACTTCTCAGAACCTTTAATATGCTAATGTGCATTGTGAATCTCCAAGAGGGGGATATGATATGCAGCATTCTTG…	16373975-16374015,16381255-16381397,16386945-16386977,16389444-16389509/16373975-16374015,16381255-16381397,16386945-16386977,16389423-16389509/16373975-16374015,16375645-16375756,16381255-16381397,16386945-16386977,16389444-16389509/16373975-16374015,16375630-16375756,16381255-16381397,16386945-16386977,16389444-16389509/16373975-16374015,16375645-16375756,16381255-16381397,16386945-16386977,163…	GGAGCAAGAGAGCTGAAGAAGAGTCAGTTTCCCCAAAACTGCTGCAGCGAGAAGAGGAGCTTGTTACTTTAAACAGAGGCTGAAGAAACTGTAGAATTAACAGATATAAGAAAAGTGGAGAAAGTAGAGGATGGAGTTGCAGACTCTACAGGAGGCTCTTAAAGTGGAAATTCAGGTTCACCAGAAACTGGTTGCTCAAATGAAGCAGGATCCACAGAATGCTGATTTAAAGAAACAACTTCATGAACTTCAAGCCAAAATCACAGCTTTGAGTGAGAAACAGGGAGCAAGAGAGCTGAAGAAGAGTCAGTTTCCCCAAAACTGCTGCAGCGAGAAGAGGAGCTTGTTACTTTAAACAGAGGCTGAAGAAACTGTAGAATTAACAGATATAAGAAAAGT…	16373975-16374015,16381255-16381397,16386945-16386977,16389444-16389509/16373975-16374015,16375645-16375756,16381255-16381397,16386945-16386977,16389444-16389509/16373975-16374015,16375645-16375756,16381226-16381397,16386945-16386977,16389444-16389509	GGAGCAAGAGAGCTGAAGAAGAGTCAGTTTCCCCAAAACTGCTGCAGCGAGAAGAGGAGCTTGTTACTTTAAACAGAGGCTGAAGAAACTGTAGAATTAACAGATATAAGAAAAGTGGAGAAAGTAGAGGATGGAGTTGCAGACTCTACAGGAGGCTCTTAAAGTGGAAATTCAGGTTCACCAGAAACTGGTTGCTCAAATGAAGCAGGATCCACAGAATGCTGATTTAAAGAAACAACTTCATGAACTTCAAGCCAAAATCACAGCTTTGAGTGAGAAACAGGGAGCAAGAGAGCTGAAGAAGAGTCAGTTTCCCCAAAACTGGACTTCTCAGAACCTTTAATATGCTAATGTGCATTGTGAATCTCCAAGAGGGGGATATGATATGCAGCATTCTTG…	16373975-16374015,16381255-16381397,16386945-16386977,16389444-16389509/16373975-16374015,16375645-16375756,16381255-16381397,16386945-16386977,16389444-16389509	GGAGCAAGAGAGCTGAAGAAGAGTCAGTTTCCCCAAAACTGCTGCAGCGAGAAGAGGAGCTTGTTACTTTAAACAGAGGCTGAAGAAACTGTAGAATTAACAGATATAAGAAAAGTGGAGAAAGTAGAGGATGGAGTTGCAGACTCTACAGGAGGCTCTTAAAGTGGAAATTCAGGTTCACCAGAAACTGGTTGCTCAAATGAAGCAGGATCCACAGAATGCTGATTTAAAGAAACAACTTCATGAACTTCAAGCCAAAATCACAGCTTTGAGTGAGAAACAGGGAGCAAGAGAGCTGAAGAAGAGTCAGTTTCCCCAAAACTGGACTTCTCAGAACCTTTAATATGCTAATGTGCATTGTGAATCTCCAAGAGGGGGATATGATATGCAGCATTCTTG…	16373975-16374015,16381255-16381397,16386945-16386977,16389444-16389509/16373975-16374015,16375655-16375756,16381255-16381397,16386945-16386977,16389444-16389509/16373975-16374015,16375645-16375756,16381255-16381397,16386945-16386977,16389444-16389509/16373975-16374015,16375655-16375756,16381255-16381397,16386945-16386977,16389423-16389509/16373975-16374015,16375645-16375756,16381255-16381397,163…	GGAGCAAGAGAGCTGAAGAAGAGTCAGTTTCCCCAAAACTGCTGCAGCGAGAAGAGGAGCTTGTTACTTTAAACAGAGGCTGAAGAAACTGTAGAATTAACAGATATAAGAAAAGTGGAGAAAGTAGAGGATGGAGTTGCAGACTCTACAGGAGGCTCTTAAAGTGGAAATTCAGGTTCACCAGAAACTGGTTGCTCAAATGAAGCAGGATCCACAGAATGCTGATTTAAAGAAACAACTTCATGAACTTCAAGCCAAAATCACAGCTTTGAGTGAGAAACAGGGAGCAAGAGAGCTGAAGAAGAGTCAGTTTCCCCAAAACTGAACCTTTAATATGCTAATGTGCATTGTGAATCTCCAAGAGGGGGATATGATATGCAGCATTCTTGAATACTTCTA…	16373975-16374015,16381255-16381397,16386945-16386977,16389444-16389509/16373975-16374015,16375645-16375756,16381255-16381397,16386945-16386977,16389444-16389509	GGAGCAAGAGAGCTGAAGAAGAGTCAGTTTCCCCAAAACTGCTGCAGCGAGAAGAGGAGCTTGTTACTTTAAACAGAGGCTGAAGAAACTGTAGAATTAACAGATATAAGAAAAGTGGAGAAAGTAGAGGATGGAGTTGCAGACTCTACAGGAGGCTCTTAAAGTGGAAATTCAGGTTCACCAGAAACTGGTTGCTCAAATGAAGCAGGATCCACAGAATGCTGATTTAAAGAAACAACTTCATGAACTTCAAGCCAAAATCACAGCTTTGAGTGAGAAACAGGGAGCAAGAGAGCTGAAGAAGAGTCAGTTTCCCCAAAACTGGACTTCTCAGAACCTTTAATATGCTAATGTGCATTGTGAATCTCCAAGAGGGGGATATGATATGCAGCATTCTTG…
	circ_1952	3:83349428|83384802	3	83349428	83384802	exon	ENSSSCG00000008394	+	9323.63	6148.84	7109.22	8400.34	7745.51	5433.83	1955.71	3627.22	6512.28	4382.26	83349428-83349486,83351612-83351672,83354960-83355016,83358884-83358984,83379414-83379510,83384734-83384802/83349428-83349486,83351612-83351672,83354960-83355016,83357774-83357878,83358884-83358984,83384734-83384802/83349428-83349486,83351612-83351672,83354960-83355016,83357774-83357878,83358884-83358984,83379414-83379510,83384734-83384802	GGAAGAGATTTCCACCTTAAAATATTGCTGCCCAAAGATTTACAATTGAGAAATGCAAGATTGCTGTGTAGTTGGCAGCTGAGAACAATACTTAATGGGTATCATCAAGTAGTACAACAGAGAATGCAACACTCTCCTGATCTAATGAGCTTCATGATGGAATTGAAGATGGTTTTGGAAGCTGCTTTAAAGAATAAACAAGAGCTATATGTACCACCTCCTCCTCCCCAGTTCTACTCAAGTGTTGTTGAAGAGATAGGAACTCTTGGTTGGGATAAGCTTGTGCATGTGGATACTTGCTTTAGTACCATCAAGTTAAAAGCTGAAGATGCTTCTGGTAGAGAGCATCTAATCACTGTCAAGTTGAAGGCAAAGTATCCTGCAGAACCACCAGATTGT…	83349428-83349486,83351612-83351672,83354960-83355016,83379414-83379510,83384734-83384802/83349428-83349486,83351612-83351672,83354960-83355016,83358884-83358984,83379414-83379510,83384734-83384802	GGAAGAGATTTCCACCTTAAAATATTGCTGCCCAAAGATTTACAATTGAGAAATGCAAGATTGCTGTGTAGTTGGCAGCTGAGAACAATACTTAATGGGTATCATCAAGTAGTACAACAGAGAATGCAACACTCTCCTGATCTAATGAGCTTCATGATGGAATTGAAGATGGTTTTGGCTTGTGCATGTGGATACTTGCTTTAGTACCATCAAGTTAAAAGCTGAAGATGCTTCTGGTAGAGAGCATCTAATCACTGTCAAGTTGAAGGCAAAGTATCCTGCAGAACCACCAGATTGTATTGTGGATTTTCCTGTTTCATTTTCTGTTTCCTGGACACCACAGGGAAGAGATTTCCACCTTAAAATATTGCTGCCCAAAGATTTACAATTGAGAAATGC…	83349428-83349486,83351612-83351672,83354960-83355016,83358884-83358984,83379414-83379510,83384734-83384802/83349428-83349486,83351612-83351672,83354960-83355016,83357774-83357878,83358884-83358984,83379414-83379510,83384734-83384802	GGAAGAGATTTCCACCTTAAAATATTGCTGCCCAAAGATTTACAATTGAGAAATGCAAGATTGCTGTGTAGTTGGCAGCTGAGAACAATACTTAATGGGTATCATCAAGTAGTACAACAGAGAATGCAACACTCTCCTGATCTAATGAGCTTCATGATGGAATTGAAGATGGTTTTGGAAGCTGCTTTAAAGAATAAACAAGAGCTATATGTACCACCTCCTCCTCCCCAGTTCTACTCAAGTGTTGTTGAAGAGATAGGAACTCTTGGTTGGGATAAGCTTGTGCATGTGGATACTTGCTTTAGTACCATCAAGTTAAAAGCTGAAGATGCTTCTGGTAGAGAGCATCTAATCACTGTCAAGTTGAAGGCAAAGTATCCTGCAGAACCACCAGATTGT…	83349428-83349486,83351612-83351672,83354960-83355016,83358884-83358984,83379414-83379510,83384734-83384802/83349428-83349486,83351612-83351672,83354960-83355016,83357774-83357878,83358884-83358984,83379414-83379510,83384734-83384802/83349428-83349486,83351612-83351672,83354960-83355016,83357755-83357878,83358884-83358984,83379414-83379510,83384734-83384802	GGAAGAGATTTCCACCTTAAAATATTGCTGCCCAAAGATTTACAATTGAGAAATGCAAGATTGCTGTGTAGTTGGCAGCTGAGAACAATACTTAATGGGTATCATCAAGTAGTACAACAGAGAATGCAACACTCTCCTGATCTAATGAGCTTCATGATGGAATTGAAGATGGTTTTGGAAGCTGCTTTAAAGAATAAACAAGAGCTATATGTACCACCTCCTCCTCCCCAGTTCTACTCAAGTGTTGTTGAAGAGATAGGAACTCTTGGTTGGGATAAGCTTGTGCATGTGGATACTTGCTTTAGTACCATCAAGTTAAAAGCTGAAGATGCTTCTGGTAGAGAGCATCTAATCACTGTCAAGTTGAAGGCAAAGTATCCTGCAGAACCACCAGATTGT…	83349428-83349486,83351612-83351672,83354960-83355016,83358884-83358984,83379414-83379510,83384734-83384802/83349428-83349486,83351612-83351672,83354960-83355016,83357774-83357878,83358884-83358984,83379414-83379510,83384734-83384802	GGAAGAGATTTCCACCTTAAAATATTGCTGCCCAAAGATTTACAATTGAGAAATGCAAGATTGCTGTGTAGTTGGCAGCTGAGAACAATACTTAATGGGTATCATCAAGTAGTACAACAGAGAATGCAACACTCTCCTGATCTAATGAGCTTCATGATGGAATTGAAGATGGTTTTGGAAGCTGCTTTAAAGAATAAACAAGAGCTATATGTACCACCTCCTCCTCCCCAGTTCTACTCAAGTGTTGTTGAAGAGATAGGAACTCTTGGTTGGGATAAGCTTGTGCATGTGGATACTTGCTTTAGTACCATCAAGTTAAAAGCTGAAGATGCTTCTGGTAGAGAGCATCTAATCACTGTCAAGTTGAAGGCAAAGTATCCTGCAGAACCACCAGATTGT…	83349428-83349486,83351612-83351672,83354960-83355016,83358884-83358984,83384734-83384802/83349428-83349486,83351612-83351672,83354960-83355016,83358884-83358984,83379414-83379510,83384734-83384802	GGAAGAGATTTCCACCTTAAAATATTGCTGCCCAAAGATTTACAATTGAGAAATGCAAGATTGCTGTGTAGTTGGCAGCTGAGAACAATACTTAATGGGTATCATCAAGTAGTACAACAGAGAATGCAACACTCTCCTGATCTAATGAGCTTCATGATGGAATTGAAGATGGTTTTGGAAGCTGCTTTAAAGAATAAACAAGAGCTATATGTACCACCTCCTCCTCCCCAGTTCTACTCAAGTGTTGTTGAAGAGATAGGAACTCTTGGTTGGGATAATATCCTGCAGAACCACCAGATTGTATTGTGGATTTTCCTGTTTCATTTTCTGTTTCCTGGACACCACAGGGAAGAGATTTCCACCTTAAAATATTGCTGCCCAAAGATTTACAATTGAGAA…	83349428-83349486,83351612-83351672,83354960-83355016,83358884-83358984,83379414-83379510,83384734-83384802/83349428-83349486,83351612-83351672,83354960-83355016,83357852-83357878,83358884-83358984,83379414-83379510,83384734-83384802	GGAAGAGATTTCCACCTTAAAATATTGCTGCCCAAAGATTTACAATTGAGAAATGCAAGATTGCTGTGTAGTTGGCAGCTGAGAACAATACTTAATGGGTATCATCAAGTAGTACAACAGAGAATGCAACACTCTCCTGATCTAATGAGCTTCATGATGGAATTGAAGATGGTTTTGGAAGCTGCTTTAAAGAATAAACAAGAGCTATATGTACCACCTCCTCCTCCCCAGTTCTACTCAAGTGTTGTTGAAGAGATAGGAACTCTTGGTTGGGATAAGCTTGTGCATGTGGATACTTGCTTTAGTACCATCAAGTTAAAAGCTGAAGATGCTTCTGGTAGAGAGCATCTAATCACTGTCAAGTTGAAGGCAAAGTATCCTGCAGAACCACCAGATTGT…	83349428-83349486,83351612-83351672,83354960-83355016,83358884-83358984,83379414-83379510,83384734-83384802/83349428-83349486,83351612-83351672,83354960-83355016,83357774-83357878,83358884-83358984,83384734-83384802/83349428-83349486,83351612-83351672,83354960-83355016,83357774-83357878,83358884-83358984,83379414-83379510,83384734-83384802	GGAAGAGATTTCCACCTTAAAATATTGCTGCCCAAAGATTTACAATTGAGAAATGCAAGATTGCTGTGTAGTTGGCAGCTGAGAACAATACTTAATGGGTATCATCAAGTAGTACAACAGAGAATGCAACACTCTCCTGATCTAATGAGCTTCATGATGGAATTGAAGATGGTTTTGGAAGCTGCTTTAAAGAATAAACAAGAGCTATATGTACCACCTCCTCCTCCCCAGTTCTACTCAAGTGTTGTTGAAGAGATAGGAACTCTTGGTTGGGATAAGCTTGTGCATGTGGATACTTGCTTTAGTACCATCAAGTTAAAAGCTGAAGATGCTTCTGGTAGAGAGCATCTAATCACTGTCAAGTTGAAGGCAAAGTATCCTGCAGAACCACCAGATTGT…
	circ_2414	4:67679793|67689219	4	67679793	67689219	exon	ENSSSCG00000006202	-	7197.19	9329.28	9832.89	7400.3	8439.91	5584.07	0	4850.19	6961.4	4348.92	67679793-67680001,67682727-67682784,67684371-67684464,67687552-67687622,67689121-67689219/67679793-67680001,67682727-67682784,67684361-67684464,67687552-67687622,67689121-67689219	GATGTACGGAAACAGACGAGGAAATGTGCCCTCTATGGAGTATGGTGGTGATGCCACTGAGCAGTCAGACGTAAGAATTTCATCTGCTGGGAATCAAAGCACTCGAGACAATGAACCATCCAAACCTACTAACCGAGAGATCTGTAGTCCTTTTGCGGGGATGCTCTTTGGAGGTGAAGATCGAGAACTTATTCAGAGAAGGAAAGAGAAATATAGACAAGAACTATTGGAACAAATGGCTGAACAACAGAAGAACAAGAGACGAGAAAAAGATTTGGATCTCAGGGTTGCAGCTTCTGGAGCACGAGACCCTGAGAAATCGCCTGATAGACTAAAGCAGTTTAGTGTGGCACCGAGACACTTTGAAGAGATGATACCTCCTGAAAGACCCAGAGTAGC…	67679793-67680001,67682727-67682784,67684371-67684464,67687552-67687622,67689121-67689219	GATGTACGGAAACAGACGAGGAAATGTGCCCTCTATGGAGTATGGTGGTGATGCCACTGAGCAGTCAGACGTAAGAATTTCATCTGCTGGGAATCAAAGCACTCGAGACAATGAACCATCCAAACCTACTAACCGAGAGATCTGTAGTCCTTTTGCGGGGATGCTCTTTGGAGGTGAAGATCGAGAACTTATTCAGAGAAGGAAAGAGAAATATAGACAAGAACTATTGGAACAAATGGCTGAACAACAGAAGAACAAGAGACGAGAAAAAGATTTGGATCTCAGGGTTGCAGCTTCTGGAGCACGAGACCCTGAGAAATCGCCTGATAGACTAAAGCAGTTTAGTGTGGCACCGAGACACTTTGAAGAGATGATACCTCCTGAAAGACCCAGAGTAGC…	67679793-67680001,67682727-67682784,67684371-67684464,67687552-67687622,67689121-67689219	GATGTACGGAAACAGACGAGGAAATGTGCCCTCTATGGAGTATGGTGGTGATGCCACTGAGCAGTCAGACGTAAGAATTTCATCTGCTGGGAATCAAAGCACTCGAGACAATGAACCATCCAAACCTACTAACCGAGAGATCTGTAGTCCTTTTGCGGGGATGCTCTTTGGAGGTGAAGATCGAGAACTTATTCAGAGAAGGAAAGAGAAATATAGACAAGAACTATTGGAACAAATGGCTGAACAACAGAAGAACAAGAGACGAGAAAAAGATTTGGATCTCAGGGTTGCAGCTTCTGGAGCACGAGACCCTGAGAAATCGCCTGATAGACTAAAGCAGTTTAGTGTGGCACCGAGACACTTTGAAGAGATGATACCTCCTGAAAGACCCAGAGTAGC…	67679793-67680001,67682727-67682784,67684371-67684464,67687552-67687622,67689121-67689219/67679793-67680001,67682727-67682784,67684361-67684464,67687552-67687622,67689121-67689219	GATGTACGGAAACAGACGAGGAAATGTGCCCTCTATGGAGTATGGTGGTGATGCCACTGAGCAGTCAGACGTAAGAATTTCATCTGCTGGGAATCAAAGCACTCGAGACAATGAACCATCCAAACCTACTAACCGAGAGATCTGTAGTCCTTTTGCGGGGATGCTCTTTGGAGGTGAAGATCGAGAACTTATTCAGAGAAGGAAAGAGAAATATAGACAAGAACTATTGGAACAAATGGCTGAACAACAGAAGAACAAGAGACGAGAAAAAGATTTGGATCTCAGGGTTGCAGCTTCTGGAGCACGAGACCCTGAGAAATCGCCTGATAGACTAAAGCAGTTTAGTGTGGCACCGAGACACTTTGAAGAGATGATACCTCCTGAAAGACCCAGAGTAGC…	67679793-67680001,67682727-67682784,67684371-67684464,67687552-67687622,67689121-67689219/67679793-67680001,67682727-67682784,67684361-67684464,67687552-67687622,67689121-67689219	GATGTACGGAAACAGACGAGGAAATGTGCCCTCTATGGAGTATGGTGGTGATGCCACTGAGCAGTCAGACGTAAGAATTTCATCTGCTGGGAATCAAAGCACTCGAGACAATGAACCATCCAAACCTACTAACCGAGAGATCTGTAGTCCTTTTGCGGGGATGCTCTTTGGAGGTGAAGATCGAGAACTTATTCAGAGAAGGAAAGAGAAATATAGACAAGAACTATTGGAACAAATGGCTGAACAACAGAAGAACAAGAGACGAGAAAAAGATTTGGATCTCAGGGTTGCAGCTTCTGGAGCACGAGACCCTGAGAAATCGCCTGATAGACTAAAGCAGTTTAGTGTGGCACCGAGACACTTTGAAGAGATGATACCTCCTGAAAGACCCAGAGTAGC…	n/a	n/a	67679793-67680001,67682727-67682784,67684371-67684464,67687552-67687622,67689121-67689219/67679793-67680001,67682727-67682784,67684361-67684464,67687552-67687622,67689121-67689219	GATGTACGGAAACAGACGAGGAAATGTGCCCTCTATGGAGTATGGTGGTGATGCCACTGAGCAGTCAGACGTAAGAATTTCATCTGCTGGGAATCAAAGCACTCGAGACAATGAACCATCCAAACCTACTAACCGAGAGATCTGTAGTCCTTTTGCGGGGATGCTCTTTGGAGGTGAAGATCGAGAACTTATTCAGAGAAGGAAAGAGAAATATAGACAAGAACTATTGGAACAAATGGCTGAACAACAGAAGAACAAGAGACGAGAAAAAGATTTGGATCTCAGGGTTGCAGCTTCTGGAGCACGAGACCCTGAGAAATCGCCTGATAGACTAAAGCAGTTTAGTGTGGCACCGAGACACTTTGAAGAGATGATACCTCCTGAAAGACCCAGAGTAGC…	67679793-67680001,67682727-67682784,67684371-67684464,67687552-67687622,67689121-67689219/67679793-67680001,67682727-67682784,67684361-67684464,67687552-67687622,67689121-67689219	GATGTACGGAAACAGACGAGGAAATGTGCCCTCTATGGAGTATGGTGGTGATGCCACTGAGCAGTCAGACGTAAGAATTTCATCTGCTGGGAATCAAAGCACTCGAGACAATGAACCATCCAAACCTACTAACCGAGAGATCTGTAGTCCTTTTGCGGGGATGCTCTTTGGAGGTGAAGATCGAGAACTTATTCAGAGAAGGAAAGAGAAATATAGACAAGAACTATTGGAACAAATGGCTGAACAACAGAAGAACAAGAGACGAGAAAAAGATTTGGATCTCAGGGTTGCAGCTTCTGGAGCACGAGACCCTGAGAAATCGCCTGATAGACTAAAGCAGTTTAGTGTGGCACCGAGACACTTTGAAGAGATGATACCTCCTGAAAGACCCAGAGTAGC…
	circ_5843	12:11669306|11671052	12	11669306	11671052	exon	ENSSSCG00000017259	-	0	0	8263.32	9200.37	4365.92	5233.5	4563.33	6073.16	0	3967.5	n/a	n/a	n/a	n/a	11669306-11669464,11670120-11670166,11670991-11671052	TGATATTTTTGATGCCATGTTTCCGGTTTCCTTTATTGCTGGAGAGACTGTTATTCAGCAAGGTGATGAAGGGGATAACTTCTATGTGATTGATCAAGGAGAGATGGATGTCTACGTCAACAATGAGTGGGCAACCAGTGTTGGGGAAGGAGGAAGCTTTGGAGAACTTGCTCTGATTTATGGTACACCTAGAGCAGCCACTGTCAAGGCAAAGACAAATGTGAAATTGTGGGGTATTGACCGAGACAGCTACAGAAGAATCCTTATG	11669306-11669464,11670120-11670166,11670991-11671052	TGATATTTTTGATGCCATGTTTCCGGTTTCCTTTATTGCTGGAGAGACTGTTATTCAGCAAGGTGATGAAGGGGATAACTTCTATGTGATTGATCAAGGAGAGATGGATGTCTACGTCAACAATGAGTGGGCAACCAGTGTTGGGGAAGGAGGAAGCTTTGGAGAACTTGCTCTGATTTATGGTACACCTAGAGCAGCCACTGTCAAGGCAAAGACAAATGTGAAATTGTGGGGTATTGACCGAGACAGCTACAGAAGAATCCTTATG	11669306-11669464,11670120-11670166,11670991-11671052/11669306-11669480,11670120-11670166,11670991-11671052	TGATATTTTTGATGCCATGTTTCCGGTTTCCTTTATTGCTGGAGAGACTGTTATTCAGCAAGGTGATGAAGGGGATAACTTCTATGTGATTGATCAAGGAGAGATGGATGTCTACGTCAACAATGAGTGGGCAACCAGTGTTGGGGAAGGAGGAAGCTTTGGAGAACTTGCTCTGATTTATGGTACACCTAGAGCAGCCACTGTCAAGGCAAAGACAAATGTGAAATTGTGGGGTATTGACCGAGACAGCTACAGAAGAATCCTTATGTGATATTTTTGATGCCATGTTTCCGGTTTCCTTTATTGCTGGAGAGACTGTTATTCAGCAAGGTGATGAAGGGGATAACTTCTATGTGATTGATCAAGGAGAGATGGATTGTATTTGTATTTTAGGTCTAC…	11669306-11669464,11670120-11670166,11670991-11671052	TGATATTTTTGATGCCATGTTTCCGGTTTCCTTTATTGCTGGAGAGACTGTTATTCAGCAAGGTGATGAAGGGGATAACTTCTATGTGATTGATCAAGGAGAGATGGATGTCTACGTCAACAATGAGTGGGCAACCAGTGTTGGGGAAGGAGGAAGCTTTGGAGAACTTGCTCTGATTTATGGTACACCTAGAGCAGCCACTGTCAAGGCAAAGACAAATGTGAAATTGTGGGGTATTGACCGAGACAGCTACAGAAGAATCCTTATG	11669306-11669464,11670120-11670166,11670991-11671052/11669306-11669480,11670120-11670166,11670991-11671052	TGATATTTTTGATGCCATGTTTCCGGTTTCCTTTATTGCTGGAGAGACTGTTATTCAGCAAGGTGATGAAGGGGATAACTTCTATGTGATTGATCAAGGAGAGATGGATGTCTACGTCAACAATGAGTGGGCAACCAGTGTTGGGGAAGGAGGAAGCTTTGGAGAACTTGCTCTGATTTATGGTACACCTAGAGCAGCCACTGTCAAGGCAAAGACAAATGTGAAATTGTGGGGTATTGACCGAGACAGCTACAGAAGAATCCTTATGTGATATTTTTGATGCCATGTTTCCGGTTTCCTTTATTGCTGGAGAGACTGTTATTCAGCAAGGTGATGAAGGGGATAACTTCTATGTGATTGATCAAGGAGAGATGGATTGTATTTGTATTTTAGGTCTAC…	n/a	n/a
	circ_4508	8:87799383|87820356	8	87799383	87820356	exon	ENSSSCG00000029920	+	5193.42	5088.7	3231.47	0	3378.4	0	4085.27	5336.59	6091.23	3878.27	87799383-87799470,87800823-87801061,87820191-87820356	TAGTTCCAGAGAACTGCTGGTTTATATTTTAGCTCTTGCCAAGTTGTGAAAATAGTGAAGGATGATTAGACTACTAAACCTTCAAATTGCTCTCTGGTTAATCATCTTTAGAAGACTGGATTTCTGGACATCTACTCTACTCCATCTCTATTGACTTTTAAAACATGATAACACAAACCTATAACACTGGCAGTCATCCATGAACCTTTAATTACGTTGATTAATAGCATTTGAAGCTTCCTCAGGGAATAAACAATGACATCAGCAGTGGTTGACAGTGGAGGTTCTATTTTGGAGCTTTCCAGCAATGGAGTAGAAAATCAAGAGGAAAGTGAAAAGGTTTCTGAATATCCAGCAGTGATTGTGGAGCCAGTTCCAAGTGCCAGATTAGAGCAGGGC…	87799383-87799470,87800823-87801061,87820191-87820356	TAGTTCCAGAGAACTGCTGGTTTATATTTTAGCTCTTGCCAAGTTGTGAAAATAGTGAAGGATGATTAGACTACTAAACCTTCAAATTGCTCTCTGGTTAATCATCTTTAGAAGACTGGATTTCTGGACATCTACTCTACTCCATCTCTATTGACTTTTAAAACATGATAACACAAACCTATAACACTGGCAGTCATCCATGAACCTTTAATTACGTTGATTAATAGCATTTGAAGCTTCCTCAGGGAATAAACAATGACATCAGCAGTGGTTGACAGTGGAGGTTCTATTTTGGAGCTTTCCAGCAATGGAGTAGAAAATCAAGAGGAAAGTGAAAAGGTTTCTGAATATCCAGCAGTGATTGTGGAGCCAGTTCCAAGTGCCAGATTAGAGCAGGGC…	87799383-87799470,87800823-87801061,87820191-87820356	TAGTTCCAGAGAACTGCTGGTTTATATTTTAGCTCTTGCCAAGTTGTGAAAATAGTGAAGGATGATTAGACTACTAAACCTTCAAATTGCTCTCTGGTTAATCATCTTTAGAAGACTGGATTTCTGGACATCTACTCTACTCCATCTCTATTGACTTTTAAAACATGATAACACAAACCTATAACACTGGCAGTCATCCATGAACCTTTAATTACGTTGATTAATAGCATTTGAAGCTTCCTCAGGGAATAAACAATGACATCAGCAGTGGTTGACAGTGGAGGTTCTATTTTGGAGCTTTCCAGCAATGGAGTAGAAAATCAAGAGGAAAGTGAAAAGGTTTCTGAATATCCAGCAGTGATTGTGGAGCCAGTTCCAAGTGCCAGATTAGAGCAGGGC…	n/a	n/a	n/a	n/a	87799383-87799470,87800823-87801061,87820191-87820356	TAGTTCCAGAGAACTGCTGGTTTATATTTTAGCTCTTGCCAAGTTGTGAAAATAGTGAAGGATGATTAGACTACTAAACCTTCAAATTGCTCTCTGGTTAATCATCTTTAGAAGACTGGATTTCTGGACATCTACTCTACTCCATCTCTATTGACTTTTAAAACATGATAACACAAACCTATAACACTGGCAGTCATCCATGAACCTTTAATTACGTTGATTAATAGCATTTGAAGCTTCCTCAGGGAATAAACAATGACATCAGCAGTGGTTGACAGTGGAGGTTCTATTTTGGAGCTTTCCAGCAATGGAGTAGAAAATCAAGAGGAAAGTGAAAAGGTTTCTGAATATCCAGCAGTGATTGTGGAGCCAGTTCCAAGTGCCAGATTAGAGCAGGGC…	87799383-87799470,87800823-87801061,87820191-87820356	TAGTTCCAGAGAACTGCTGGTTTATATTTTAGCTCTTGCCAAGTTGTGAAAATAGTGAAGGATGATTAGACTACTAAACCTTCAAATTGCTCTCTGGTTAATCATCTTTAGAAGACTGGATTTCTGGACATCTACTCTACTCCATCTCTATTGACTTTTAAAACATGATAACACAAACCTATAACACTGGCAGTCATCCATGAACCTTTAATTACGTTGATTAATAGCATTTGAAGCTTCCTCAGGGAATAAACAATGACATCAGCAGTGGTTGACAGTGGAGGTTCTATTTTGGAGCTTTCCAGCAATGGAGTAGAAAATCAAGAGGAAAGTGAAAAGGTTTCTGAATATCCAGCAGTGATTGTGGAGCCAGTTCCAAGTGCCAGATTAGAGCAGGGC…	87799383-87799470,87800823-87801061,87820191-87820356	TAGTTCCAGAGAACTGCTGGTTTATATTTTAGCTCTTGCCAAGTTGTGAAAATAGTGAAGGATGATTAGACTACTAAACCTTCAAATTGCTCTCTGGTTAATCATCTTTAGAAGACTGGATTTCTGGACATCTACTCTACTCCATCTCTATTGACTTTTAAAACATGATAACACAAACCTATAACACTGGCAGTCATCCATGAACCTTTAATTACGTTGATTAATAGCATTTGAAGCTTCCTCAGGGAATAAACAATGACATCAGCAGTGGTTGACAGTGGAGGTTCTATTTTGGAGCTTTCCAGCAATGGAGTAGAAAATCAAGAGGAAAGTGAAAAGGTTTCTGAATATCCAGCAGTGATTGTGGAGCCAGTTCCAAGTGCCAGATTAGAGCAGGGC…
	circ_3021	5:83252820|83270866	5	83252820	83270866	exon	ENSSSCG00000000873	-	5193.42	2827.05	0	2040.08	2515.14	3806.19	108.651	4766.8	6652.63	3833.57	83252820-83252978,83257594-83257730,83270762-83270866	AAGGAGGTGTGGATTTGCAAGGCTACCAGCTGGATATGCAAATACTACCTGACGGCCCAAAGAGTGATGTGGACTTTTCAGAGATTCTTAATGCAATACAAGAAATGGCCAAGGATGTCAATATTCTTTTTGATGAATTAGAAGCTGTCAACAGCCCTTGCAAAGATGACGATTCTCTCCTTCACCCTGGAAACCTGACCAGTACTTCAGATGATGCTAGCAGATTGGAAGCAGGGGGAGAGACAATACCAGAAAAAAACAAATCAAATGGACTTTACTTCAGAGACGGAAAGTGTCGAATTGACTACATTCTTGTGTACAGAAAATCCAACCCCCAGACAGAAAAGAGAGAGGTGTTTGAAAGAAACATTAGAGCAGAAGGATTACAAATGGAGAAAG…	83252820-83252978,83257594-83257730,83270762-83270866	AAGGAGGTGTGGATTTGCAAGGCTACCAGCTGGATATGCAAATACTACCTGACGGCCCAAAGAGTGATGTGGACTTTTCAGAGATTCTTAATGCAATACAAGAAATGGCCAAGGATGTCAATATTCTTTTTGATGAATTAGAAGCTGTCAACAGCCCTTGCAAAGATGACGATTCTCTCCTTCACCCTGGAAACCTGACCAGTACTTCAGATGATGCTAGCAGATTGGAAGCAGGGGGAGAGACAATACCAGAAAAAAACAAATCAAATGGACTTTACTTCAGAGACGGAAAGTGTCGAATTGACTACATTCTTGTGTACAGAAAATCCAACCCCCAGACAGAAAAGAGAGAGGTGTTTGAAAGAAACATTAGAGCAGAAGGATTACAAATGGAGAAAG…	n/a	n/a	83252820-83252978,83257594-83257730,83270762-83270866	AAGGAGGTGTGGATTTGCAAGGCTACCAGCTGGATATGCAAATACTACCTGACGGCCCAAAGAGTGATGTGGACTTTTCAGAGATTCTTAATGCAATACAAGAAATGGCCAAGGATGTCAATATTCTTTTTGATGAATTAGAAGCTGTCAACAGCCCTTGCAAAGATGACGATTCTCTCCTTCACCCTGGAAACCTGACCAGTACTTCAGATGATGCTAGCAGATTGGAAGCAGGGGGAGAGACAATACCAGAAAAAAACAAATCAAATGGACTTTACTTCAGAGACGGAAAGTGTCGAATTGACTACATTCTTGTGTACAGAAAATCCAACCCCCAGACAGAAAAGAGAGAGGTGTTTGAAAGAAACATTAGAGCAGAAGGATTACAAATGGAGAAAG…	83252820-83252978,83257594-83257730,83270762-83270866	AAGGAGGTGTGGATTTGCAAGGCTACCAGCTGGATATGCAAATACTACCTGACGGCCCAAAGAGTGATGTGGACTTTTCAGAGATTCTTAATGCAATACAAGAAATGGCCAAGGATGTCAATATTCTTTTTGATGAATTAGAAGCTGTCAACAGCCCTTGCAAAGATGACGATTCTCTCCTTCACCCTGGAAACCTGACCAGTACTTCAGATGATGCTAGCAGATTGGAAGCAGGGGGAGAGACAATACCAGAAAAAAACAAATCAAATGGACTTTACTTCAGAGACGGAAAGTGTCGAATTGACTACATTCTTGTGTACAGAAAATCCAACCCCCAGACAGAAAAGAGAGAGGTGTTTGAAAGAAACATTAGAGCAGAAGGATTACAAATGGAGAAAG…	83252820-83252978,83257594-83257730,83270861-83270866	AAGGAGTGGCCAAGGATGTCAATATTCTTTTTGATGAATTAGAAGCTGTCAACAGCCCTTGCAAAGATGACGATTCTCTCCTTCACCCTGGAAACCTGACCAGTACTTCAGATGATGCTAGCAGATTGGAAGCAGGGGGAGAGACAATACCAGAAAAAAACAAATCAAATGGACTTTACTTCAGAGACGGAAAGTGTCGAATTGACTACATTCTTGTGTACAGAAAATCCAACCCCCAGACAGAAAAGAGAGAGGTGTTTGAAAGAAACATTAGAGCAGAAGGATTACAAATGGAGAAAGAG	83252820-83252978,83257594-83257694,83270762-83270866/83252820-83252978,83257594-83257730,83270762-83270866	AAGGAGGTGTGGATTTGCAAGGCTACCAGCTGGATATGCAAATACTACCTGACGGCCCAAAGAGTGATGTGGACTTTTCAGAGATTCTTAATGCAATACAAGAAAAAGCTGTCAACAGCCCTTGCAAAGATGACGATTCTCTCCTTCACCCTGGAAACCTGACCAGTACTTCAGATGATGCTAGCAGATTGGAAGCAGGGGGAGAGACAATACCAGAAAAAAACAAATCAAATGGACTTTACTTCAGAGACGGAAAGTGTCGAATTGACTACATTCTTGTGTACAGAAAATCCAACCCCCAGACAGAAAAGAGAGAGGTGTTTGAAAGAAACATTAGAGCAGAAGGATTACAAATGGAGAAAGAGAAGGAGGTGTGGATTTGCAAGGCTACCAGCTGGA…	83252820-83252978,83257594-83257694,83270762-83270866/83252820-83252978,83257594-83257730,83270762-83270866	AAGGAGGTGTGGATTTGCAAGGCTACCAGCTGGATATGCAAATACTACCTGACGGCCCAAAGAGTGATGTGGACTTTTCAGAGATTCTTAATGCAATACAAGAAAAAGCTGTCAACAGCCCTTGCAAAGATGACGATTCTCTCCTTCACCCTGGAAACCTGACCAGTACTTCAGATGATGCTAGCAGATTGGAAGCAGGGGGAGAGACAATACCAGAAAAAAACAAATCAAATGGACTTTACTTCAGAGACGGAAAGTGTCGAATTGACTACATTCTTGTGTACAGAAAATCCAACCCCCAGACAGAAAAGAGAGAGGTGTTTGAAAGAAACATTAGAGCAGAAGGATTACAAATGGAGAAAGAGAAGGAGGTGTGGATTTGCAAGGCTACCAGCTGGA…
	circ_2286	4:31972148|31996226	4	31972148	31996226	exon	ENSSSCG00000006038	-	4130.2	0	4708.71	1880.08	2679.75	3480.66	1847.06	5044.75	3957.89	3582.59	31972148-31972249,31996068-31996226	GGCCGCTAGAAGATGCCATTGAAGAGGAAGAAGAAGAATGTCCATCAGAGGAAACAGACATCATCTCAAAGGGGGACTTTCCACTGGAGGAAAGCTTTTCCACAGAATTTGGGCAAGAAAATCTGAGCTGCGAAGAAGTGGAATACTTTTGTAACAAAGGTGATGATGAAGGAGTCCAGGAAACAGCAGAATCAGATGGGGACACACAGTCAGAGAAACCAGGTCAGCCTGGAGTTGAGACAGACGACTGGGATGGACCAG	n/a	n/a	31972148-31972249,31996068-31996226	GGCCGCTAGAAGATGCCATTGAAGAGGAAGAAGAAGAATGTCCATCAGAGGAAACAGACATCATCTCAAAGGGGGACTTTCCACTGGAGGAAAGCTTTTCCACAGAATTTGGGCAAGAAAATCTGAGCTGCGAAGAAGTGGAATACTTTTGTAACAAAGGTGATGATGAAGGAGTCCAGGAAACAGCAGAATCAGATGGGGACACACAGTCAGAGAAACCAGGTCAGCCTGGAGTTGAGACAGACGACTGGGATGGACCAG	31972148-31972249,31996068-31996226	GGCCGCTAGAAGATGCCATTGAAGAGGAAGAAGAAGAATGTCCATCAGAGGAAACAGACATCATCTCAAAGGGGGACTTTCCACTGGAGGAAAGCTTTTCCACAGAATTTGGGCAAGAAAATCTGAGCTGCGAAGAAGTGGAATACTTTTGTAACAAAGGTGATGATGAAGGAGTCCAGGAAACAGCAGAATCAGATGGGGACACACAGTCAGAGAAACCAGGTCAGCCTGGAGTTGAGACAGACGACTGGGATGGACCAG	31972148-31972249,31996068-31996226	GGCCGCTAGAAGATGCCATTGAAGAGGAAGAAGAAGAATGTCCATCAGAGGAAACAGACATCATCTCAAAGGGGGACTTTCCACTGGAGGAAAGCTTTTCCACAGAATTTGGGCAAGAAAATCTGAGCTGCGAAGAAGTGGAATACTTTTGTAACAAAGGTGATGATGAAGGAGTCCAGGAAACAGCAGAATCAGATGGGGACACACAGTCAGAGAAACCAGGTCAGCCTGGAGTTGAGACAGACGACTGGGATGGACCAG	31972148-31972249,31996068-31996226	GGCCGCTAGAAGATGCCATTGAAGAGGAAGAAGAAGAATGTCCATCAGAGGAAACAGACATCATCTCAAAGGGGGACTTTCCACTGGAGGAAAGCTTTTCCACAGAATTTGGGCAAGAAAATCTGAGCTGCGAAGAAGTGGAATACTTTTGTAACAAAGGTGATGATGAAGGAGTCCAGGAAACAGCAGAATCAGATGGGGACACACAGTCAGAGAAACCAGGTCAGCCTGGAGTTGAGACAGACGACTGGGATGGACCAG	31972148-31972249,31996068-31996226	GGCCGCTAGAAGATGCCATTGAAGAGGAAGAAGAAGAATGTCCATCAGAGGAAACAGACATCATCTCAAAGGGGGACTTTCCACTGGAGGAAAGCTTTTCCACAGAATTTGGGCAAGAAAATCTGAGCTGCGAAGAAGTGGAATACTTTTGTAACAAAGGTGATGATGAAGGAGTCCAGGAAACAGCAGAATCAGATGGGGACACACAGTCAGAGAAACCAGGTCAGCCTGGAGTTGAGACAGACGACTGGGATGGACCAG	31972148-31972249,31996068-31996226	GGCCGCTAGAAGATGCCATTGAAGAGGAAGAAGAAGAATGTCCATCAGAGGAAACAGACATCATCTCAAAGGGGGACTTTCCACTGGAGGAAAGCTTTTCCACAGAATTTGGGCAAGAAAATCTGAGCTGCGAAGAAGTGGAATACTTTTGTAACAAAGGTGATGATGAAGGAGTCCAGGAAACAGCAGAATCAGATGGGGACACACAGTCAGAGAAACCAGGTCAGCCTGGAGTTGAGACAGACGACTGGGATGGACCAG
	circ_3095	5:101790862|101795355	5	101790862	101795355	exon	ENSSSCG00000036560	+	5111.64	4735.32	3970.09	4440.18	4564.3	4582.45	0	5336.59	4294.74	3553.44	101790862-101790956,101792961-101793065,101795273-101795355	CACAACCACTGCCTCTGAAGAAGACGCCTCAAGCAGATATTCCCGAGCAGATAGAAGCGGGTTCAGCAGGTATAACAGGGATGCAAATGCTTCAGGAAGTTGTAAGAGAAAGACAAGAAAATCTAAGACTTATGAGACTAATGCAAGATAAGGAGGAAATGATCGGAAAACTTAAAGAGGAAATTGATTTGTTAAATAGAGACCTAGATGACATAGAAGATGAAAACGAACAACTAAAGCAGGAGAATAAAACTCTTTTGAAAGTCGTTGGGCAGCTAACAAG	101790862-101790956,101792961-101793065,101795273-101795355	CACAACCACTGCCTCTGAAGAAGACGCCTCAAGCAGATATTCCCGAGCAGATAGAAGCGGGTTCAGCAGGTATAACAGGGATGCAAATGCTTCAGGAAGTTGTAAGAGAAAGACAAGAAAATCTAAGACTTATGAGACTAATGCAAGATAAGGAGGAAATGATCGGAAAACTTAAAGAGGAAATTGATTTGTTAAATAGAGACCTAGATGACATAGAAGATGAAAACGAACAACTAAAGCAGGAGAATAAAACTCTTTTGAAAGTCGTTGGGCAGCTAACAAG	101790862-101790956,101792961-101793065,101795273-101795355/101790862-101791009,101792961-101793065,101795273-101795355	CACAACCACTGCCTCTGAAGAAGACGCCTCAAGCAGATATTCCCGAGCAGATAGAAGCGGGTTCAGCAGGTATAACAGGGATGCAAATGCTTCAGGAAGTTGTAAGAGAAAGACAAGAAAATCTAAGACTTATGAGACTAATGCAAGATAAGGAGGAAATGATCGGAAAACTTAAAGAGGAAATTGATTTGTTAAATAGAGACCTAGATGACATAGAAGATGAAAACGAACAACTAAAGCAGGAGAATAAAACTCTTTTGAAAGTCGTTGGGCAGCTAACAAGCACAACCACTGCCTCTGAAGAAGACGCCTCAAGCAGATATTCCCGAGCAGATAGAAGCGGGTTCAGCAGGTATAACAGGGATGCAAATGCTTCAGGTAATTTGGTCTCAAGTAGCA…	101790862-101790956,101792961-101793065,101795273-101795355	CACAACCACTGCCTCTGAAGAAGACGCCTCAAGCAGATATTCCCGAGCAGATAGAAGCGGGTTCAGCAGGTATAACAGGGATGCAAATGCTTCAGGAAGTTGTAAGAGAAAGACAAGAAAATCTAAGACTTATGAGACTAATGCAAGATAAGGAGGAAATGATCGGAAAACTTAAAGAGGAAATTGATTTGTTAAATAGAGACCTAGATGACATAGAAGATGAAAACGAACAACTAAAGCAGGAGAATAAAACTCTTTTGAAAGTCGTTGGGCAGCTAACAAG	101790862-101790956,101792961-101793065,101795273-101795355	CACAACCACTGCCTCTGAAGAAGACGCCTCAAGCAGATATTCCCGAGCAGATAGAAGCGGGTTCAGCAGGTATAACAGGGATGCAAATGCTTCAGGAAGTTGTAAGAGAAAGACAAGAAAATCTAAGACTTATGAGACTAATGCAAGATAAGGAGGAAATGATCGGAAAACTTAAAGAGGAAATTGATTTGTTAAATAGAGACCTAGATGACATAGAAGATGAAAACGAACAACTAAAGCAGGAGAATAAAACTCTTTTGAAAGTCGTTGGGCAGCTAACAAG	n/a	n/a	101790862-101790956,101792961-101793065,101795273-101795355	CACAACCACTGCCTCTGAAGAAGACGCCTCAAGCAGATATTCCCGAGCAGATAGAAGCGGGTTCAGCAGGTATAACAGGGATGCAAATGCTTCAGGAAGTTGTAAGAGAAAGACAAGAAAATCTAAGACTTATGAGACTAATGCAAGATAAGGAGGAAATGATCGGAAAACTTAAAGAGGAAATTGATTTGTTAAATAGAGACCTAGATGACATAGAAGATGAAAACGAACAACTAAAGCAGGAGAATAAAACTCTTTTGAAAGTCGTTGGGCAGCTAACAAG	101790862-101790956,101792961-101793065,101795273-101795355/101790862-101791009,101792961-101793065,101795273-101795355	CACAACCACTGCCTCTGAAGAAGACGCCTCAAGCAGATATTCCCGAGCAGATAGAAGCGGGTTCAGCAGGTATAACAGGGATGCAAATGCTTCAGGAAGTTGTAAGAGAAAGACAAGAAAATCTAAGACTTATGAGACTAATGCAAGATAAGGAGGAAATGATCGGAAAACTTAAAGAGGAAATTGATTTGTTAAATAGAGACCTAGATGACATAGAAGATGAAAACGAACAACTAAAGCAGGAGAATAAAACTCTTTTGAAAGTCGTTGGGCAGCTAACAAGCACAACCACTGCCTCTGAAGAAGACGCCTCAAGCAGATATTCCCGAGCAGATAGAAGCGGGTTCAGCAGGTATAACAGGGATGCAAATGCTTCAGGTAATTTGGTCTCAAGTAGCA…
	circ_2636	4:122253260|122285360	4	122253260	122285360	exon	ENSSSCG00000039854	-	1635.72	1130.82	1985.04	2080.08	1707.92	2604.23	9278.78	305.742	1487.72	3419.12	122253260-122253333,122275847-122275941,122278484-122278542,122280288-122280377,122285275-122285360/122253260-122253333,122275847-122275941,122278484-122278542,122280288-122280377,122285195-122285360	GTTGAAGAAATATGGATACCAGCTCCACACTGGTCATCAGCATTGTTATCATCGGCTTTTTCACCTTTCAGCTTCTCTTCCACTTTGGTCGTATCCACATGTCATTCTTTGGTGGTTGGTGTGGTTGGCTTGTACATTTTCTGGTTTGATGAGGCTACCATTGCTGATCCACTTTGGGGTGATCCATCTTTTGTGAAGGTGAATATTGCTGTTTCTTCAAGCTACCTCATTTCTGATTTGTTTATTCTCATTTTGTATTGGAAAGTGATTGGTGACAAGTATTATATAATTCATCATTGTACAGCGCTGTATGCCTACTACTTCATACTGAGTGAAGGAGTGCTGGCCTACATTGGGAATTTTCGCCTGCTTGCAGAACTTTCTACCCCTTTTGTGAAT…	122285195-122285360,122280288-122280377,122278484-122278542,122253260-122253333	GTTGAAGAAATATGGATACCAGCTCCACACTGGTCATCAGCATTGTTATCATCGGCTTTTTCACCTTTCAGCTTCTCTTCCACTTTGTAAGTTCTTGGTTTTCAGCAAAAGTTTCTCCAGGTTTTAATAATCTCAACTTCAAAAAGAAGATTGAATGGAACTCAAGGGTCGTATCCACATGTCATTCTTTGGTGGTTGGTGTGGTTGGCTTGTACATTTTCTGGTTTGATGAGGCTACCATTGCTGATCCACTTTGGGGTGATCCATCTTTTGTGAAGGTGAATATTGCTGTTTCTTCAAGCTACCTCATTTCTGAGTGAAGGAGTGCTGGCCTACATTGGGAATTTTCGCCTGCTTGCAGAACTTTCTACCCCTTTTGTGAATCAGCG	122285195-122285360,122280288-122280377,122278484-122278542,122253260-122253333/122285275-122285360,122280288-122280377,122278484-122278542,122253260-122253333	GTTGAAGAAATATGGATACCAGCTCCACACTGGTCATCAGCATTGTTATCATCGGCTTTTTCACCTTTCAGCTTCTCTTCCACTTTGTAAGTTCTTGGTTTTCAGCAAAAGTTTCTCCAGGTTTTAATAATCTCAACTTCAAAAAGAAGATTGAATGGAACTCAAGGGTCGTATCCACATGTCATTCTTTGGTGGTTGGTGTGGTTGGCTTGTACATTTTCTGGTTTGATGAGGCTACCATTGCTGATCCACTTTGGGGTGATCCATCTTTTGTGAAGGTGAATATTGCTGTTTCTTCAAGCTACCTCATTTCTGAGTGAAGGAGTGCTGGCCTACATTGGGAATTTTCGCCTGCTTGCAGAACTTTCTACCCCTTTTGTGAATCAGCGGTTGAAGAAA…	122253260-122253333,122275847-122275941,122278484-122278542,122280288-122280377,122285275-122285360/122253260-122253333,122275847-122275941,122278484-122278542,122280288-122280377,122285195-122285360	GTTGAAGAAATATGGATACCAGCTCCACACTGGTCATCAGCATTGTTATCATCGGCTTTTTCACCTTTCAGCTTCTCTTCCACTTTGGTCGTATCCACATGTCATTCTTTGGTGGTTGGTGTGGTTGGCTTGTACATTTTCTGGTTTGATGAGGCTACCATTGCTGATCCACTTTGGGGTGATCCATCTTTTGTGAAGGTGAATATTGCTGTTTCTTCAAGCTACCTCATTTCTGATTTGTTTATTCTCATTTTGTATTGGAAAGTGATTGGTGACAAGTATTATATAATTCATCATTGTACAGCGCTGTATGCCTACTACTTCATACTGAGTGAAGGAGTGCTGGCCTACATTGGGAATTTTCGCCTGCTTGCAGAACTTTCTACCCCTTTTGTGAAT…	122253260-122253333,122275847-122275941,122278521-122278542,122280288-122280377,122285275-122285360/122253260-122253333,122275847-122275941,122278484-122278542,122280288-122280377,122285195-122285360	GTTGAAGAAATATGGATACCAGCTCCACACTGGTCATCAGCATTGTTATCATCGGCTTTTTCACCTTTCAGCTTCTCTTCCACTTTGGTCGTATCCACATGTCATTCTTTGGTGGTTGGTGTGGTTGGCTTGTACATTTTCTGGTTTGATGAGGCTACCATTGCTGATCCACTTTGGGGTGATCCATCTTTTGTGAAGATTTGTTTATTCTCATTTTGTATTGGAAAGTGATTGGTGACAAGTATTATATAATTCATCATTGTACAGCGCTGTATGCCTACTACTTCATACTGAGTGAAGGAGTGCTGGCCTACATTGGGAATTTTCGCCTGCTTGCAGAACTTTCTACCCCTTTTGTGAATCAGCGGTTGAAGAAATATGGATACCAGCTCCACACTG…	122253260-122253333,122278484-122278542,122280288-122280377,122285275-122285360/122253260-122253333,122278484-122278542,122280288-122280377,122285195-122285360/122253260-122253333,122275847-122275941,122278484-122278542,122280288-122280377,122285195-122285360/122253260-122253333,122275847-122275941,122278484-122278542,122280288-122280377,122280856-122280911,122285195-122285360	GTTGAAGAAATATGGATACCAGCTCCACACTGGTCATCAGCATTGTTATCATCGGCTTTTTCACCTTTCAGCTTCTCTTCCACTTTGGTCGTATCCACATGTCATTCTTTGGTGGTTGGTGTGGTTGGCTTGTACATTTTCTGGTTTGATGAGGCTACCATTGCTGATCCACTTTGGGGTGATCCATCTTTTGTGAAGGTGAATATTGCTGTTTCTTCAAGCTACCTCATTTCTGAGTGAAGGAGTGCTGGCCTACATTGGGAATTTTCGCCTGCTTGCAGAACTTTCTACCCCTTTTGTGAATCAGCGGTTGAAGAAATATGGATACCAGCTCCACACTGGTCATCAGCATTGTTATCATCGGCTTTTTCACCTTTCAGCTTCTCTTCCACTTTGTAA…	122285195-122285360,122280288-122280377,122278484-122278542,122253260-122253333	GTTGAAGAAATATGGATACCAGCTCCACACTGGTCATCAGCATTGTTATCATCGGCTTTTTCACCTTTCAGCTTCTCTTCCACTTTGTAAGTTCTTGGTTTTCAGCAAAAGTTTCTCCAGGTTTTAATAATCTCAACTTCAAAAAGAAGATTGAATGGAACTCAAGGGTCGTATCCACATGTCATTCTTTGGTGGTTGGTGTGGTTGGCTTGTACATTTTCTGGTTTGATGAGGCTACCATTGCTGATCCACTTTGGGGTGATCCATCTTTTGTGAAGGTGAATATTGCTGTTTCTTCAAGCTACCTCATTTCTGAGTGAAGGAGTGCTGGCCTACATTGGGAATTTTCGCCTGCTTGCAGAACTTTCTACCCCTTTTGTGAATCAGCG	122253260-122253333,122275847-122275941,122278484-122278542,122280288-122280377,122285275-122285360/122253260-122253333,122275847-122275941,122278484-122278542,122280288-122280377,122285195-122285360	GTTGAAGAAATATGGATACCAGCTCCACACTGGTCATCAGCATTGTTATCATCGGCTTTTTCACCTTTCAGCTTCTCTTCCACTTTGGTCGTATCCACATGTCATTCTTTGGTGGTTGGTGTGGTTGGCTTGTACATTTTCTGGTTTGATGAGGCTACCATTGCTGATCCACTTTGGGGTGATCCATCTTTTGTGAAGGTGAATATTGCTGTTTCTTCAAGCTACCTCATTTCTGATTTGTTTATTCTCATTTTGTATTGGAAAGTGATTGGTGACAAGTATTATATAATTCATCATTGTACAGCGCTGTATGCCTACTACTTCATACTGAGTGAAGGAGTGCTGGCCTACATTGGGAATTTTCGCCTGCTTGCAGAACTTTCTACCCCTTTTGTGAAT…
	circ_5593	11:4338231|4345913	11	4338231	4345913	exon	ENSSSCG00000009300	+	0	3251.11	2677.5	2120.08	2012.17	3230.25	2346.86	3057.42	4828.07	3365.65	n/a	n/a	4338231-4338365,4340963-4341116,4345796-4345913	GCAGACACGCCGAAGACATATTTGGTGAGTTGTTTAACGAGGCCAACAACTTCTACATCAGAGCAAATTCTCTCCAAGACCGAATCGATCGCCTTGCCGTCAAAGTCACCCAGCTGGATTCAACCGTGGAGGAGGTGTCGCTGCAGGATATCAACATGAAAAAAGCTTTCAAAAGTTCCACCGTCCAAGACCAGCAGGTGGTTTCAAAGAGCAGCATCCCAAATCCGGTCGCTGACGTTTACAACCAGAGCGACAAGCCGCCGCCGCTGGACATCCTCACGCCGTACAGAGATGATAAAAAGGATGGGCTGAAGTTCTATACTGATCCTTCCTATTTCTTTGACCTCTGGAAAGAAAAAATGCTGCAGGACACAGAAGACAAAAGGAAAGAGAAAAGAC…	4338231-4338365,4340963-4341116,4345796-4345913	GCAGACACGCCGAAGACATATTTGGTGAGTTGTTTAACGAGGCCAACAACTTCTACATCAGAGCAAATTCTCTCCAAGACCGAATCGATCGCCTTGCCGTCAAAGTCACCCAGCTGGATTCAACCGTGGAGGAGGTGTCGCTGCAGGATATCAACATGAAAAAAGCTTTCAAAAGTTCCACCGTCCAAGACCAGCAGGTGGTTTCAAAGAGCAGCATCCCAAATCCGGTCGCTGACGTTTACAACCAGAGCGACAAGCCGCCGCCGCTGGACATCCTCACGCCGTACAGAGATGATAAAAAGGATGGGCTGAAGTTCTATACTGATCCTTCCTATTTCTTTGACCTCTGGAAAGAAAAAATGCTGCAGGACACAGAAGACAAAAGGAAAGAGAAAAGAC…	4338231-4338365,4340963-4341116,4345796-4345913	GCAGACACGCCGAAGACATATTTGGTGAGTTGTTTAACGAGGCCAACAACTTCTACATCAGAGCAAATTCTCTCCAAGACCGAATCGATCGCCTTGCCGTCAAAGTCACCCAGCTGGATTCAACCGTGGAGGAGGTGTCGCTGCAGGATATCAACATGAAAAAAGCTTTCAAAAGTTCCACCGTCCAAGACCAGCAGGTGGTTTCAAAGAGCAGCATCCCAAATCCGGTCGCTGACGTTTACAACCAGAGCGACAAGCCGCCGCCGCTGGACATCCTCACGCCGTACAGAGATGATAAAAAGGATGGGCTGAAGTTCTATACTGATCCTTCCTATTTCTTTGACCTCTGGAAAGAAAAAATGCTGCAGGACACAGAAGACAAAAGGAAAGAGAAAAGAC…	4338231-4338365,4340963-4341116,4345796-4345913	GCAGACACGCCGAAGACATATTTGGTGAGTTGTTTAACGAGGCCAACAACTTCTACATCAGAGCAAATTCTCTCCAAGACCGAATCGATCGCCTTGCCGTCAAAGTCACCCAGCTGGATTCAACCGTGGAGGAGGTGTCGCTGCAGGATATCAACATGAAAAAAGCTTTCAAAAGTTCCACCGTCCAAGACCAGCAGGTGGTTTCAAAGAGCAGCATCCCAAATCCGGTCGCTGACGTTTACAACCAGAGCGACAAGCCGCCGCCGCTGGACATCCTCACGCCGTACAGAGATGATAAAAAGGATGGGCTGAAGTTCTATACTGATCCTTCCTATTTCTTTGACCTCTGGAAAGAAAAAATGCTGCAGGACACAGAAGACAAAAGGAAAGAGAAAAGAC…	4338231-4338365,4340963-4341116,4345796-4345913	GCAGACACGCCGAAGACATATTTGGTGAGTTGTTTAACGAGGCCAACAACTTCTACATCAGAGCAAATTCTCTCCAAGACCGAATCGATCGCCTTGCCGTCAAAGTCACCCAGCTGGATTCAACCGTGGAGGAGGTGTCGCTGCAGGATATCAACATGAAAAAAGCTTTCAAAAGTTCCACCGTCCAAGACCAGCAGGTGGTTTCAAAGAGCAGCATCCCAAATCCGGTCGCTGACGTTTACAACCAGAGCGACAAGCCGCCGCCGCTGGACATCCTCACGCCGTACAGAGATGATAAAAAGGATGGGCTGAAGTTCTATACTGATCCTTCCTATTTCTTTGACCTCTGGAAAGAAAAAATGCTGCAGGACACAGAAGACAAAAGGAAAGAGAAAAGAC…	4338231-4338365,4340963-4341116,4345796-4345913	GCAGACACGCCGAAGACATATTTGGTGAGTTGTTTAACGAGGCCAACAACTTCTACATCAGAGCAAATTCTCTCCAAGACCGAATCGATCGCCTTGCCGTCAAAGTCACCCAGCTGGATTCAACCGTGGAGGAGGTGTCGCTGCAGGATATCAACATGAAAAAAGCTTTCAAAAGTTCCACCGTCCAAGACCAGCAGGTGGTTTCAAAGAGCAGCATCCCAAATCCGGTCGCTGACGTTTACAACCAGAGCGACAAGCCGCCGCCGCTGGACATCCTCACGCCGTACAGAGATGATAAAAAGGATGGGCTGAAGTTCTATACTGATCCTTCCTATTTCTTTGACCTCTGGAAAGAAAAAATGCTGCAGGACACAGAAGACAAAAGGAAAGAGAAAAGAC…	4338231-4338365,4340963-4341116,4345796-4345913	GCAGACACGCCGAAGACATATTTGGTGAGTTGTTTAACGAGGCCAACAACTTCTACATCAGAGCAAATTCTCTCCAAGACCGAATCGATCGCCTTGCCGTCAAAGTCACCCAGCTGGATTCAACCGTGGAGGAGGTGTCGCTGCAGGATATCAACATGAAAAAAGCTTTCAAAAGTTCCACCGTCCAAGACCAGCAGGTGGTTTCAAAGAGCAGCATCCCAAATCCGGTCGCTGACGTTTACAACCAGAGCGACAAGCCGCCGCCGCTGGACATCCTCACGCCGTACAGAGATGATAAAAAGGATGGGCTGAAGTTCTATACTGATCCTTCCTATTTCTTTGACCTCTGGAAAGAAAAAATGCTGCAGGACACAGAAGACAAAAGGAAAGAGAAAAGAC…
	circ_4780	9:19897760|19913189	9	19897760	19913189	exon	ENSSSCG00000014913	-	2576.27	1060.15	2169.7	2120.08	1981.55	2754.48	4628.52	2779.48	3256.14	3354.65	19897760-19897853,19905675-19905777,19909141-19909216,19913047-19913189	ACTTAATTCAGTGCACAAATGAGATGAATGTGAATATCCCGCAGTTGGCAGACAGTTTATTTGAAAGGACTACTAACAGTAGTTGGGTGGTGGTCTTCAAATCTCTCATTACAACTCATCATTTGATGGTGTATGGAAATGAGCGTTTTATTCAGTATTTGGCTTCAAGAAACACATTGTTTAACTTAAGCAATTTTTTGGATAAAAGTGGATTGCAAGGATATGACATGTCTACATTTATTAGGCGGTATAGTAGGTATCTAAATGAAAAAGCAGTTTCATACAGACAAGTTGCATTTGATTTCACAAAAGTGAAAAGAGGGGCTGATGGAGTTATGAGAACAATGAACACAGAAAAACTCCTAAAAACTGTACCAATTATTCAAAATCAAATGGATG…	19897760-19897853,19905675-19905777,19909141-19909216,19913047-19913189	ACTTAATTCAGTGCACAAATGAGATGAATGTGAATATCCCGCAGTTGGCAGACAGTTTATTTGAAAGGACTACTAACAGTAGTTGGGTGGTGGTCTTCAAATCTCTCATTACAACTCATCATTTGATGGTGTATGGAAATGAGCGTTTTATTCAGTATTTGGCTTCAAGAAACACATTGTTTAACTTAAGCAATTTTTTGGATAAAAGTGGATTGCAAGGATATGACATGTCTACATTTATTAGGCGGTATAGTAGGTATCTAAATGAAAAAGCAGTTTCATACAGACAAGTTGCATTTGATTTCACAAAAGTGAAAAGAGGGGCTGATGGAGTTATGAGAACAATGAACACAGAAAAACTCCTAAAAACTGTACCAATTATTCAAAATCAAATGGATG…	19897760-19897853,19909141-19909216,19913047-19913189/19897760-19897853,19905675-19905777,19909141-19909216,19913047-19913189	ACTTAATTCAGTGCACAAATGAGATGAATGTGAATATCCCGCAGTTGGCAGACAGTTTATTTGAAAGGACTACTAACAGTAGTTGGGTGGTGGTCTTCAAATCTCTCATTACAACTCATCATTTGATGGTGTATGGAAATGAGCGTTTTATTCAGTATTTGGCTTCAAGAAACACATTGTTTAACTTAAGCAATTTTTTGGATAAAAGTGGATTGCAAGGGCTGATGGAGTTATGAGAACAATGAACACAGAAAAACTCCTAAAAACTGTACCAATTATTCAAAATCAAATGGATGCCCTTCTTGATTTTAATACTTAATTCAGTGCACAAATGAGATGAATGTGAATATCCCGCAGTTGGCAGACAGTTTATTTGAAAGGACTACTAACAGTAGTTGG…	19897760-19897853,19905675-19905777,19909141-19909216,19913047-19913189	ACTTAATTCAGTGCACAAATGAGATGAATGTGAATATCCCGCAGTTGGCAGACAGTTTATTTGAAAGGACTACTAACAGTAGTTGGGTGGTGGTCTTCAAATCTCTCATTACAACTCATCATTTGATGGTGTATGGAAATGAGCGTTTTATTCAGTATTTGGCTTCAAGAAACACATTGTTTAACTTAAGCAATTTTTTGGATAAAAGTGGATTGCAAGGATATGACATGTCTACATTTATTAGGCGGTATAGTAGGTATCTAAATGAAAAAGCAGTTTCATACAGACAAGTTGCATTTGATTTCACAAAAGTGAAAAGAGGGGCTGATGGAGTTATGAGAACAATGAACACAGAAAAACTCCTAAAAACTGTACCAATTATTCAAAATCAAATGGATG…	19897760-19897853,19905675-19905777,19909141-19909216,19913047-19913189	ACTTAATTCAGTGCACAAATGAGATGAATGTGAATATCCCGCAGTTGGCAGACAGTTTATTTGAAAGGACTACTAACAGTAGTTGGGTGGTGGTCTTCAAATCTCTCATTACAACTCATCATTTGATGGTGTATGGAAATGAGCGTTTTATTCAGTATTTGGCTTCAAGAAACACATTGTTTAACTTAAGCAATTTTTTGGATAAAAGTGGATTGCAAGGATATGACATGTCTACATTTATTAGGCGGTATAGTAGGTATCTAAATGAAAAAGCAGTTTCATACAGACAAGTTGCATTTGATTTCACAAAAGTGAAAAGAGGGGCTGATGGAGTTATGAGAACAATGAACACAGAAAAACTCCTAAAAACTGTACCAATTATTCAAAATCAAATGGATG…	19897760-19897853,19905675-19905777,19909141-19909216,19913047-19913189	ACTTAATTCAGTGCACAAATGAGATGAATGTGAATATCCCGCAGTTGGCAGACAGTTTATTTGAAAGGACTACTAACAGTAGTTGGGTGGTGGTCTTCAAATCTCTCATTACAACTCATCATTTGATGGTGTATGGAAATGAGCGTTTTATTCAGTATTTGGCTTCAAGAAACACATTGTTTAACTTAAGCAATTTTTTGGATAAAAGTGGATTGCAAGGATATGACATGTCTACATTTATTAGGCGGTATAGTAGGTATCTAAATGAAAAAGCAGTTTCATACAGACAAGTTGCATTTGATTTCACAAAAGTGAAAAGAGGGGCTGATGGAGTTATGAGAACAATGAACACAGAAAAACTCCTAAAAACTGTACCAATTATTCAAAATCAAATGGATG…	19897760-19897853,19905675-19905777,19909141-19909216,19913047-19913189	ACTTAATTCAGTGCACAAATGAGATGAATGTGAATATCCCGCAGTTGGCAGACAGTTTATTTGAAAGGACTACTAACAGTAGTTGGGTGGTGGTCTTCAAATCTCTCATTACAACTCATCATTTGATGGTGTATGGAAATGAGCGTTTTATTCAGTATTTGGCTTCAAGAAACACATTGTTTAACTTAAGCAATTTTTTGGATAAAAGTGGATTGCAAGGATATGACATGTCTACATTTATTAGGCGGTATAGTAGGTATCTAAATGAAAAAGCAGTTTCATACAGACAAGTTGCATTTGATTTCACAAAAGTGAAAAGAGGGGCTGATGGAGTTATGAGAACAATGAACACAGAAAAACTCCTAAAAACTGTACCAATTATTCAAAATCAAATGGATG…	19897760-19897853,19905675-19905777,19909141-19909216,19913047-19913189	ACTTAATTCAGTGCACAAATGAGATGAATGTGAATATCCCGCAGTTGGCAGACAGTTTATTTGAAAGGACTACTAACAGTAGTTGGGTGGTGGTCTTCAAATCTCTCATTACAACTCATCATTTGATGGTGTATGGAAATGAGCGTTTTATTCAGTATTTGGCTTCAAGAAACACATTGTTTAACTTAAGCAATTTTTTGGATAAAAGTGGATTGCAAGGATATGACATGTCTACATTTATTAGGCGGTATAGTAGGTATCTAAATGAAAAAGCAGTTTCATACAGACAAGTTGCATTTGATTTCACAAAAGTGAAAAGAGGGGCTGATGGAGTTATGAGAACAATGAACACAGAAAAACTCCTAAAAACTGTACCAATTATTCAAAATCAAATGGATG…
	circ_5579	11:1455412|1463356	11	1455412	1463356	exon	ENSSSCG00000024667	-	0	5795.46	4754.87	5200.21	3937.64	3130.09	2173.02	3710.6	4098.25	3277.99	n/a	n/a	1455412-1455494,1456658-1456705,1463160-1463235,1463325-1463356	GTAAAACGGCCGTCAAGAGGCTGACGAACAAGGATATCGAGGATGTGCTGGCAGGAATCAAAGGAGCTGGCTGTGGATCAACTTTTTTTAGAGACCTTGGTGATAAAGGGCTGATTTCGTACACCGAGTATCTTTTCTTGCTCACAATCCTTACTAAACCACATTCAGGGTTTCATGTTGCATTTAAAATGCTGGATGCGGATGGTGATGAGATGGTTGAAAAAAAGGAATTTTTTAAG	1455412-1455494,1456658-1456705,1463160-1463235,1463325-1463356/1455412-1455494,1456658-1456705,1456899-1457521,1463160-1463235,1463325-1463356/1455412-1455494,1456658-1456705,1456809-1457521,1463160-1463235,1463325-1463356	GTAAAACGGCCGTCAAGAGGCTGACGAACAAGGATATCGAGGATGTGCTGGCAGGAATCAAAGGAGCTGGCTGTGGATCAACTTTTTTTAGAGACCTTGGTGATAAAGGGCTGATTTCGTACACCGAGTATCTTTTCTTGCTCACAATCCTTACTAAACCACATTCAGGGTTTCATGTTGCATTTAAAATGCTGGATGCGGATGGTGATGAGATGGTTGAAAAAAAGGAATTTTTTAAGGTAAAACGGCCGTCAAGAGGCTGACGAACAAGGATATCGAGGATGTGCTGGCAGGAATCAAAGGAGCTGGCTGTGGATCAACTTTTTTTAGAGACCTTGGTGATAAAGGCAGAGAAGGAAACCTATTTAGTGGCCAGACCTGGATCCTGCTTCGAGCGCA…	1463325-1463356,1463160-1463235,1456809-1457521,1456658-1456705,1455412-1455494/1463325-1463356,1463160-1463235,1456899-1457521,1456658-1456705,1455412-1455494/1455412-1455494,1456658-1456705,1463160-1463235,1463325-1463356	GTAAAACGGCCGTCAAGAGGCTGACGAACAAGGATATCGAGGATGTGCTGGCAGGAATCAAAGGAGCTGGCTGTGGATCAACTTTTTTTAGAGACCTTGGTGATAAAGGCAGAGAAGGAAACCTATTTAGTGGCCAGACCTGGATCCTGCTTCGAGCGCAGCTCAGTCCAGGGCTCAGACAGCACCTGCATCCACCTCGAAGGCCTTCCTCTTAGAGTCTGGCTCCATCCTCAGTCTCCCGGCACTGGCTCTGGTCCCGGCCTCACTTTCCTACGTGACACACTCTGTCATCATCACAGCCTCAGGGAGGTGGAGCAGGTGACCCCGCATTCTCCACAGGAGCCCCACACGGTCCCTCCCGCCTGGCCCCTGCAGCCCGGTCCCTGCCGCAGGCCCCAT…	1455412-1455494,1456658-1456705,1463160-1463235,1463325-1463356/1455412-1455494,1456658-1456705,1456809-1457521,1463160-1463235,1463325-1463356	GTAAAACGGCCGTCAAGAGGCTGACGAACAAGGATATCGAGGATGTGCTGGCAGGAATCAAAGGAGCTGGCTGTGGATCAACTTTTTTTAGAGACCTTGGTGATAAAGGGCTGATTTCGTACACCGAGTATCTTTTCTTGCTCACAATCCTTACTAAACCACATTCAGGGTTTCATGTTGCATTTAAAATGCTGGATGCGGATGGTGATGAGATGGTTGAAAAAAAGGAATTTTTTAAGGTAAAACGGCCGTCAAGAGGCTGACGAACAAGGATATCGAGGATGTGCTGGCAGGAATCAAAGGAGCTGGCTGTGGATCAACTTTTTTTAGAGACCTTGGTGATAAAGGCAGAGAAGGAAACCTATTTAGTGGCCAGACCTGGATCCTGCTTCGAGCGCA…	1455412-1455494,1456658-1456705,1463160-1463235,1463325-1463356/1455412-1455494,1456658-1456705,1456899-1457521,1463160-1463235,1463325-1463356	GTAAAACGGCCGTCAAGAGGCTGACGAACAAGGATATCGAGGATGTGCTGGCAGGAATCAAAGGAGCTGGCTGTGGATCAACTTTTTTTAGAGACCTTGGTGATAAAGGGCTGATTTCGTACACCGAGTATCTTTTCTTGCTCACAATCCTTACTAAACCACATTCAGGGTTTCATGTTGCATTTAAAATGCTGGATGCGGATGGTGATGAGATGGTTGAAAAAAAGGAATTTTTTAAGGTAAAACGGCCGTCAAGAGGCTGACGAACAAGGATATCGAGGATGTGCTGGCAGGAATCAAAGGAGCTGGCTGTGGATCAACTTTTTTTAGAGACCTTGGTGATAAAGGCAGAGAAGGAAACCTATTTAGTGGCCAGACCTGGATCCTGCTTCGAGCGCA…	1455412-1455494,1456658-1456705,1463160-1463235,1463325-1463356/1455412-1455494,1456658-1456705,1459853-1459925,1463160-1463235,1463325-1463356/1455412-1455494,1456658-1456705,1456899-1457521,1463160-1463235,1463325-1463356	GTAAAACGGCCGTCAAGAGGCTGACGAACAAGGATATCGAGGATGTGCTGGCAGGAATCAAAGGAGCTGGCTGTGGATCAACTTTTTTTAGAGACCTTGGTGATAAAGGGCTGATTTCGTACACCGAGTATCTTTTCTTGCTCACAATCCTTACTAAACCACATTCAGGGTTTCATGTTGCATTTAAAATGCTGGATGCGGATGGTGATGAGATGGTTGAAAAAAAGGAATTTTTTAAGGTAAAACGGCCGTCAAGAGGCTGACGAACAAGGATATCGAGGATGTGCTGGCAGGAATCAAAGGAGCTGGCTGTGGATCAACTTTTTTTAGAGACCTTGGTGATAAAGGCTAGAAGACTCTTTATGGTCTCAGAAGGAACAGGGGCCTCGCACACTTCCT…	1463325-1463356,1463160-1463235,1457312-1457521,1456658-1456705,1455412-1455494/1455412-1455494,1456658-1456705,1463160-1463235,1463325-1463356	GTAAAACGGCCGTCAAGAGGCTGACGAACAAGGATATCGAGGATGTGCTGGCAGGAATCAAAGGAGCTGGCTGTGGATCAACTTTTTTTAGAGACCTTGGTGATAAAGGCAGAGAAGGAAACCTATTTAGTGGCCAGACCTGGATCCTGCTTCGAGCGCAGCTCAGTCCAGGGCTCAGACAGCACCTGCATCCACCTCGAAGGCCTTCCTCTTAGAGTCTGGCTCCATCCTCAGTCTCCCGGCACTGGCTCTGGTCCCGGCCTCACTTTCCTACGTGACACACTCTGTCATCATCACAGCCTCAGGGAGGTGGAGCAGGGCTGATTTCGTACACCGAGTATCTTTTCTTGCTCACAATCCTTACTAAACCACATTCAGGGTTTCATGTTGCATTTAAAA…
	circ_5597	11:5503065|5507316	11	5503065	5507316	exon	ENSSSCG00000009319	+	6133.97	4099.23	3693.1	3640.15	4391.61	3305.37	3867.97	2293.07	3536.84	3250.81	5503065-5503186,5503936-5504002,5507246-5507316	TTCCTGGAATAGATGGAGGAGCTTTAACTGAATCGAGTCTCACAGATTCCTATTTCAGCACCAGCTTTATTGGAGTTAATGGATTTGGAAGCCCCGTAGAAACAAAGTATCCCTTGATGCAGAGAATGACTAATAGTAGCAGCTCCCCAAGCCTTTTAAATGACAGTGCCAAGCCATATGCAGGCCATGATCCTCTAATTTCACCTGCTTCATCCTTGTTTAATGACTTTGGTGCCCTCAACATCTCTCAGAGAAGAAAG	5503065-5503186,5503936-5504002,5507246-5507316	TTCCTGGAATAGATGGAGGAGCTTTAACTGAATCGAGTCTCACAGATTCCTATTTCAGCACCAGCTTTATTGGAGTTAATGGATTTGGAAGCCCCGTAGAAACAAAGTATCCCTTGATGCAGAGAATGACTAATAGTAGCAGCTCCCCAAGCCTTTTAAATGACAGTGCCAAGCCATATGCAGGCCATGATCCTCTAATTTCACCTGCTTCATCCTTGTTTAATGACTTTGGTGCCCTCAACATCTCTCAGAGAAGAAAG	5503065-5503186,5503936-5504002,5507246-5507316	TTCCTGGAATAGATGGAGGAGCTTTAACTGAATCGAGTCTCACAGATTCCTATTTCAGCACCAGCTTTATTGGAGTTAATGGATTTGGAAGCCCCGTAGAAACAAAGTATCCCTTGATGCAGAGAATGACTAATAGTAGCAGCTCCCCAAGCCTTTTAAATGACAGTGCCAAGCCATATGCAGGCCATGATCCTCTAATTTCACCTGCTTCATCCTTGTTTAATGACTTTGGTGCCCTCAACATCTCTCAGAGAAGAAAG	5503065-5503186,5503936-5504002,5507246-5507316	TTCCTGGAATAGATGGAGGAGCTTTAACTGAATCGAGTCTCACAGATTCCTATTTCAGCACCAGCTTTATTGGAGTTAATGGATTTGGAAGCCCCGTAGAAACAAAGTATCCCTTGATGCAGAGAATGACTAATAGTAGCAGCTCCCCAAGCCTTTTAAATGACAGTGCCAAGCCATATGCAGGCCATGATCCTCTAATTTCACCTGCTTCATCCTTGTTTAATGACTTTGGTGCCCTCAACATCTCTCAGAGAAGAAAG	5503065-5503186,5503936-5504002,5507246-5507316	TTCCTGGAATAGATGGAGGAGCTTTAACTGAATCGAGTCTCACAGATTCCTATTTCAGCACCAGCTTTATTGGAGTTAATGGATTTGGAAGCCCCGTAGAAACAAAGTATCCCTTGATGCAGAGAATGACTAATAGTAGCAGCTCCCCAAGCCTTTTAAATGACAGTGCCAAGCCATATGCAGGCCATGATCCTCTAATTTCACCTGCTTCATCCTTGTTTAATGACTTTGGTGCCCTCAACATCTCTCAGAGAAGAAAG	5503065-5503186,5503936-5504002,5507246-5507316	TTCCTGGAATAGATGGAGGAGCTTTAACTGAATCGAGTCTCACAGATTCCTATTTCAGCACCAGCTTTATTGGAGTTAATGGATTTGGAAGCCCCGTAGAAACAAAGTATCCCTTGATGCAGAGAATGACTAATAGTAGCAGCTCCCCAAGCCTTTTAAATGACAGTGCCAAGCCATATGCAGGCCATGATCCTCTAATTTCACCTGCTTCATCCTTGTTTAATGACTTTGGTGCCCTCAACATCTCTCAGAGAAGAAAG	5503065-5503186,5503936-5504002,5507246-5507316/5503065-5503186,5503762-5503838,5503936-5504002,5507246-5507316	TTCCTGGAATAGATGGAGGAGCTTTAACTGAATCGAGTCTCACAGATTCCTATTTCAGCACCAGCTTTATTGGAGTTAATGGATTTGGAAGCCCCGTAGAAACAAAGTATCCCTTGATGCAGAGAATGACTAATAGTAGCAGCTCCCCAAGCCTTTTAAATGACAGTGCCAAGCCATATGCAGGCCATGATCCTCTAATTTCACCTGCTTCATCCTTGTTTAATGACTTTGGTGCCCTCAACATCTCTCAGAGAAGAAAGTTCCTGGAATAGATGGAGGAGCTTTAACTGAATCGAGTCTCACAGATTCCTATTTCAGCACCAGCTTTATTGGAGTTAATGGATTTGGAAGCCCCGTAGAAACAAAGTATCCCTTGATGCAGAGAATATTTGGAAGTTT…	5503065-5503186,5503936-5504002,5507246-5507316	TTCCTGGAATAGATGGAGGAGCTTTAACTGAATCGAGTCTCACAGATTCCTATTTCAGCACCAGCTTTATTGGAGTTAATGGATTTGGAAGCCCCGTAGAAACAAAGTATCCCTTGATGCAGAGAATGACTAATAGTAGCAGCTCCCCAAGCCTTTTAAATGACAGTGCCAAGCCATATGCAGGCCATGATCCTCTAATTTCACCTGCTTCATCCTTGTTTAATGACTTTGGTGCCCTCAACATCTCTCAGAGAAGAAAG
	circ_8670	18:54393586|54404485	18	54393586	54404485	exon	ENSSSCG00000016769	-	4334.67	3533.82	3185.3	4440.18	3873.49	2729.44	2977.03	3960.75	3200	3216.81	54404480-54404485,54395645-54395784,54393586-54393756	ACGGTCAATATGTGGGCCTCGCTATGGTGAAATCAAAGAAAAAGATATTGACTGGGGAAAACGCTGCGTGGATAAATTTGATATCATCGGAATTATTGGAGAAGGTACCTATGGACAAGTTTACAAGGCCAGGGATAAAGACACTGGAGAAATGGTAGCCTTAAAAAAAGTACGTCTAGATAACGAAAAAGAAGGATTTCCCATTACAGCAATCCGAGAAATTAAAATTCTTCGGCAGCTTACCCACCAGAGTATTATCAATATGAAGGAAATAGTGACTGATAAAGAAGATGCTTTGGATTTTAAGAAAGATAAAG	54404480-54404485,54393586-54393756	ACGGTCGAGAAATGGTAGCCTTAAAAAAAGTACGTCTAGATAACGAAAAAGAAGGATTTCCCATTACAGCAATCCGAGAAATTAAAATTCTTCGGCAGCTTACCCACCAGAGTATTATCAATATGAAGGAAATAGTGACTGATAAAGAAGATGCTTTGGATTTTAAGAAAGATAAAG	54404480-54404485,54395645-54395784,54393586-54393756	ACGGTCAATATGTGGGCCTCGCTATGGTGAAATCAAAGAAAAAGATATTGACTGGGGAAAACGCTGCGTGGATAAATTTGATATCATCGGAATTATTGGAGAAGGTACCTATGGACAAGTTTACAAGGCCAGGGATAAAGACACTGGAGAAATGGTAGCCTTAAAAAAAGTACGTCTAGATAACGAAAAAGAAGGATTTCCCATTACAGCAATCCGAGAAATTAAAATTCTTCGGCAGCTTACCCACCAGAGTATTATCAATATGAAGGAAATAGTGACTGATAAAGAAGATGCTTTGGATTTTAAGAAAGATAAAG	54404480-54404485,54395645-54395784,54393586-54393756	ACGGTCAATATGTGGGCCTCGCTATGGTGAAATCAAAGAAAAAGATATTGACTGGGGAAAACGCTGCGTGGATAAATTTGATATCATCGGAATTATTGGAGAAGGTACCTATGGACAAGTTTACAAGGCCAGGGATAAAGACACTGGAGAAATGGTAGCCTTAAAAAAAGTACGTCTAGATAACGAAAAAGAAGGATTTCCCATTACAGCAATCCGAGAAATTAAAATTCTTCGGCAGCTTACCCACCAGAGTATTATCAATATGAAGGAAATAGTGACTGATAAAGAAGATGCTTTGGATTTTAAGAAAGATAAAG	54404480-54404485,54397161-54397331,54395645-54395784,54393586-54393756	ACGGTCCTTACGGGGAAATATTTCAGTAAAAGCAGTTAAAAAAGAAGTGGAAAAGAAACTACGATGTCTGCTTGCTGATTTACCACTGCCCCCCGAGCTGCCAGGAGGGGATGATCTCTCAGCGAGTCCAGAGGAAAAGAAAACAGCCACGCAGTTACATAGTAAAAGGAGGCCTAAAATATGTGGGCCTCGCTATGGTGAAATCAAAGAAAAAGATATTGACTGGGGAAAACGCTGCGTGGATAAATTTGATATCATCGGAATTATTGGAGAAGGTACCTATGGACAAGTTTACAAGGCCAGGGATAAAGACACTGGAGAAATGGTAGCCTTAAAAAAAGTACGTCTAGATAACGAAAAAGAAGGATTTCCCATTACAGCAATCCGAGAAATTAAAAT…	54403826-54404485,54395645-54395784,54393586-54393756	ACGGTCTGCCAAATCCCGAAGCAGAAGCCCATATTCATCTAGGCATTCAAGATCTCGTAGCAGGCACAGATTATCCAGATCCAGAAGTCGTCATTCTAGCATTTCTCCTAGCACACTAACTCTGAAGAGTAGCCTGGCAGCTGAATTGAACAAGAATAAAAAAGCACGAGCTGCAGAAGCGGCAAGAGCTGCAGAAGCAGCAAAAGCTGCAGAAGCAGCTAAGGCTGCAGAGGCTGCTGCCAAGGCTGCCAAAGCTTCAAACACTTCTACACCTACCAAGGGGAACACAGAGACTGGTGCCAGTGCATCACAAACAAACCATGTAAAGGATGCGAAGAAACTTAAAATTGAGCACGCACCTTCTCCCTCAAGCAGTGGAACTTTGAAAAATGACAAGGC…	54404480-54404485,54397161-54397331,54395645-54395784,54393586-54393756	ACGGTCCTTACGGGGAAATATTTCAGTAAAAGCAGTTAAAAAAGAAGTGGAAAAGAAACTACGATGTCTGCTTGCTGATTTACCACTGCCCCCCGAGCTGCCAGGAGGGGATGATCTCTCAGCGAGTCCAGAGGAAAAGAAAACAGCCACGCAGTTACATAGTAAAAGGAGGCCTAAAATATGTGGGCCTCGCTATGGTGAAATCAAAGAAAAAGATATTGACTGGGGAAAACGCTGCGTGGATAAATTTGATATCATCGGAATTATTGGAGAAGGTACCTATGGACAAGTTTACAAGGCCAGGGATAAAGACACTGGAGAAATGGTAGCCTTAAAAAAAGTACGTCTAGATAACGAAAAAGAAGGATTTCCCATTACAGCAATCCGAGAAATTAAAAT…	54404480-54404485,54395645-54395784,54393586-54393756	ACGGTCAATATGTGGGCCTCGCTATGGTGAAATCAAAGAAAAAGATATTGACTGGGGAAAACGCTGCGTGGATAAATTTGATATCATCGGAATTATTGGAGAAGGTACCTATGGACAAGTTTACAAGGCCAGGGATAAAGACACTGGAGAAATGGTAGCCTTAAAAAAAGTACGTCTAGATAACGAAAAAGAAGGATTTCCCATTACAGCAATCCGAGAAATTAAAATTCTTCGGCAGCTTACCCACCAGAGTATTATCAATATGAAGGAAATAGTGACTGATAAAGAAGATGCTTTGGATTTTAAGAAAGATAAAG
	circ_0821	1:216148995|216177064	1	216148995	216177064	exon	ENSSSCG00000005205	+	0	4735.32	3046.81	1680.07	2365.55	3605.86	1912.25	2501.53	4800	3204.91	n/a	n/a	216148995-216149195,216177059-216177064	GCACTTGAGAGAAAAGACAACGATAGCAGTTACATCTAGAGGCTATTATGGATTGGAGGATGAGAAGGGAACTGCATGTACTTCAACAAGGCGTCGGTCAACATCTCGAAGTTTGGCAGGCTTGACAAGTGGAGTTTTTGAATCTATAATGGTTCAAGTTTTGAGACAGGAAGAACAGCTGAAAGCAAAAGAAGAAAAAAGAATCAG	216148995-216149195,216177059-216177064	GCACTTGAGAGAAAAGACAACGATAGCAGTTACATCTAGAGGCTATTATGGATTGGAGGATGAGAAGGGAACTGCATGTACTTCAACAAGGCGTCGGTCAACATCTCGAAGTTTGGCAGGCTTGACAAGTGGAGTTTTTGAATCTATAATGGTTCAAGTTTTGAGACAGGAAGAACAGCTGAAAGCAAAAGAAGAAAAAAGAATCAG	216148995-216149195,216177059-216177064	GCACTTGAGAGAAAAGACAACGATAGCAGTTACATCTAGAGGCTATTATGGATTGGAGGATGAGAAGGGAACTGCATGTACTTCAACAAGGCGTCGGTCAACATCTCGAAGTTTGGCAGGCTTGACAAGTGGAGTTTTTGAATCTATAATGGTTCAAGTTTTGAGACAGGAAGAACAGCTGAAAGCAAAAGAAGAAAAAAGAATCAG	216148995-216149195,216177059-216177064	GCACTTGAGAGAAAAGACAACGATAGCAGTTACATCTAGAGGCTATTATGGATTGGAGGATGAGAAGGGAACTGCATGTACTTCAACAAGGCGTCGGTCAACATCTCGAAGTTTGGCAGGCTTGACAAGTGGAGTTTTTGAATCTATAATGGTTCAAGTTTTGAGACAGGAAGAACAGCTGAAAGCAAAAGAAGAAAAAAGAATCAG	216148995-216149195,216177059-216177064	GCACTTGAGAGAAAAGACAACGATAGCAGTTACATCTAGAGGCTATTATGGATTGGAGGATGAGAAGGGAACTGCATGTACTTCAACAAGGCGTCGGTCAACATCTCGAAGTTTGGCAGGCTTGACAAGTGGAGTTTTTGAATCTATAATGGTTCAAGTTTTGAGACAGGAAGAACAGCTGAAAGCAAAAGAAGAAAAAAGAATCAG	216148995-216149195,216177059-216177064	GCACTTGAGAGAAAAGACAACGATAGCAGTTACATCTAGAGGCTATTATGGATTGGAGGATGAGAAGGGAACTGCATGTACTTCAACAAGGCGTCGGTCAACATCTCGAAGTTTGGCAGGCTTGACAAGTGGAGTTTTTGAATCTATAATGGTTCAAGTTTTGAGACAGGAAGAACAGCTGAAAGCAAAAGAAGAAAAAAGAATCAG	216148995-216149195,216177059-216177064	GCACTTGAGAGAAAAGACAACGATAGCAGTTACATCTAGAGGCTATTATGGATTGGAGGATGAGAAGGGAACTGCATGTACTTCAACAAGGCGTCGGTCAACATCTCGAAGTTTGGCAGGCTTGACAAGTGGAGTTTTTGAATCTATAATGGTTCAAGTTTTGAGACAGGAAGAACAGCTGAAAGCAAAAGAAGAAAAAAGAATCAG
	circ_5380	10:42063516|42079536	10	42063516	42079536	intergenic_region	n/a	+	2903.41	2756.38	1661.9	2400.1	2430.45	3580.82	3063.95	3571.63	2329.82	3136.56	42063516-42063671,42079398-42079536	TTTCAGTTTAAATTCTCAACTGGCAGTTGGCCGAAAACTCCATCTGAAGACGTGAACATCCAAAAGTCATTTTGTGATTTGGCTACTGCCTTCTTGACAGAGGAAGACCAGATCGAAGAAGCTGTGGAAGGACTAACTTTCGAAAGAAAGCCCATGGAAAATCTTAAACTTCCACCACAAGAAGATTAGAGGTCCCTCCTGCACCAGGACAGATCCGCAGGTCTTTTTCAGTGTTCTTGGAGGTGTGGGGTGTGAGCACTTGACCAGGTTGTGTCAACCTCCTTGTTCTCTAAAG	42063516-42063671,42079398-42079536	TTTCAGTTTAAATTCTCAACTGGCAGTTGGCCGAAAACTCCATCTGAAGACGTGAACATCCAAAAGTCATTTTGTGATTTGGCTACTGCCTTCTTGACAGAGGAAGACCAGATCGAAGAAGCTGTGGAAGGACTAACTTTCGAAAGAAAGCCCATGGAAAATCTTAAACTTCCACCACAAGAAGATTAGAGGTCCCTCCTGCACCAGGACAGATCCGCAGGTCTTTTTCAGTGTTCTTGGAGGTGTGGGGTGTGAGCACTTGACCAGGTTGTGTCAACCTCCTTGTTCTCTAAAG	42063516-42063671,42079398-42079536	TTTCAGTTTAAATTCTCAACTGGCAGTTGGCCGAAAACTCCATCTGAAGACGTGAACATCCAAAAGTCATTTTGTGATTTGGCTACTGCCTTCTTGACAGAGGAAGACCAGATCGAAGAAGCTGTGGAAGGACTAACTTTCGAAAGAAAGCCCATGGAAAATCTTAAACTTCCACCACAAGAAGATTAGAGGTCCCTCCTGCACCAGGACAGATCCGCAGGTCTTTTTCAGTGTTCTTGGAGGTGTGGGGTGTGAGCACTTGACCAGGTTGTGTCAACCTCCTTGTTCTCTAAAG	42063516-42063671,42079398-42079536	TTTCAGTTTAAATTCTCAACTGGCAGTTGGCCGAAAACTCCATCTGAAGACGTGAACATCCAAAAGTCATTTTGTGATTTGGCTACTGCCTTCTTGACAGAGGAAGACCAGATCGAAGAAGCTGTGGAAGGACTAACTTTCGAAAGAAAGCCCATGGAAAATCTTAAACTTCCACCACAAGAAGATTAGAGGTCCCTCCTGCACCAGGACAGATCCGCAGGTCTTTTTCAGTGTTCTTGGAGGTGTGGGGTGTGAGCACTTGACCAGGTTGTGTCAACCTCCTTGTTCTCTAAAG	42063516-42063671,42079398-42079536	TTTCAGTTTAAATTCTCAACTGGCAGTTGGCCGAAAACTCCATCTGAAGACGTGAACATCCAAAAGTCATTTTGTGATTTGGCTACTGCCTTCTTGACAGAGGAAGACCAGATCGAAGAAGCTGTGGAAGGACTAACTTTCGAAAGAAAGCCCATGGAAAATCTTAAACTTCCACCACAAGAAGATTAGAGGTCCCTCCTGCACCAGGACAGATCCGCAGGTCTTTTTCAGTGTTCTTGGAGGTGTGGGGTGTGAGCACTTGACCAGGTTGTGTCAACCTCCTTGTTCTCTAAAG	42063516-42063671,42079398-42079536	TTTCAGTTTAAATTCTCAACTGGCAGTTGGCCGAAAACTCCATCTGAAGACGTGAACATCCAAAAGTCATTTTGTGATTTGGCTACTGCCTTCTTGACAGAGGAAGACCAGATCGAAGAAGCTGTGGAAGGACTAACTTTCGAAAGAAAGCCCATGGAAAATCTTAAACTTCCACCACAAGAAGATTAGAGGTCCCTCCTGCACCAGGACAGATCCGCAGGTCTTTTTCAGTGTTCTTGGAGGTGTGGGGTGTGAGCACTTGACCAGGTTGTGTCAACCTCCTTGTTCTCTAAAG	42063516-42063671,42079398-42079536	TTTCAGTTTAAATTCTCAACTGGCAGTTGGCCGAAAACTCCATCTGAAGACGTGAACATCCAAAAGTCATTTTGTGATTTGGCTACTGCCTTCTTGACAGAGGAAGACCAGATCGAAGAAGCTGTGGAAGGACTAACTTTCGAAAGAAAGCCCATGGAAAATCTTAAACTTCCACCACAAGAAGATTAGAGGTCCCTCCTGCACCAGGACAGATCCGCAGGTCTTTTTCAGTGTTCTTGGAGGTGTGGGGTGTGAGCACTTGACCAGGTTGTGTCAACCTCCTTGTTCTCTAAAG	42063516-42063671,42079398-42079536	TTTCAGTTTAAATTCTCAACTGGCAGTTGGCCGAAAACTCCATCTGAAGACGTGAACATCCAAAAGTCATTTTGTGATTTGGCTACTGCCTTCTTGACAGAGGAAGACCAGATCGAAGAAGCTGTGGAAGGACTAACTTTCGAAAGAAAGCCCATGGAAAATCTTAAACTTCCACCACAAGAAGATTAGAGGTCCCTCCTGCACCAGGACAGATCCGCAGGTCTTTTTCAGTGTTCTTGGAGGTGTGGGGTGTGAGCACTTGACCAGGTTGTGTCAACCTCCTTGTTCTCTAAAG
	circ_0365	1:100589850|100613174	1	100589850	100613174	exon	ENSSSCG00000004524	+	8015.05	6078.17	5447.33	7040.28	6645.21	3806.19	3607.21	5044.75	0	3114.54	100589850-100590227,100601639-100601755,100603188-100603238,100611829-100612012,100613006-100613174	GTTATCCTGAATACCACATGTTTAACAATTTCCCTTGCAACATTAGCCGTTGTTTTTCACTGCCTCCAAAAGATCAAAATTGCTCTGAAAATTGGAGACATATTTGATTTAAAAGAATAACTTTAACAAATGGACAATATGTCTATTACAAATACACCAACAAGTAATGATGCCTGTCTGAGCATTGTACATAGTTTGATGTGCCATAGACAAGGTGGAGAGAGTGAAACATTTGCAAAAAGAGCAATTGAAAGTTTGGTAAAGAAGCTGAAGGAGAAAAAAGATGAATTGGATTCTTTAATAACAGCTATAACCACAAATGGAGCTCACCCTAGCAAATGTGTTACCATACAGAGAACATTGGATGGGAGGCTTCAGACAGCACTACCACCTGGACTG…	100589850-100590227,100601639-100601755,100603188-100603238,100611829-100612012,100613006-100613174	GTTATCCTGAATACCACATGTTTAACAATTTCCCTTGCAACATTAGCCGTTGTTTTTCACTGCCTCCAAAAGATCAAAATTGCTCTGAAAATTGGAGACATATTTGATTTAAAAGAATAACTTTAACAAATGGACAATATGTCTATTACAAATACACCAACAAGTAATGATGCCTGTCTGAGCATTGTACATAGTTTGATGTGCCATAGACAAGGTGGAGAGAGTGAAACATTTGCAAAAAGAGCAATTGAAAGTTTGGTAAAGAAGCTGAAGGAGAAAAAAGATGAATTGGATTCTTTAATAACAGCTATAACCACAAATGGAGCTCACCCTAGCAAATGTGTTACCATACAGAGAACATTGGATGGGAGGCTTCAGACAGCACTACCACCTGGACTG…	100589850-100590227,100613006-100613174	GTTATCCTGAATACCACATGTTTAACAATTTCCCTTGCAACATTAGCCGTTGTTTTTCACTGCCTCCAAAAGATCAAAATTGCTCTGAAAATTGGAGACATATTTGATTTAAAAGAATAACTTTAACAAATGGACAATATGTCTATTACAAATACACCAACAAGTAATGATGCCTGTCTGAGCATTGTACATAGTTTGATGTGCCATAGACAAGGTGGAGAGAGTGAAACATTTGCAAAAAGAGCAATTGAAAGTTTGGTAAAGAAGCTGAAGGAGAAAAAAGATGAATTGGATTCTTTAATAACAGCTATAACCACAAATGGAGCTCACCCTAGCAAATGTGTTACCATACAGAGAACATTGGATGGGAGGCTTCAGGTTGCACATAGGCAAAGGTGT…	100589850-100590227,100601639-100601755,100611829-100612012,100613006-100613174	GTTATCCTGAATACCACATGTTTAACAATTTCCCTTGCAACATTAGCCGTTGTTTTTCACTGCCTCCAAAAGATCAAAATTGCTCTGAAAATTGGAGACATATTTGATTTAAAAGAATAACTTTAACAAATGGACAATATGTCTATTACAAATACACCAACAAGTAATGATGCCTGTCTGAGCATTGTACATAGTTTGATGTGCCATAGACAAGGTGGAGAGAGTGAAACATTTGCAAAAAGAGCAATTGAAAGTTTGGTAAAGAAGCTGAAGGAGAAAAAAGATGAATTGGATTCTTTAATAACAGCTATAACCACAAATGGAGCTCACCCTAGCAAATGTGTTACCATACAGAGAACATTGGATGGGAGGCTTCAGACAGCACTACCACCTGGACTG…	100589850-100590227,100603188-100603238,100611829-100612012,100613006-100613174	GTTATCCTGAATACCACATGTTTAACAATTTCCCTTGCAACATTAGCCGTTGTTTTTCACTGCCTCCAAAAGATCAAAATTGCTCTGAAAATTGGAGACATATTTGATTTAAAAGAATAACTTTAACAAATGGACAATATGTCTATTACAAATACACCAACAAGTAATGATGCCTGTCTGAGCATTGTACATAGTTTGATGTGCCATAGACAAGGTGGAGAGAGTGAAACATTTGCAAAAAGAGCAATTGAAAGTTTGGTAAAGAAGCTGAAGGAGAAAAAAGATGAATTGGATTCTTTAATAACAGCTATAACCACAAATGGAGCTCACCCTAGCAAATGTGTTACCATACAGAGAACATTGGATGGGAGGCTTCAGGGCCAGTTCACAATGAGCTTG…	100589850-100590227,100601639-100601755,100603188-100603238,100611829-100612012,100613006-100613174	GTTATCCTGAATACCACATGTTTAACAATTTCCCTTGCAACATTAGCCGTTGTTTTTCACTGCCTCCAAAAGATCAAAATTGCTCTGAAAATTGGAGACATATTTGATTTAAAAGAATAACTTTAACAAATGGACAATATGTCTATTACAAATACACCAACAAGTAATGATGCCTGTCTGAGCATTGTACATAGTTTGATGTGCCATAGACAAGGTGGAGAGAGTGAAACATTTGCAAAAAGAGCAATTGAAAGTTTGGTAAAGAAGCTGAAGGAGAAAAAAGATGAATTGGATTCTTTAATAACAGCTATAACCACAAATGGAGCTCACCCTAGCAAATGTGTTACCATACAGAGAACATTGGATGGGAGGCTTCAGACAGCACTACCACCTGGACTG…	100589850-100590227,100601423-100601542,100601639-100601755,100603188-100603238,100611829-100612012,100613006-100613174	GTTATCCTGAATACCACATGTTTAACAATTTCCCTTGCAACATTAGCCGTTGTTTTTCACTGCCTCCAAAAGATCAAAATTGCTCTGAAAATTGGAGACATATTTGATTTAAAAGAATAACTTTAACAAATGGACAATATGTCTATTACAAATACACCAACAAGTAATGATGCCTGTCTGAGCATTGTACATAGTTTGATGTGCCATAGACAAGGTGGAGAGAGTGAAACATTTGCAAAAAGAGCAATTGAAAGTTTGGTAAAGAAGCTGAAGGAGAAAAAAGATGAATTGGATTCTTTAATAACAGCTATAACCACAAATGGAGCTCACCCTAGCAAATGTGTTACCATACAGAGAACATTGGATGGGAGGCTTCAGGTCAGCCTGCCAGTATACTAG…	n/a	n/a
	circ_7813	15:77234646|77283482	15	77234646	77283482	exon	ENSSSCG00000015944	-	4498.24	4523.29	3923.92	2880.12	3956.39	3305.37	4802.36	4294.29	0	3100.51	77234646-77234721,77251049-77251120,77283364-77283482/77234646-77234721,77249916-77249984,77251049-77251120,77283364-77283482	GTGCAATGGATGAACTTCATAGTCTGGATCCAAGAAGGCAAGAATTATTGGAAGCTAGATTTACAGGAGTTGCAAGTGGGAGCACAGGGAGCACGGGCAGTTGCAGTGTTGGAGCTAAAGCCTCAACAAATAATGAAAGCTCTAATCACAGTTTTGGAAGCTTGGGATCTTTAAGTGACAAAGAATCAGAGACACCAGAGAAGAAGCAATCAGAATCATCTAGAGGAAGAAAGAGAAAAGCAGAAAACCAGAATGAAAGTAGTCAGGGTGCAATGGATGAACTTCATAGTCTGGATCCAAGAAGGCAAGAATTATTGGAAGCTAGATTTACAGGAGTTGCAAGTGGGAGCACAGGGAGCACGGGCAGTTGCAGTGTTGGAGCTAAAGCCTCAACAAATA…	77234646-77234721,77251049-77251120,77283364-77283482	GTGCAATGGATGAACTTCATAGTCTGGATCCAAGAAGGCAAGAATTATTGGAAGCTAGATTTACAGGAGTTGCAAGTGGGAGCACAGGGAGCACGGGCAGTTGCAGTGTTGGAGCTAAAGCCTCAACAAATAATGAAAGCTCTAATCACAGTTTTGGAAGCTTGGGATCTTTAAGTGACAAAGAATCAGAGACACCAGAGAAGAAGCAATCAGAATCATCTAGAGGAAGAAAGAGAAAAGCAGAAAACCAGAATGAAAGTAGTCAGG	77234646-77234721,77251049-77251120,77283364-77283482/77234646-77234721,77249916-77249984,77251049-77251120,77283364-77283482	GTGCAATGGATGAACTTCATAGTCTGGATCCAAGAAGGCAAGAATTATTGGAAGCTAGATTTACAGGAGTTGCAAGTGGGAGCACAGGGAGCACGGGCAGTTGCAGTGTTGGAGCTAAAGCCTCAACAAATAATGAAAGCTCTAATCACAGTTTTGGAAGCTTGGGATCTTTAAGTGACAAAGAATCAGAGACACCAGAGAAGAAGCAATCAGAATCATCTAGAGGAAGAAAGAGAAAAGCAGAAAACCAGAATGAAAGTAGTCAGGGTGCAATGGATGAACTTCATAGTCTGGATCCAAGAAGGCAAGAATTATTGGAAGCTAGATTTACAGGAGTTGCAAGTGGGAGCACAGGGAGCACGGGCAGTTGCAGTGTTGGAGCTAAAGCCTCAACAAATA…	77234646-77234721,77251049-77251120,77283364-77283482/77234646-77234721,77249916-77249984,77251049-77251120,77283364-77283482	GTGCAATGGATGAACTTCATAGTCTGGATCCAAGAAGGCAAGAATTATTGGAAGCTAGATTTACAGGAGTTGCAAGTGGGAGCACAGGGAGCACGGGCAGTTGCAGTGTTGGAGCTAAAGCCTCAACAAATAATGAAAGCTCTAATCACAGTTTTGGAAGCTTGGGATCTTTAAGTGACAAAGAATCAGAGACACCAGAGAAGAAGCAATCAGAATCATCTAGAGGAAGAAAGAGAAAAGCAGAAAACCAGAATGAAAGTAGTCAGGGTGCAATGGATGAACTTCATAGTCTGGATCCAAGAAGGCAAGAATTATTGGAAGCTAGATTTACAGGAGTTGCAAGTGGGAGCACAGGGAGCACGGGCAGTTGCAGTGTTGGAGCTAAAGCCTCAACAAATA…	77234646-77234721,77251049-77251120,77283364-77283482/77234646-77234721,77249916-77249984,77251049-77251120,77283364-77283482	GTGCAATGGATGAACTTCATAGTCTGGATCCAAGAAGGCAAGAATTATTGGAAGCTAGATTTACAGGAGTTGCAAGTGGGAGCACAGGGAGCACGGGCAGTTGCAGTGTTGGAGCTAAAGCCTCAACAAATAATGAAAGCTCTAATCACAGTTTTGGAAGCTTGGGATCTTTAAGTGACAAAGAATCAGAGACACCAGAGAAGAAGCAATCAGAATCATCTAGAGGAAGAAAGAGAAAAGCAGAAAACCAGAATGAAAGTAGTCAGGGTGCAATGGATGAACTTCATAGTCTGGATCCAAGAAGGCAAGAATTATTGGAAGCTAGATTTACAGGAGTTGCAAGTGGGAGCACAGGGAGCACGGGCAGTTGCAGTGTTGGAGCTAAAGCCTCAACAAATA…	77234646-77234721,77251049-77251120,77283364-77283482/77234646-77234721,77249916-77249984,77251049-77251120,77283364-77283482	GTGCAATGGATGAACTTCATAGTCTGGATCCAAGAAGGCAAGAATTATTGGAAGCTAGATTTACAGGAGTTGCAAGTGGGAGCACAGGGAGCACGGGCAGTTGCAGTGTTGGAGCTAAAGCCTCAACAAATAATGAAAGCTCTAATCACAGTTTTGGAAGCTTGGGATCTTTAAGTGACAAAGAATCAGAGACACCAGAGAAGAAGCAATCAGAATCATCTAGAGGAAGAAAGAGAAAAGCAGAAAACCAGAATGAAAGTAGTCAGGGTGCAATGGATGAACTTCATAGTCTGGATCCAAGAAGGCAAGAATTATTGGAAGCTAGATTTACAGGAGTTGCAAGTGGGAGCACAGGGAGCACGGGCAGTTGCAGTGTTGGAGCTAAAGCCTCAACAAATA…	77234646-77234721,77251049-77251120,77283364-77283482/77234646-77234721,77249916-77249984,77251049-77251120,77283364-77283482	GTGCAATGGATGAACTTCATAGTCTGGATCCAAGAAGGCAAGAATTATTGGAAGCTAGATTTACAGGAGTTGCAAGTGGGAGCACAGGGAGCACGGGCAGTTGCAGTGTTGGAGCTAAAGCCTCAACAAATAATGAAAGCTCTAATCACAGTTTTGGAAGCTTGGGATCTTTAAGTGACAAAGAATCAGAGACACCAGAGAAGAAGCAATCAGAATCATCTAGAGGAAGAAAGAGAAAAGCAGAAAACCAGAATGAAAGTAGTCAGGGTGCAATGGATGAACTTCATAGTCTGGATCCAAGAAGGCAAGAATTATTGGAAGCTAGATTTACAGGAGTTGCAAGTGGGAGCACAGGGAGCACGGGCAGTTGCAGTGTTGGAGCTAAAGCCTCAACAAATA…	n/a	n/a
	circ_2639	4:122275847|122285360	4	122275847	122285360	exon	ENSSSCG00000039854	-	2208.23	1766.91	1015.6	2080.08	1767.71	1752.85	9148.4	0	1459.65	3090.22	122275847-122275941,122278484-122278542,122280288-122280377,122285195-122285360	GTTGAAGAAATATGGATACCAGCTCCACACTGGTCATCAGCATTGTTATCATCGGCTTTTTCACCTTTCAGCTTCTCTTCCACTTTGTAAGTTCTTGGTTTTCAGCAAAAGTTTCTCCAGGTTTTAATAATCTCAACTTCAAAAAGAAGATTGAATGGAACTCAAGGGTCGTATCCACATGTCATTCTTTGGTGGTTGGTGTGGTTGGCTTGTACATTTTCTGGTTTGATGAGGCTACCATTGCTGATCCACTTTGGGGTGATCCATCTTTTGTGAAGGTGAATATTGCTGTTTCTTCAAGCTACCTCATTTCTGATTTGTTTATTCTCATTTTGTATTGGAAAGTGATTGGTGACAAGTATTATATAATTCATCATTGTACAGCGCTGTATGCCTACT…	122285195-122285360,122278484-122278542,122275847-122275941	GTTGAAGAAATATGGATACCAGCTCCACACTGGTCATCAGCATTGTTATCATCGGCTTTTTCACCTTTCAGCTTCTCTTCCACTTTGTAAGTTCTTGGTTTTCAGCAAAAGTTTCTCCAGGTTTTAATAATCTCAACTTCAAAAAGAAGATTGAATGGAACTCAAGGGGTGATCCATCTTTTGTGAAGGTGAATATTGCTGTTTCTTCAAGCTACCTCATTTCTGATTTGTTTATTCTCATTTTGTATTGGAAAGTGATTGGTGACAAGTATTATATAATTCATCATTGTACAGCGCTGTATGCCTACTACTTCATACTG	122275847-122275941,122278484-122278542,122280288-122280377,122285195-122285360	GTTGAAGAAATATGGATACCAGCTCCACACTGGTCATCAGCATTGTTATCATCGGCTTTTTCACCTTTCAGCTTCTCTTCCACTTTGTAAGTTCTTGGTTTTCAGCAAAAGTTTCTCCAGGTTTTAATAATCTCAACTTCAAAAAGAAGATTGAATGGAACTCAAGGGTCGTATCCACATGTCATTCTTTGGTGGTTGGTGTGGTTGGCTTGTACATTTTCTGGTTTGATGAGGCTACCATTGCTGATCCACTTTGGGGTGATCCATCTTTTGTGAAGGTGAATATTGCTGTTTCTTCAAGCTACCTCATTTCTGATTTGTTTATTCTCATTTTGTATTGGAAAGTGATTGGTGACAAGTATTATATAATTCATCATTGTACAGCGCTGTATGCCTACT…	122285178-122285360,122283634-122283689,122280288-122280377,122278484-122278542,122275847-122275941/122275847-122275941,122278484-122278542,122280288-122280377,122285275-122285360/122275847-122275941,122278484-122278542,122280288-122280377,122285195-122285360/122275847-122275941,122278484-122278542,122280288-122280377,122285178-122285360	GTTGAAGAAATATGGATACCAGCTCCACACTGGTCATCAGCATTGTTATCATCGGCTTTTTCACCTTTCAGCTTCTCTTCCACTTTGTAAGTTCTTGGTTTTCAGCAAAAGTTTCTCCAGGTTTTAATAATCTCAACTTCAAAAAGAAGATTGAATGGAACTCAAGGTAAAGCATATGAAAATCTCTTTTCTTCCAAAAAGCGAAAATGATTTCTCCACGTATTTTTGAAAAATAAGAGGGTCGTATCCACATGTCATTCTTTGGTGGTTGGTGTGGTTGGCTTGTACATTTTCTGGTTTGATGAGGCTACCATTGCTGATCCACTTTGGGGTGATCCATCTTTTGTGAAGGTGAATATTGCTGTTTCTTCAAGCTACCTCATTTCTGATTTGTTTATT…	122275847-122275941,122278484-122278542,122280288-122280377,122285195-122285360	GTTGAAGAAATATGGATACCAGCTCCACACTGGTCATCAGCATTGTTATCATCGGCTTTTTCACCTTTCAGCTTCTCTTCCACTTTGTAAGTTCTTGGTTTTCAGCAAAAGTTTCTCCAGGTTTTAATAATCTCAACTTCAAAAAGAAGATTGAATGGAACTCAAGGGTCGTATCCACATGTCATTCTTTGGTGGTTGGTGTGGTTGGCTTGTACATTTTCTGGTTTGATGAGGCTACCATTGCTGATCCACTTTGGGGTGATCCATCTTTTGTGAAGGTGAATATTGCTGTTTCTTCAAGCTACCTCATTTCTGATTTGTTTATTCTCATTTTGTATTGGAAAGTGATTGGTGACAAGTATTATATAATTCATCATTGTACAGCGCTGTATGCCTACT…	122275847-122275941,122278484-122278542,122280288-122280377,122285275-122285360/122275847-122275941,122278484-122278542,122280288-122280377,122285195-122285360/122275847-122275941,122278484-122278542,122280288-122280377,122280856-122280911,122285195-122285360/122275847-122275941,122278484-122278542,122280288-122280377,122283634-122283689,122285195-122285360/122275847-122275941,122278484-122278542…	GTTGAAGAAATATGGATACCAGCTCCACACTGGTCATCAGCATTGTTATCATCGGCTTTTTCACCTTTCAGCTTCTCTTCCACTTTGGTCGTATCCACATGTCATTCTTTGGTGGTTGGTGTGGTTGGCTTGTACATTTTCTGGTTTGATGAGGCTACCATTGCTGATCCACTTTGGGGTGATCCATCTTTTGTGAAGGTGAATATTGCTGTTTCTTCAAGCTACCTCATTTCTGATTTGTTTATTCTCATTTTGTATTGGAAAGTGATTGGTGACAAGTATTATATAATTCATCATTGTACAGCGCTGTATGCCTACTACTTCATACTGGTTGAAGAAATATGGATACCAGCTCCACACTGGTCATCAGCATTGTTATCATCGGCTTTTTCACCTTTC…	n/a	n/a	122275847-122275941,122278484-122278542,122280288-122280377,122285195-122285360	GTTGAAGAAATATGGATACCAGCTCCACACTGGTCATCAGCATTGTTATCATCGGCTTTTTCACCTTTCAGCTTCTCTTCCACTTTGTAAGTTCTTGGTTTTCAGCAAAAGTTTCTCCAGGTTTTAATAATCTCAACTTCAAAAAGAAGATTGAATGGAACTCAAGGGTCGTATCCACATGTCATTCTTTGGTGGTTGGTGTGGTTGGCTTGTACATTTTCTGGTTTGATGAGGCTACCATTGCTGATCCACTTTGGGGTGATCCATCTTTTGTGAAGGTGAATATTGCTGTTTCTTCAAGCTACCTCATTTCTGATTTGTTTATTCTCATTTTGTATTGGAAAGTGATTGGTGACAAGTATTATATAATTCATCATTGTACAGCGCTGTATGCCTACT…
	circ_5382	10:42063516|42147610	10	42063516	42147610	intergenic_region	n/a	+	2044.66	1837.59	2723.66	0	1651.48	3580.82	1499.38	2696.09	4042.11	2954.6	42063516-42063671,42079398-42079536,42147410-42147610	TTTCAGTTTAAATTCTCAACTGGCAGTTGGCCGAAAACTCCATCTGAAGACGTGAACATCCAAAAGTCATTTTGTGATTTGGCTACTGCCTTCTTGACAGAGGAAGACCAGATCGAAGAAGCTGTGGAAGGACTAACTTTCGAAAGAAAGCCCATGGAAAATCTTAAACTTCCACCACAAGAAGATTAGAGGTCCCTCCTGCACCAGGACAGATCCGCAGGTCTTTTTCAGTGTTCTTGGAGGTGTGGGGTGTGAGCACTTGACCAGGTTGTGTCAACCTCCTTGTTCTCTAAAGTTACAAACTATAATACTGTGGTAGAAACAAATTCAGATTCAGACGATGAAGACAAACTCCATATTGTGGAAGAAGAAAGTATTACGGATGCAGCAGATTGTGAA…	42063516-42063671,42147605-42147610	TTTCAGTTTAAATTCTCAACTGGCAGTTGGCCGAAAACTCCATCTGAAGACGTGAACATCCAAAAGTCATTTTGTGATTTGGCTACTGCCTTCTTGACAGAGGAAGACCAGATCGAAGAAGCTGTGGAAGGACTAACTTTCGAAAGAAAGCCCATGACAATG	42063516-42063671,42079398-42079536,42147410-42147610	TTTCAGTTTAAATTCTCAACTGGCAGTTGGCCGAAAACTCCATCTGAAGACGTGAACATCCAAAAGTCATTTTGTGATTTGGCTACTGCCTTCTTGACAGAGGAAGACCAGATCGAAGAAGCTGTGGAAGGACTAACTTTCGAAAGAAAGCCCATGGAAAATCTTAAACTTCCACCACAAGAAGATTAGAGGTCCCTCCTGCACCAGGACAGATCCGCAGGTCTTTTTCAGTGTTCTTGGAGGTGTGGGGTGTGAGCACTTGACCAGGTTGTGTCAACCTCCTTGTTCTCTAAAGTTACAAACTATAATACTGTGGTAGAAACAAATTCAGATTCAGACGATGAAGACAAACTCCATATTGTGGAAGAAGAAAGTATTACGGATGCAGCAGATTGTGAA…	n/a	n/a	42063516-42063671,42079398-42079536,42147410-42147610	TTTCAGTTTAAATTCTCAACTGGCAGTTGGCCGAAAACTCCATCTGAAGACGTGAACATCCAAAAGTCATTTTGTGATTTGGCTACTGCCTTCTTGACAGAGGAAGACCAGATCGAAGAAGCTGTGGAAGGACTAACTTTCGAAAGAAAGCCCATGGAAAATCTTAAACTTCCACCACAAGAAGATTAGAGGTCCCTCCTGCACCAGGACAGATCCGCAGGTCTTTTTCAGTGTTCTTGGAGGTGTGGGGTGTGAGCACTTGACCAGGTTGTGTCAACCTCCTTGTTCTCTAAAGTTACAAACTATAATACTGTGGTAGAAACAAATTCAGATTCAGACGATGAAGACAAACTCCATATTGTGGAAGAAGAAAGTATTACGGATGCAGCAGATTGTGAA…	42063516-42063671,42079398-42079536,42147410-42147610	TTTCAGTTTAAATTCTCAACTGGCAGTTGGCCGAAAACTCCATCTGAAGACGTGAACATCCAAAAGTCATTTTGTGATTTGGCTACTGCCTTCTTGACAGAGGAAGACCAGATCGAAGAAGCTGTGGAAGGACTAACTTTCGAAAGAAAGCCCATGGAAAATCTTAAACTTCCACCACAAGAAGATTAGAGGTCCCTCCTGCACCAGGACAGATCCGCAGGTCTTTTTCAGTGTTCTTGGAGGTGTGGGGTGTGAGCACTTGACCAGGTTGTGTCAACCTCCTTGTTCTCTAAAGTTACAAACTATAATACTGTGGTAGAAACAAATTCAGATTCAGACGATGAAGACAAACTCCATATTGTGGAAGAAGAAAGTATTACGGATGCAGCAGATTGTGAA…	42063516-42063671,42079398-42079536,42147410-42147610	TTTCAGTTTAAATTCTCAACTGGCAGTTGGCCGAAAACTCCATCTGAAGACGTGAACATCCAAAAGTCATTTTGTGATTTGGCTACTGCCTTCTTGACAGAGGAAGACCAGATCGAAGAAGCTGTGGAAGGACTAACTTTCGAAAGAAAGCCCATGGAAAATCTTAAACTTCCACCACAAGAAGATTAGAGGTCCCTCCTGCACCAGGACAGATCCGCAGGTCTTTTTCAGTGTTCTTGGAGGTGTGGGGTGTGAGCACTTGACCAGGTTGTGTCAACCTCCTTGTTCTCTAAAGTTACAAACTATAATACTGTGGTAGAAACAAATTCAGATTCAGACGATGAAGACAAACTCCATATTGTGGAAGAAGAAAGTATTACGGATGCAGCAGATTGTGAA…	42063516-42063671,42079398-42079536,42147410-42147610	TTTCAGTTTAAATTCTCAACTGGCAGTTGGCCGAAAACTCCATCTGAAGACGTGAACATCCAAAAGTCATTTTGTGATTTGGCTACTGCCTTCTTGACAGAGGAAGACCAGATCGAAGAAGCTGTGGAAGGACTAACTTTCGAAAGAAAGCCCATGGAAAATCTTAAACTTCCACCACAAGAAGATTAGAGGTCCCTCCTGCACCAGGACAGATCCGCAGGTCTTTTTCAGTGTTCTTGGAGGTGTGGGGTGTGAGCACTTGACCAGGTTGTGTCAACCTCCTTGTTCTCTAAAGTTACAAACTATAATACTGTGGTAGAAACAAATTCAGATTCAGACGATGAAGACAAACTCCATATTGTGGAAGAAGAAAGTATTACGGATGCAGCAGATTGTGAA…
	circ_0212	1:55666252|55669095	1	55666252	55669095	exon	ENSSSCG00000035281	+	2862.52	2473.67	2539.01	0	1968.8	3205.21	2433.78	3960.75	2161.4	2940.29	55666252-55666406,55666600-55666678,55668960-55669095	ACACTCCTTGAATATGCAGAGAAATGGAAAACTTCAGAAGATCCTTTACCTTTATTGGAGGTATACACAGTGGCTATCCAAAGTTATGTTAAAGCCCGACCTTATCTTACCTCTGAATGTGAAAATGTAGCATTGGTTCTGGAACGCTTGGCATTAAGCTGTGTTGAACTTTTACTGTGTCTGCCTGTTGAATTATCTGATAAACAGTGGGAACAATTTCAGACACTAGTGCAGGTAGCTCATGAAAAGCTGATGGAGAATGGCAGCTGTGAATTGCATTTTTTAGCTACTCTAGCTCAAGAAACTGGGGTGTGGAAAAACCCGGTACTGTGCACTATTCTTTCCCAGGAACCATTGGATAAGGATAAAG	55666252-55666406,55666600-55666678,55668960-55669095	ACACTCCTTGAATATGCAGAGAAATGGAAAACTTCAGAAGATCCTTTACCTTTATTGGAGGTATACACAGTGGCTATCCAAAGTTATGTTAAAGCCCGACCTTATCTTACCTCTGAATGTGAAAATGTAGCATTGGTTCTGGAACGCTTGGCATTAAGCTGTGTTGAACTTTTACTGTGTCTGCCTGTTGAATTATCTGATAAACAGTGGGAACAATTTCAGACACTAGTGCAGGTAGCTCATGAAAAGCTGATGGAGAATGGCAGCTGTGAATTGCATTTTTTAGCTACTCTAGCTCAAGAAACTGGGGTGTGGAAAAACCCGGTACTGTGCACTATTCTTTCCCAGGAACCATTGGATAAGGATAAAG	55666252-55666406,55666600-55666678,55668960-55669095	ACACTCCTTGAATATGCAGAGAAATGGAAAACTTCAGAAGATCCTTTACCTTTATTGGAGGTATACACAGTGGCTATCCAAAGTTATGTTAAAGCCCGACCTTATCTTACCTCTGAATGTGAAAATGTAGCATTGGTTCTGGAACGCTTGGCATTAAGCTGTGTTGAACTTTTACTGTGTCTGCCTGTTGAATTATCTGATAAACAGTGGGAACAATTTCAGACACTAGTGCAGGTAGCTCATGAAAAGCTGATGGAGAATGGCAGCTGTGAATTGCATTTTTTAGCTACTCTAGCTCAAGAAACTGGGGTGTGGAAAAACCCGGTACTGTGCACTATTCTTTCCCAGGAACCATTGGATAAGGATAAAG	n/a	n/a	55666252-55666406,55666600-55666678,55668960-55669095	ACACTCCTTGAATATGCAGAGAAATGGAAAACTTCAGAAGATCCTTTACCTTTATTGGAGGTATACACAGTGGCTATCCAAAGTTATGTTAAAGCCCGACCTTATCTTACCTCTGAATGTGAAAATGTAGCATTGGTTCTGGAACGCTTGGCATTAAGCTGTGTTGAACTTTTACTGTGTCTGCCTGTTGAATTATCTGATAAACAGTGGGAACAATTTCAGACACTAGTGCAGGTAGCTCATGAAAAGCTGATGGAGAATGGCAGCTGTGAATTGCATTTTTTAGCTACTCTAGCTCAAGAAACTGGGGTGTGGAAAAACCCGGTACTGTGCACTATTCTTTCCCAGGAACCATTGGATAAGGATAAAG	55666252-55666406,55666600-55666678,55668960-55669095	ACACTCCTTGAATATGCAGAGAAATGGAAAACTTCAGAAGATCCTTTACCTTTATTGGAGGTATACACAGTGGCTATCCAAAGTTATGTTAAAGCCCGACCTTATCTTACCTCTGAATGTGAAAATGTAGCATTGGTTCTGGAACGCTTGGCATTAAGCTGTGTTGAACTTTTACTGTGTCTGCCTGTTGAATTATCTGATAAACAGTGGGAACAATTTCAGACACTAGTGCAGGTAGCTCATGAAAAGCTGATGGAGAATGGCAGCTGTGAATTGCATTTTTTAGCTACTCTAGCTCAAGAAACTGGGGTGTGGAAAAACCCGGTACTGTGCACTATTCTTTCCCAGGAACCATTGGATAAGGATAAAG	55666252-55666311,55666600-55666678,55668960-55669095/55666252-55666406,55666600-55666678,55668960-55669095	ACACTCCTTGAATATGCAGAGAAATGGAAAACTTCAGAAGATCCTTTACCTTTATTGGAGAAGCTGTGTTGAACTTTTACTGTGTCTGCCTGTTGAATTATCTGATAAACAGTGGGAACAATTTCAGACACTAGTGCAGGTAGCTCATGAAAAGCTGATGGAGAATGGCAGCTGTGAATTGCATTTTTTAGCTACTCTAGCTCAAGAAACTGGGGTGTGGAAAAACCCGGTACTGTGCACTATTCTTTCCCAGGAACCATTGGATAAGGATAAAGACACTCCTTGAATATGCAGAGAAATGGAAAACTTCAGAAGATCCTTTACCTTTATTGGAGGTATACACAGTGGCTATCCAAAGTTATGTTAAAGCCCGACCTTATCTTACCTCTGAATGTGAAA…	55666252-55666406,55666600-55666678,55668960-55669095	ACACTCCTTGAATATGCAGAGAAATGGAAAACTTCAGAAGATCCTTTACCTTTATTGGAGGTATACACAGTGGCTATCCAAAGTTATGTTAAAGCCCGACCTTATCTTACCTCTGAATGTGAAAATGTAGCATTGGTTCTGGAACGCTTGGCATTAAGCTGTGTTGAACTTTTACTGTGTCTGCCTGTTGAATTATCTGATAAACAGTGGGAACAATTTCAGACACTAGTGCAGGTAGCTCATGAAAAGCTGATGGAGAATGGCAGCTGTGAATTGCATTTTTTAGCTACTCTAGCTCAAGAAACTGGGGTGTGGAAAAACCCGGTACTGTGCACTATTCTTTCCCAGGAACCATTGGATAAGGATAAAG
	circ_0558	1:141920484|141927044	1	141920484	141927044	exon	ENSSSCG00000004832	+	3066.98	2544.35	3231.47	2720.11	2890.73	3856.27	2064.36	2696.09	3087.72	2926.11	141920484-141920547,141923694-141923813,141924192-141924257,141925319-141925497,141927000-141927044/141920484-141920547,141923694-141923813,141924192-141924257,141925319-141925484,141927000-141927044/141920484-141920547,141923694-141923813,141924192-141924257,141925319-141925497,141926299-141926355,141927000-141927044/141920484-141920547,141923694-141923813,141927000-141927044/141920484-141920547…	GTTAAAAATCTGTAAGAGCCTGATTTTAGAATTCACCAGCTCCTCTGAAGTTTGGCGAAATATGAGTTATTAAACCTACGCTCAGATCAAGTTAGCAGCTAGACTGGTGTGACTACCTGTTTTTAATCAGTGACTCAAAGCTGTGATCACCCTGATGTCACCGAATGGCCACAGCTTGTAAAAGAGAGTTACAGTGGAGGTAAAAGGAGTGGCTTGCAGGCTAGAGAAGCTGCACCTCGTATTATTGGAACCTGCTCTGCCTCCTTACAGTATGACATCTGATGCTGGAGGGTCGCACTTTCAAAAATGAGTCAGCTGGTACATGGGGTTACCATCACTTTTTAGCTCTTCTGTCTGAGAGATACAAGTTTGGAAGCAATCTTGGGGTACTTACCCACA…	141920484-141920547,141923694-141923813,141927000-141927044/141920484-141920547,141923694-141923813,141924192-141924257,141925289-141925484,141927000-141927044/141920484-141920547,141923694-141923813,141924192-141924257,141925289-141925497,141927000-141927044/141920484-141920547,141923694-141923813,141924192-141924257,141925289-141925484,141926299-141926355,141927000-141927044	GTTAAAAATCTGTAAGAGCCTGATTTTAGAATTCACCAGCTCCTCTGAAGTTTGGCGAAATATGAGTTATTAAACCTACGCTCAGATCAAGTTAGCAGCTAGACTGGTGTGACTACCTGTTTTTAATCAGTGACTCAAAGCTGTGATCACCCTGATGTCACCGAATGGCCACAGCTTGTAAAAGATCATCAGGAGAACCTCAGTCTGACGACATTGAAGCTAGCCGAATGTTAAAAATCTGTAAGAGCCTGATTTTAGAATTCACCAGCTCCTCTGAAGTTTGGCGAAATATGAGTTATTAAACCTACGCTCAGATCAAGTTAGCAGCTAGACTGGTGTGACTACCTGTTTTTAATCAGTGACTCAAAGCTGTGATCACCCTGATGTCACCGAATGGCC…	141920484-141920547,141923694-141923813,141927000-141927044/141920484-141920547,141923694-141923813,141925414-141925484,141927000-141927044/141920484-141920547,141923694-141923813,141925414-141925497,141927000-141927044/141920484-141920547,141923694-141923813,141925339-141925497,141927000-141927044/141920484-141920547,141923694-141923813,141925289-141925484,141927000-141927044/141920484-141920547…	GTTAAAAATCTGTAAGAGCCTGATTTTAGAATTCACCAGCTCCTCTGAAGTTTGGCGAAATATGAGTTATTAAACCTACGCTCAGATCAAGTTAGCAGCTAGACTGGTGTGACTACCTGTTTTTAATCAGTGACTCAAAGCTGTGATCACCCTGATGTCACCGAATGGCCACAGCTTGTAAAAGATCATCAGGAGAACCTCAGTCTGACGACATTGAAGCTAGCCGAATGTTAAAAATCTGTAAGAGCCTGATTTTAGAATTCACCAGCTCCTCTGAAGTTTGGCGAAATATGAGTTATTAAACCTACGCTCAGATCAAGTTAGCAGCTAGACTGGTGTGACTACCTGTTTTTAATCAGTGACTCAAAGCTGTGATCACCCTGATGTCACCGAATGGCC…	141920484-141920547,141923694-141923813,141927000-141927044/141920484-141920547,141923694-141923813,141925414-141925484,141927000-141927044/141920484-141920547,141923694-141923813,141925339-141925484,141927000-141927044	GTTAAAAATCTGTAAGAGCCTGATTTTAGAATTCACCAGCTCCTCTGAAGTTTGGCGAAATATGAGTTATTAAACCTACGCTCAGATCAAGTTAGCAGCTAGACTGGTGTGACTACCTGTTTTTAATCAGTGACTCAAAGCTGTGATCACCCTGATGTCACCGAATGGCCACAGCTTGTAAAAGATCATCAGGAGAACCTCAGTCTGACGACATTGAAGCTAGCCGAATGTTAAAAATCTGTAAGAGCCTGATTTTAGAATTCACCAGCTCCTCTGAAGTTTGGCGAAATATGAGTTATTAAACCTACGCTCAGATCAAGTTAGCAGCTAGACTGGTGTGACTACCTGTTTTTAATCAGTGACTCAAAGCTGTGATCACCCTGATGTCACCGAATGGCC…	141920484-141920547,141923694-141923813,141927000-141927044/141920484-141920547,141923694-141923813,141924192-141924257,141925414-141925484,141927000-141927044/141920484-141920547,141923694-141923813,141924192-141924257,141925319-141925484,141927000-141927044/141920484-141920547,141923694-141923813,141924192-141924257,141925289-141925484,141927000-141927044/141920484-141920547,141923694-141923813…	GTTAAAAATCTGTAAGAGCCTGATTTTAGAATTCACCAGCTCCTCTGAAGTTTGGCGAAATATGAGTTATTAAACCTACGCTCAGATCAAGTTAGCAGCTAGACTGGTGTGACTACCTGTTTTTAATCAGTGACTCAAAGCTGTGATCACCCTGATGTCACCGAATGGCCACAGCTTGTAAAAGATCATCAGGAGAACCTCAGTCTGACGACATTGAAGCTAGCCGAATGTTAAAAATCTGTAAGAGCCTGATTTTAGAATTCACCAGCTCCTCTGAAGTTTGGCGAAATATGAGTTATTAAACCTACGCTCAGATCAAGTTAGCAGCTAGACTGGTGTGACTACCTGTTTTTAATCAGTGACTCAAAGCTGTGATCACCCTGATGTCACCGAATGGCC…	141920484-141920547,141923694-141923813,141927000-141927044/141920484-141920547,141923694-141923813,141925414-141925484,141927000-141927044/141920484-141920547,141923694-141923813,141924192-141924257,141925319-141925484,141927000-141927044/141920484-141920547,141923694-141923813,141924192-141924257,141925289-141925484,141927000-141927044/141920484-141920547,141923694-141923813,141924192-141924257…	GTTAAAAATCTGTAAGAGCCTGATTTTAGAATTCACCAGCTCCTCTGAAGTTTGGCGAAATATGAGTTATTAAACCTACGCTCAGATCAAGTTAGCAGCTAGACTGGTGTGACTACCTGTTTTTAATCAGTGACTCAAAGCTGTGATCACCCTGATGTCACCGAATGGCCACAGCTTGTAAAAGATCATCAGGAGAACCTCAGTCTGACGACATTGAAGCTAGCCGAATGTTAAAAATCTGTAAGAGCCTGATTTTAGAATTCACCAGCTCCTCTGAAGTTTGGCGAAATATGAGTTATTAAACCTACGCTCAGATCAAGTTAGCAGCTAGACTGGTGTGACTACCTGTTTTTAATCAGTGACTCAAAGCTGTGATCACCCTGATGTCACCGAATGGCC…	141920484-141920547,141923694-141923813,141927000-141927044/141920484-141920547,141923694-141923813,141925414-141925484,141927000-141927044/141920484-141920547,141923694-141923813,141924192-141924257,141925414-141925484,141927000-141927044/141920484-141920547,141923694-141923813,141925339-141925484,141927000-141927044/141920484-141920547,141923694-141923813,141925339-141925497,141927000-141927044…	GTTAAAAATCTGTAAGAGCCTGATTTTAGAATTCACCAGCTCCTCTGAAGTTTGGCGAAATATGAGTTATTAAACCTACGCTCAGATCAAGTTAGCAGCTAGACTGGTGTGACTACCTGTTTTTAATCAGTGACTCAAAGCTGTGATCACCCTGATGTCACCGAATGGCCACAGCTTGTAAAAGATCATCAGGAGAACCTCAGTCTGACGACATTGAAGCTAGCCGAATGTTAAAAATCTGTAAGAGCCTGATTTTAGAATTCACCAGCTCCTCTGAAGTTTGGCGAAATATGAGTTATTAAACCTACGCTCAGATCAAGTTAGCAGCTAGACTGGTGTGACTACCTGTTTTTAATCAGTGACTCAAAGCTGTGATCACCCTGATGTCACCGAATGGCC…	141920484-141920547,141923694-141923813,141927000-141927044/141920484-141920547,141923694-141923813,141925414-141925484,141927000-141927044/141920484-141920547,141923694-141923813,141925319-141925484,141927000-141927044/141920484-141920547,141923694-141923813,141924192-141924257,141925289-141925484,141927000-141927044	GTTAAAAATCTGTAAGAGCCTGATTTTAGAATTCACCAGCTCCTCTGAAGTTTGGCGAAATATGAGTTATTAAACCTACGCTCAGATCAAGTTAGCAGCTAGACTGGTGTGACTACCTGTTTTTAATCAGTGACTCAAAGCTGTGATCACCCTGATGTCACCGAATGGCCACAGCTTGTAAAAGATCATCAGGAGAACCTCAGTCTGACGACATTGAAGCTAGCCGAATGTTAAAAATCTGTAAGAGCCTGATTTTAGAATTCACCAGCTCCTCTGAAGTTTGGCGAAATATGAGTTATTAAACCTACGCTCAGATCAAGTTAGCAGCTAGACTGGTGTGACTACCTGTTTTTAATCAGTGACTCAAAGCTGTGATCACCCTGATGTCACCGAATGGCC…
	circ_4280	8:10406166|10433424	8	10406166	10433424	exon	ENSSSCG00000038410	+	572.503	0	0	960.038	383.135	475.773	10778.2	194.563	252.632	2925.28	10406166-10406447,10415634-10415724,10427111-10427201,10433374-10433424/10406166-10406447,10415634-10415724,10433374-10433424	CCTCTTCTGAAACAATCACCTTGGAGCAACCATCAGAGCAGTGGCTGGGGCACTGGAAGTATGTCCTGGGGAGCAATGCATGGCAGAGATCATCGTAGAACTGGAAACATGGGAATTCCAGGAACTATGAATCAGATATCTCCACTGAAGAAACCATTTTCTGGTAATGTCATAGCACCACCGAAATTCACGCGCTCTACTCCATCACTGACTCCAAAATCTTGGATTGAAGATAATGTGTTCAGAACAGACAACAATAGTAATACACTCTTACCCTTACAGGATCGAAGTAGAATGTATGACAGTTTGAATATGCACTCTCTGGAAAATTCCCTTATTGATATTATGAGAGCAGAGCATGATCCTCTTAAGGGCTTTTATGAGGCATGCATTGAGATT…	10406166-10406171,10433374-10433424	CCTCTTGTCGATTGAGCTATCCACACCCAGGAACTGACAATCTGTTGATGTTAAATG	10406166-10406171,10415634-10415724,10433374-10433424	CCTCTTGATCGAAGTAGAATGTATGACAGTTTGAATATGCACTCTCTGGAAAATTCCCTTATTGATATTATGAGAGCAGAGCATGATCCTCTTAAGGGTCGATTGAGCTATCCACACCCAGGAACTGACAATCTGTTGATGTTAAATG	10406166-10406447,10407214-10407303,10415634-10415724,10427111-10427201,10433374-10433424/10406166-10406447,10407214-10407303,10415634-10415724,10433374-10433424	CCTCTTCTGAAACAATCACCTTGGAGCAACCATCAGAGCAGTGGCTGGGGCACTGGAAGTATGTCCTGGGGAGCAATGCATGGCAGAGATCATCGTAGAACTGGAAACATGGGAATTCCAGGAACTATGAATCAGATATCTCCACTGAAGAAACCATTTTCTGGTAATGTCATAGCACCACCGAAATTCACGCGCTCTACTCCATCACTGACTCCAAAATCTTGGATTGAAGATAATGTGTTCAGAACAGACAACAATAGTAATACACTCTTACCCTTACAGGTGAGATCTAGTTTGCAGTTGCCAGCTTGGGGCTCAGATTCACTCCAAGATAGTTGGTGCACTGCAGCCGGAACATCCAGAATAGACCAGGATCGAAGTAGAATGTATGACAGTTTG…	10406166-10406447,10415634-10415724,10433374-10433424	CCTCTTCTGAAACAATCACCTTGGAGCAACCATCAGAGCAGTGGCTGGGGCACTGGAAGTATGTCCTGGGGAGCAATGCATGGCAGAGATCATCGTAGAACTGGAAACATGGGAATTCCAGGAACTATGAATCAGATATCTCCACTGAAGAAACCATTTTCTGGTAATGTCATAGCACCACCGAAATTCACGCGCTCTACTCCATCACTGACTCCAAAATCTTGGATTGAAGATAATGTGTTCAGAACAGACAACAATAGTAATACACTCTTACCCTTACAGGATCGAAGTAGAATGTATGACAGTTTGAATATGCACTCTCTGGAAAATTCCCTTATTGATATTATGAGAGCAGAGCATGATCCTCTTAAGGGTCGATTGAGCTATCCACACCCAGGA…	10406166-10406447,10415634-10415724,10433374-10433424/10406166-10406447,10412645-10412699,10415634-10415724,10433374-10433424/10406166-10406447,10412622-10412699,10415634-10415724,10433374-10433424/10406166-10406447,10407214-10407303,10415634-10415724,10433374-10433424/10406166-10406447,10407214-10407303,10412645-10412699,10415634-10415724,10433374-10433424/10406166-10406447,10407214-10407303,104…	CCTCTTCTGAAACAATCACCTTGGAGCAACCATCAGAGCAGTGGCTGGGGCACTGGAAGTATGTCCTGGGGAGCAATGCATGGCAGAGATCATCGTAGAACTGGAAACATGGGAATTCCAGGAACTATGAATCAGATATCTCCACTGAAGAAACCATTTTCTGGTAATGTCATAGCACCACCGAAATTCACGCGCTCTACTCCATCACTGACTCCAAAATCTTGGATTGAAGATAATGTGTTCAGAACAGACAACAATAGTAATACACTCTTACCCTTACAGGATCGAAGTAGAATGTATGACAGTTTGAATATGCACTCTCTGGAAAATTCCCTTATTGATATTATGAGAGCAGAGCATGATCCTCTTAAGGGTCGATTGAGCTATCCACACCCAGGA…	10406166-10406447,10407214-10407303,10433374-10433424	CCTCTTCTGAAACAATCACCTTGGAGCAACCATCAGAGCAGTGGCTGGGGCACTGGAAGTATGTCCTGGGGAGCAATGCATGGCAGAGATCATCGTAGAACTGGAAACATGGGAATTCCAGGAACTATGAATCAGATATCTCCACTGAAGAAACCATTTTCTGGTAATGTCATAGCACCACCGAAATTCACGCGCTCTACTCCATCACTGACTCCAAAATCTTGGATTGAAGATAATGTGTTCAGAACAGACAACAATAGTAATACACTCTTACCCTTACAGGTGAGATCTAGTTTGCAGTTGCCAGCTTGGGGCTCAGATTCACTCCAAGATAGTTGGTGCACTGCAGCCGGAACATCCAGAATAGACCAGGTCGATTGAGCTATCCACACCCAGGAA…	10406166-10406171,10415634-10415724,10433374-10433424	CCTCTTGATCGAAGTAGAATGTATGACAGTTTGAATATGCACTCTCTGGAAAATTCCCTTATTGATATTATGAGAGCAGAGCATGATCCTCTTAAGGGTCGATTGAGCTATCCACACCCAGGAACTGACAATCTGTTGATGTTAAATG
	circ_4461	8:80787216|80815987	8	80787216	80815987	exon	ENSSSCG00000009029	-	0	1625.56	1938.88	3600.14	1791.14	4006.51	1955.71	3043.53	2526.32	2883.02	n/a	n/a	80787216-80787375,80788785-80788890,80809383-80809470,80815913-80815987	GTATAAACGACCAAGGATTGTACAGAGTTGTGGGGGTGAGTTCAAAGGTCCAGAGACTTCTGAGTATGTTGATGGACGTGAAAACCTGCAATGAGGTGGACCTGGAGAATTCCCCAGACTGGGAGGTGAAAACCATCACAAGTGCCCTGAAGCAGTATTTGAGAAAGTGGCAGCCCAGAATCTCGTGTTAACGCCATCCATTTCTTGGTACACAAACTGCCAGAGAAAAATAAGGAGATGTTGGACATCTTGGTGAAACACTTAACTAATGTTTCAAATCACTCCAAGCAGAACCTCATGACTGTGGCAAACTTAGGAGTGGTGTTTGGACCGACTCTGATGAGGCCACAGGAAGAAACTGTCGCTGCCATCATGGATTTGAAGTTTCAGAATATTGTC…	80787216-80787375,80788785-80788890,80800577-80800635,80809383-80809470,80815953-80815987/80787216-80787375,80788785-80788890,80800577-80800635,80809383-80809470,80815913-80815987	GTATAAACGACCAAGGATTGTACAGAGTTGTGGGGACGTGAAAACCTGCAATGAGGTGGACCTGGAGAATTCCCCAGACTGGGAGGTGAAAACCATCACAAGTGCCCTGAAGCAGTATTTGAGGAGTCTTCCAGAGCCCCTTATGACCTATGAGTTACATGGAGATTTCATTGTTCCAGCCAAAAGTGGCAGCCCAGAATCTCGTGTTAACGCCATCCATTTCTTGGTACACAAACTGCCAGAGAAAAATAAGGAGATGTTGGACATCTTGGTGAAACACTTAACTAATGTTTCAAATCACTCCAAGCAGAACCTCATGACTGTGGCAAACTTAGGAGTGGTGTTTGGACCGACTCTGATGAGGCCACAGGAAGAAACTGTCGCTGCCATCATGGATTT…	80787216-80787375,80788785-80788890,80800577-80800635,80809383-80809470,80815953-80815987/80787216-80787375,80788785-80788890,80800577-80800635,80809383-80809470,80815913-80815987	GTATAAACGACCAAGGATTGTACAGAGTTGTGGGGACGTGAAAACCTGCAATGAGGTGGACCTGGAGAATTCCCCAGACTGGGAGGTGAAAACCATCACAAGTGCCCTGAAGCAGTATTTGAGGAGTCTTCCAGAGCCCCTTATGACCTATGAGTTACATGGAGATTTCATTGTTCCAGCCAAAAGTGGCAGCCCAGAATCTCGTGTTAACGCCATCCATTTCTTGGTACACAAACTGCCAGAGAAAAATAAGGAGATGTTGGACATCTTGGTGAAACACTTAACTAATGTTTCAAATCACTCCAAGCAGAACCTCATGACTGTGGCAAACTTAGGAGTGGTGTTTGGACCGACTCTGATGAGGCCACAGGAAGAAACTGTCGCTGCCATCATGGATTT…	80787216-80787375,80788785-80788890,80800577-80800635,80809383-80809470,80815953-80815987/80787216-80787375,80788785-80788890,80800577-80800635,80809383-80809470,80815913-80815987	GTATAAACGACCAAGGATTGTACAGAGTTGTGGGGACGTGAAAACCTGCAATGAGGTGGACCTGGAGAATTCCCCAGACTGGGAGGTGAAAACCATCACAAGTGCCCTGAAGCAGTATTTGAGGAGTCTTCCAGAGCCCCTTATGACCTATGAGTTACATGGAGATTTCATTGTTCCAGCCAAAAGTGGCAGCCCAGAATCTCGTGTTAACGCCATCCATTTCTTGGTACACAAACTGCCAGAGAAAAATAAGGAGATGTTGGACATCTTGGTGAAACACTTAACTAATGTTTCAAATCACTCCAAGCAGAACCTCATGACTGTGGCAAACTTAGGAGTGGTGTTTGGACCGACTCTGATGAGGCCACAGGAAGAAACTGTCGCTGCCATCATGGATTT…	80787216-80787375,80788785-80788890,80800577-80800635,80809383-80809470,80815913-80815987	GTATAAACGACCAAGGATTGTACAGAGTTGTGGGGGTGAGTTCAAAGGTCCAGAGACTTCTGAGTATGTTGATGGACGTGAAAACCTGCAATGAGGTGGACCTGGAGAATTCCCCAGACTGGGAGGTGAAAACCATCACAAGTGCCCTGAAGCAGTATTTGAGGAGTCTTCCAGAGCCCCTTATGACCTATGAGTTACATGGAGATTTCATTGTTCCAGCCAAAAGTGGCAGCCCAGAATCTCGTGTTAACGCCATCCATTTCTTGGTACACAAACTGCCAGAGAAAAATAAGGAGATGTTGGACATCTTGGTGAAACACTTAACTAATGTTTCAAATCACTCCAAGCAGAACCTCATGACTGTGGCAAACTTAGGAGTGGTGTTTGGACCGACTCTGA…	80787216-80787375,80788785-80788890,80800577-80800635,80809383-80809470,80815913-80815987	GTATAAACGACCAAGGATTGTACAGAGTTGTGGGGGTGAGTTCAAAGGTCCAGAGACTTCTGAGTATGTTGATGGACGTGAAAACCTGCAATGAGGTGGACCTGGAGAATTCCCCAGACTGGGAGGTGAAAACCATCACAAGTGCCCTGAAGCAGTATTTGAGGAGTCTTCCAGAGCCCCTTATGACCTATGAGTTACATGGAGATTTCATTGTTCCAGCCAAAAGTGGCAGCCCAGAATCTCGTGTTAACGCCATCCATTTCTTGGTACACAAACTGCCAGAGAAAAATAAGGAGATGTTGGACATCTTGGTGAAACACTTAACTAATGTTTCAAATCACTCCAAGCAGAACCTCATGACTGTGGCAAACTTAGGAGTGGTGTTTGGACCGACTCTGA…	80787216-80787375,80788785-80788890,80800577-80800635,80809383-80809470,80815953-80815987/80787216-80787375,80788785-80788890,80800577-80800635,80809383-80809470,80815913-80815987	GTATAAACGACCAAGGATTGTACAGAGTTGTGGGGACGTGAAAACCTGCAATGAGGTGGACCTGGAGAATTCCCCAGACTGGGAGGTGAAAACCATCACAAGTGCCCTGAAGCAGTATTTGAGGAGTCTTCCAGAGCCCCTTATGACCTATGAGTTACATGGAGATTTCATTGTTCCAGCCAAAAGTGGCAGCCCAGAATCTCGTGTTAACGCCATCCATTTCTTGGTACACAAACTGCCAGAGAAAAATAAGGAGATGTTGGACATCTTGGTGAAACACTTAACTAATGTTTCAAATCACTCCAAGCAGAACCTCATGACTGTGGCAAACTTAGGAGTGGTGTTTGGACCGACTCTGATGAGGCCACAGGAAGAAACTGTCGCTGCCATCATGGATTT…
	circ_7965	15:112895498|112896614	15	112895498	112896614	exon	ENSSSCG00000022830	-	3475.91	2049.61	2077.37	1720.07	2330.74	2579.19	1064.78	2418.14	5249.12	2827.81	n/a	n/a	n/a	n/a	n/a	n/a	n/a	n/a	n/a	n/a	112895498-112896614	GTTTCCAGTAATTATCTGCAGGATTCGCCATGACCCCAGCCTTGAGGGAGGCAGCAACAAAGGGTATCTGCTTTTCATCTTTACCAAGTACCATGGAGTCTGACAAGATGCTATGCATGGAAAGTCCAAGAACTGTAGATGAAAAGCTAAAAGGAGACACTTTCTCTCAGATGCTGGGATTTCCAACTCCTGAACCTACTCTTAACACTAATTTTGTGAATTTAAAACATTTTGGCTCCCCTCAGTCTTCAAAACATTATCAGACAGTTCTTTTAATGAGTTCTAATGCTACGTTAAATAAATACAATGAGCATTATAAACAAAAGAAATTAGGGGAACCCAACTGCAATAAGCTGAAAAACTTACTGTGTAATGGCAGCAATGTTCAGCTCAGTAAAA…	n/a	n/a	112895498-112896614	GTTTCCAGTAATTATCTGCAGGATTCGCCATGACCCCAGCCTTGAGGGAGGCAGCAACAAAGGGTATCTGCTTTTCATCTTTACCAAGTACCATGGAGTCTGACAAGATGCTATGCATGGAAAGTCCAAGAACTGTAGATGAAAAGCTAAAAGGAGACACTTTCTCTCAGATGCTGGGATTTCCAACTCCTGAACCTACTCTTAACACTAATTTTGTGAATTTAAAACATTTTGGCTCCCCTCAGTCTTCAAAACATTATCAGACAGTTCTTTTAATGAGTTCTAATGCTACGTTAAATAAATACAATGAGCATTATAAACAAAAGAAATTAGGGGAACCCAACTGCAATAAGCTGAAAAACTTACTGTGTAATGGCAGCAATGTTCAGCTCAGTAAAA…
	circ_0546	1:137638041|137638586	1	137638041	137638586	exon	ENSSSCG00000030560	-	1921.98	3675.17	3231.47	3520.14	3087.19	2303.74	3368.17	3182.5	2273.68	2782.03	137638041-137638586	TCTGCGGGCCGGGCATTGACATCCGCAACGACTACCAGCAGCTGAAGCGCCTGGAGAACTGCACGGTGATCGAGGGCTACCTCCACATCCTGCTCATCTCCAAGGCTGAGGACTACCGCAGCTACCGCTTTCCCAAGCTCACGGTCATCACCGAGTACCTGCTGCTGTTCCGTGTGGCTGGCCTTGAGAGCCTTGGCGACCTCTTCCCCAATCTCACGGTCATCCGCGGCTGGAAGCTCTTCTACAACTACGCCCTGGTCATCTTCGAGATGACCAACCTCAAGGACATCGGGCTCTACAACCTGAGGAATATTACCCGGGGGGCCATCAGGATCGAGAAGAATGCCGACCTCTGCTACCTCTCTACGGTGGACTGGTCCCTGATCCTGGATGCCGTGT…	137638041-137638586	TCTGCGGGCCGGGCATTGACATCCGCAACGACTACCAGCAGCTGAAGCGCCTGGAGAACTGCACGGTGATCGAGGGCTACCTCCACATCCTGCTCATCTCCAAGGCTGAGGACTACCGCAGCTACCGCTTTCCCAAGCTCACGGTCATCACCGAGTACCTGCTGCTGTTCCGTGTGGCTGGCCTTGAGAGCCTTGGCGACCTCTTCCCCAATCTCACGGTCATCCGCGGCTGGAAGCTCTTCTACAACTACGCCCTGGTCATCTTCGAGATGACCAACCTCAAGGACATCGGGCTCTACAACCTGAGGAATATTACCCGGGGGGCCATCAGGATCGAGAAGAATGCCGACCTCTGCTACCTCTCTACGGTGGACTGGTCCCTGATCCTGGATGCCGTGT…	137638041-137638586	TCTGCGGGCCGGGCATTGACATCCGCAACGACTACCAGCAGCTGAAGCGCCTGGAGAACTGCACGGTGATCGAGGGCTACCTCCACATCCTGCTCATCTCCAAGGCTGAGGACTACCGCAGCTACCGCTTTCCCAAGCTCACGGTCATCACCGAGTACCTGCTGCTGTTCCGTGTGGCTGGCCTTGAGAGCCTTGGCGACCTCTTCCCCAATCTCACGGTCATCCGCGGCTGGAAGCTCTTCTACAACTACGCCCTGGTCATCTTCGAGATGACCAACCTCAAGGACATCGGGCTCTACAACCTGAGGAATATTACCCGGGGGGCCATCAGGATCGAGAAGAATGCCGACCTCTGCTACCTCTCTACGGTGGACTGGTCCCTGATCCTGGATGCCGTGT…	137638041-137638586	TCTGCGGGCCGGGCATTGACATCCGCAACGACTACCAGCAGCTGAAGCGCCTGGAGAACTGCACGGTGATCGAGGGCTACCTCCACATCCTGCTCATCTCCAAGGCTGAGGACTACCGCAGCTACCGCTTTCCCAAGCTCACGGTCATCACCGAGTACCTGCTGCTGTTCCGTGTGGCTGGCCTTGAGAGCCTTGGCGACCTCTTCCCCAATCTCACGGTCATCCGCGGCTGGAAGCTCTTCTACAACTACGCCCTGGTCATCTTCGAGATGACCAACCTCAAGGACATCGGGCTCTACAACCTGAGGAATATTACCCGGGGGGCCATCAGGATCGAGAAGAATGCCGACCTCTGCTACCTCTCTACGGTGGACTGGTCCCTGATCCTGGATGCCGTGT…	137638041-137638586	TCTGCGGGCCGGGCATTGACATCCGCAACGACTACCAGCAGCTGAAGCGCCTGGAGAACTGCACGGTGATCGAGGGCTACCTCCACATCCTGCTCATCTCCAAGGCTGAGGACTACCGCAGCTACCGCTTTCCCAAGCTCACGGTCATCACCGAGTACCTGCTGCTGTTCCGTGTGGCTGGCCTTGAGAGCCTTGGCGACCTCTTCCCCAATCTCACGGTCATCCGCGGCTGGAAGCTCTTCTACAACTACGCCCTGGTCATCTTCGAGATGACCAACCTCAAGGACATCGGGCTCTACAACCTGAGGAATATTACCCGGGGGGCCATCAGGATCGAGAAGAATGCCGACCTCTGCTACCTCTCTACGGTGGACTGGTCCCTGATCCTGGATGCCGTGT…	137638041-137638586	TCTGCGGGCCGGGCATTGACATCCGCAACGACTACCAGCAGCTGAAGCGCCTGGAGAACTGCACGGTGATCGAGGGCTACCTCCACATCCTGCTCATCTCCAAGGCTGAGGACTACCGCAGCTACCGCTTTCCCAAGCTCACGGTCATCACCGAGTACCTGCTGCTGTTCCGTGTGGCTGGCCTTGAGAGCCTTGGCGACCTCTTCCCCAATCTCACGGTCATCCGCGGCTGGAAGCTCTTCTACAACTACGCCCTGGTCATCTTCGAGATGACCAACCTCAAGGACATCGGGCTCTACAACCTGAGGAATATTACCCGGGGGGCCATCAGGATCGAGAAGAATGCCGACCTCTGCTACCTCTCTACGGTGGACTGGTCCCTGATCCTGGATGCCGTGT…	137638041-137638586	TCTGCGGGCCGGGCATTGACATCCGCAACGACTACCAGCAGCTGAAGCGCCTGGAGAACTGCACGGTGATCGAGGGCTACCTCCACATCCTGCTCATCTCCAAGGCTGAGGACTACCGCAGCTACCGCTTTCCCAAGCTCACGGTCATCACCGAGTACCTGCTGCTGTTCCGTGTGGCTGGCCTTGAGAGCCTTGGCGACCTCTTCCCCAATCTCACGGTCATCCGCGGCTGGAAGCTCTTCTACAACTACGCCCTGGTCATCTTCGAGATGACCAACCTCAAGGACATCGGGCTCTACAACCTGAGGAATATTACCCGGGGGGCCATCAGGATCGAGAAGAATGCCGACCTCTGCTACCTCTCTACGGTGGACTGGTCCCTGATCCTGGATGCCGTGT…	137638041-137638586	TCTGCGGGCCGGGCATTGACATCCGCAACGACTACCAGCAGCTGAAGCGCCTGGAGAACTGCACGGTGATCGAGGGCTACCTCCACATCCTGCTCATCTCCAAGGCTGAGGACTACCGCAGCTACCGCTTTCCCAAGCTCACGGTCATCACCGAGTACCTGCTGCTGTTCCGTGTGGCTGGCCTTGAGAGCCTTGGCGACCTCTTCCCCAATCTCACGGTCATCCGCGGCTGGAAGCTCTTCTACAACTACGCCCTGGTCATCTTCGAGATGACCAACCTCAAGGACATCGGGCTCTACAACCTGAGGAATATTACCCGGGGGGCCATCAGGATCGAGAAGAATGCCGACCTCTGCTACCTCTCTACGGTGGACTGGTCCCTGATCCTGGATGCCGTGT…
	circ_3423	6:89127456|89131566	6	89127456	89131566	exon	ENSSSCG00000022801	+	4089.31	4311.26	3877.76	4360.17	4159.63	3155.13	2107.83	1973.43	3677.19	2728.39	89127456-89127569,89129862-89129947,89131463-89131566	GAAGGTGGGAGTCAATCATTTTGACAAGTCTCCTGAAAGGAACAGCTAGCAGGAGCTGAACCCTTTTTCCATCTGGTCTCGTGGCAAAGGCAGAGATCACTGCAGCTCTACACAGATGTTCTTGACAAGGATTCTGGGAAGCTGAAGGTCCATGAGAAAAGACTAGGCAAAGTCATTCCTGTTCTGCAAGCCAAAACAAGGACTAATGTTCCGACGTCTTCACCATCAGATCTAGAAAAGCAGAAGCAAAGTTATCTCCGGAATGTCATAGCTCATATAGAAGACCCAGTGGACTCCAACCAAG	89127456-89127569,89129862-89129947,89131463-89131566	GAAGGTGGGAGTCAATCATTTTGACAAGTCTCCTGAAAGGAACAGCTAGCAGGAGCTGAACCCTTTTTCCATCTGGTCTCGTGGCAAAGGCAGAGATCACTGCAGCTCTACACAGATGTTCTTGACAAGGATTCTGGGAAGCTGAAGGTCCATGAGAAAAGACTAGGCAAAGTCATTCCTGTTCTGCAAGCCAAAACAAGGACTAATGTTCCGACGTCTTCACCATCAGATCTAGAAAAGCAGAAGCAAAGTTATCTCCGGAATGTCATAGCTCATATAGAAGACCCAGTGGACTCCAACCAAG	89127456-89127569,89129862-89129947,89131463-89131566	GAAGGTGGGAGTCAATCATTTTGACAAGTCTCCTGAAAGGAACAGCTAGCAGGAGCTGAACCCTTTTTCCATCTGGTCTCGTGGCAAAGGCAGAGATCACTGCAGCTCTACACAGATGTTCTTGACAAGGATTCTGGGAAGCTGAAGGTCCATGAGAAAAGACTAGGCAAAGTCATTCCTGTTCTGCAAGCCAAAACAAGGACTAATGTTCCGACGTCTTCACCATCAGATCTAGAAAAGCAGAAGCAAAGTTATCTCCGGAATGTCATAGCTCATATAGAAGACCCAGTGGACTCCAACCAAG	89127456-89127569,89128262-89129100,89129859-89129947,89131463-89131566	GAAGGTGGGAGTCAATCATTTTGACAAGTCTCCTGAAAGGAACAGCTAGCAGGAGCTGAACCCTTTTTCCATCTGGTCTCGTGGCAAAGGCAGAGATCACTGCAGCTCTACACAGTATGACGTGCTCACTAGTGCCCTCTGAACAGTCTTCTGGTGCCTCTCTCTTGCCTAAAGACAGTGCCCCATTTTCTTGGGGTTCCTTGGATGAAGATGGATTGGATGACTCCTTGCTGGAGCTGTCTGAGGGAGAAGATGATGGCCATTTCAGTTTCACGGAGGAAGAGATTCAGGAGCTCTTGAAAGATGATGACCTATCAAATGAGCACCTTTCTAAGGAAAGAGGGTTGCTTAATGGTGACAACAGGAATGTTGAGAAGGGAGGTAAAGGGAGTCAAATTC…	89127456-89127569,89129862-89129947,89131463-89131566	GAAGGTGGGAGTCAATCATTTTGACAAGTCTCCTGAAAGGAACAGCTAGCAGGAGCTGAACCCTTTTTCCATCTGGTCTCGTGGCAAAGGCAGAGATCACTGCAGCTCTACACAGATGTTCTTGACAAGGATTCTGGGAAGCTGAAGGTCCATGAGAAAAGACTAGGCAAAGTCATTCCTGTTCTGCAAGCCAAAACAAGGACTAATGTTCCGACGTCTTCACCATCAGATCTAGAAAAGCAGAAGCAAAGTTATCTCCGGAATGTCATAGCTCATATAGAAGACCCAGTGGACTCCAACCAAG	89127456-89127569,89129862-89129947,89131463-89131566	GAAGGTGGGAGTCAATCATTTTGACAAGTCTCCTGAAAGGAACAGCTAGCAGGAGCTGAACCCTTTTTCCATCTGGTCTCGTGGCAAAGGCAGAGATCACTGCAGCTCTACACAGATGTTCTTGACAAGGATTCTGGGAAGCTGAAGGTCCATGAGAAAAGACTAGGCAAAGTCATTCCTGTTCTGCAAGCCAAAACAAGGACTAATGTTCCGACGTCTTCACCATCAGATCTAGAAAAGCAGAAGCAAAGTTATCTCCGGAATGTCATAGCTCATATAGAAGACCCAGTGGACTCCAACCAAG	89127456-89127569,89128262-89129100,89129862-89129947,89131463-89131566	GAAGGTGGGAGTCAATCATTTTGACAAGTCTCCTGAAAGGAACAGCTAGCAGGAGCTGAACCCTTTTTCCATCTGGTCTCGTGGCAAAGGCAGAGATCACTGCAGCTCTACACAGTATGACGTGCTCACTAGTGCCCTCTGAACAGTCTTCTGGTGCCTCTCTCTTGCCTAAAGACAGTGCCCCATTTTCTTGGGGTTCCTTGGATGAAGATGGATTGGATGACTCCTTGCTGGAGCTGTCTGAGGGAGAAGATGATGGCCATTTCAGTTTCACGGAGGAAGAGATTCAGGAGCTCTTGAAAGATGATGACCTATCAAATGAGCACCTTTCTAAGGAAAGAGGGTTGCTTAATGGTGACAACAGGAATGTTGAGAAGGGAGGTAAAGGGAGTCAAATTC…	89127456-89127569,89129862-89129947,89131463-89131566	GAAGGTGGGAGTCAATCATTTTGACAAGTCTCCTGAAAGGAACAGCTAGCAGGAGCTGAACCCTTTTTCCATCTGGTCTCGTGGCAAAGGCAGAGATCACTGCAGCTCTACACAGATGTTCTTGACAAGGATTCTGGGAAGCTGAAGGTCCATGAGAAAAGACTAGGCAAAGTCATTCCTGTTCTGCAAGCCAAAACAAGGACTAATGTTCCGACGTCTTCACCATCAGATCTAGAAAAGCAGAAGCAAAGTTATCTCCGGAATGTCATAGCTCATATAGAAGACCCAGTGGACTCCAACCAAG
	circ_8664	18:54260019|54270584	18	54260019	54270584	exon	ENSSSCG00000035581	-	7156.29	8622.52	8678.79	5480.22	7484.46	6410.42	4454.68	0	0	2716.27	54260019-54260139,54265573-54265623,54266148-54266233,54269542-54269615,54270533-54270584	ATACTGACAATATGAAGCCATTGGCGGGAGTAAAAATTCTAGATCTAACAAGGGTGCTGGCAGGACCTTTTGCTACTATGAATTTAGGAGACCTTGGAGCAGAAGTTATAAAAGTGGAAAGACCAGGTGCTGGTGATGACACACGAACTTGGGGGCCACCTTTTGTGGGGACAGAAAGTACTTATTTTCTCAGTGTTAACCGAAACAAAAAAAGTATAGCCGTTAACATCAAGGATCCAAAAGGGGTGAAGATCATCAAAGAGCTCGCAGCTGTTTGCGATGTTTTTGTGGAGAACTACGTCCCTGGCAAGCTGTCTGCCCTGGGCCTGGGGTATGAAGACCTCCACGAGGTGGCACCGCACCTTGTCTACTGCTCCATCACAG	54260019-54260139,54265573-54265623,54266148-54266233,54269542-54269615,54270533-54270584	ATACTGACAATATGAAGCCATTGGCGGGAGTAAAAATTCTAGATCTAACAAGGGTGCTGGCAGGACCTTTTGCTACTATGAATTTAGGAGACCTTGGAGCAGAAGTTATAAAAGTGGAAAGACCAGGTGCTGGTGATGACACACGAACTTGGGGGCCACCTTTTGTGGGGACAGAAAGTACTTATTTTCTCAGTGTTAACCGAAACAAAAAAAGTATAGCCGTTAACATCAAGGATCCAAAAGGGGTGAAGATCATCAAAGAGCTCGCAGCTGTTTGCGATGTTTTTGTGGAGAACTACGTCCCTGGCAAGCTGTCTGCCCTGGGCCTGGGGTATGAAGACCTCCACGAGGTGGCACCGCACCTTGTCTACTGCTCCATCACAG	54260019-54260139,54269542-54269615,54270533-54270584/54260019-54260139,54265573-54265623,54266148-54266233,54269542-54269615,54270533-54270584	ATACTGACAATATGAAGCCATTGGCGGGAGTAAAAATTCTAGATCTAACAAGGGTGCTGGCAGGACCTTTTGCTACTATGAATTTAGGAGACCTTGGAGCAGAAGTTATAAAAGTGGAAAGACCAGCTCGCAGCTGTTTGCGATGTTTTTGTGGAGAACTACGTCCCTGGCAAGCTGTCTGCCCTGGGCCTGGGGTATGAAGACCTCCACGAGGTGGCACCGCACCTTGTCTACTGCTCCATCACAGATACTGACAATATGAAGCCATTGGCGGGAGTAAAAATTCTAGATCTAACAAGGGTGCTGGCAGGACCTTTTGCTACTATGAATTTAGGAGACCTTGGAGCAGAAGTTATAAAAGTGGAAAGACCAGGTGCTGGTGATGACACACGAACTTGG…	54260019-54260139,54265573-54265623,54266148-54266233,54269542-54269615,54270533-54270584	ATACTGACAATATGAAGCCATTGGCGGGAGTAAAAATTCTAGATCTAACAAGGGTGCTGGCAGGACCTTTTGCTACTATGAATTTAGGAGACCTTGGAGCAGAAGTTATAAAAGTGGAAAGACCAGGTGCTGGTGATGACACACGAACTTGGGGGCCACCTTTTGTGGGGACAGAAAGTACTTATTTTCTCAGTGTTAACCGAAACAAAAAAAGTATAGCCGTTAACATCAAGGATCCAAAAGGGGTGAAGATCATCAAAGAGCTCGCAGCTGTTTGCGATGTTTTTGTGGAGAACTACGTCCCTGGCAAGCTGTCTGCCCTGGGCCTGGGGTATGAAGACCTCCACGAGGTGGCACCGCACCTTGTCTACTGCTCCATCACAG	54260019-54260139,54265573-54265623,54266148-54266233,54269542-54269615,54270533-54270584	ATACTGACAATATGAAGCCATTGGCGGGAGTAAAAATTCTAGATCTAACAAGGGTGCTGGCAGGACCTTTTGCTACTATGAATTTAGGAGACCTTGGAGCAGAAGTTATAAAAGTGGAAAGACCAGGTGCTGGTGATGACACACGAACTTGGGGGCCACCTTTTGTGGGGACAGAAAGTACTTATTTTCTCAGTGTTAACCGAAACAAAAAAAGTATAGCCGTTAACATCAAGGATCCAAAAGGGGTGAAGATCATCAAAGAGCTCGCAGCTGTTTGCGATGTTTTTGTGGAGAACTACGTCCCTGGCAAGCTGTCTGCCCTGGGCCTGGGGTATGAAGACCTCCACGAGGTGGCACCGCACCTTGTCTACTGCTCCATCACAG	54260019-54260139,54265573-54265623,54266148-54266233,54269542-54269615,54270533-54270584	ATACTGACAATATGAAGCCATTGGCGGGAGTAAAAATTCTAGATCTAACAAGGGTGCTGGCAGGACCTTTTGCTACTATGAATTTAGGAGACCTTGGAGCAGAAGTTATAAAAGTGGAAAGACCAGGTGCTGGTGATGACACACGAACTTGGGGGCCACCTTTTGTGGGGACAGAAAGTACTTATTTTCTCAGTGTTAACCGAAACAAAAAAAGTATAGCCGTTAACATCAAGGATCCAAAAGGGGTGAAGATCATCAAAGAGCTCGCAGCTGTTTGCGATGTTTTTGTGGAGAACTACGTCCCTGGCAAGCTGTCTGCCCTGGGCCTGGGGTATGAAGACCTCCACGAGGTGGCACCGCACCTTGTCTACTGCTCCATCACAG	n/a	n/a	n/a	n/a
	circ_6533	13:75615215|75652667	13	75615215	75652667	exon	ENSSSCG00000011645	+	3353.23	2827.05	2400.52	2240.09	2705.22	2679.35	1651.49	3238.09	2778.95	2586.97	75615215-75615283,75616218-75616395,75644240-75644335,75645170-75645292,75652554-75652667	TTGCCAGAACAAAGGGGATTTGGTGATGGAGGCTTTGTTGGAAGGAATACAAAATCGTGGACATGAAGGGGGATTTTTGACATCCTGTGAAGCAGAACTACAGGAGCTCATGAAACAGATTGACATAATGGTAGCTCATAAAAAATCTGAGTGGGAAGGACAGACACATGCTCTAGAAACTTGCCTGGATGTCCGTGAACGGGAACTCAAGGCTCTCAGGAGTCAGTTGGATATGAAACACAAAGAGGTTGGAATGTTGCGTCAGCAGGTAGAAGAACATGAAAAAGTCAAGCAAGAGATGGCCATGGAGTATAAGCAGGAGTTAAAGAAACTACATGAAGAATTAGGCAGATTGAAGAGAAGCTATGAAAAGCTACAGAAAAAGCATGTAAGAGATTT…	75615215-75615283,75616218-75616395,75644240-75644335,75645170-75645292,75652554-75652667	TTGCCAGAACAAAGGGGATTTGGTGATGGAGGCTTTGTTGGAAGGAATACAAAATCGTGGACATGAAGGGGGATTTTTGACATCCTGTGAAGCAGAACTACAGGAGCTCATGAAACAGATTGACATAATGGTAGCTCATAAAAAATCTGAGTGGGAAGGACAGACACATGCTCTAGAAACTTGCCTGGATGTCCGTGAACGGGAACTCAAGGCTCTCAGGAGTCAGTTGGATATGAAACACAAAGAGGTTGGAATGTTGCGTCAGCAGGTAGAAGAACATGAAAAAGTCAAGCAAGAGATGGCCATGGAGTATAAGCAGGAGTTAAAGAAACTACATGAAGAATTAGGCAGATTGAAGAGAAGCTATGAAAAGCTACAGAAAAAGCATGTAAGAGATTT…	75615215-75615283,75616218-75616395,75644240-75644335,75645170-75645292,75652554-75652667	TTGCCAGAACAAAGGGGATTTGGTGATGGAGGCTTTGTTGGAAGGAATACAAAATCGTGGACATGAAGGGGGATTTTTGACATCCTGTGAAGCAGAACTACAGGAGCTCATGAAACAGATTGACATAATGGTAGCTCATAAAAAATCTGAGTGGGAAGGACAGACACATGCTCTAGAAACTTGCCTGGATGTCCGTGAACGGGAACTCAAGGCTCTCAGGAGTCAGTTGGATATGAAACACAAAGAGGTTGGAATGTTGCGTCAGCAGGTAGAAGAACATGAAAAAGTCAAGCAAGAGATGGCCATGGAGTATAAGCAGGAGTTAAAGAAACTACATGAAGAATTAGGCAGATTGAAGAGAAGCTATGAAAAGCTACAGAAAAAGCATGTAAGAGATTT…	75615215-75615283,75616218-75616395,75644240-75644335,75645170-75645292,75652554-75652667	TTGCCAGAACAAAGGGGATTTGGTGATGGAGGCTTTGTTGGAAGGAATACAAAATCGTGGACATGAAGGGGGATTTTTGACATCCTGTGAAGCAGAACTACAGGAGCTCATGAAACAGATTGACATAATGGTAGCTCATAAAAAATCTGAGTGGGAAGGACAGACACATGCTCTAGAAACTTGCCTGGATGTCCGTGAACGGGAACTCAAGGCTCTCAGGAGTCAGTTGGATATGAAACACAAAGAGGTTGGAATGTTGCGTCAGCAGGTAGAAGAACATGAAAAAGTCAAGCAAGAGATGGCCATGGAGTATAAGCAGGAGTTAAAGAAACTACATGAAGAATTAGGCAGATTGAAGAGAAGCTATGAAAAGCTACAGAAAAAGCATGTAAGAGATTT…	75615215-75615283,75616218-75616395,75644240-75644335,75645170-75645292,75652554-75652667/75615215-75615283,75616218-75616395,75644240-75644335,75645152-75645292,75652554-75652667	TTGCCAGAACAAAGGGGATTTGGTGATGGAGGCTTTGTTGGAAGGAATACAAAATCGTGGACATGAAGGGGGATTTTTGACATCCTGTGAAGCAGAACTACAGGAGCTCATGAAACAGATTGACATAATGGTAGCTCATAAAAAATCTGAGTGGGAAGGACAGACACATGCTCTAGAAACTTGCCTGGATGTCCGTGAACGGGAACTCAAGGCTCTCAGGAGTCAGTTGGATATGAAACACAAAGAGGTTGGAATGTTGCGTCAGCAGGTAGAAGAACATGAAAAAGTCAAGCAAGAGATGGCCATGGAGTATAAGCAGGAGTTAAAGAAACTACATGAAGAATTAGGCAGATTGAAGAGAAGCTATGAAAAGCTACAGAAAAAGCATGTAAGAGATTT…	75615215-75615283,75616218-75616395,75644240-75644335,75645170-75645292,75652554-75652667	TTGCCAGAACAAAGGGGATTTGGTGATGGAGGCTTTGTTGGAAGGAATACAAAATCGTGGACATGAAGGGGGATTTTTGACATCCTGTGAAGCAGAACTACAGGAGCTCATGAAACAGATTGACATAATGGTAGCTCATAAAAAATCTGAGTGGGAAGGACAGACACATGCTCTAGAAACTTGCCTGGATGTCCGTGAACGGGAACTCAAGGCTCTCAGGAGTCAGTTGGATATGAAACACAAAGAGGTTGGAATGTTGCGTCAGCAGGTAGAAGAACATGAAAAAGTCAAGCAAGAGATGGCCATGGAGTATAAGCAGGAGTTAAAGAAACTACATGAAGAATTAGGCAGATTGAAGAGAAGCTATGAAAAGCTACAGAAAAAGCATGTAAGAGATTT…	75615215-75615283,75616218-75616395,75644240-75644335,75645170-75645292,75652554-75652667	TTGCCAGAACAAAGGGGATTTGGTGATGGAGGCTTTGTTGGAAGGAATACAAAATCGTGGACATGAAGGGGGATTTTTGACATCCTGTGAAGCAGAACTACAGGAGCTCATGAAACAGATTGACATAATGGTAGCTCATAAAAAATCTGAGTGGGAAGGACAGACACATGCTCTAGAAACTTGCCTGGATGTCCGTGAACGGGAACTCAAGGCTCTCAGGAGTCAGTTGGATATGAAACACAAAGAGGTTGGAATGTTGCGTCAGCAGGTAGAAGAACATGAAAAAGTCAAGCAAGAGATGGCCATGGAGTATAAGCAGGAGTTAAAGAAACTACATGAAGAATTAGGCAGATTGAAGAGAAGCTATGAAAAGCTACAGAAAAAGCATGTAAGAGATTT…	75615215-75615283,75616218-75616395,75644240-75644335,75645170-75645292,75652554-75652667	TTGCCAGAACAAAGGGGATTTGGTGATGGAGGCTTTGTTGGAAGGAATACAAAATCGTGGACATGAAGGGGGATTTTTGACATCCTGTGAAGCAGAACTACAGGAGCTCATGAAACAGATTGACATAATGGTAGCTCATAAAAAATCTGAGTGGGAAGGACAGACACATGCTCTAGAAACTTGCCTGGATGTCCGTGAACGGGAACTCAAGGCTCTCAGGAGTCAGTTGGATATGAAACACAAAGAGGTTGGAATGTTGCGTCAGCAGGTAGAAGAACATGAAAAAGTCAAGCAAGAGATGGCCATGGAGTATAAGCAGGAGTTAAAGAAACTACATGAAGAATTAGGCAGATTGAAGAGAAGCTATGAAAAGCTACAGAAAAAGCATGTAAGAGATTT…
	circ_3022	5:83252820|83291130	5	83252820	83291130	exon	ENSSSCG00000000873	-	3721.27	2615.03	1985.04	1200.05	2380.35	3004.88	86.9206	2709.99	4435.09	2559.22	83252820-83252978,83257594-83257730,83270762-83270866,83290936-83291130	GTTTAAGTTTATCTATTCATGGGGCTGAAAAGCGTTTGCAAATCCATCAACGCCGAAGTGTGGCAAGCCGCCCAGGGTCGCGTCGTCGCCTGCCCGTGGTCAGGCATTCCTCACTCCCACCAGGCAGAAGGTCAATAAAAATGGAGGCAAGCTCTTCTGGAATCACAAATGGGAAAACCAAAGTCTTCCACCCAGAAGGAGGTGTGGATTTGCAAGGCTACCAGCTGGATATGCAAATACTACCTGACGGCCCAAAGAGTGATGTGGACTTTTCAGAGATTCTTAATGCAATACAAGAAATGGCCAAGGATGTCAATATTCTTTTTGATGAATTAGAAGCTGTCAACAGCCCTTGCAAAGATGACGATTCTCTCCTTCACCCTGGAAACCTGACCAGTA…	83290936-83291130,83257594-83257730,83252820-83252978	GTTTAAGTTTATCTATTCATGGGGCTGAAAAGCGTTTGCAAATCCATCAACGCCGAAGTGTGGCAAGCCGCCCAGGGTCGCGTCGTCGCCTGCCCGTGGTCAGGCATTCCTCACTCCCACCAGGCAGAAGGTCAATAAAAATGGAGGCAAGCTCTTCTGGAATCACAAATGGGAAAACCAAAGTCTTCCACCCAGTGGCCAAGGATGTCAATATTCTTTTTGATGAATTAGAAGCTGTCAACAGCCCTTGCAAAGATGACGATTCTCTCCTTCACCCTGGAAACCTGACCAGTACTTCAGATGATGCTAGCAGATTGGAAGCAGGGGGAGAGACAATACCAGAAAAAAACAAATCAAATGGACTTTACTTCAGAGACGGAAAGTGTCGAATTGACTACA…	83290936-83291130,83270762-83270866,83252820-83252978	GTTTAAGTTTATCTATTCATGGGGCTGAAAAGCGTTTGCAAATCCATCAACGCCGAAGTGTGGCAAGCCGCCCAGGGTCGCGTCGTCGCCTGCCCGTGGTCAGGCATTCCTCACTCCCACCAGGCAGAAGGTCAATAAAAATGGAGGCAAGCTCTTCTGGAATCACAAATGGGAAAACCAAAGTCTTCCACCCAGAAGGAGGTGTGGATTTGCAAGGCTACCAGCTGGATATGCAAATACTACCTGACGGCCCAAAGAGTGATGTGGACTTTTCAGAGATTCTTAATGCAATACAAGAAAACAATACCAGAAAAAAACAAATCAAATGGACTTTACTTCAGAGACGGAAAGTGTCGAATTGACTACATTCTTGTGTACAGAAAATCCAACCCCCAGACA…	83290936-83291130,83257594-83257730,83252820-83252978	GTTTAAGTTTATCTATTCATGGGGCTGAAAAGCGTTTGCAAATCCATCAACGCCGAAGTGTGGCAAGCCGCCCAGGGTCGCGTCGTCGCCTGCCCGTGGTCAGGCATTCCTCACTCCCACCAGGCAGAAGGTCAATAAAAATGGAGGCAAGCTCTTCTGGAATCACAAATGGGAAAACCAAAGTCTTCCACCCAGTGGCCAAGGATGTCAATATTCTTTTTGATGAATTAGAAGCTGTCAACAGCCCTTGCAAAGATGACGATTCTCTCCTTCACCCTGGAAACCTGACCAGTACTTCAGATGATGCTAGCAGATTGGAAGCAGGGGGAGAGACAATACCAGAAAAAAACAAATCAAATGGACTTTACTTCAGAGACGGAAAGTGTCGAATTGACTACA…	83252820-83252978,83257594-83257730,83270762-83270866,83290936-83291130	GTTTAAGTTTATCTATTCATGGGGCTGAAAAGCGTTTGCAAATCCATCAACGCCGAAGTGTGGCAAGCCGCCCAGGGTCGCGTCGTCGCCTGCCCGTGGTCAGGCATTCCTCACTCCCACCAGGCAGAAGGTCAATAAAAATGGAGGCAAGCTCTTCTGGAATCACAAATGGGAAAACCAAAGTCTTCCACCCAGAAGGAGGTGTGGATTTGCAAGGCTACCAGCTGGATATGCAAATACTACCTGACGGCCCAAAGAGTGATGTGGACTTTTCAGAGATTCTTAATGCAATACAAGAAATGGCCAAGGATGTCAATATTCTTTTTGATGAATTAGAAGCTGTCAACAGCCCTTGCAAAGATGACGATTCTCTCCTTCACCCTGGAAACCTGACCAGTA…	83291125-83291130,83252820-83252978	GTTTAAACAATACCAGAAAAAAACAAATCAAATGGACTTTACTTCAGAGACGGAAAGTGTCGAATTGACTACATTCTTGTGTACAGAAAATCCAACCCCCAGACAGAAAAGAGAGAGGTGTTTGAAAGAAACATTAGAGCAGAAGGATTACAAATGGAGAAAGAG	83252820-83252978,83257594-83257730,83290936-83291130/83252820-83252978,83257594-83257730,83270762-83270866,83290936-83291130	GTTTAAGTTTATCTATTCATGGGGCTGAAAAGCGTTTGCAAATCCATCAACGCCGAAGTGTGGCAAGCCGCCCAGGGTCGCGTCGTCGCCTGCCCGTGGTCAGGCATTCCTCACTCCCACCAGGCAGAAGGTCAATAAAAATGGAGGCAAGCTCTTCTGGAATCACAAATGGGAAAACCAAAGTCTTCCACCCAGTGGCCAAGGATGTCAATATTCTTTTTGATGAATTAGAAGCTGTCAACAGCCCTTGCAAAGATGACGATTCTCTCCTTCACCCTGGAAACCTGACCAGTACTTCAGATGATGCTAGCAGATTGGAAGCAGGGGGAGAGACAATACCAGAAAAAAACAAATCAAATGGACTTTACTTCAGAGACGGAAAGTGTCGAATTGACTACA…	83252820-83252978,83257594-83257730,83290936-83291130/83252820-83252978,83257594-83257730,83270762-83270866,83290936-83291130	GTTTAAGTTTATCTATTCATGGGGCTGAAAAGCGTTTGCAAATCCATCAACGCCGAAGTGTGGCAAGCCGCCCAGGGTCGCGTCGTCGCCTGCCCGTGGTCAGGCATTCCTCACTCCCACCAGGCAGAAGGTCAATAAAAATGGAGGCAAGCTCTTCTGGAATCACAAATGGGAAAACCAAAGTCTTCCACCCAGTGGCCAAGGATGTCAATATTCTTTTTGATGAATTAGAAGCTGTCAACAGCCCTTGCAAAGATGACGATTCTCTCCTTCACCCTGGAAACCTGACCAGTACTTCAGATGATGCTAGCAGATTGGAAGCAGGGGGAGAGACAATACCAGAAAAAAACAAATCAAATGGACTTTACTTCAGAGACGGAAAGTGTCGAATTGACTACA…
	circ_5844	12:11669306|11672541	12	11669306	11672541	exon	ENSSSCG00000017259	-	4048.42	0	2677.5	2240.09	2241.5	2929.76	1477.65	2682.19	2385.96	2368.89	11669306-11669464,11670120-11670166,11670991-11671052,11671494-11671585,11672371-11672541	GAGGAGGCAAAGCAGATCCAGAATCTGCAGAAAGCAAGTGCCCGGGCAGACTCGAGGGAGGATGAAATCTCTCCTCCTCCACCCAACCCAGTGGTAAAGGGCCGAAGGCGACGAGGTGCTATCAGTGCTGAGGTCTATACGGAGGAAGATGCTGCATCATATGTTAGAAAGGTTATACCAAAAGATTATAAGACAATGGCTGCTTTAGCTAAAGCCATTGAAAAGAATGTACTGTTTTCACATCTTGATGATAATGAGAGAAGTGATATTTTTGATGCCATGTTTCCGGTTTCCTTTATTGCTGGAGAGACTGTTATTCAGCAAGGTGATGAAGGGGATAACTTCTATGTGATTGATCAAGGAGAGATGGATGTCTACGTCAACAATGAGTGGGCAACC…	n/a	n/a	11672371-11672541,11670991-11671052,11670120-11670166,11669306-11669464	GAGGAGGCAAAGCAGATCCAGAATCTGCAGAAAGCAAGTGCCCGGGCAGACTCGAGGGAGGATGAAATCTCTCCTCCTCCACCCAACCCAGTGGTAAAGGGCCGAAGGCGACGAGGTGCTATCAGTGCTGAGGTCTATACGGAGGAAGATGCTGCATCATATGTTAGAAAGTGATATTTTTGATGCCATGTTTCCGGTTTCCTTTATTGCTGGAGAGACTGTTATTCAGCAAGGTGATGAAGGGGATAACTTCTATGTGATTGATCAAGGAGAGATGGATGTCTACGTCAACAATGAGTGGGCAACCAGTGTTGGGGAAGGAGGAAGCTTTGGAGAACTTGCTCTGATTTATGGTACACCTAGAGCAGCCACTGTCAAGGCAAAGACAAATGTGAAATT…	11669306-11669464,11670120-11670166,11670991-11671052,11671494-11671585,11672371-11672541	GAGGAGGCAAAGCAGATCCAGAATCTGCAGAAAGCAAGTGCCCGGGCAGACTCGAGGGAGGATGAAATCTCTCCTCCTCCACCCAACCCAGTGGTAAAGGGCCGAAGGCGACGAGGTGCTATCAGTGCTGAGGTCTATACGGAGGAAGATGCTGCATCATATGTTAGAAAGGTTATACCAAAAGATTATAAGACAATGGCTGCTTTAGCTAAAGCCATTGAAAAGAATGTACTGTTTTCACATCTTGATGATAATGAGAGAAGTGATATTTTTGATGCCATGTTTCCGGTTTCCTTTATTGCTGGAGAGACTGTTATTCAGCAAGGTGATGAAGGGGATAACTTCTATGTGATTGATCAAGGAGAGATGGATGTCTACGTCAACAATGAGTGGGCAACC…	11669306-11669464,11670120-11670166,11670991-11671052,11671494-11671585,11672371-11672541	GAGGAGGCAAAGCAGATCCAGAATCTGCAGAAAGCAAGTGCCCGGGCAGACTCGAGGGAGGATGAAATCTCTCCTCCTCCACCCAACCCAGTGGTAAAGGGCCGAAGGCGACGAGGTGCTATCAGTGCTGAGGTCTATACGGAGGAAGATGCTGCATCATATGTTAGAAAGGTTATACCAAAAGATTATAAGACAATGGCTGCTTTAGCTAAAGCCATTGAAAAGAATGTACTGTTTTCACATCTTGATGATAATGAGAGAAGTGATATTTTTGATGCCATGTTTCCGGTTTCCTTTATTGCTGGAGAGACTGTTATTCAGCAAGGTGATGAAGGGGATAACTTCTATGTGATTGATCAAGGAGAGATGGATGTCTACGTCAACAATGAGTGGGCAACC…	11669306-11669464,11670120-11670166,11670991-11671052,11671494-11671585,11672371-11672541	GAGGAGGCAAAGCAGATCCAGAATCTGCAGAAAGCAAGTGCCCGGGCAGACTCGAGGGAGGATGAAATCTCTCCTCCTCCACCCAACCCAGTGGTAAAGGGCCGAAGGCGACGAGGTGCTATCAGTGCTGAGGTCTATACGGAGGAAGATGCTGCATCATATGTTAGAAAGGTTATACCAAAAGATTATAAGACAATGGCTGCTTTAGCTAAAGCCATTGAAAAGAATGTACTGTTTTCACATCTTGATGATAATGAGAGAAGTGATATTTTTGATGCCATGTTTCCGGTTTCCTTTATTGCTGGAGAGACTGTTATTCAGCAAGGTGATGAAGGGGATAACTTCTATGTGATTGATCAAGGAGAGATGGATGTCTACGTCAACAATGAGTGGGCAACC…	11669306-11669464,11670120-11670166,11670991-11671052,11671494-11671585,11672371-11672541	GAGGAGGCAAAGCAGATCCAGAATCTGCAGAAAGCAAGTGCCCGGGCAGACTCGAGGGAGGATGAAATCTCTCCTCCTCCACCCAACCCAGTGGTAAAGGGCCGAAGGCGACGAGGTGCTATCAGTGCTGAGGTCTATACGGAGGAAGATGCTGCATCATATGTTAGAAAGGTTATACCAAAAGATTATAAGACAATGGCTGCTTTAGCTAAAGCCATTGAAAAGAATGTACTGTTTTCACATCTTGATGATAATGAGAGAAGTGATATTTTTGATGCCATGTTTCCGGTTTCCTTTATTGCTGGAGAGACTGTTATTCAGCAAGGTGATGAAGGGGATAACTTCTATGTGATTGATCAAGGAGAGATGGATGTCTACGTCAACAATGAGTGGGCAACC…	11669306-11669464,11670120-11670166,11670991-11671052,11671494-11671585,11672371-11672541	GAGGAGGCAAAGCAGATCCAGAATCTGCAGAAAGCAAGTGCCCGGGCAGACTCGAGGGAGGATGAAATCTCTCCTCCTCCACCCAACCCAGTGGTAAAGGGCCGAAGGCGACGAGGTGCTATCAGTGCTGAGGTCTATACGGAGGAAGATGCTGCATCATATGTTAGAAAGGTTATACCAAAAGATTATAAGACAATGGCTGCTTTAGCTAAAGCCATTGAAAAGAATGTACTGTTTTCACATCTTGATGATAATGAGAGAAGTGATATTTTTGATGCCATGTTTCCGGTTTCCTTTATTGCTGGAGAGACTGTTATTCAGCAAGGTGATGAAGGGGATAACTTCTATGTGATTGATCAAGGAGAGATGGATGTCTACGTCAACAATGAGTGGGCAACC…
	circ_5541	10:69201376|69235186	10	69201376	69235186	exon	ENSSSCG00000011166	-	3680.38	3887.2	4293.23	0	2965.2	3130.09	3194.33	2626.61	0	2237.76	69235052-69235186,69212794-69212953,69201996-69202091,69201376-69201537/69201376-69201537,69212794-69212953,69235052-69235186	CTAAAGGAGTAAGCAGGTCATGGCACGCTTAACAAAAAGACGGCAGGCGGATACAAAAGCTATCCAGCATCTTTGGGCAGCCATTGAGATTATAAGAAATCAGAAGCAAATTGCCAACATTGACCGTATTACAAAGTATATGTCTCGAGTCCACGGTATGCATCCAAAAGAGACCACCCGGCAGCTGAGCTTAGCTGTGAAAGATGGTCTTATTGTGGAGACGCTGACAGTGGGCTGCAAAGGTTCAAAAGCTGGTATCGAACAGGAAGGATATTGGTTGCCAGGAGATGAGATTACCCTGAAAATTTGACAGCCTATCAGAACATGGACATTCTGATTAATGGTTATTTTCAATAAAGCATCCAATACCAGGGATGAGAAGATAAGAATAGACTGGGA…	69201376-69201537,69212794-69212953,69235052-69235186	CTAAAGGAGTAAGCAGGTCATGGCACGCTTAACAAAAAGACGGCAGGCGGATACAAAAGCTATCCAGCATCTTTGGGCAGCCATTGAGATTATAAGAAATCAGAAGCAAATTGCCAACATTGACCGTATTACAAAGTATATGTCTCGAGTCCACGGTATGCATCCAAAAGAGACCACCCGGCAGCTGAGCTTAGCTGTGAAAGATGGTCTTATTGTGGAGACGCTGACAGTGGGCTGCAAAGGTTCAAAAGCTGGTATCGAACAGGAAGGATATTGGTTGCCAGGAGATGAGATTGACTGGGAAACAGAAAATCATGACTGGTATTGTTTTGAATGCCATTTGCCTGGAGAGGTGTTGATATGTGACCTGTGTTTTCGTGTGTATCATTCCAAGTGTTT…	69235052-69235186,69212794-69212953,69201996-69202091,69201376-69201537/69235052-69235186,69212794-69212953,69203455-69203523,69201376-69201537/69201376-69201537,69212794-69212953,69235052-69235186	CTAAAGGAGTAAGCAGGTCATGGCACGCTTAACAAAAAGACGGCAGGCGGATACAAAAGCTATCCAGCATCTTTGGGCAGCCATTGAGATTATAAGAAATCAGAAGCAAATTGCCAACATTGACCGTATTACAAAGTATATGTCTCGAGTCCACGGTATGCATCCAAAAGAGACCACCCGGCAGCTGAGCTTAGCTGTGAAAGATGGTCTTATTGTGGAGACGCTGACAGTGGGCTGCAAAGGTTCAAAAGCTGGTATCGAACAGGAAGGATATTGGTTGCCAGGAGATGAGATTACCCTGAAAATTTGACAGCCTATCAGAACATGGACATTCTGATTAATGGTTATTTTCAATAAAGCATCCAATACCAGGGATGAGAAGATAAGAATAGACTGGGA…	n/a	n/a	69235052-69235186,69212794-69212953,69201376-69201537	CTAAAGGAGTAAGCAGGTCATGGCACGCTTAACAAAAAGACGGCAGGCGGATACAAAAGCTATCCAGCATCTTTGGGCAGCCATTGAGATTATAAGAAATCAGAAGCAAATTGCCAACATTGACCGTATTACAAAGTATATGTCTCGAGTCCACGGTATGCATCCAAAAGAGACCACCCGGCAGCTGAGCTTAGCTGTGAAAGATGGTCTTATTGTGGAGACGCTGACAGTGGGCTGCAAAGGTTCAAAAGCTGGTATCGAACAGGAAGGATATTGGTTGCCAGGAGATGAGATTGACTGGGAAACAGAAAATCATGACTGGTATTGTTTTGAATGCCATTTGCCTGGAGAGGTGTTGATATGTGACCTGTGTTTTCGTGTGTATCATTCCAAGTGTTT…	69235052-69235186,69201996-69202091,69201376-69201537/69235052-69235186,69212794-69212953,69201376-69201537	CTAAAGGAGTAAGCAGGTCATGGCACGCTTAACAAAAAGACGGCAGGCGGATACAAAAGCTATCCAGCATCTTTGGGCAGCCATTGAGATTATAAGAAATCAGAAGCAAATTGCCAACATTGACCGTATTACAAAACCCTGAAAATTTGACAGCCTATCAGAACATGGACATTCTGATTAATGGTTATTTTCAATAAAGCATCCAATACCAGGGATGAGAAGATAAGAATAGACTGGGAAACAGAAAATCATGACTGGTATTGTTTTGAATGCCATTTGCCTGGAGAGGTGTTGATATGTGACCTGTGTTTTCGTGTGTATCATTCCAAGTGTTTGTCTGATGAGTACAGGCTTAGAGACAGCAGTAGTCACTGGCAGTGCCCAGTTTGCAGGCTAAAG…	69201376-69201537,69212794-69212953,69235052-69235186/69201376-69201537,69201996-69202091,69212794-69212953,69235052-69235186	CTAAAGGAGTAAGCAGGTCATGGCACGCTTAACAAAAAGACGGCAGGCGGATACAAAAGCTATCCAGCATCTTTGGGCAGCCATTGAGATTATAAGAAATCAGAAGCAAATTGCCAACATTGACCGTATTACAAAGTATATGTCTCGAGTCCACGGTATGCATCCAAAAGAGACCACCCGGCAGCTGAGCTTAGCTGTGAAAGATGGTCTTATTGTGGAGACGCTGACAGTGGGCTGCAAAGGTTCAAAAGCTGGTATCGAACAGGAAGGATATTGGTTGCCAGGAGATGAGATTGACTGGGAAACAGAAAATCATGACTGGTATTGTTTTGAATGCCATTTGCCTGGAGAGGTGTTGATATGTGACCTGTGTTTTCGTGTGTATCATTCCAAGTGTTT…	n/a	n/a
	circ_3131	6:12234387|12252148	6	12234387	12252148	exon	ENSSSCG00000033842	+	0	3533.82	3739.27	2160.09	2358.29	2128.46	2433.78	1987.33	2189.47	2184.76	n/a	n/a	12234387-12234504,12236137-12236356,12236955-12237082,12252029-12252148	GTGGAGAGTATAGTGAAGATGATGTAAGTGAACTAGTGAAGGAAGATGAAGTGGATGGTGACGAGCAGACACAGAAAACCAAAGGGAAAAAAAGAAAGGCTCAGAGCATTCCGGCCAGGAAGAGAAAACAAGGTGGCCTCTCATTTGAAGAAGAGGAAGAGGAAAATGCCAACGAGGAATCTGGAGGAAGTAGCAGTGAGGAGGAAGATTCAGCTGCAGAGCAGGAAAAAGGCATTGGGTCAGAGGATGCAAGGAAAAAGAAGGAGGATGAGCTGTGGGCTAGTTTCCTCAACGATGTAGGACCAAAATCCAAAGTGCCTCCAAGTACACATGTTAAAAAAGGAGAGGAGACTGAAGAGACAAGTTCAAGTAAGTTGTTGGTCAAAGCAGAAGATCTGG…	12234387-12234504,12236137-12236356,12236955-12237082,12252029-12252148	GTGGAGAGTATAGTGAAGATGATGTAAGTGAACTAGTGAAGGAAGATGAAGTGGATGGTGACGAGCAGACACAGAAAACCAAAGGGAAAAAAAGAAAGGCTCAGAGCATTCCGGCCAGGAAGAGAAAACAAGGTGGCCTCTCATTTGAAGAAGAGGAAGAGGAAAATGCCAACGAGGAATCTGGAGGAAGTAGCAGTGAGGAGGAAGATTCAGCTGCAGAGCAGGAAAAAGGCATTGGGTCAGAGGATGCAAGGAAAAAGAAGGAGGATGAGCTGTGGGCTAGTTTCCTCAACGATGTAGGACCAAAATCCAAAGTGCCTCCAAGTACACATGTTAAAAAAGGAGAGGAGACTGAAGAGACAAGTTCAAGTAAGTTGTTGGTCAAAGCAGAAGATCTGG…	12234387-12234504,12236137-12236356,12236955-12237082,12252029-12252148	GTGGAGAGTATAGTGAAGATGATGTAAGTGAACTAGTGAAGGAAGATGAAGTGGATGGTGACGAGCAGACACAGAAAACCAAAGGGAAAAAAAGAAAGGCTCAGAGCATTCCGGCCAGGAAGAGAAAACAAGGTGGCCTCTCATTTGAAGAAGAGGAAGAGGAAAATGCCAACGAGGAATCTGGAGGAAGTAGCAGTGAGGAGGAAGATTCAGCTGCAGAGCAGGAAAAAGGCATTGGGTCAGAGGATGCAAGGAAAAAGAAGGAGGATGAGCTGTGGGCTAGTTTCCTCAACGATGTAGGACCAAAATCCAAAGTGCCTCCAAGTACACATGTTAAAAAAGGAGAGGAGACTGAAGAGACAAGTTCAAGTAAGTTGTTGGTCAAAGCAGAAGATCTGG…	12234387-12234504,12236137-12236356,12236955-12237082,12252029-12252148/12234387-12234504,12236137-12236356,12236955-12237082,12245013-12245084,12252029-12252148	GTGGAGAGTATAGTGAAGATGATGTAAGTGAACTAGTGAAGGAAGATGAAGTGGATGGTGACGAGCAGACACAGAAAACCAAAGGGAAAAAAAGAAAGGCTCAGAGCATTCCGGCCAGGAAGAGAAAACAAGGTGGCCTCTCATTTGAAGAAGAGGAAGAGGAAAATGCCAACGAGGAATCTGGAGGAAGTAGCAGTGAGGAGGAAGATTCAGCTGCAGAGCAGGAAAAAGGCATTGGGTCAGAGGATGCAAGGAAAAAGAAGGAGGATGAGCTGTGGGCTAGTTTCCTCAACGATGTAGGACCAAAATCCAAAGTGCCTCCAAGTACACATGTTAAAAAAGGAGAGGAGACTGAAGAGACAAGTTCAAGTAAGTTGTTGGTCAAAGCAGAAGATCTGG…	12234387-12234504,12236137-12236356,12236955-12237082,12245013-12245084,12252029-12252148/12234387-12234504,12236137-12236356,12236955-12237082,12252029-12252148	GTGGAGAGTATAGTGAAGATGATGTAAGTGAACTAGTGAAGGAAGATGAAGTGGATGGTGACGAGCAGACACAGAAAACCAAAGGGAAAAAAAGAAAGGCTCAGAGCATTCCGGCCAGGAAGAGAAAACAAGGTGGCCTCTCATTTGAAGAAGAGGAAGAGGAAAATGCCAACGAGGAATCTGGAGGAAGTAGCAGTGAGGAGGAAGATTCAGCTGCAGAGCAGGAAAAAGGCATTGGGTCAGAGGATGCAAGGAAAAAGAAGGAGGATGAGCTGTGGGCTAGTTTCCTCAACGATGTAGGACCAAAATCCAAAGTGCCTCCAAGTACACATGTTAAAAAAGGAGAGGAGACTGAAGAGACAAGTTCAAGTAAGTTGTTGGTCAAAGCAGAAGATCTGG…	12234387-12234504,12236137-12236356,12236955-12237082,12252029-12252148/12234387-12234504,12236137-12236356,12236955-12237082,12245013-12245084,12252029-12252148	GTGGAGAGTATAGTGAAGATGATGTAAGTGAACTAGTGAAGGAAGATGAAGTGGATGGTGACGAGCAGACACAGAAAACCAAAGGGAAAAAAAGAAAGGCTCAGAGCATTCCGGCCAGGAAGAGAAAACAAGGTGGCCTCTCATTTGAAGAAGAGGAAGAGGAAAATGCCAACGAGGAATCTGGAGGAAGTAGCAGTGAGGAGGAAGATTCAGCTGCAGAGCAGGAAAAAGGCATTGGGTCAGAGGATGCAAGGAAAAAGAAGGAGGATGAGCTGTGGGCTAGTTTCCTCAACGATGTAGGACCAAAATCCAAAGTGCCTCCAAGTACACATGTTAAAAAAGGAGAGGAGACTGAAGAGACAAGTTCAAGTAAGTTGTTGGTCAAAGCAGAAGATCTGG…	12234387-12234504,12236137-12236356,12236955-12237082,12252029-12252148	GTGGAGAGTATAGTGAAGATGATGTAAGTGAACTAGTGAAGGAAGATGAAGTGGATGGTGACGAGCAGACACAGAAAACCAAAGGGAAAAAAAGAAAGGCTCAGAGCATTCCGGCCAGGAAGAGAAAACAAGGTGGCCTCTCATTTGAAGAAGAGGAAGAGGAAAATGCCAACGAGGAATCTGGAGGAAGTAGCAGTGAGGAGGAAGATTCAGCTGCAGAGCAGGAAAAAGGCATTGGGTCAGAGGATGCAAGGAAAAAGAAGGAGGATGAGCTGTGGGCTAGTTTCCTCAACGATGTAGGACCAAAATCCAAAGTGCCTCCAAGTACACATGTTAAAAAAGGAGAGGAGACTGAAGAGACAAGTTCAAGTAAGTTGTTGGTCAAAGCAGAAGATCTGG…
	circ_5417	10:45992309|46027671	10	45992309	46027671	exon	ENSSSCG00000011045	+	2371.8	2049.61	2262.03	1600.06	2070.88	1878.05	1955.71	1973.43	2891.23	2174.61	45992309-45992388,45996068-45996128,46005326-46005399,46006285-46006364,46022283-46022353,46027591-46027671	GGTTTGTGTTTAGTGAATCAGAGGGATCTGCATTAGAACAGTTTGAAGGTGGCCCCTGTGCTGTTATTGCACCTGTTCAGGCATTTCTTTTGAAGAAGCTCCTGTTTTCTTCTGAGAAGTCTTCTTGGAGGGAGTGCCCAGGGCATTGAAAACATAAAAAATGAAATTGAAGATGCAAGTGAACCTTTAATAGATCCTGTGTATGGACATGGCAGCCAAAGTTTAATTAACCTCCTCCTGACGGGACATGCTGTTTCTAACGTATGGGATGGTGACAGAGAATGCTCAGGAATGAAACTTCTTGGTATACATGAACAAGCAGCTGTGGGATTCTTAACACTAATGGAAGCTTTAAGATACTGTAAGGTTGGTTCTTACTTGAAATCTCCAAAATTCCCT…	45992309-45992388,46006285-46006364,46022283-46022353,46027591-46027671	GGTTTGTGTTTAGTGAATCAGAGGGATCTGCATTAGAACAGTTTGAAGGTGGCCCCTGTGCTGTTATTGCACCTGTTCAGCCAAAGTTTAATTAACCTCCTCCTGACGGGACATGCTGTTTCTAACGTATGGGATGGTGACAGAGAATGCTCAGGAATGAAACTTCTTGGTATACATGAACAAGCAGCTGTGGGATTCTTAACACTAATGGAAGCTTTAAGATACTGTAAGGTTGGTTCTTACTTGAAATCTCCAAAATTCCCTATTTGGATTGTTGGCAGTGAAACTCACCTCACCGTATTTTTTGCCAAG	45992309-45992388,46006285-46006364,46022283-46022353,46027591-46027671	GGTTTGTGTTTAGTGAATCAGAGGGATCTGCATTAGAACAGTTTGAAGGTGGCCCCTGTGCTGTTATTGCACCTGTTCAGCCAAAGTTTAATTAACCTCCTCCTGACGGGACATGCTGTTTCTAACGTATGGGATGGTGACAGAGAATGCTCAGGAATGAAACTTCTTGGTATACATGAACAAGCAGCTGTGGGATTCTTAACACTAATGGAAGCTTTAAGATACTGTAAGGTTGGTTCTTACTTGAAATCTCCAAAATTCCCTATTTGGATTGTTGGCAGTGAAACTCACCTCACCGTATTTTTTGCCAAG	45992309-45992388,45996068-45996128,46002429-46002543,46006285-46006364,46022283-46022353,46027591-46027671	GGTTTGTGTTTAGTGAATCAGAGGGATCTGCATTAGAACAGTTTGAAGGTGGCCCCTGTGCTGTTATTGCACCTGTTCAGGCATTTCTTTTGAAGAAGCTCCTGTTTTCTTCTGAGAAGTCTTCTTGGAGGGAGTGCCCAGAAAAAAATCATTCAGAAGTTTATCAGAATTAAAAGATGCTGTCTTGGACCAGTATTCAATGTGGGGAAACAAATTTGGAGTATTGCTTTTTCTGTATTCTGTGTTACTGACAAAGCCAAAGTTTAATTAACCTCCTCCTGACGGGACATGCTGTTTCTAACGTATGGGATGGTGACAGAGAATGCTCAGGAATGAAACTTCTTGGTATACATGAACAAGCAGCTGTGGGATTCTTAACACTAATGGAAGCTTTAAGAT…	45992309-45992388,45996068-45996128,45997830-45998003,46002429-46002543,46005326-46005399,46006285-46006364,46022283-46022353,46027591-46027671/45992309-45992388,45996068-45996128,46002429-46002543,46005326-46005399,46006285-46006364,46022283-46022353,46027591-46027671	GGTTTGTGTTTAGTGAATCAGAGGGATCTGCATTAGAACAGTTTGAAGGTGGCCCCTGTGCTGTTATTGCACCTGTTCAGGCATTTCTTTTGAAGAAGCTCCTGTTTTCTTCTGAGAAGTCTTCTTGGAGGGAGTGCCCAGAGGAAGAGCGGAAGGAACTCCTTTGTCATACCTTATGTGATATTTTAGAAAGTGCTTGTTGTGACAACTCTGGATCATACTGCTTGGTTTCATGGTTAAGAGGAAAAACAACTGAGGAAACTGCTAGTATTTCTGGGAGTCCTGCACAGTCTAGTTGCCAAGTGGAACATTCTTAAAAAAATCATTCAGAAGTTTATCAGAATTAAAAGATGCTGTCTTGGACCAGTATTCAATGTGGGGAAACAAATTTGGAGTATT…	45992309-45992388,45996068-45996128,46002429-46002543,46005326-46005399,46006285-46006364,46022283-46022353,46027591-46027671	GGTTTGTGTTTAGTGAATCAGAGGGATCTGCATTAGAACAGTTTGAAGGTGGCCCCTGTGCTGTTATTGCACCTGTTCAGGCATTTCTTTTGAAGAAGCTCCTGTTTTCTTCTGAGAAGTCTTCTTGGAGGGAGTGCCCAGAAAAAAATCATTCAGAAGTTTATCAGAATTAAAAGATGCTGTCTTGGACCAGTATTCAATGTGGGGAAACAAATTTGGAGTATTGCTTTTTCTGTATTCTGTGTTACTGACAAAGGGCATTGAAAACATAAAAAATGAAATTGAAGATGCAAGTGAACCTTTAATAGATCCTGTGTATGGACATGGCAGCCAAAGTTTAATTAACCTCCTCCTGACGGGACATGCTGTTTCTAACGTATGGGATGGTGACAGAGAATG…	45992309-45992388,45996068-45996128,46002429-46002543,46005326-46005399,46006285-46006364,46022283-46022353,46027591-46027671	GGTTTGTGTTTAGTGAATCAGAGGGATCTGCATTAGAACAGTTTGAAGGTGGCCCCTGTGCTGTTATTGCACCTGTTCAGGCATTTCTTTTGAAGAAGCTCCTGTTTTCTTCTGAGAAGTCTTCTTGGAGGGAGTGCCCAGAAAAAAATCATTCAGAAGTTTATCAGAATTAAAAGATGCTGTCTTGGACCAGTATTCAATGTGGGGAAACAAATTTGGAGTATTGCTTTTTCTGTATTCTGTGTTACTGACAAAGGGCATTGAAAACATAAAAAATGAAATTGAAGATGCAAGTGAACCTTTAATAGATCCTGTGTATGGACATGGCAGCCAAAGTTTAATTAACCTCCTCCTGACGGGACATGCTGTTTCTAACGTATGGGATGGTGACAGAGAATG…	45992309-45992388,45996068-45996128,46001235-46001286,46002429-46002543,46005326-46005399,46006285-46006364,46022283-46022353,46027591-46027671	GGTTTGTGTTTAGTGAATCAGAGGGATCTGCATTAGAACAGTTTGAAGGTGGCCCCTGTGCTGTTATTGCACCTGTTCAGGCATTTCTTTTGAAGAAGCTCCTGTTTTCTTCTGAGAAGTCTTCTTGGAGGGAGTGCCCAGCTGCCTTGGCTGTCGAAGAGCTTGGCTTTGAGCGATTTCATGCATTAATTCAAAAAAAATCATTCAGAAGTTTATCAGAATTAAAAGATGCTGTCTTGGACCAGTATTCAATGTGGGGAAACAAATTTGGAGTATTGCTTTTTCTGTATTCTGTGTTACTGACAAAGGGCATTGAAAACATAAAAAATGAAATTGAAGATGCAAGTGAACCTTTAATAGATCCTGTGTATGGACATGGCAGCCAAAGTTTAATTAACC…
	circ_2483	4:89111117|89111486	4	89111117	89111486	intergenic_region	n/a	+	490.717	848.116	1754.22	1720.07	1203.28	2629.27	0	3321.47	2694.74	2161.37	89111117-89111292,89111392-89111486	AGCATCACTTGAGACCAGGCCTACAAAGAGTACACTTGTCTTGGAGTCCTTGGAGGGGGCAGCTATGAGGTCAAAGTCAAAGGAGGAAATGAGAGCTCTAGCACTAACTTGGGAAAGGTGGATTGCCTGGCTTCTGACAACAAGGTGAAGTGTTGGGGAAACTGCAGGAGATTAAGGTGGAGCCAGTGCTGGAAGGGAATCTGAGCCTCCTGCTCCTGAAGAATGAATTAAAAAACAAAACAAGTAAACCCCCAAACCCTAGGACTAGGAG	n/a	n/a	89111117-89111292,89111392-89111486/89111117-89111260,89111350-89111486	AGCATCACTTGAGACCAGGCCTACAAAGAGTACACTTGTCTTGGAGTCCTTGGAGGGGGCAGCTATGAGGTCAAAGTCAAAGGAGGAAATGAGAGCTCTAGCACTAACTTGGGAAAGGTGGATTGCCTGGCTTCTGACAACAAGGTGAAGTGTTGGGGAAACTGCAGGAGATTAAGGTGGAGCCAGTGCTGGAAGGGAATCTGAGCCTCCTGCTCCTGAAGAATGAATTAAAAAACAAAACAAGTAAACCCCCAAACCCTAGGACTAGGAGAGCATCACTTGAGACCAGGCCTACAAAGAGTACACTTGTCTTGGAGTCCTTGGAGGGGGCAGCTATGAGGTCAAAGTCAAAGGAGGAAATGAGAGCTCTAGCACTAACTTGGGAAAGGTGGATTGCCT…	89111117-89111292,89111392-89111486/89111117-89111260,89111350-89111486	AGCATCACTTGAGACCAGGCCTACAAAGAGTACACTTGTCTTGGAGTCCTTGGAGGGGGCAGCTATGAGGTCAAAGTCAAAGGAGGAAATGAGAGCTCTAGCACTAACTTGGGAAAGGTGGATTGCCTGGCTTCTGACAACAAGGTGAAGTGTTGGGGAAACTGCAGGAGATTAAGGTGGAGCCAGTGCTGGAAGGGAATCTGAGCCTCCTGCTCCTGAAGAATGAATTAAAAAACAAAACAAGTAAACCCCCAAACCCTAGGACTAGGAGAGCATCACTTGAGACCAGGCCTACAAAGAGTACACTTGTCTTGGAGTCCTTGGAGGGGGCAGCTATGAGGTCAAAGTCAAAGGAGGAAATGAGAGCTCTAGCACTAACTTGGGAAAGGTGGATTGCCT…	89111117-89111292,89111392-89111486/89111117-89111260,89111350-89111486	AGCATCACTTGAGACCAGGCCTACAAAGAGTACACTTGTCTTGGAGTCCTTGGAGGGGGCAGCTATGAGGTCAAAGTCAAAGGAGGAAATGAGAGCTCTAGCACTAACTTGGGAAAGGTGGATTGCCTGGCTTCTGACAACAAGGTGAAGTGTTGGGGAAACTGCAGGAGATTAAGGTGGAGCCAGTGCTGGAAGGGAATCTGAGCCTCCTGCTCCTGAAGAATGAATTAAAAAACAAAACAAGTAAACCCCCAAACCCTAGGACTAGGAGAGCATCACTTGAGACCAGGCCTACAAAGAGTACACTTGTCTTGGAGTCCTTGGAGGGGGCAGCTATGAGGTCAAAGTCAAAGGAGGAAATGAGAGCTCTAGCACTAACTTGGGAAAGGTGGATTGCCT…	n/a	n/a	89111117-89111292,89111392-89111486/89111117-89111260,89111350-89111486	AGCATCACTTGAGACCAGGCCTACAAAGAGTACACTTGTCTTGGAGTCCTTGGAGGGGGCAGCTATGAGGTCAAAGTCAAAGGAGGAAATGAGAGCTCTAGCACTAACTTGGGAAAGGTGGATTGCCTGGCTTCTGACAACAAGGTGAAGTGTTGGGGAAACTGCAGGAGATTAAGGTGGAGCCAGTGCTGGAAGGGAATCTGAGCCTCCTGCTCCTGAAGAATGAATTAAAAAACAAAACAAGTAAACCCCCAAACCCTAGGACTAGGAGAGCATCACTTGAGACCAGGCCTACAAAGAGTACACTTGTCTTGGAGTCCTTGGAGGGGGCAGCTATGAGGTCAAAGTCAAAGGAGGAAATGAGAGCTCTAGCACTAACTTGGGAAAGGTGGATTGCCT…	89111117-89111292,89111392-89111486	AGCATCACTTGAGACCAGGCCTACAAAGAGTACACTTGTCTTGGAGTCCTTGGAGGGGGCAGCTATGAGGTCAAAGTCAAAGGAGGAAATGAGAGCTCTAGCACTAACTTGGGAAAGGTGGATTGCCTGGCTTCTGACAACAAGGTGAAGTGTTGGGGAAACTGCAGGAGATTAAGGTGGAGCCAGTGCTGGAAGGGAATCTGAGCCTCCTGCTCCTGAAGAATGAATTAAAAAACAAAACAAGTAAACCCCCAAACCCTAGGACTAGGAG
	circ_2331	4:38957345|38967502	4	38957345	38967502	exon	ENSSSCG00000006083	-	4130.2	0	4431.72	3920.16	3120.52	2453.99	2846.65	0	3340.35	2160.25	38957345-38957440,38961991-38962089,38966939-38967061,38967429-38967502	ACATGTGCATTGCTATCGCCATTTCTCTTCTCATGATCCTGATCTGTGCGATGGCGACTTACGGAGCATACAAGCAACACGCAGCCTGGATCATCCCCTTCTTCTGCTACCAGATCTTTGATTTTGCCCTGAACACCTTGGTTGCAATCACCATCCTTGTGTATCCAAACTCCATCCAGGAATACATACGACAGCTGCCTCCTAATTTTCCTTACAAAGATGATATCATGGCGGTGAATCCTACCTGTTTGGTCCTTATTATTCTTCTGTTTATCAGCATCATGTTGACTTTTAAGGGTTACTTGATTAGCTGTGTTTGGAACTGCTACCGATACATCAATGGCAGGAATTCCTCCGACGTCCTGGTTTATGTTACCAGCAATGACACTACG	n/a	n/a	38957345-38957440,38961991-38962089,38966939-38967061,38967429-38967502	ACATGTGCATTGCTATCGCCATTTCTCTTCTCATGATCCTGATCTGTGCGATGGCGACTTACGGAGCATACAAGCAACACGCAGCCTGGATCATCCCCTTCTTCTGCTACCAGATCTTTGATTTTGCCCTGAACACCTTGGTTGCAATCACCATCCTTGTGTATCCAAACTCCATCCAGGAATACATACGACAGCTGCCTCCTAATTTTCCTTACAAAGATGATATCATGGCGGTGAATCCTACCTGTTTGGTCCTTATTATTCTTCTGTTTATCAGCATCATGTTGACTTTTAAGGGTTACTTGATTAGCTGTGTTTGGAACTGCTACCGATACATCAATGGCAGGAATTCCTCCGACGTCCTGGTTTATGTTACCAGCAATGACACTACG	38957345-38957440,38961991-38962089,38966939-38967061,38967429-38967502	ACATGTGCATTGCTATCGCCATTTCTCTTCTCATGATCCTGATCTGTGCGATGGCGACTTACGGAGCATACAAGCAACACGCAGCCTGGATCATCCCCTTCTTCTGCTACCAGATCTTTGATTTTGCCCTGAACACCTTGGTTGCAATCACCATCCTTGTGTATCCAAACTCCATCCAGGAATACATACGACAGCTGCCTCCTAATTTTCCTTACAAAGATGATATCATGGCGGTGAATCCTACCTGTTTGGTCCTTATTATTCTTCTGTTTATCAGCATCATGTTGACTTTTAAGGGTTACTTGATTAGCTGTGTTTGGAACTGCTACCGATACATCAATGGCAGGAATTCCTCCGACGTCCTGGTTTATGTTACCAGCAATGACACTACG	38957345-38957440,38961991-38962089,38966939-38967061,38967429-38967502	ACATGTGCATTGCTATCGCCATTTCTCTTCTCATGATCCTGATCTGTGCGATGGCGACTTACGGAGCATACAAGCAACACGCAGCCTGGATCATCCCCTTCTTCTGCTACCAGATCTTTGATTTTGCCCTGAACACCTTGGTTGCAATCACCATCCTTGTGTATCCAAACTCCATCCAGGAATACATACGACAGCTGCCTCCTAATTTTCCTTACAAAGATGATATCATGGCGGTGAATCCTACCTGTTTGGTCCTTATTATTCTTCTGTTTATCAGCATCATGTTGACTTTTAAGGGTTACTTGATTAGCTGTGTTTGGAACTGCTACCGATACATCAATGGCAGGAATTCCTCCGACGTCCTGGTTTATGTTACCAGCAATGACACTACG	38957345-38957440,38961991-38962089,38966939-38967061,38967429-38967502	ACATGTGCATTGCTATCGCCATTTCTCTTCTCATGATCCTGATCTGTGCGATGGCGACTTACGGAGCATACAAGCAACACGCAGCCTGGATCATCCCCTTCTTCTGCTACCAGATCTTTGATTTTGCCCTGAACACCTTGGTTGCAATCACCATCCTTGTGTATCCAAACTCCATCCAGGAATACATACGACAGCTGCCTCCTAATTTTCCTTACAAAGATGATATCATGGCGGTGAATCCTACCTGTTTGGTCCTTATTATTCTTCTGTTTATCAGCATCATGTTGACTTTTAAGGGTTACTTGATTAGCTGTGTTTGGAACTGCTACCGATACATCAATGGCAGGAATTCCTCCGACGTCCTGGTTTATGTTACCAGCAATGACACTACG	n/a	n/a	38957345-38957440,38961991-38962089,38966939-38967061,38967429-38967502	ACATGTGCATTGCTATCGCCATTTCTCTTCTCATGATCCTGATCTGTGCGATGGCGACTTACGGAGCATACAAGCAACACGCAGCCTGGATCATCCCCTTCTTCTGCTACCAGATCTTTGATTTTGCCCTGAACACCTTGGTTGCAATCACCATCCTTGTGTATCCAAACTCCATCCAGGAATACATACGACAGCTGCCTCCTAATTTTCCTTACAAAGATGATATCATGGCGGTGAATCCTACCTGTTTGGTCCTTATTATTCTTCTGTTTATCAGCATCATGTTGACTTTTAAGGGTTACTTGATTAGCTGTGTTTGGAACTGCTACCGATACATCAATGGCAGGAATTCCTCCGACGTCCTGGTTTATGTTACCAGCAATGACACTACG
	circ_0453	1:121217326|121230821	1	121217326	121230821	exon	ENSSSCG00000004636	+	3148.77	3604.5	2446.68	1600.06	2700	2504.07	1108.24	2320.86	2638.6	2142.94	121217326-121217331,121220383-121220450,121221589-121221648,121228159-121228255,121230751-121230821	AGTGGAGACACAGAGATAGCATGGATTTACAGAGGTTTAAAGAAACACCAAACAAGATAAAAGAAATATTATCTGATCAGCAGAATGATGTGAGAAATACGATTATGGAGTATTCTAAGATGCCTAAATATCAGAATGATATTCCTTCTAAAAACACTTTGAAACACGTGAGTCCTCATGCTGGATTTACTGAGTGTCACAAAACTTCTGTTCCTCTTCACTCAGAACAAGTGGAAAGTAGCAGTAGAAGGCTATCTACAGAAGAAACTCATGAAGTAGATTCCAAAGCAGCTTTACTACCG	121217326-121217331,121220383-121220450,121221589-121221648,121228159-121228255,121230751-121230821	AGTGGAGACACAGAGATAGCATGGATTTACAGAGGTTTAAAGAAACACCAAACAAGATAAAAGAAATATTATCTGATCAGCAGAATGATGTGAGAAATACGATTATGGAGTATTCTAAGATGCCTAAATATCAGAATGATATTCCTTCTAAAAACACTTTGAAACACGTGAGTCCTCATGCTGGATTTACTGAGTGTCACAAAACTTCTGTTCCTCTTCACTCAGAACAAGTGGAAAGTAGCAGTAGAAGGCTATCTACAGAAGAAACTCATGAAGTAGATTCCAAAGCAGCTTTACTACCG	121217326-121217331,121228159-121228255,121230751-121230821	AGTGGAAATGATATTCCTTCTAAAAACACTTTGAAACACGTGAGTCCTCATGCTGGATTTACTGAGTGTCACAAAACTTCTGTTCCTCTTCACTCAGAACAAGTGGAAAGTAGCAGTAGAAGGCTATCTACAGAAGAAACTCATGAAGTAGATTCCAAAGCAGCTTTACTACCG	121217326-121217331,121230751-121230821	AGTGGATGGAAAGTAGCAGTAGAAGGCTATCTACAGAAGAAACTCATGAAGTAGATTCCAAAGCAGCTTTACTACCG	121217326-121217331,121221589-121221648,121228159-121228255,121230751-121230821	AGTGGAGATCAGCAGAATGATGTGAGAAATACGATTATGGAGTATTCTAAGATGCCTAAATATCAGAATGATATTCCTTCTAAAAACACTTTGAAACACGTGAGTCCTCATGCTGGATTTACTGAGTGTCACAAAACTTCTGTTCCTCTTCACTCAGAACAAGTGGAAAGTAGCAGTAGAAGGCTATCTACAGAAGAAACTCATGAAGTAGATTCCAAAGCAGCTTTACTACCG	121217326-121217331,121220383-121220450,121221589-121221648,121228159-121228255,121230751-121230821	AGTGGAGACACAGAGATAGCATGGATTTACAGAGGTTTAAAGAAACACCAAACAAGATAAAAGAAATATTATCTGATCAGCAGAATGATGTGAGAAATACGATTATGGAGTATTCTAAGATGCCTAAATATCAGAATGATATTCCTTCTAAAAACACTTTGAAACACGTGAGTCCTCATGCTGGATTTACTGAGTGTCACAAAACTTCTGTTCCTCTTCACTCAGAACAAGTGGAAAGTAGCAGTAGAAGGCTATCTACAGAAGAAACTCATGAAGTAGATTCCAAAGCAGCTTTACTACCG	121217326-121218041,121220383-121220450,121221589-121221648,121228159-121228255,121230751-121230821	AGTGGAGCAGATGTGCATTCAGATTAAAGAAGTTGGAGATCGTGTCAACTATATCAAAAGATCGTTACAGTCATTAGATTCTCAAATTGGCCATTTGCAAGATCTTTCAGCCCTGACCGTAGATACCTTAAAAACACTTACTGCCCAGAAAGCTTCAGAAGCTAGCAAAGTTCACAATGAAATTACACGAGAATTGAGCGTTTCTAAACATTTGGCTCAAAACCTTATTGATGATGGTCCCATAAGACCTTCTGTATGGAAAAAGCACAGTGTTGTAAATACACTTAGCTCCTCTCTTCCGCAAAGTGGTCTTGAAAGTAATAATCCATTTCTTTGTAATATTTTTATGAAAGATGAAAAAGATCCCCAATGTAATATATTTGGTCAGGATTTACCTGT…	121217326-121217331,121220383-121220450,121221589-121221648,121228159-121228255,121230751-121230821	AGTGGAGACACAGAGATAGCATGGATTTACAGAGGTTTAAAGAAACACCAAACAAGATAAAAGAAATATTATCTGATCAGCAGAATGATGTGAGAAATACGATTATGGAGTATTCTAAGATGCCTAAATATCAGAATGATATTCCTTCTAAAAACACTTTGAAACACGTGAGTCCTCATGCTGGATTTACTGAGTGTCACAAAACTTCTGTTCCTCTTCACTCAGAACAAGTGGAAAGTAGCAGTAGAAGGCTATCTACAGAAGAAACTCATGAAGTAGATTCCAAAGCAGCTTTACTACCG
	circ_0061	1:14416335|14457143	1	14416335	14457143	exon	ENSSSCG00000025777	-	0	0	4616.38	4600.18	2304.14	2529.11	0	2473.73	3480.7	2120.89	n/a	n/a	n/a	n/a	14416335-14416451,14456953-14457143/14416335-14416451,14447634-14447762,14456953-14457143	GCCAAATTCAGATAATCGGCGCCAGGGTGGCAGAGAGAGATTGGCCAGCACCAGTGACAAGGGAAGCATGGCCATGGAATCTGCCAAGGAGACTCGCTACTGTGCAGTGTGCAATGACTATGCCTCAGGCTACCATTATGGAGTTTGGTCTTGCGAGGGCTGTAAGGCCTTCTTCAAGAGAAGTATTCAAGGACATAATGACTACATGTGTCCAGCTACCAACCAGTGCACAATTGATAAGAACAGGAGGAAGAGCTGTCAGGCCTGCCGGCTACGCAAGTGCTACGAAGTGGGCATGATGAAAGGGGGCCAAATTCAGATAATCGGCGCCAGGGTGGCAGAGAGAGATTGGCCAGCACCAGTGACAAGGGAAGCATGGCCATGGAATCTGCCAAGGAG…	14416335-14416451,14456953-14457143	GCCAAATTCAGATAATCGGCGCCAGGGTGGCAGAGAGAGATTGGCCAGCACCAGTGACAAGGGAAGCATGGCCATGGAATCTGCCAAGGAGACTCGCTACTGTGCAGTGTGCAATGACTATGCCTCAGGCTACCATTATGGAGTTTGGTCTTGCGAGGGCTGTAAGGCCTTCTTCAAGAGAAGTATTCAAGGACATAATGACTACATGTGTCCAGCTACCAACCAGTGCACAATTGATAAGAACAGGAGGAAGAGCTGTCAGGCCTGCCGGCTACGCAAGTGCTACGAAGTGGGCATGATGAAAGGGG	14416335-14416451,14456953-14457143/14416335-14416451,14447634-14447762,14456953-14457143	GCCAAATTCAGATAATCGGCGCCAGGGTGGCAGAGAGAGATTGGCCAGCACCAGTGACAAGGGAAGCATGGCCATGGAATCTGCCAAGGAGACTCGCTACTGTGCAGTGTGCAATGACTATGCCTCAGGCTACCATTATGGAGTTTGGTCTTGCGAGGGCTGTAAGGCCTTCTTCAAGAGAAGTATTCAAGGACATAATGACTACATGTGTCCAGCTACCAACCAGTGCACAATTGATAAGAACAGGAGGAAGAGCTGTCAGGCCTGCCGGCTACGCAAGTGCTACGAAGTGGGCATGATGAAAGGGGGCCAAATTCAGATAATCGGCGCCAGGGTGGCAGAGAGAGATTGGCCAGCACCAGTGACAAGGGAAGCATGGCCATGGAATCTGCCAAGGAG…	n/a	n/a	14416335-14416451,14456953-14457143/14416335-14416451,14447634-14447762,14456953-14457143	GCCAAATTCAGATAATCGGCGCCAGGGTGGCAGAGAGAGATTGGCCAGCACCAGTGACAAGGGAAGCATGGCCATGGAATCTGCCAAGGAGACTCGCTACTGTGCAGTGTGCAATGACTATGCCTCAGGCTACCATTATGGAGTTTGGTCTTGCGAGGGCTGTAAGGCCTTCTTCAAGAGAAGTATTCAAGGACATAATGACTACATGTGTCCAGCTACCAACCAGTGCACAATTGATAAGAACAGGAGGAAGAGCTGTCAGGCCTGCCGGCTACGCAAGTGCTACGAAGTGGGCATGATGAAAGGGGGCCAAATTCAGATAATCGGCGCCAGGGTGGCAGAGAGAGATTGGCCAGCACCAGTGACAAGGGAAGCATGGCCATGGAATCTGCCAAGGAG…	14416335-14416451,14456953-14457143/14416335-14416451,14447634-14447762,14456953-14457143	GCCAAATTCAGATAATCGGCGCCAGGGTGGCAGAGAGAGATTGGCCAGCACCAGTGACAAGGGAAGCATGGCCATGGAATCTGCCAAGGAGACTCGCTACTGTGCAGTGTGCAATGACTATGCCTCAGGCTACCATTATGGAGTTTGGTCTTGCGAGGGCTGTAAGGCCTTCTTCAAGAGAAGTATTCAAGGACATAATGACTACATGTGTCCAGCTACCAACCAGTGCACAATTGATAAGAACAGGAGGAAGAGCTGTCAGGCCTGCCGGCTACGCAAGTGCTACGAAGTGGGCATGATGAAAGGGGGCCAAATTCAGATAATCGGCGCCAGGGTGGCAGAGAGAGATTGGCCAGCACCAGTGACAAGGGAAGCATGGCCATGGAATCTGCCAAGGAG…
	circ_8768	X:20243402|20247157	X	20243402	20247157	exon	ENSSSCG00000021322	+	0	3533.82	3739.27	3920.16	2798.31	4131.71	1999.17	2237.48	0	2092.09	n/a	n/a	20243402-20243490,20244977-20245030,20246657-20247157/20243402-20243490,20246588-20247157	GAGCTCTGACTGATGAGAATTAAAGGCCATGGATGAAGATGGACTTGAATTACAACCACAAGAGCCAAACTCATTTTTTGATGCAACAGTTTTTCAGAACACTTCCCATATATTCCCATTTGATCATCACAACAGTCTGTGAGATGTTGTGGATTCAGACATAACTGTGCATAACTTTGTTCCTGATGACCCAGACTCAGTTGTAATCCAGGATGTTATCGAGGACGTTGTTATAGAAGATGTTCAGTGCCCAGATATCATGGAAGAGGCAGATGTATCTGAAACGGTCATCATTCCTGAGCAAGTGCTGGACTCAGATGTAACCGAAGAAGTTTCTTTAGCACATTGCACAGTCCCAGATGATGTTTTAGCTTCTGATATTACTTCGGCCTCAATGGC…	20243402-20243490,20244977-20245030,20246588-20247157/20243402-20243490,20246588-20247157	GAGCTCTGACTGATGAGAATTAAAGGCCATGGATGAAGATGGACTTGAATTACAACCACAAGAGCCAAACTCATTTTTTGATGCAACAGTTTTTCAGAACACTTCCCATATATTCCCATTTGATCATCACAACAGTCTGTGAGGAGCTGATGCTACACACATGGATGGTGATCAAATTGTTGTGGAAGTACAAGAAACTGTTTTTGTTTCAGATGTTGTGGATTCAGACATAACTGTGCATAACTTTGTTCCTGATGACCCAGACTCAGTTGTAATCCAGGATGTTATCGAGGACGTTGTTATAGAAGATGTTCAGTGCCCAGATATCATGGAAGAGGCAGATGTATCTGAAACGGTCATCATTCCTGAGCAAGTGCTGGACTCAGATGTAACCGAAGA…	20243402-20243490,20246588-20247157	GAGCTCTGACTGATGAGAATTAAAGGCCATGGATGAAGATGGACTTGAATTACAACCACAAGAGCCAAACTCATTTTTTGATGCAACAGGAGCTGATGCTACACACATGGATGGTGATCAAATTGTTGTGGAAGTACAAGAAACTGTTTTTGTTTCAGATGTTGTGGATTCAGACATAACTGTGCATAACTTTGTTCCTGATGACCCAGACTCAGTTGTAATCCAGGATGTTATCGAGGACGTTGTTATAGAAGATGTTCAGTGCCCAGATATCATGGAAGAGGCAGATGTATCTGAAACGGTCATCATTCCTGAGCAAGTGCTGGACTCAGATGTAACCGAAGAAGTTTCTTTAGCACATTGCACAGTCCCAGATGATGTTTTAGCTTCTGATATTAC…	20243402-20243490,20244977-20245030,20246657-20247157/20243402-20243490,20246588-20247157/20243402-20243490,20244977-20245030,20246588-20247157	GAGCTCTGACTGATGAGAATTAAAGGCCATGGATGAAGATGGACTTGAATTACAACCACAAGAGCCAAACTCATTTTTTGATGCAACAGTTTTTCAGAACACTTCCCATATATTCCCATTTGATCATCACAACAGTCTGTGAGATGTTGTGGATTCAGACATAACTGTGCATAACTTTGTTCCTGATGACCCAGACTCAGTTGTAATCCAGGATGTTATCGAGGACGTTGTTATAGAAGATGTTCAGTGCCCAGATATCATGGAAGAGGCAGATGTATCTGAAACGGTCATCATTCCTGAGCAAGTGCTGGACTCAGATGTAACCGAAGAAGTTTCTTTAGCACATTGCACAGTCCCAGATGATGTTTTAGCTTCTGATATTACTTCGGCCTCAATGGC…	20243402-20243490,20244977-20245030,20246657-20247157/20243402-20243490,20246588-20247157	GAGCTCTGACTGATGAGAATTAAAGGCCATGGATGAAGATGGACTTGAATTACAACCACAAGAGCCAAACTCATTTTTTGATGCAACAGTTTTTCAGAACACTTCCCATATATTCCCATTTGATCATCACAACAGTCTGTGAGATGTTGTGGATTCAGACATAACTGTGCATAACTTTGTTCCTGATGACCCAGACTCAGTTGTAATCCAGGATGTTATCGAGGACGTTGTTATAGAAGATGTTCAGTGCCCAGATATCATGGAAGAGGCAGATGTATCTGAAACGGTCATCATTCCTGAGCAAGTGCTGGACTCAGATGTAACCGAAGAAGTTTCTTTAGCACATTGCACAGTCCCAGATGATGTTTTAGCTTCTGATATTACTTCGGCCTCAATGGC…	20243402-20243490,20244977-20245030,20246588-20247157/20243402-20243490,20246588-20247157	GAGCTCTGACTGATGAGAATTAAAGGCCATGGATGAAGATGGACTTGAATTACAACCACAAGAGCCAAACTCATTTTTTGATGCAACAGTTTTTCAGAACACTTCCCATATATTCCCATTTGATCATCACAACAGTCTGTGAGGAGCTGATGCTACACACATGGATGGTGATCAAATTGTTGTGGAAGTACAAGAAACTGTTTTTGTTTCAGATGTTGTGGATTCAGACATAACTGTGCATAACTTTGTTCCTGATGACCCAGACTCAGTTGTAATCCAGGATGTTATCGAGGACGTTGTTATAGAAGATGTTCAGTGCCCAGATATCATGGAAGAGGCAGATGTATCTGAAACGGTCATCATTCCTGAGCAAGTGCTGGACTCAGATGTAACCGAAGA…	n/a	n/a
	circ_5415	10:45992309|46006364	10	45992309	46006364	exon	ENSSSCG00000011045	+	1840.19	2261.64	2354.35	1800.07	2064.06	1802.93	2477.24	2084.61	1964.91	2082.42	45992309-45992388,45996068-45996128,45997830-45998003,46001235-46001286,46002429-46002543,46005326-46005399,46006285-46006364	GGTTTGTGTTTAGTGAATCAGAGGGATCTGCATTAGAACAGTTTGAAGGTGGCCCCTGTGCTGTTATTGCACCTGTTCAGGCATTTCTTTTGAAGAAGCTCCTGTTTTCTTCTGAGAAGTCTTCTTGGAGGGAGTGCCCAGAGGAAGAGCGGAAGGAACTCCTTTGTCATACCTTATGTGATATTTTAGAAAGTGCTTGTTGTGACAACTCTGGATCATACTGCTTGGTTTCATGGTTAAGAGGAAAAACAACTGAGGAAACTGCTAGTATTTCTGGGAGTCCTGCACAGTCTAGTTGCCAAGTGGAACATTCTTCTGCCTTGGCTGTCGAAGAGCTTGGCTTTGAGCGATTTCATGCATTAATTCAAAAAAAATCATTCAGAAGTTTATCAGAATTAA…	45992309-45992388,46001235-46001286,46002429-46002543,46005326-46005399,46006285-46006364	GGTTTGTGTTTAGTGAATCAGAGGGATCTGCATTAGAACAGTTTGAAGGTGGCCCCTGTGCTGTTATTGCACCTGTTCAGCTGCCTTGGCTGTCGAAGAGCTTGGCTTTGAGCGATTTCATGCATTAATTCAAAAAAAATCATTCAGAAGTTTATCAGAATTAAAAGATGCTGTCTTGGACCAGTATTCAATGTGGGGAAACAAATTTGGAGTATTGCTTTTTCTGTATTCTGTGTTACTGACAAAGGGCATTGAAAACATAAAAAATGAAATTGAAGATGCAAGTGAACCTTTAATAGATCCTGTGTATGGACATGGCAGCCAAAGTTTAATTAACCTCCTCCTGACGGGACATGCTGTTTCTAACGTATGGGATGGTGACAGAGAATGCTCAGGAAT…	45992309-45992388,45996068-45996128,45997830-45998003,46002429-46002543,46005326-46005399,46006285-46006364/45992309-45992388,45996068-45996128,45997830-45998003,46001235-46001286,46002429-46002543,46005326-46005399,46006285-46006364	GGTTTGTGTTTAGTGAATCAGAGGGATCTGCATTAGAACAGTTTGAAGGTGGCCCCTGTGCTGTTATTGCACCTGTTCAGGCATTTCTTTTGAAGAAGCTCCTGTTTTCTTCTGAGAAGTCTTCTTGGAGGGAGTGCCCAGAGGAAGAGCGGAAGGAACTCCTTTGTCATACCTTATGTGATATTTTAGAAAGTGCTTGTTGTGACAACTCTGGATCATACTGCTTGGTTTCATGGTTAAGAGGAAAAACAACTGAGGAAACTGCTAGTATTTCTGGGAGTCCTGCACAGTCTAGTTGCCAAGTGGAACATTCTTAAAAAAATCATTCAGAAGTTTATCAGAATTAAAAGATGCTGTCTTGGACCAGTATTCAATGTGGGGAAACAAATTTGGAGTATT…	45992309-45992388,45996068-45996128,46001235-46001286,46002429-46002543,46005326-46005399,46006285-46006364	GGTTTGTGTTTAGTGAATCAGAGGGATCTGCATTAGAACAGTTTGAAGGTGGCCCCTGTGCTGTTATTGCACCTGTTCAGGCATTTCTTTTGAAGAAGCTCCTGTTTTCTTCTGAGAAGTCTTCTTGGAGGGAGTGCCCAGCTGCCTTGGCTGTCGAAGAGCTTGGCTTTGAGCGATTTCATGCATTAATTCAAAAAAAATCATTCAGAAGTTTATCAGAATTAAAAGATGCTGTCTTGGACCAGTATTCAATGTGGGGAAACAAATTTGGAGTATTGCTTTTTCTGTATTCTGTGTTACTGACAAAGGGCATTGAAAACATAAAAAATGAAATTGAAGATGCAAGTGAACCTTTAATAGATCCTGTGTATGGACATGGCAGCCAAAGTTTAATTAACC…	45992309-45992388,45996068-45996128,45997830-45998003,46002429-46002543,46005326-46005399,46006285-46006364	GGTTTGTGTTTAGTGAATCAGAGGGATCTGCATTAGAACAGTTTGAAGGTGGCCCCTGTGCTGTTATTGCACCTGTTCAGGCATTTCTTTTGAAGAAGCTCCTGTTTTCTTCTGAGAAGTCTTCTTGGAGGGAGTGCCCAGAGGAAGAGCGGAAGGAACTCCTTTGTCATACCTTATGTGATATTTTAGAAAGTGCTTGTTGTGACAACTCTGGATCATACTGCTTGGTTTCATGGTTAAGAGGAAAAACAACTGAGGAAACTGCTAGTATTTCTGGGAGTCCTGCACAGTCTAGTTGCCAAGTGGAACATTCTTAAAAAAATCATTCAGAAGTTTATCAGAATTAAAAGATGCTGTCTTGGACCAGTATTCAATGTGGGGAAACAAATTTGGAGTATT…	45992309-45992388,45996068-45996128,45997830-45998003,46001235-46001286,46002429-46002543,46005326-46005399,46006285-46006364	GGTTTGTGTTTAGTGAATCAGAGGGATCTGCATTAGAACAGTTTGAAGGTGGCCCCTGTGCTGTTATTGCACCTGTTCAGGCATTTCTTTTGAAGAAGCTCCTGTTTTCTTCTGAGAAGTCTTCTTGGAGGGAGTGCCCAGAGGAAGAGCGGAAGGAACTCCTTTGTCATACCTTATGTGATATTTTAGAAAGTGCTTGTTGTGACAACTCTGGATCATACTGCTTGGTTTCATGGTTAAGAGGAAAAACAACTGAGGAAACTGCTAGTATTTCTGGGAGTCCTGCACAGTCTAGTTGCCAAGTGGAACATTCTTCTGCCTTGGCTGTCGAAGAGCTTGGCTTTGAGCGATTTCATGCATTAATTCAAAAAAAATCATTCAGAAGTTTATCAGAATTAA…	45992309-45992388,45996068-45996128,45997830-45998003,46001235-46001286,46002429-46002543,46005326-46005399,46006285-46006364	GGTTTGTGTTTAGTGAATCAGAGGGATCTGCATTAGAACAGTTTGAAGGTGGCCCCTGTGCTGTTATTGCACCTGTTCAGGCATTTCTTTTGAAGAAGCTCCTGTTTTCTTCTGAGAAGTCTTCTTGGAGGGAGTGCCCAGAGGAAGAGCGGAAGGAACTCCTTTGTCATACCTTATGTGATATTTTAGAAAGTGCTTGTTGTGACAACTCTGGATCATACTGCTTGGTTTCATGGTTAAGAGGAAAAACAACTGAGGAAACTGCTAGTATTTCTGGGAGTCCTGCACAGTCTAGTTGCCAAGTGGAACATTCTTCTGCCTTGGCTGTCGAAGAGCTTGGCTTTGAGCGATTTCATGCATTAATTCAAAAAAAATCATTCAGAAGTTTATCAGAATTAA…	45992309-45992388,45996068-45996128,46002429-46002543,46005326-46005399,46006285-46006364	GGTTTGTGTTTAGTGAATCAGAGGGATCTGCATTAGAACAGTTTGAAGGTGGCCCCTGTGCTGTTATTGCACCTGTTCAGGCATTTCTTTTGAAGAAGCTCCTGTTTTCTTCTGAGAAGTCTTCTTGGAGGGAGTGCCCAGAAAAAAATCATTCAGAAGTTTATCAGAATTAAAAGATGCTGTCTTGGACCAGTATTCAATGTGGGGAAACAAATTTGGAGTATTGCTTTTTCTGTATTCTGTGTTACTGACAAAGGGCATTGAAAACATAAAAAATGAAATTGAAGATGCAAGTGAACCTTTAATAGATCCTGTGTATGGACATGGCAGCCAAAGTTTAATTAACCTCCTCCTGACGGGACATGCTGTTTCTAACGTATGGGATGGTGACAGAGAATG…
	circ_8236	16:69126081|69133446	16	69126081	69133446	exon	ENSSSCG00000017073	+	2862.52	6502.23	4754.87	0	3529.9	3230.25	0	2154.09	2863.16	2061.88	69126081-69126180,69126599-69126691,69130461-69130552,69131696-69131830,69132311-69132469,69133323-69133446	GAGGCTGTTTCCAAAGATGTACCCCAAACTGGATGGGGCTATTGGGGCAGTTGGGGCAAGTCCTTGCTCTCCTCAGCTTCAGCTACAGTTGCCACAGTAGGACAAGGTATTTCAAACGTCATTGAGAGAGCGGAGACTTCCCTTGGAATCCCTAGTCCCAGTGACATTTCAACTGAAGTCCAGTATGCAGCAGGAGAGACAAATGCCAAAGAGAGTGAAAACTCCTCTCCAGTGAGTGGGCCATTTGGGGTATTCTCAACCATCTCTACTGCTGTTCAGAGCACAGGAAAGAGTGTTATCAGTGGGGGTTTGGATGCCTTAGAATTCATTGGGAAAAAGACAATGGATGTAATAGCAGAAGGGGATCCTGGATTTAAAAGAACCAAGGGTCTGATGAAC…	69126081-69126180,69126599-69126691,69130461-69130552,69131696-69131830,69132311-69132469,69133323-69133446/69126081-69126180,69126599-69126691,69130461-69130569,69131696-69131830,69132311-69132469,69133323-69133446	GAGGCTGTTTCCAAAGATGTACCCCAAACTGGATGGGGCTATTGGGGCAGTTGGGGCAAGTCCTTGCTCTCCTCAGCTTCAGCTACAGTTGCCACAGTAGGACAAGGTATTTCAAACGTCATTGAGAGAGCGGAGACTTCCCTTGGAATCCCTAGTCCCAGTGACATTTCAACTGAAGTCCAGTATGCAGCAGGAGAGACAAATGCCAAAGAGAGTGAAAACTCCTCTCCAGTGAGTGGGCCATTTGGGGTATTCTCAACCATCTCTACTGCTGTTCAGAGCACAGGAAAGAGTGTTATCAGTGGGGGTTTGGATGCCTTAGAATTCATTGGGAAAAAGACAATGGATGTAATAGCAGAAGGGGATCCTGGATTTAAAAGAACCAAGGGTCTGATGAAC…	69126081-69126180,69126599-69126691,69130461-69130552,69131696-69131830,69132311-69132469,69133323-69133446	GAGGCTGTTTCCAAAGATGTACCCCAAACTGGATGGGGCTATTGGGGCAGTTGGGGCAAGTCCTTGCTCTCCTCAGCTTCAGCTACAGTTGCCACAGTAGGACAAGGTATTTCAAACGTCATTGAGAGAGCGGAGACTTCCCTTGGAATCCCTAGTCCCAGTGACATTTCAACTGAAGTCCAGTATGCAGCAGGAGAGACAAATGCCAAAGAGAGTGAAAACTCCTCTCCAGTGAGTGGGCCATTTGGGGTATTCTCAACCATCTCTACTGCTGTTCAGAGCACAGGAAAGAGTGTTATCAGTGGGGGTTTGGATGCCTTAGAATTCATTGGGAAAAAGACAATGGATGTAATAGCAGAAGGGGATCCTGGATTTAAAAGAACCAAGGGTCTGATGAAC…	n/a	n/a	69126081-69126180,69126599-69126691,69130461-69130552,69131696-69131830,69132311-69132469,69133323-69133446	GAGGCTGTTTCCAAAGATGTACCCCAAACTGGATGGGGCTATTGGGGCAGTTGGGGCAAGTCCTTGCTCTCCTCAGCTTCAGCTACAGTTGCCACAGTAGGACAAGGTATTTCAAACGTCATTGAGAGAGCGGAGACTTCCCTTGGAATCCCTAGTCCCAGTGACATTTCAACTGAAGTCCAGTATGCAGCAGGAGAGACAAATGCCAAAGAGAGTGAAAACTCCTCTCCAGTGAGTGGGCCATTTGGGGTATTCTCAACCATCTCTACTGCTGTTCAGAGCACAGGAAAGAGTGTTATCAGTGGGGGTTTGGATGCCTTAGAATTCATTGGGAAAAAGACAATGGATGTAATAGCAGAAGGGGATCCTGGATTTAAAAGAACCAAGGGTCTGATGAAC…	n/a	n/a	69126081-69126180,69126599-69126691,69130461-69130552,69131696-69131830,69132311-69132469,69133323-69133446/69126081-69126180,69126599-69126691,69130461-69130563,69131696-69131830,69132311-69132469,69133323-69133446	GAGGCTGTTTCCAAAGATGTACCCCAAACTGGATGGGGCTATTGGGGCAGTTGGGGCAAGTCCTTGCTCTCCTCAGCTTCAGCTACAGTTGCCACAGTAGGACAAGGTATTTCAAACGTCATTGAGAGAGCGGAGACTTCCCTTGGAATCCCTAGTCCCAGTGACATTTCAACTGAAGTCCAGTATGCAGCAGGAGAGACAAATGCCAAAGAGAGTGAAAACTCCTCTCCAGTGAGTGGGCCATTTGGGGTATTCTCAACCATCTCTACTGCTGTTCAGAGCACAGGAAAGAGTGTTATCAGTGGGGGTTTGGATGCCTTAGAATTCATTGGGAAAAAGACAATGGATGTAATAGCAGAAGGGGATCCTGGATTTAAAAGAACCAAGGGTCTGATGAAC…	69126081-69126180,69126599-69126691,69130461-69130552,69131696-69131830,69132311-69132469,69133323-69133446	GAGGCTGTTTCCAAAGATGTACCCCAAACTGGATGGGGCTATTGGGGCAGTTGGGGCAAGTCCTTGCTCTCCTCAGCTTCAGCTACAGTTGCCACAGTAGGACAAGGTATTTCAAACGTCATTGAGAGAGCGGAGACTTCCCTTGGAATCCCTAGTCCCAGTGACATTTCAACTGAAGTCCAGTATGCAGCAGGAGAGACAAATGCCAAAGAGAGTGAAAACTCCTCTCCAGTGAGTGGGCCATTTGGGGTATTCTCAACCATCTCTACTGCTGTTCAGAGCACAGGAAAGAGTGTTATCAGTGGGGGTTTGGATGCCTTAGAATTCATTGGGAAAAAGACAATGGATGTAATAGCAGAAGGGGATCCTGGATTTAAAAGAACCAAGGGTCTGATGAAC…
	circ_7311	14:71765050|71773116	14	71765050	71773116	exon	ENSSSCG00000010241	+	3516.81	0	3831.59	1000.04	2087.11	2078.38	1912.25	1487.02	2498.25	1993.97	71765050-71765055,71772387-71772477,71773023-71773116	GCAGATATCGAGTTATACAAAAAGACAAAGGCCCATATTATACACACCTTGGGGCAGGACCAAGTGTTGCTGCTGTCAGGGAAATCATGGAGAATAGGTATGGTCAAAAAGGAAACGCAATAAGGATAGAAATAGTAGTGTACACGGGGAAAGAAGGAAAAAGCTCTAATGGGTGTCCAGTTGCTAAGTGG	n/a	n/a	71765050-71765055,71772387-71772477,71773023-71773116	GCAGATATCGAGTTATACAAAAAGACAAAGGCCCATATTATACACACCTTGGGGCAGGACCAAGTGTTGCTGCTGTCAGGGAAATCATGGAGAATAGGTATGGTCAAAAAGGAAACGCAATAAGGATAGAAATAGTAGTGTACACGGGGAAAGAAGGAAAAAGCTCTAATGGGTGTCCAGTTGCTAAGTGG	71765050-71765055,71773023-71773116	GCAGATGTATGGTCAAAAAGGAAACGCAATAAGGATAGAAATAGTAGTGTACACGGGGAAAGAAGGAAAAAGCTCTAATGGGTGTCCAGTTGCTAAGTGG	71765050-71765055,71772387-71772477,71773023-71773116	GCAGATATCGAGTTATACAAAAAGACAAAGGCCCATATTATACACACCTTGGGGCAGGACCAAGTGTTGCTGCTGTCAGGGAAATCATGGAGAATAGGTATGGTCAAAAAGGAAACGCAATAAGGATAGAAATAGTAGTGTACACGGGGAAAGAAGGAAAAAGCTCTAATGGGTGTCCAGTTGCTAAGTGG	71765050-71765055,71772387-71772477,71773023-71773116	GCAGATATCGAGTTATACAAAAAGACAAAGGCCCATATTATACACACCTTGGGGCAGGACCAAGTGTTGCTGCTGTCAGGGAAATCATGGAGAATAGGTATGGTCAAAAAGGAAACGCAATAAGGATAGAAATAGTAGTGTACACGGGGAAAGAAGGAAAAAGCTCTAATGGGTGTCCAGTTGCTAAGTGG	71765050-71765055,71772387-71772477,71773023-71773116	GCAGATATCGAGTTATACAAAAAGACAAAGGCCCATATTATACACACCTTGGGGCAGGACCAAGTGTTGCTGCTGTCAGGGAAATCATGGAGAATAGGTATGGTCAAAAAGGAAACGCAATAAGGATAGAAATAGTAGTGTACACGGGGAAAGAAGGAAAAAGCTCTAATGGGTGTCCAGTTGCTAAGTGG	71765050-71765055,71772387-71772477,71773023-71773116	GCAGATATCGAGTTATACAAAAAGACAAAGGCCCATATTATACACACCTTGGGGCAGGACCAAGTGTTGCTGCTGTCAGGGAAATCATGGAGAATAGGTATGGTCAAAAAGGAAACGCAATAAGGATAGAAATAGTAGTGTACACGGGGAAAGAAGGAAAAAGCTCTAATGGGTGTCCAGTTGCTAAGTGG
	circ_1004	1:266296454|266312704	1	266296454	266312704	exon	ENSSSCG00000029169	-	1758.4	0	1015.6	1280.05	1013.51	2754.48	1173.43	1973.43	1908.77	1952.53	266296454-266296602,266309590-266309679,266312377-266312704	GTAGGTGAGCCTGTGAAACAATATGAAGAGGAGAAAATAGCCTTTTAAGAAAATTGGCCCACAAAAAGGATGGCCTTCTTGGACAATCCAACTATCATTCTAGCTCATATTCGACAGTCACATGTGACCAGTGATGACACAGGAATGTGTGAGATGGTTCTCATTGATCATGATGTTGACCTAGAGAAGATTCATCCTCCTTCAGTGCCTGGAGACAGTGGGTCAGAAATTCAGGGAAGCAATGGTGAGACTCAGGGCTATGTATATGCCCAGTCAGTCGATATTACCTCAAGTTGGGACTTTGGTATTAGAAGACGCTCAAATACAGCTCAAAGATTAGAACGACTCCGAAAAGAGAGACAAAACCAGATCAAATGCAAAAATATTCAGTGGAAAGAA…	n/a	n/a	266296454-266296602,266309590-266309679,266312377-266312704	GTAGGTGAGCCTGTGAAACAATATGAAGAGGAGAAAATAGCCTTTTAAGAAAATTGGCCCACAAAAAGGATGGCCTTCTTGGACAATCCAACTATCATTCTAGCTCATATTCGACAGTCACATGTGACCAGTGATGACACAGGAATGTGTGAGATGGTTCTCATTGATCATGATGTTGACCTAGAGAAGATTCATCCTCCTTCAGTGCCTGGAGACAGTGGGTCAGAAATTCAGGGAAGCAATGGTGAGACTCAGGGCTATGTATATGCCCAGTCAGTCGATATTACCTCAAGTTGGGACTTTGGTATTAGAAGACGCTCAAATACAGCTCAAAGATTAGAACGACTCCGAAAAGAGAGACAAAACCAGATCAAATGCAAAAATATTCAGTGGAAAGAA…	266296454-266296602,266309590-266309679,266312377-266312704	GTAGGTGAGCCTGTGAAACAATATGAAGAGGAGAAAATAGCCTTTTAAGAAAATTGGCCCACAAAAAGGATGGCCTTCTTGGACAATCCAACTATCATTCTAGCTCATATTCGACAGTCACATGTGACCAGTGATGACACAGGAATGTGTGAGATGGTTCTCATTGATCATGATGTTGACCTAGAGAAGATTCATCCTCCTTCAGTGCCTGGAGACAGTGGGTCAGAAATTCAGGGAAGCAATGGTGAGACTCAGGGCTATGTATATGCCCAGTCAGTCGATATTACCTCAAGTTGGGACTTTGGTATTAGAAGACGCTCAAATACAGCTCAAAGATTAGAACGACTCCGAAAAGAGAGACAAAACCAGATCAAATGCAAAAATATTCAGTGGAAAGAA…	266296454-266296602,266309590-266309679,266312377-266312704	GTAGGTGAGCCTGTGAAACAATATGAAGAGGAGAAAATAGCCTTTTAAGAAAATTGGCCCACAAAAAGGATGGCCTTCTTGGACAATCCAACTATCATTCTAGCTCATATTCGACAGTCACATGTGACCAGTGATGACACAGGAATGTGTGAGATGGTTCTCATTGATCATGATGTTGACCTAGAGAAGATTCATCCTCCTTCAGTGCCTGGAGACAGTGGGTCAGAAATTCAGGGAAGCAATGGTGAGACTCAGGGCTATGTATATGCCCAGTCAGTCGATATTACCTCAAGTTGGGACTTTGGTATTAGAAGACGCTCAAATACAGCTCAAAGATTAGAACGACTCCGAAAAGAGAGACAAAACCAGATCAAATGCAAAAATATTCAGTGGAAAGAA…	266296454-266296602,266309590-266309679,266312377-266312704	GTAGGTGAGCCTGTGAAACAATATGAAGAGGAGAAAATAGCCTTTTAAGAAAATTGGCCCACAAAAAGGATGGCCTTCTTGGACAATCCAACTATCATTCTAGCTCATATTCGACAGTCACATGTGACCAGTGATGACACAGGAATGTGTGAGATGGTTCTCATTGATCATGATGTTGACCTAGAGAAGATTCATCCTCCTTCAGTGCCTGGAGACAGTGGGTCAGAAATTCAGGGAAGCAATGGTGAGACTCAGGGCTATGTATATGCCCAGTCAGTCGATATTACCTCAAGTTGGGACTTTGGTATTAGAAGACGCTCAAATACAGCTCAAAGATTAGAACGACTCCGAAAAGAGAGACAAAACCAGATCAAATGCAAAAATATTCAGTGGAAAGAA…	266296454-266296602,266309590-266309679,266312377-266312704	GTAGGTGAGCCTGTGAAACAATATGAAGAGGAGAAAATAGCCTTTTAAGAAAATTGGCCCACAAAAAGGATGGCCTTCTTGGACAATCCAACTATCATTCTAGCTCATATTCGACAGTCACATGTGACCAGTGATGACACAGGAATGTGTGAGATGGTTCTCATTGATCATGATGTTGACCTAGAGAAGATTCATCCTCCTTCAGTGCCTGGAGACAGTGGGTCAGAAATTCAGGGAAGCAATGGTGAGACTCAGGGCTATGTATATGCCCAGTCAGTCGATATTACCTCAAGTTGGGACTTTGGTATTAGAAGACGCTCAAATACAGCTCAAAGATTAGAACGACTCCGAAAAGAGAGACAAAACCAGATCAAATGCAAAAATATTCAGTGGAAAGAA…	266296454-266296602,266309590-266309679,266312377-266312704	GTAGGTGAGCCTGTGAAACAATATGAAGAGGAGAAAATAGCCTTTTAAGAAAATTGGCCCACAAAAAGGATGGCCTTCTTGGACAATCCAACTATCATTCTAGCTCATATTCGACAGTCACATGTGACCAGTGATGACACAGGAATGTGTGAGATGGTTCTCATTGATCATGATGTTGACCTAGAGAAGATTCATCCTCCTTCAGTGCCTGGAGACAGTGGGTCAGAAATTCAGGGAAGCAATGGTGAGACTCAGGGCTATGTATATGCCCAGTCAGTCGATATTACCTCAAGTTGGGACTTTGGTATTAGAAGACGCTCAAATACAGCTCAAAGATTAGAACGACTCCGAAAAGAGAGACAAAACCAGATCAAATGCAAAAATATTCAGTGGAAAGAA…
	circ_1222	2:62307779|62313757	2	62307779	62313757	exon	ENSSSCG00000022227	+	2944.3	3109.76	2031.21	800.032	2221.33	2103.42	2998.76	1598.2	982.456	1920.71	62307779-62308097,62312200-62312337,62313622-62313757	AGTGCCCAGTGAAGAATGTGATGGGATCAGTAGCATGTCTGCGGAGAGCGGCCCTGGGACAAGATTGAGAAATCTGCCAGTAATGGGGGATGGACTAGAAACTACCCAAATGTCTACAACGCAGGCCCAGGCCCAACCCCAGCAAGCCAATACAGCCAGCACCAACCCCCCACCCCCGGAGACTTCTAACCCCAACAAGCCCAAGAGGCAGACCAACCAACTGCAATATCTGCTCAAAGTGGTGCTCAAGACACTATGGAAACACCAGTTTGCGTGGCCTTTCCAGCAGCCTGTGGATGCCGTCAAGCTAAACCTCCCTGATTACTATAAAATCATTAAAACACCTATGGATATGGGAACAATAAAGAAGCGCTTGGAAAACAACTATTACTGGAATGC…	62307779-62308097,62309612-62309683,62312200-62312337,62313622-62313757	AGTGCCCAGTGAAGAATGTGATGGGATCAGTAGCATGTCTGCGGAGAGCGGCCCTGGGACAAGATTGAGAAATCTGCCAGTAATGGGGGATGGACTAGAAACTACCCAAATGTCTACAACGCAGGCCCAGGCCCAACCCCAGCAAGCCAATACAGCCAGCACCAACCCCCCACCCCCGGAGACTTCTAACCCCAACAAGCCCAAGAGGCAGACCAACCAACTGCAATATCTGCTCAAAGTGGTGCTCAAGACACTATGGAAACACCAGTTTGCGTGGCCTTTCCAGCAGCCTGTGGATGCCGTCAAGCTAAACCTCCCTGAGGGCATTGGTGACCTTAGGAAGATGTGACGCAGAAGTAGAAACCAGATTCGCGACGGTGTGAATGAGAAGGATTACTA…	62307779-62308097,62312200-62312337,62313622-62313757	AGTGCCCAGTGAAGAATGTGATGGGATCAGTAGCATGTCTGCGGAGAGCGGCCCTGGGACAAGATTGAGAAATCTGCCAGTAATGGGGGATGGACTAGAAACTACCCAAATGTCTACAACGCAGGCCCAGGCCCAACCCCAGCAAGCCAATACAGCCAGCACCAACCCCCCACCCCCGGAGACTTCTAACCCCAACAAGCCCAAGAGGCAGACCAACCAACTGCAATATCTGCTCAAAGTGGTGCTCAAGACACTATGGAAACACCAGTTTGCGTGGCCTTTCCAGCAGCCTGTGGATGCCGTCAAGCTAAACCTCCCTGATTACTATAAAATCATTAAAACACCTATGGATATGGGAACAATAAAGAAGCGCTTGGAAAACAACTATTACTGGAATGC…	62307779-62307784,62312200-62312337,62313622-62313757	AGTGCCGATTACTATAAAATCATTAAAACACCTATGGATATGGGAACAATAAAGAAGCGCTTGGAAAACAACTATTACTGGAATGCTCAGGAATGTATCCAGGACTTCAACACTATGTTTACAAATTGTTACATCTACAACAAGCCTGGAGATGACATAGTCTTAATGGCAGAAGCTCTGGAGAAGCTCTTCTTGCAAAAAATCAACGAACTGCCCACAGAAGAAACTGAGATCATGATAGTCCAGGCAAAAGGAAGAGGACGTGGGAGGAAAGAAGCAG	62307779-62308097,62312200-62312337,62313622-62313757	AGTGCCCAGTGAAGAATGTGATGGGATCAGTAGCATGTCTGCGGAGAGCGGCCCTGGGACAAGATTGAGAAATCTGCCAGTAATGGGGGATGGACTAGAAACTACCCAAATGTCTACAACGCAGGCCCAGGCCCAACCCCAGCAAGCCAATACAGCCAGCACCAACCCCCCACCCCCGGAGACTTCTAACCCCAACAAGCCCAAGAGGCAGACCAACCAACTGCAATATCTGCTCAAAGTGGTGCTCAAGACACTATGGAAACACCAGTTTGCGTGGCCTTTCCAGCAGCCTGTGGATGCCGTCAAGCTAAACCTCCCTGATTACTATAAAATCATTAAAACACCTATGGATATGGGAACAATAAAGAAGCGCTTGGAAAACAACTATTACTGGAATGC…	62307779-62308097,62312200-62312337,62313622-62313757/62307779-62308097,62309612-62309683,62312200-62312337,62313622-62313757	AGTGCCCAGTGAAGAATGTGATGGGATCAGTAGCATGTCTGCGGAGAGCGGCCCTGGGACAAGATTGAGAAATCTGCCAGTAATGGGGGATGGACTAGAAACTACCCAAATGTCTACAACGCAGGCCCAGGCCCAACCCCAGCAAGCCAATACAGCCAGCACCAACCCCCCACCCCCGGAGACTTCTAACCCCAACAAGCCCAAGAGGCAGACCAACCAACTGCAATATCTGCTCAAAGTGGTGCTCAAGACACTATGGAAACACCAGTTTGCGTGGCCTTTCCAGCAGCCTGTGGATGCCGTCAAGCTAAACCTCCCTGATTACTATAAAATCATTAAAACACCTATGGATATGGGAACAATAAAGAAGCGCTTGGAAAACAACTATTACTGGAATGC…	62307779-62308097,62312200-62312337,62313622-62313757	AGTGCCCAGTGAAGAATGTGATGGGATCAGTAGCATGTCTGCGGAGAGCGGCCCTGGGACAAGATTGAGAAATCTGCCAGTAATGGGGGATGGACTAGAAACTACCCAAATGTCTACAACGCAGGCCCAGGCCCAACCCCAGCAAGCCAATACAGCCAGCACCAACCCCCCACCCCCGGAGACTTCTAACCCCAACAAGCCCAAGAGGCAGACCAACCAACTGCAATATCTGCTCAAAGTGGTGCTCAAGACACTATGGAAACACCAGTTTGCGTGGCCTTTCCAGCAGCCTGTGGATGCCGTCAAGCTAAACCTCCCTGATTACTATAAAATCATTAAAACACCTATGGATATGGGAACAATAAAGAAGCGCTTGGAAAACAACTATTACTGGAATGC…	62307779-62308097,62312200-62312337,62313622-62313757	AGTGCCCAGTGAAGAATGTGATGGGATCAGTAGCATGTCTGCGGAGAGCGGCCCTGGGACAAGATTGAGAAATCTGCCAGTAATGGGGGATGGACTAGAAACTACCCAAATGTCTACAACGCAGGCCCAGGCCCAACCCCAGCAAGCCAATACAGCCAGCACCAACCCCCCACCCCCGGAGACTTCTAACCCCAACAAGCCCAAGAGGCAGACCAACCAACTGCAATATCTGCTCAAAGTGGTGCTCAAGACACTATGGAAACACCAGTTTGCGTGGCCTTTCCAGCAGCCTGTGGATGCCGTCAAGCTAAACCTCCCTGATTACTATAAAATCATTAAAACACCTATGGATATGGGAACAATAAAGAAGCGCTTGGAAAACAACTATTACTGGAATGC…
	circ_7964	15:112869863|112896614	15	112869863	112896614	exon	ENSSSCG00000022830	-	2044.66	2120.29	2215.86	1280.05	1915.21	2303.74	760.555	1834.45	2722.81	1905.39	112896609-112896614,112869863-112870004	GTTTCCTAACTGTAGTACTGAATGGAAGTGGCTTGTAGACAGAGCAAGAGTTGGCAGCCGATGGACATGGCTTCAAGCCCAGATTTCAGAACTAGAGTATAAAATCCAACAACTAACAGATGTTCACAGGCAGATTCGTGCCTCCAAG	112896609-112896614,112869863-112870004	GTTTCCTAACTGTAGTACTGAATGGAAGTGGCTTGTAGACAGAGCAAGAGTTGGCAGCCGATGGACATGGCTTCAAGCCCAGATTTCAGAACTAGAGTATAAAATCCAACAACTAACAGATGTTCACAGGCAGATTCGTGCCTCCAAG	112896609-112896614,112869863-112870004	GTTTCCTAACTGTAGTACTGAATGGAAGTGGCTTGTAGACAGAGCAAGAGTTGGCAGCCGATGGACATGGCTTCAAGCCCAGATTTCAGAACTAGAGTATAAAATCCAACAACTAACAGATGTTCACAGGCAGATTCGTGCCTCCAAG	112896609-112896614,112869863-112870004	GTTTCCTAACTGTAGTACTGAATGGAAGTGGCTTGTAGACAGAGCAAGAGTTGGCAGCCGATGGACATGGCTTCAAGCCCAGATTTCAGAACTAGAGTATAAAATCCAACAACTAACAGATGTTCACAGGCAGATTCGTGCCTCCAAG	112896609-112896614,112869863-112870004	GTTTCCTAACTGTAGTACTGAATGGAAGTGGCTTGTAGACAGAGCAAGAGTTGGCAGCCGATGGACATGGCTTCAAGCCCAGATTTCAGAACTAGAGTATAAAATCCAACAACTAACAGATGTTCACAGGCAGATTCGTGCCTCCAAG	112896609-112896614,112869863-112870004	GTTTCCTAACTGTAGTACTGAATGGAAGTGGCTTGTAGACAGAGCAAGAGTTGGCAGCCGATGGACATGGCTTCAAGCCCAGATTTCAGAACTAGAGTATAAAATCCAACAACTAACAGATGTTCACAGGCAGATTCGTGCCTCCAAG	112896609-112896614,112869863-112870004	GTTTCCTAACTGTAGTACTGAATGGAAGTGGCTTGTAGACAGAGCAAGAGTTGGCAGCCGATGGACATGGCTTCAAGCCCAGATTTCAGAACTAGAGTATAAAATCCAACAACTAACAGATGTTCACAGGCAGATTCGTGCCTCCAAG	112896609-112896614,112869863-112870004	GTTTCCTAACTGTAGTACTGAATGGAAGTGGCTTGTAGACAGAGCAAGAGTTGGCAGCCGATGGACATGGCTTCAAGCCCAGATTTCAGAACTAGAGTATAAAATCCAACAACTAACAGATGTTCACAGGCAGATTCGTGCCTCCAAG
	circ_7735	15:60407130|60414442	15	60407130	60414442	exon	ENSSSCG00000015867	-	2903.41	3039.08	2631.34	0	2143.46	1777.89	2064.36	1890.04	1824.56	1889.21	60414332-60414442,60412325-60412378,60410424-60410448,60409386-60409760,60407130-60407238	AAATCAATGTGGACTGAACATAAGTCACCTGATGGAAGGACCTACTACTATAATACTGAAACAAAGCAGTCTACTTGGGAGAAGCCAGATGATCTTAAAACCCCTGCCGAGGATACCAGAATACCATTGTTGCTGGAAGTCTTATTACAAAATCAAACCTGCATGCAATGATCAAAGCTGAAGAAAGCAGTAAACAAGAAGAGTGCACCACAACATCAGCAGCCCCAGTTCCTACAACAGAAATTCCAACCACAATGAGCACCATGGCTGCTGCAGAAGCGGCAGCTGCTGTTGTTGCGGCAGCAGCTGCAGCCGCAGCTGCAGCTGCTGCAGCCAATGCCAGTGCTTCCACCTCTGCTTCTAGTACTGTCGGTGGAACTGTTCCAGTCGTTCCTGAGC…	60414332-60414442,60407130-60407238	AAATCAATGTGGACTGAACATAAGTCACCTGATGGAAGGACCTACTACTATAATACTGAAACAAAGCAGTCTACTTGGGAGAAGCCAGATGATCTTAAAACCCCTGCCGAGTTTTACTCCTAAAAAAGAAGAGGAAGAAAACCAACCAGCAAAAAAAACATATACTTGGAATACAAAGGAGGAAGCAAAGCAAGCATTTAAAGAATTACTGAAAGAAAAG	60414332-60414442,60412608-60412728,60412325-60412378,60410424-60410448,60407130-60407238	AAATCAATGTGGACTGAACATAAGTCACCTGATGGAAGGACCTACTACTATAATACTGAAACAAAGCAGTCTACTTGGGAGAAGCCAGATGATCTTAAAACCCCTGCCGAGCAACTTTTATCTAAATGCCCTTGGAAGGAATACAAATCTGACTCTGGAAAGCCTTACTATTATAATTCTCAAACAAAAGAATCCCGCTGGGCCAAACCTAAAGAACTTGAGGATCTTGAAGGATACCAGAATACCATTGTTGCTGGAAGTCTTATTACAAAATCAAACCTGCATGCAATGATCAAAGCTGAAGAAAGCAGTTTTACTCCTAAAAAAGAAGAGGAAGAAAACCAACCAGCAAAAAAAACATATACTTGGAATACAAAGGAGGAAGCAAAGCAAGCATTT…	n/a	n/a	60414332-60414442,60412608-60412728,60410424-60410448,60409386-60409760,60407130-60407238	AAATCAATGTGGACTGAACATAAGTCACCTGATGGAAGGACCTACTACTATAATACTGAAACAAAGCAGTCTACTTGGGAGAAGCCAGATGATCTTAAAACCCCTGCCGAGCAACTTTTATCTAAATGCCCTTGGAAGGAATACAAATCTGACTCTGGAAAGCCTTACTATTATAATTCTCAAACAAAAGAATCCCGCTGGGCCAAACCTAAAGAACTTGAGGATCTTGAAGCAATGATCAAAGCTGAAGAAAGCAGTAAACAAGAAGAGTGCACCACAACATCAGCAGCCCCAGTTCCTACAACAGAAATTCCAACCACAATGAGCACCATGGCTGCTGCAGAAGCGGCAGCTGCTGTTGTTGCGGCAGCAGCTGCAGCCGCAGCTGCAGCTGCTGCA…	60407130-60407238,60409386-60409760,60410424-60410448,60412608-60412728,60414332-60414442/60407130-60407238,60409386-60409760,60410424-60410448,60412325-60412378,60412608-60412728,60414332-60414442	AAATCAATGTGGACTGAACATAAGTCACCTGATGGAAGGACCTACTACTATAATACTGAAACAAAGCAGTCTACTTGGGAGAAGCCAGATGATCTTAAAACCCCTGCCGAGCAACTTTTATCTAAATGCCCTTGGAAGGAATACAAATCTGACTCTGGAAAGCCTTACTATTATAATTCTCAAACAAAAGAATCCCGCTGGGCCAAACCTAAAGAACTTGAGGATCTTGAAGCAATGATCAAAGCTGAAGAAAGCAGTAAACAAGAAGAGTGCACCACAACATCAGCAGCCCCAGTTCCTACAACAGAAATTCCAACCACAATGAGCACCATGGCTGCTGCAGAAGCGGCAGCTGCTGTTGTTGCGGCAGCAGCTGCAGCCGCAGCTGCAGCTGCTGCA…	60407130-60407238,60409386-60409760,60410424-60410448,60412608-60412728,60414332-60414442/60407130-60407238,60409386-60409760,60410424-60410448,60412325-60412378,60412608-60412728,60414332-60414442	AAATCAATGTGGACTGAACATAAGTCACCTGATGGAAGGACCTACTACTATAATACTGAAACAAAGCAGTCTACTTGGGAGAAGCCAGATGATCTTAAAACCCCTGCCGAGCAACTTTTATCTAAATGCCCTTGGAAGGAATACAAATCTGACTCTGGAAAGCCTTACTATTATAATTCTCAAACAAAAGAATCCCGCTGGGCCAAACCTAAAGAACTTGAGGATCTTGAAGCAATGATCAAAGCTGAAGAAAGCAGTAAACAAGAAGAGTGCACCACAACATCAGCAGCCCCAGTTCCTACAACAGAAATTCCAACCACAATGAGCACCATGGCTGCTGCAGAAGCGGCAGCTGCTGTTGTTGCGGCAGCAGCTGCAGCCGCAGCTGCAGCTGCTGCA…	60414332-60414442,60409386-60409760,60407130-60407238	AAATCAATGTGGACTGAACATAAGTCACCTGATGGAAGGACCTACTACTATAATACTGAAACAAAGCAGTCTACTTGGGAGAAGCCAGATGATCTTAAAACCCCTGCCGAGTAAACAAGAAGAGTGCACCACAACATCAGCAGCCCCAGTTCCTACAACAGAAATTCCAACCACAATGAGCACCATGGCTGCTGCAGAAGCGGCAGCTGCTGTTGTTGCGGCAGCAGCTGCAGCCGCAGCTGCAGCTGCTGCAGCCAATGCCAGTGCTTCCACCTCTGCTTCTAGTACTGTCGGTGGAACTGTTCCAGTCGTTCCTGAGCCTGAGGTTACTTCGATTGTTGCTACTGTTGTAGATAATGAAAATACAGTAACAATTTCGACTGAAGAACAAGCACAACT…
	circ_6355	13:32471840|32478114	13	32471840	32478114	exon	ENSSSCG00000011394	+	2371.8	2615.03	1615.73	1480.06	2020.65	1777.89	999.587	1806.66	2919.3	1875.86	32471840-32471845,32475073-32475162,32478045-32478114	TGGGAGGATCAAGATTACAGGACGGGCCAAAGTGAAGAGAAACCTAGCAAGCTTATTCGATTAAGTGGGGTGCCTGAAAATGCCACAAAAGAAGAGATTCTTAATGCGTTTCGGACTCCTGATGGCATGCCTGTGAAGGACTTGCAGTTGAAGGAGTTTAATACAG	32471840-32471845,32475073-32475162,32478045-32478114	TGGGAGGATCAAGATTACAGGACGGGCCAAAGTGAAGAGAAACCTAGCAAGCTTATTCGATTAAGTGGGGTGCCTGAAAATGCCACAAAAGAAGAGATTCTTAATGCGTTTCGGACTCCTGATGGCATGCCTGTGAAGGACTTGCAGTTGAAGGAGTTTAATACAG	32471840-32471845,32475073-32475162,32478045-32478114	TGGGAGGATCAAGATTACAGGACGGGCCAAAGTGAAGAGAAACCTAGCAAGCTTATTCGATTAAGTGGGGTGCCTGAAAATGCCACAAAAGAAGAGATTCTTAATGCGTTTCGGACTCCTGATGGCATGCCTGTGAAGGACTTGCAGTTGAAGGAGTTTAATACAG	32471840-32471845,32475073-32475162,32478045-32478114	TGGGAGGATCAAGATTACAGGACGGGCCAAAGTGAAGAGAAACCTAGCAAGCTTATTCGATTAAGTGGGGTGCCTGAAAATGCCACAAAAGAAGAGATTCTTAATGCGTTTCGGACTCCTGATGGCATGCCTGTGAAGGACTTGCAGTTGAAGGAGTTTAATACAG	32471840-32471845,32475073-32475162,32478045-32478114	TGGGAGGATCAAGATTACAGGACGGGCCAAAGTGAAGAGAAACCTAGCAAGCTTATTCGATTAAGTGGGGTGCCTGAAAATGCCACAAAAGAAGAGATTCTTAATGCGTTTCGGACTCCTGATGGCATGCCTGTGAAGGACTTGCAGTTGAAGGAGTTTAATACAG	32471840-32471845,32475073-32475162,32478045-32478114	TGGGAGGATCAAGATTACAGGACGGGCCAAAGTGAAGAGAAACCTAGCAAGCTTATTCGATTAAGTGGGGTGCCTGAAAATGCCACAAAAGAAGAGATTCTTAATGCGTTTCGGACTCCTGATGGCATGCCTGTGAAGGACTTGCAGTTGAAGGAGTTTAATACAG	32471840-32471845,32475073-32475162,32478045-32478114	TGGGAGGATCAAGATTACAGGACGGGCCAAAGTGAAGAGAAACCTAGCAAGCTTATTCGATTAAGTGGGGTGCCTGAAAATGCCACAAAAGAAGAGATTCTTAATGCGTTTCGGACTCCTGATGGCATGCCTGTGAAGGACTTGCAGTTGAAGGAGTTTAATACAG	32471840-32471845,32475073-32475162,32478045-32478114	TGGGAGGATCAAGATTACAGGACGGGCCAAAGTGAAGAGAAACCTAGCAAGCTTATTCGATTAAGTGGGGTGCCTGAAAATGCCACAAAAGAAGAGATTCTTAATGCGTTTCGGACTCCTGATGGCATGCCTGTGAAGGACTTGCAGTTGAAGGAGTTTAATACAG
	circ_2499	4:93738637|93747422	4	93738637	93747422	exon	ENSSSCG00000006487	+	1472.15	2049.61	1661.9	2960.12	2035.95	1827.97	2129.56	1598.2	1824.56	1845.07	93738637-93738733,93742463-93742580,93744902-93745088,93747273-93747422	ATTCAAGTACAGCATCCAGCAGCCAAGTCTATGATTGAAATTAGTCGGACACAGGATGAAGAGGTTGGAGATGGGACCACATCAGTAATTATTCTTGCGGGGGAGATGCTGTCTGTGGCTGAGCACTTCCTGGAGCAGCAGATGCACCCAACTGTGGTGATCAGTGCTTATCGCAAGGCATTGGATGACATGATCAGCACTCTTAAGAAAATAAGTACTCCCGTTGACACCAATAACCGAGATATGATGCTGAACATCATCAATAGTTCCATTACTACCAAAGTAATCAGTCGGTGGTCGTCTTTGGCATGCAACATTGCTCTGGATGCTGTCAAAACTGTACAGTTTGAGGAGAATGGTCGGAAGGAGATTGACATTAAGAAATATGCAAGAGTGGAA…	93738637-93738733,93742463-93742580,93747273-93747422	ATTCAAGTACAGCATCCAGCAGCCAAGTCTATGATTGAAATTAGTCGGACACAGGATGAAGAGGTTGGAGATGGGACCACATCAGTAATTATTCTTGCGGGGGAGATGCTGTCTGTGGCTGAGCACTTCCTGGAGCAGCAGATGCACCCAACTGTGGTGATCAGTGCTTATCGCAAGGCATTGGATGACATGATCAGCACTCTTAAGAAAATAAGATACCTGGGGGCATCATTGAAGATTCATGTGTCTTACGTGGAGTTATGATTAACAAGGATGTGACCCATCCACGAATGCGCCGCTATATCAAGAACCCTCGAATTGTGCTGCTGGATTCTTCTCTGGAATACAAGAAAGGAGAAAGCCAG	93738637-93738733,93742463-93742580,93744902-93745088,93747273-93747422	ATTCAAGTACAGCATCCAGCAGCCAAGTCTATGATTGAAATTAGTCGGACACAGGATGAAGAGGTTGGAGATGGGACCACATCAGTAATTATTCTTGCGGGGGAGATGCTGTCTGTGGCTGAGCACTTCCTGGAGCAGCAGATGCACCCAACTGTGGTGATCAGTGCTTATCGCAAGGCATTGGATGACATGATCAGCACTCTTAAGAAAATAAGTACTCCCGTTGACACCAATAACCGAGATATGATGCTGAACATCATCAATAGTTCCATTACTACCAAAGTAATCAGTCGGTGGTCGTCTTTGGCATGCAACATTGCTCTGGATGCTGTCAAAACTGTACAGTTTGAGGAGAATGGTCGGAAGGAGATTGACATTAAGAAATATGCAAGAGTGGAA…	93738637-93738733,93742463-93742580,93744902-93745088,93747273-93747422	ATTCAAGTACAGCATCCAGCAGCCAAGTCTATGATTGAAATTAGTCGGACACAGGATGAAGAGGTTGGAGATGGGACCACATCAGTAATTATTCTTGCGGGGGAGATGCTGTCTGTGGCTGAGCACTTCCTGGAGCAGCAGATGCACCCAACTGTGGTGATCAGTGCTTATCGCAAGGCATTGGATGACATGATCAGCACTCTTAAGAAAATAAGTACTCCCGTTGACACCAATAACCGAGATATGATGCTGAACATCATCAATAGTTCCATTACTACCAAAGTAATCAGTCGGTGGTCGTCTTTGGCATGCAACATTGCTCTGGATGCTGTCAAAACTGTACAGTTTGAGGAGAATGGTCGGAAGGAGATTGACATTAAGAAATATGCAAGAGTGGAA…	93738637-93738733,93742463-93742580,93744902-93745088,93747273-93747422	ATTCAAGTACAGCATCCAGCAGCCAAGTCTATGATTGAAATTAGTCGGACACAGGATGAAGAGGTTGGAGATGGGACCACATCAGTAATTATTCTTGCGGGGGAGATGCTGTCTGTGGCTGAGCACTTCCTGGAGCAGCAGATGCACCCAACTGTGGTGATCAGTGCTTATCGCAAGGCATTGGATGACATGATCAGCACTCTTAAGAAAATAAGTACTCCCGTTGACACCAATAACCGAGATATGATGCTGAACATCATCAATAGTTCCATTACTACCAAAGTAATCAGTCGGTGGTCGTCTTTGGCATGCAACATTGCTCTGGATGCTGTCAAAACTGTACAGTTTGAGGAGAATGGTCGGAAGGAGATTGACATTAAGAAATATGCAAGAGTGGAA…	93738637-93738733,93742463-93742580,93744902-93745088,93747273-93747422	ATTCAAGTACAGCATCCAGCAGCCAAGTCTATGATTGAAATTAGTCGGACACAGGATGAAGAGGTTGGAGATGGGACCACATCAGTAATTATTCTTGCGGGGGAGATGCTGTCTGTGGCTGAGCACTTCCTGGAGCAGCAGATGCACCCAACTGTGGTGATCAGTGCTTATCGCAAGGCATTGGATGACATGATCAGCACTCTTAAGAAAATAAGTACTCCCGTTGACACCAATAACCGAGATATGATGCTGAACATCATCAATAGTTCCATTACTACCAAAGTAATCAGTCGGTGGTCGTCTTTGGCATGCAACATTGCTCTGGATGCTGTCAAAACTGTACAGTTTGAGGAGAATGGTCGGAAGGAGATTGACATTAAGAAATATGCAAGAGTGGAA…	93738637-93738733,93742463-93742580,93744902-93745088,93747273-93747422	ATTCAAGTACAGCATCCAGCAGCCAAGTCTATGATTGAAATTAGTCGGACACAGGATGAAGAGGTTGGAGATGGGACCACATCAGTAATTATTCTTGCGGGGGAGATGCTGTCTGTGGCTGAGCACTTCCTGGAGCAGCAGATGCACCCAACTGTGGTGATCAGTGCTTATCGCAAGGCATTGGATGACATGATCAGCACTCTTAAGAAAATAAGTACTCCCGTTGACACCAATAACCGAGATATGATGCTGAACATCATCAATAGTTCCATTACTACCAAAGTAATCAGTCGGTGGTCGTCTTTGGCATGCAACATTGCTCTGGATGCTGTCAAAACTGTACAGTTTGAGGAGAATGGTCGGAAGGAGATTGACATTAAGAAATATGCAAGAGTGGAA…	93738637-93738733,93742463-93742580,93744902-93745088,93747273-93747422	ATTCAAGTACAGCATCCAGCAGCCAAGTCTATGATTGAAATTAGTCGGACACAGGATGAAGAGGTTGGAGATGGGACCACATCAGTAATTATTCTTGCGGGGGAGATGCTGTCTGTGGCTGAGCACTTCCTGGAGCAGCAGATGCACCCAACTGTGGTGATCAGTGCTTATCGCAAGGCATTGGATGACATGATCAGCACTCTTAAGAAAATAAGTACTCCCGTTGACACCAATAACCGAGATATGATGCTGAACATCATCAATAGTTCCATTACTACCAAAGTAATCAGTCGGTGGTCGTCTTTGGCATGCAACATTGCTCTGGATGCTGTCAAAACTGTACAGTTTGAGGAGAATGGTCGGAAGGAGATTGACATTAAGAAATATGCAAGAGTGGAA…
	circ_1553	2:141219340|141220554	2	141219340	141220554	exon	ENSSSCG00000014343	+	1962.87	1342.85	2031.21	1720.07	1764.25	2479.03	1195.16	1667.69	1964.91	1826.7	141219340-141219465,141219993-141220118,141220387-141220554	GAAACTAGCCGAGTTGTTCACATCATGGATTTCCAGCGAGGGAAAAACTTGAGATACCAACTATTACAGCTGGTGGAACCATTTGGAGTTATTTCAAATCATCTGATTCTAAATAAAATTAATGAGGCGTTCATTGAAATGGCAACCACAGAAGATGCTCAGGCTGCAGTGGATTATTATACAACCACACCAGCATTAGTATTTGGCAAGCCAGTGAGAGTTCATTTATCCCAGAAGTATAAAAGAATAAAGAAACCTGAAGGGAAGCCAGACCAGAAGTTTGATCAAAAGCAAGAGCTTGGACGTGTGATACATCTCAGCAATTTACCTCATTCTGGCTATTCTGACAGTGCTGTCCTCAAGCTTGCTGAGCCTTATGGAAAAATAAAGAATTATATA…	141219340-141219465,141219993-141220118,141220387-141220554	GAAACTAGCCGAGTTGTTCACATCATGGATTTCCAGCGAGGGAAAAACTTGAGATACCAACTATTACAGCTGGTGGAACCATTTGGAGTTATTTCAAATCATCTGATTCTAAATAAAATTAATGAGGCGTTCATTGAAATGGCAACCACAGAAGATGCTCAGGCTGCAGTGGATTATTATACAACCACACCAGCATTAGTATTTGGCAAGCCAGTGAGAGTTCATTTATCCCAGAAGTATAAAAGAATAAAGAAACCTGAAGGGAAGCCAGACCAGAAGTTTGATCAAAAGCAAGAGCTTGGACGTGTGATACATCTCAGCAATTTACCTCATTCTGGCTATTCTGACAGTGCTGTCCTCAAGCTTGCTGAGCCTTATGGAAAAATAAAGAATTATATA…	141219340-141219465,141219993-141220118,141220387-141220554	GAAACTAGCCGAGTTGTTCACATCATGGATTTCCAGCGAGGGAAAAACTTGAGATACCAACTATTACAGCTGGTGGAACCATTTGGAGTTATTTCAAATCATCTGATTCTAAATAAAATTAATGAGGCGTTCATTGAAATGGCAACCACAGAAGATGCTCAGGCTGCAGTGGATTATTATACAACCACACCAGCATTAGTATTTGGCAAGCCAGTGAGAGTTCATTTATCCCAGAAGTATAAAAGAATAAAGAAACCTGAAGGGAAGCCAGACCAGAAGTTTGATCAAAAGCAAGAGCTTGGACGTGTGATACATCTCAGCAATTTACCTCATTCTGGCTATTCTGACAGTGCTGTCCTCAAGCTTGCTGAGCCTTATGGAAAAATAAAGAATTATATA…	141219340-141219465,141219993-141220118,141220387-141220554	GAAACTAGCCGAGTTGTTCACATCATGGATTTCCAGCGAGGGAAAAACTTGAGATACCAACTATTACAGCTGGTGGAACCATTTGGAGTTATTTCAAATCATCTGATTCTAAATAAAATTAATGAGGCGTTCATTGAAATGGCAACCACAGAAGATGCTCAGGCTGCAGTGGATTATTATACAACCACACCAGCATTAGTATTTGGCAAGCCAGTGAGAGTTCATTTATCCCAGAAGTATAAAAGAATAAAGAAACCTGAAGGGAAGCCAGACCAGAAGTTTGATCAAAAGCAAGAGCTTGGACGTGTGATACATCTCAGCAATTTACCTCATTCTGGCTATTCTGACAGTGCTGTCCTCAAGCTTGCTGAGCCTTATGGAAAAATAAAGAATTATATA…	141219340-141219465,141219993-141220118,141220387-141220554	GAAACTAGCCGAGTTGTTCACATCATGGATTTCCAGCGAGGGAAAAACTTGAGATACCAACTATTACAGCTGGTGGAACCATTTGGAGTTATTTCAAATCATCTGATTCTAAATAAAATTAATGAGGCGTTCATTGAAATGGCAACCACAGAAGATGCTCAGGCTGCAGTGGATTATTATACAACCACACCAGCATTAGTATTTGGCAAGCCAGTGAGAGTTCATTTATCCCAGAAGTATAAAAGAATAAAGAAACCTGAAGGGAAGCCAGACCAGAAGTTTGATCAAAAGCAAGAGCTTGGACGTGTGATACATCTCAGCAATTTACCTCATTCTGGCTATTCTGACAGTGCTGTCCTCAAGCTTGCTGAGCCTTATGGAAAAATAAAGAATTATATA…	141219340-141219465,141219993-141220118,141220387-141220554	GAAACTAGCCGAGTTGTTCACATCATGGATTTCCAGCGAGGGAAAAACTTGAGATACCAACTATTACAGCTGGTGGAACCATTTGGAGTTATTTCAAATCATCTGATTCTAAATAAAATTAATGAGGCGTTCATTGAAATGGCAACCACAGAAGATGCTCAGGCTGCAGTGGATTATTATACAACCACACCAGCATTAGTATTTGGCAAGCCAGTGAGAGTTCATTTATCCCAGAAGTATAAAAGAATAAAGAAACCTGAAGGGAAGCCAGACCAGAAGTTTGATCAAAAGCAAGAGCTTGGACGTGTGATACATCTCAGCAATTTACCTCATTCTGGCTATTCTGACAGTGCTGTCCTCAAGCTTGCTGAGCCTTATGGAAAAATAAAGAATTATATA…	141219340-141219465,141219993-141220118,141220387-141220554	GAAACTAGCCGAGTTGTTCACATCATGGATTTCCAGCGAGGGAAAAACTTGAGATACCAACTATTACAGCTGGTGGAACCATTTGGAGTTATTTCAAATCATCTGATTCTAAATAAAATTAATGAGGCGTTCATTGAAATGGCAACCACAGAAGATGCTCAGGCTGCAGTGGATTATTATACAACCACACCAGCATTAGTATTTGGCAAGCCAGTGAGAGTTCATTTATCCCAGAAGTATAAAAGAATAAAGAAACCTGAAGGGAAGCCAGACCAGAAGTTTGATCAAAAGCAAGAGCTTGGACGTGTGATACATCTCAGCAATTTACCTCATTCTGGCTATTCTGACAGTGCTGTCCTCAAGCTTGCTGAGCCTTATGGAAAAATAAAGAATTATATA…	141219340-141219465,141219993-141220118,141220387-141220554	GAAACTAGCCGAGTTGTTCACATCATGGATTTCCAGCGAGGGAAAAACTTGAGATACCAACTATTACAGCTGGTGGAACCATTTGGAGTTATTTCAAATCATCTGATTCTAAATAAAATTAATGAGGCGTTCATTGAAATGGCAACCACAGAAGATGCTCAGGCTGCAGTGGATTATTATACAACCACACCAGCATTAGTATTTGGCAAGCCAGTGAGAGTTCATTTATCCCAGAAGTATAAAAGAATAAAGAAACCTGAAGGGAAGCCAGACCAGAAGTTTGATCAAAAGCAAGAGCTTGGACGTGTGATACATCTCAGCAATTTACCTCATTCTGGCTATTCTGACAGTGCTGTCCTCAAGCTTGCTGAGCCTTATGGAAAAATAAAGAATTATATA…
	circ_3249	6:43867657|43870512	6	43867657	43870512	exon	ENSSSCG00000002869	+	1921.98	1625.56	1200.26	1360.05	1526.96	1302.12	2259.94	2098.5	1515.79	1794.09	43867657-43867820,43870383-43870512	TTCGGTCCTTTGGTACAGAAGACAGACCAACAGATCGTCCAATACCACCTCGAGATGAAGTCTTTGAATACATTATATTCCGTGGGAGTGATATTAAAGACCTAACTGTTTGTGAGCCACCAAAACCACAATGTTCTTTGCCTCAGGACCCAGCTATCGTTCAGTCTTCACTAGGCTCATCTACTTCTTCATTCCAGTCAGTGGGCTCCTATGGACCTTTTGGCAGGATGCCGACATACAGTCAATTCAGTCCAAGTTCATTAGTCGGGCAGCAGTTTGGGGCTGTTGGTGTTG	43867657-43867820,43870507-43870512	TTCGGTCCTTTGGTACAGAAGACAGACCAACAGATCGTCCAATACCACCTCGAGATGAAGTCTTTGAATACATTATATTCCGTGGGAGTGATATTAAAGACCTAACTGTTTGTGAGCCACCAAAACCACAATGTTCTTTGCCTCAGGACCCAGCTATCGTTCAGGTGTTG	43867657-43867820,43870383-43870512	TTCGGTCCTTTGGTACAGAAGACAGACCAACAGATCGTCCAATACCACCTCGAGATGAAGTCTTTGAATACATTATATTCCGTGGGAGTGATATTAAAGACCTAACTGTTTGTGAGCCACCAAAACCACAATGTTCTTTGCCTCAGGACCCAGCTATCGTTCAGTCTTCACTAGGCTCATCTACTTCTTCATTCCAGTCAGTGGGCTCCTATGGACCTTTTGGCAGGATGCCGACATACAGTCAATTCAGTCCAAGTTCATTAGTCGGGCAGCAGTTTGGGGCTGTTGGTGTTG	43867657-43867820,43870383-43870512	TTCGGTCCTTTGGTACAGAAGACAGACCAACAGATCGTCCAATACCACCTCGAGATGAAGTCTTTGAATACATTATATTCCGTGGGAGTGATATTAAAGACCTAACTGTTTGTGAGCCACCAAAACCACAATGTTCTTTGCCTCAGGACCCAGCTATCGTTCAGTCTTCACTAGGCTCATCTACTTCTTCATTCCAGTCAGTGGGCTCCTATGGACCTTTTGGCAGGATGCCGACATACAGTCAATTCAGTCCAAGTTCATTAGTCGGGCAGCAGTTTGGGGCTGTTGGTGTTG	43867657-43867820,43870383-43870512	TTCGGTCCTTTGGTACAGAAGACAGACCAACAGATCGTCCAATACCACCTCGAGATGAAGTCTTTGAATACATTATATTCCGTGGGAGTGATATTAAAGACCTAACTGTTTGTGAGCCACCAAAACCACAATGTTCTTTGCCTCAGGACCCAGCTATCGTTCAGTCTTCACTAGGCTCATCTACTTCTTCATTCCAGTCAGTGGGCTCCTATGGACCTTTTGGCAGGATGCCGACATACAGTCAATTCAGTCCAAGTTCATTAGTCGGGCAGCAGTTTGGGGCTGTTGGTGTTG	43867657-43867820,43870383-43870512	TTCGGTCCTTTGGTACAGAAGACAGACCAACAGATCGTCCAATACCACCTCGAGATGAAGTCTTTGAATACATTATATTCCGTGGGAGTGATATTAAAGACCTAACTGTTTGTGAGCCACCAAAACCACAATGTTCTTTGCCTCAGGACCCAGCTATCGTTCAGTCTTCACTAGGCTCATCTACTTCTTCATTCCAGTCAGTGGGCTCCTATGGACCTTTTGGCAGGATGCCGACATACAGTCAATTCAGTCCAAGTTCATTAGTCGGGCAGCAGTTTGGGGCTGTTGGTGTTG	43867657-43867820,43870383-43870512	TTCGGTCCTTTGGTACAGAAGACAGACCAACAGATCGTCCAATACCACCTCGAGATGAAGTCTTTGAATACATTATATTCCGTGGGAGTGATATTAAAGACCTAACTGTTTGTGAGCCACCAAAACCACAATGTTCTTTGCCTCAGGACCCAGCTATCGTTCAGTCTTCACTAGGCTCATCTACTTCTTCATTCCAGTCAGTGGGCTCCTATGGACCTTTTGGCAGGATGCCGACATACAGTCAATTCAGTCCAAGTTCATTAGTCGGGCAGCAGTTTGGGGCTGTTGGTGTTG	43867657-43867820,43870383-43870512	TTCGGTCCTTTGGTACAGAAGACAGACCAACAGATCGTCCAATACCACCTCGAGATGAAGTCTTTGAATACATTATATTCCGTGGGAGTGATATTAAAGACCTAACTGTTTGTGAGCCACCAAAACCACAATGTTCTTTGCCTCAGGACCCAGCTATCGTTCAGTCTTCACTAGGCTCATCTACTTCTTCATTCCAGTCAGTGGGCTCCTATGGACCTTTTGGCAGGATGCCGACATACAGTCAATTCAGTCCAAGTTCATTAGTCGGGCAGCAGTTTGGGGCTGTTGGTGTTG
	circ_6844	13:147837956|147839301	13	147837956	147839301	exon	ENSSSCG00000022081	-	0	0	5631.98	0	1408	2829.6	0	1792.76	2385.96	1752.08	n/a	n/a	n/a	n/a	147837956-147838093,147839158-147839301/147837956-147838093,147838357-147838437,147839158-147839301	ACCCCAGAGGGAATAAATGAAGAACAAAAGATGCAGGAGCTGACTGCAATGGAAGAGTCCCGGATAGCAATTCTGAACAACCTCGAGGAACTTGAACAAAAAATCAAAGATATAAATGACCAGATGGAGGAATCTTCCAGAGAGTTGGACATGGAATGTGCTCTCTTGGATGGAGAACAGAAATCGGAAACAACCGAACTAATGAAAGAGAAGGAGATTTTGGATCATCTAAACAGGAAAATAGCCGAACTGGAAAAGAACATTGTTGGTGAAAAAACCAAGACCCCAGAGGGAATAAATGAAGAACAAAAGATGCAGGAGCTGACTGCAATGGAAGAGTCCCGGATAGCAATTCTGAACAACCTCGAGGAACTTGAACAAAAAATCAAAGATATAAAT…	n/a	n/a	147837956-147838093,147839158-147839301/147837956-147838093,147838357-147838437,147839158-147839301	ACCCCAGAGGGAATAAATGAAGAACAAAAGATGCAGGAGCTGACTGCAATGGAAGAGTCCCGGATAGCAATTCTGAACAACCTCGAGGAACTTGAACAAAAAATCAAAGATATAAATGACCAGATGGAGGAATCTTCCAGAGAGTTGGACATGGAATGTGCTCTCTTGGATGGAGAACAGAAATCGGAAACAACCGAACTAATGAAAGAGAAGGAGATTTTGGATCATCTAAACAGGAAAATAGCCGAACTGGAAAAGAACATTGTTGGTGAAAAAACCAAGACCCCAGAGGGAATAAATGAAGAACAAAAGATGCAGGAGCTGACTGCAATGGAAGAGTCCCGGATAGCAATTCTGAACAACCTCGAGGAACTTGAACAAAAAATCAAAGATATAAAT…	n/a	n/a	147837956-147838093,147839158-147839301/147837956-147838093,147838357-147838437,147839158-147839301/147837956-147838093,147838357-147838437,147839009-147839081,147839158-147839301	ACCCCAGAGGGAATAAATGAAGAACAAAAGATGCAGGAGCTGACTGCAATGGAAGAGTCCCGGATAGCAATTCTGAACAACCTCGAGGAACTTGAACAAAAAATCAAAGATATAAATGACCAGATGGAGGAATCTTCCAGAGAGTTGGACATGGAATGTGCTCTCTTGGATGGAGAACAGAAATCGGAAACAACCGAACTAATGAAAGAGAAGGAGATTTTGGATCATCTAAACAGGAAAATAGCCGAACTGGAAAAGAACATTGTTGGTGAAAAAACCAAGACCCCAGAGGGAATAAATGAAGAACAAAAGATGCAGGAGCTGACTGCAATGGAAGAGTCCCGGATAGCAATTCTGAACAACCTCGAGGAACTTGAACAAAAAATCAAAGATATAAAT…	147837956-147838093,147839158-147839301/147837956-147838093,147838357-147838437,147839158-147839301	ACCCCAGAGGGAATAAATGAAGAACAAAAGATGCAGGAGCTGACTGCAATGGAAGAGTCCCGGATAGCAATTCTGAACAACCTCGAGGAACTTGAACAAAAAATCAAAGATATAAATGACCAGATGGAGGAATCTTCCAGAGAGTTGGACATGGAATGTGCTCTCTTGGATGGAGAACAGAAATCGGAAACAACCGAACTAATGAAAGAGAAGGAGATTTTGGATCATCTAAACAGGAAAATAGCCGAACTGGAAAAGAACATTGTTGGTGAAAAAACCAAGACCCCAGAGGGAATAAATGAAGAACAAAAGATGCAGGAGCTGACTGCAATGGAAGAGTCCCGGATAGCAATTCTGAACAACCTCGAGGAACTTGAACAAAAAATCAAAGATATAAAT…
	circ_4043	7:65198472|65198799	7	65198472	65198799	exon	ENSSSCG00000040912	+	1921.98	2261.64	2492.84	1320.05	1999.13	3004.88	2346.86	1612.1	0	1740.96	65198472-65198631,65198714-65198799	GATCTCCTCTATCGAAGATCTAGGTCACTAGTGGATTATGAAAATGCTAATAAAGCACTGGATAAAGCAAGAGCGAAAAATAAAGATGTTCTGCAGGCTGAAACATCCCAACAATTATGTTGTCAGAAATTTGAAAAAATATCTGAATCTGCAAAACAAGAACTTATAGATTTTAAGACAAGAAGAGTTGCTGCATTCAGGAAAAATTTAGTGGAACTGGCAGAGTTAGAACTGAAGCATGCAAAG	65198472-65198631,65198714-65198799	GATCTCCTCTATCGAAGATCTAGGTCACTAGTGGATTATGAAAATGCTAATAAAGCACTGGATAAAGCAAGAGCGAAAAATAAAGATGTTCTGCAGGCTGAAACATCCCAACAATTATGTTGTCAGAAATTTGAAAAAATATCTGAATCTGCAAAACAAGAACTTATAGATTTTAAGACAAGAAGAGTTGCTGCATTCAGGAAAAATTTAGTGGAACTGGCAGAGTTAGAACTGAAGCATGCAAAG	65198472-65198631,65198714-65198799	GATCTCCTCTATCGAAGATCTAGGTCACTAGTGGATTATGAAAATGCTAATAAAGCACTGGATAAAGCAAGAGCGAAAAATAAAGATGTTCTGCAGGCTGAAACATCCCAACAATTATGTTGTCAGAAATTTGAAAAAATATCTGAATCTGCAAAACAAGAACTTATAGATTTTAAGACAAGAAGAGTTGCTGCATTCAGGAAAAATTTAGTGGAACTGGCAGAGTTAGAACTGAAGCATGCAAAG	65198472-65198631,65198714-65198799	GATCTCCTCTATCGAAGATCTAGGTCACTAGTGGATTATGAAAATGCTAATAAAGCACTGGATAAAGCAAGAGCGAAAAATAAAGATGTTCTGCAGGCTGAAACATCCCAACAATTATGTTGTCAGAAATTTGAAAAAATATCTGAATCTGCAAAACAAGAACTTATAGATTTTAAGACAAGAAGAGTTGCTGCATTCAGGAAAAATTTAGTGGAACTGGCAGAGTTAGAACTGAAGCATGCAAAG	65198472-65198631,65198714-65198799	GATCTCCTCTATCGAAGATCTAGGTCACTAGTGGATTATGAAAATGCTAATAAAGCACTGGATAAAGCAAGAGCGAAAAATAAAGATGTTCTGCAGGCTGAAACATCCCAACAATTATGTTGTCAGAAATTTGAAAAAATATCTGAATCTGCAAAACAAGAACTTATAGATTTTAAGACAAGAAGAGTTGCTGCATTCAGGAAAAATTTAGTGGAACTGGCAGAGTTAGAACTGAAGCATGCAAAG	65198472-65198631,65198714-65198799	GATCTCCTCTATCGAAGATCTAGGTCACTAGTGGATTATGAAAATGCTAATAAAGCACTGGATAAAGCAAGAGCGAAAAATAAAGATGTTCTGCAGGCTGAAACATCCCAACAATTATGTTGTCAGAAATTTGAAAAAATATCTGAATCTGCAAAACAAGAACTTATAGATTTTAAGACAAGAAGAGTTGCTGCATTCAGGAAAAATTTAGTGGAACTGGCAGAGTTAGAACTGAAGCATGCAAAG	65198472-65198631,65198714-65198799	GATCTCCTCTATCGAAGATCTAGGTCACTAGTGGATTATGAAAATGCTAATAAAGCACTGGATAAAGCAAGAGCGAAAAATAAAGATGTTCTGCAGGCTGAAACATCCCAACAATTATGTTGTCAGAAATTTGAAAAAATATCTGAATCTGCAAAACAAGAACTTATAGATTTTAAGACAAGAAGAGTTGCTGCATTCAGGAAAAATTTAGTGGAACTGGCAGAGTTAGAACTGAAGCATGCAAAG	n/a	n/a
	circ_3200	6:31978481|31980100	6	31978481	31980100	intergenic_region	n/a	-	1390.37	989.469	1754.22	1760.07	1473.53	2028.3	847.476	2098.5	1964.91	1734.8	n/a	n/a	n/a	n/a	n/a	n/a	n/a	n/a	n/a	n/a	n/a	n/a	31978481-31978773,31980095-31980100	GATTCTAAGAGAATTTACTTCATCAAGTGGAGTCTCAAACTGAGCCATTCACAGGACTTGACCCAGAAGACCTCCTTCAGGAGGGTCTCCTTCCCCAATTTGATGAGTCAGCATTTGGACAAGATAATCCAAGTCATGTTTTAGATCATGACCTTGATCGGCAATTTACTTCACATCTTATAACACGGCCTTCTGATATGGCTCCAACTCAGTTGCATAGTCAGGCTCGGAGTTGGCATTCACCACTCTCTAATCATCAGCATCTACATGACAGAAATCGCCTGTGTTTACAGCGACAG	n/a	n/a
	circ_3039	5:85285642|85286475	5	85285642	85286475	exon	ENSSSCG00000000886	-	531.61	0	830.948	1440.06	700.654	1101.79	2020.9	2737.78	1066.67	1731.79	85285642-85285814,85286294-85286475	GAGAATGCCTATCTCTGGCGCACATCACTGTATTTGGCTGCCTCTGCCAGTGCTGAATTCTTTGCTGACATTGCTCTGGCTCCTATGGAAGCTGCTAAGGTCCGAATTCAAACTCAGCCAGGTTATGCCAACACTTTGAGGGATGCAGCTCCCAAAATGTATCAGGAAGAAGGCTTAAAGGCATTCTACAAGGGGGTTGCTCCTCTCTGGATGAGACAGATACCATATACCATGATGAAGTTTGCCTGCTTTGAACGTACGGTTGAAGCATTGTACAAGTTTGTGGTTCCCAAGCCCCGAAGTGAATGTTCAAAGCCAGAGCAGCTGGTTGTCACATTTGTGGCAGGTTACATAG	n/a	n/a	85285642-85285814,85286294-85286475	GAGAATGCCTATCTCTGGCGCACATCACTGTATTTGGCTGCCTCTGCCAGTGCTGAATTCTTTGCTGACATTGCTCTGGCTCCTATGGAAGCTGCTAAGGTCCGAATTCAAACTCAGCCAGGTTATGCCAACACTTTGAGGGATGCAGCTCCCAAAATGTATCAGGAAGAAGGCTTAAAGGCATTCTACAAGGGGGTTGCTCCTCTCTGGATGAGACAGATACCATATACCATGATGAAGTTTGCCTGCTTTGAACGTACGGTTGAAGCATTGTACAAGTTTGTGGTTCCCAAGCCCCGAAGTGAATGTTCAAAGCCAGAGCAGCTGGTTGTCACATTTGTGGCAGGTTACATAG	85285642-85285814,85286294-85286475	GAGAATGCCTATCTCTGGCGCACATCACTGTATTTGGCTGCCTCTGCCAGTGCTGAATTCTTTGCTGACATTGCTCTGGCTCCTATGGAAGCTGCTAAGGTCCGAATTCAAACTCAGCCAGGTTATGCCAACACTTTGAGGGATGCAGCTCCCAAAATGTATCAGGAAGAAGGCTTAAAGGCATTCTACAAGGGGGTTGCTCCTCTCTGGATGAGACAGATACCATATACCATGATGAAGTTTGCCTGCTTTGAACGTACGGTTGAAGCATTGTACAAGTTTGTGGTTCCCAAGCCCCGAAGTGAATGTTCAAAGCCAGAGCAGCTGGTTGTCACATTTGTGGCAGGTTACATAG	85285642-85285814,85286294-85286475	GAGAATGCCTATCTCTGGCGCACATCACTGTATTTGGCTGCCTCTGCCAGTGCTGAATTCTTTGCTGACATTGCTCTGGCTCCTATGGAAGCTGCTAAGGTCCGAATTCAAACTCAGCCAGGTTATGCCAACACTTTGAGGGATGCAGCTCCCAAAATGTATCAGGAAGAAGGCTTAAAGGCATTCTACAAGGGGGTTGCTCCTCTCTGGATGAGACAGATACCATATACCATGATGAAGTTTGCCTGCTTTGAACGTACGGTTGAAGCATTGTACAAGTTTGTGGTTCCCAAGCCCCGAAGTGAATGTTCAAAGCCAGAGCAGCTGGTTGTCACATTTGTGGCAGGTTACATAG	85285642-85285814,85286294-85286475	GAGAATGCCTATCTCTGGCGCACATCACTGTATTTGGCTGCCTCTGCCAGTGCTGAATTCTTTGCTGACATTGCTCTGGCTCCTATGGAAGCTGCTAAGGTCCGAATTCAAACTCAGCCAGGTTATGCCAACACTTTGAGGGATGCAGCTCCCAAAATGTATCAGGAAGAAGGCTTAAAGGCATTCTACAAGGGGGTTGCTCCTCTCTGGATGAGACAGATACCATATACCATGATGAAGTTTGCCTGCTTTGAACGTACGGTTGAAGCATTGTACAAGTTTGTGGTTCCCAAGCCCCGAAGTGAATGTTCAAAGCCAGAGCAGCTGGTTGTCACATTTGTGGCAGGTTACATAG	85285642-85285814,85286294-85286475	GAGAATGCCTATCTCTGGCGCACATCACTGTATTTGGCTGCCTCTGCCAGTGCTGAATTCTTTGCTGACATTGCTCTGGCTCCTATGGAAGCTGCTAAGGTCCGAATTCAAACTCAGCCAGGTTATGCCAACACTTTGAGGGATGCAGCTCCCAAAATGTATCAGGAAGAAGGCTTAAAGGCATTCTACAAGGGGGTTGCTCCTCTCTGGATGAGACAGATACCATATACCATGATGAAGTTTGCCTGCTTTGAACGTACGGTTGAAGCATTGTACAAGTTTGTGGTTCCCAAGCCCCGAAGTGAATGTTCAAAGCCAGAGCAGCTGGTTGTCACATTTGTGGCAGGTTACATAG	85285642-85285814,85286294-85286475	GAGAATGCCTATCTCTGGCGCACATCACTGTATTTGGCTGCCTCTGCCAGTGCTGAATTCTTTGCTGACATTGCTCTGGCTCCTATGGAAGCTGCTAAGGTCCGAATTCAAACTCAGCCAGGTTATGCCAACACTTTGAGGGATGCAGCTCCCAAAATGTATCAGGAAGAAGGCTTAAAGGCATTCTACAAGGGGGTTGCTCCTCTCTGGATGAGACAGATACCATATACCATGATGAAGTTTGCCTGCTTTGAACGTACGGTTGAAGCATTGTACAAGTTTGTGGTTCCCAAGCCCCGAAGTGAATGTTCAAAGCCAGAGCAGCTGGTTGTCACATTTGTGGCAGGTTACATAG
	circ_7492	14:121316588|121320413	14	121316588	121320413	exon	ENSSSCG00000010627	+	0	2756.38	1754.22	2640.11	1787.68	2153.5	1738.41	1348.05	1656.14	1724.02	n/a	n/a	121316588-121316890,121318650-121318744,121320300-121320413	ATCCTGATAATTTAAGTGACTCTCTCTTTTCTGGAGATGAAGAAAATGCTGGGACTGAGGAAATAAAGAATGAGATAAATGGAAATTGGATTTCGGCATCTTCCATTAATGAAGCAAGAATTAATGCCAAGGCAAAAAGACGACTACGGAAAAACTCATCCCGTGACTCTGGCAGAGGTGATTCGGTCAGTGATAATGGAAGTGAAGGCCTTAGAAGTGGAGTAACTGTACCAACCAGTCCAAAGGGAAGGTTGCTAGATAGACGATCCAGATCTGGGAAAGGAAGGGGACTACCAAAGAAAGGTGGTGCTGGAGGCAAAGGTGTCTGGGGTACACCTGGACAGGTATATGATGTGGAGGAAGTGGATGTGAAAGATCCTAACTATGATGATGACCAGG…	121316588-121316890,121318650-121318744,121320300-121320413	ATCCTGATAATTTAAGTGACTCTCTCTTTTCTGGAGATGAAGAAAATGCTGGGACTGAGGAAATAAAGAATGAGATAAATGGAAATTGGATTTCGGCATCTTCCATTAATGAAGCAAGAATTAATGCCAAGGCAAAAAGACGACTACGGAAAAACTCATCCCGTGACTCTGGCAGAGGTGATTCGGTCAGTGATAATGGAAGTGAAGGCCTTAGAAGTGGAGTAACTGTACCAACCAGTCCAAAGGGAAGGTTGCTAGATAGACGATCCAGATCTGGGAAAGGAAGGGGACTACCAAAGAAAGGTGGTGCTGGAGGCAAAGGTGTCTGGGGTACACCTGGACAGGTATATGATGTGGAGGAAGTGGATGTGAAAGATCCTAACTATGATGATGACCAGG…	121316588-121316890,121318650-121318744,121320300-121320413	ATCCTGATAATTTAAGTGACTCTCTCTTTTCTGGAGATGAAGAAAATGCTGGGACTGAGGAAATAAAGAATGAGATAAATGGAAATTGGATTTCGGCATCTTCCATTAATGAAGCAAGAATTAATGCCAAGGCAAAAAGACGACTACGGAAAAACTCATCCCGTGACTCTGGCAGAGGTGATTCGGTCAGTGATAATGGAAGTGAAGGCCTTAGAAGTGGAGTAACTGTACCAACCAGTCCAAAGGGAAGGTTGCTAGATAGACGATCCAGATCTGGGAAAGGAAGGGGACTACCAAAGAAAGGTGGTGCTGGAGGCAAAGGTGTCTGGGGTACACCTGGACAGGTATATGATGTGGAGGAAGTGGATGTGAAAGATCCTAACTATGATGATGACCAGG…	121316588-121316890,121318650-121318744,121320300-121320413	ATCCTGATAATTTAAGTGACTCTCTCTTTTCTGGAGATGAAGAAAATGCTGGGACTGAGGAAATAAAGAATGAGATAAATGGAAATTGGATTTCGGCATCTTCCATTAATGAAGCAAGAATTAATGCCAAGGCAAAAAGACGACTACGGAAAAACTCATCCCGTGACTCTGGCAGAGGTGATTCGGTCAGTGATAATGGAAGTGAAGGCCTTAGAAGTGGAGTAACTGTACCAACCAGTCCAAAGGGAAGGTTGCTAGATAGACGATCCAGATCTGGGAAAGGAAGGGGACTACCAAAGAAAGGTGGTGCTGGAGGCAAAGGTGTCTGGGGTACACCTGGACAGGTATATGATGTGGAGGAAGTGGATGTGAAAGATCCTAACTATGATGATGACCAGG…	121316588-121316890,121318650-121318744,121320300-121320413	ATCCTGATAATTTAAGTGACTCTCTCTTTTCTGGAGATGAAGAAAATGCTGGGACTGAGGAAATAAAGAATGAGATAAATGGAAATTGGATTTCGGCATCTTCCATTAATGAAGCAAGAATTAATGCCAAGGCAAAAAGACGACTACGGAAAAACTCATCCCGTGACTCTGGCAGAGGTGATTCGGTCAGTGATAATGGAAGTGAAGGCCTTAGAAGTGGAGTAACTGTACCAACCAGTCCAAAGGGAAGGTTGCTAGATAGACGATCCAGATCTGGGAAAGGAAGGGGACTACCAAAGAAAGGTGGTGCTGGAGGCAAAGGTGTCTGGGGTACACCTGGACAGGTATATGATGTGGAGGAAGTGGATGTGAAAGATCCTAACTATGATGATGACCAGG…	121316588-121316890,121318650-121318744,121320300-121320413	ATCCTGATAATTTAAGTGACTCTCTCTTTTCTGGAGATGAAGAAAATGCTGGGACTGAGGAAATAAAGAATGAGATAAATGGAAATTGGATTTCGGCATCTTCCATTAATGAAGCAAGAATTAATGCCAAGGCAAAAAGACGACTACGGAAAAACTCATCCCGTGACTCTGGCAGAGGTGATTCGGTCAGTGATAATGGAAGTGAAGGCCTTAGAAGTGGAGTAACTGTACCAACCAGTCCAAAGGGAAGGTTGCTAGATAGACGATCCAGATCTGGGAAAGGAAGGGGACTACCAAAGAAAGGTGGTGCTGGAGGCAAAGGTGTCTGGGGTACACCTGGACAGGTATATGATGTGGAGGAAGTGGATGTGAAAGATCCTAACTATGATGATGACCAGG…	121316588-121316890,121318650-121318744,121320300-121320413	ATCCTGATAATTTAAGTGACTCTCTCTTTTCTGGAGATGAAGAAAATGCTGGGACTGAGGAAATAAAGAATGAGATAAATGGAAATTGGATTTCGGCATCTTCCATTAATGAAGCAAGAATTAATGCCAAGGCAAAAAGACGACTACGGAAAAACTCATCCCGTGACTCTGGCAGAGGTGATTCGGTCAGTGATAATGGAAGTGAAGGCCTTAGAAGTGGAGTAACTGTACCAACCAGTCCAAAGGGAAGGTTGCTAGATAGACGATCCAGATCTGGGAAAGGAAGGGGACTACCAAAGAAAGGTGGTGCTGGAGGCAAAGGTGTCTGGGGTACACCTGGACAGGTATATGATGTGGAGGAAGTGGATGTGAAAGATCCTAACTATGATGATGACCAGG…
	circ_2013	3:98047438|98064327	3	98047438	98064327	exon	ENSSSCG00000008467	-	1962.87	2332.32	2585.17	1360.05	2060.1	1427.32	2064.36	1153.48	1936.84	1645.5	98064204-98064327,98062554-98062703,98047688-98047822,98047438-98047573	AAGGAGAATATATTAAAATGTTTATGCGAGGTCGGCCAATCACAATGTTCATTCCTTCTGATGTTGACAACTATGACGACATCAGAACAGAACTGCCTCCTGAGAAGCTCAAACTGGAGTGGGTATATGGTTATCGTGGAAAGGACTGTCGGGCTAATGTTTACCTTCTTCCTACTGGGGAAATTGTTTATTTCATAGCATCAGTAGTAGTACTATTTAATTATGAGGAGAGAACTCAACGACACTACCTGGGTCATACAGACTGTGTGAAATGACAACAAATGAAGTCGTTTTGGCTGTGGAATTCCATCCAACAGATGCAAATACCATAATAACATGTGGTAAATCTCATATTTTTTTCTGGACCTGGAGTGGCAATTCACTAACAAGAAAACAGGG…	98064204-98064327,98062554-98062703,98047688-98047822,98047438-98047573	AAGGAGAATATATTAAAATGTTTATGCGAGGTCGGCCAATCACAATGTTCATTCCTTCTGATGTTGACAACTATGACGACATCAGAACAGAACTGCCTCCTGAGAAGCTCAAACTGGAGTGGGTATATGGTTATCGTGGAAAGGACTGTCGGGCTAATGTTTACCTTCTTCCTACTGGGGAAATTGTTTATTTCATAGCATCAGTAGTAGTACTATTTAATTATGAGGAGAGAACTCAACGACACTACCTGGGTCATACAGACTGTGTGAAATGACAACAAATGAAGTCGTTTTGGCTGTGGAATTCCATCCAACAGATGCAAATACCATAATAACATGTGGTAAATCTCATATTTTTTTCTGGACCTGGAGTGGCAATTCACTAACAAGAAAACAGGG…	98064204-98064327,98062554-98062703,98047688-98047822,98047438-98047573	AAGGAGAATATATTAAAATGTTTATGCGAGGTCGGCCAATCACAATGTTCATTCCTTCTGATGTTGACAACTATGACGACATCAGAACAGAACTGCCTCCTGAGAAGCTCAAACTGGAGTGGGTATATGGTTATCGTGGAAAGGACTGTCGGGCTAATGTTTACCTTCTTCCTACTGGGGAAATTGTTTATTTCATAGCATCAGTAGTAGTACTATTTAATTATGAGGAGAGAACTCAACGACACTACCTGGGTCATACAGACTGTGTGAAATGACAACAAATGAAGTCGTTTTGGCTGTGGAATTCCATCCAACAGATGCAAATACCATAATAACATGTGGTAAATCTCATATTTTTTTCTGGACCTGGAGTGGCAATTCACTAACAAGAAAACAGGG…	98047438-98047573,98047688-98047822,98056723-98056818,98058591-98058701,98062554-98062703,98064204-98064327	AAGGAGAATATATTAAAATGTTTATGCGAGGTCGGCCAATCACAATGTTCATTCCTTCTGATGTTGACAACTATGACGACATCAGAACAGAACTGCCTCCTGAGAAGCTCAAACTGGAGTGGGTATATGGTTATCGTGGAAAGGACTGTCGGGCTAATGTTTACCTTCTTCCTACTGGGGAAATTGTTTATTTCATAGCATCAGTAGTAGTACTATTTAATTATGAGGAGAGAACTCAACGACACTACCTGGGTCATACAGACTGTGTGAAATGCCTTTGCAACCCCATGTTAGAGTGTGGGATTCAGTTAGTCTATCTACACTGCAGATTATTGGACTTGGAACTTTTGAGCGTGGAGTTGGATGCCTGGATTTTTCAAAAGCAGATTCAGGTGTTCA…	98064204-98064327,98062554-98062703,98056723-98056818,98047688-98047822,98047438-98047573	AAGGAGAATATATTAAAATGTTTATGCGAGGTCGGCCAATCACAATGTTCATTCCTTCTGATGTTGACAACTATGACGACATCAGAACAGAACTGCCTCCTGAGAAGCTCAAACTGGAGTGGGTATATGGTTATCGTGGAAAGGACTGTCGGGCTAATGTTTACCTTCTTCCTACTGGGGAAATTGTTTATTTCATAGCATCAGTAGTAGTACTATTTAATTATGAGGAGAGAACTCAACGACACTACCTGGGTCATACAGACTGTGTGAAATGGATTCAGGTGTTCATTTATGTGTTATCGATGACTCCAATGAGCACATGCTTACTGTATGGGATTGGCAGAAAAAATCAAAAGGAGCAGAAATAAAGACAACAAATGAAGTCGTTTTGGCTGTGGA…	98047438-98047573,98047688-98047822,98056723-98056818,98058591-98058701,98059729-98059798,98062554-98062703,98064204-98064327	AAGGAGAATATATTAAAATGTTTATGCGAGGTCGGCCAATCACAATGTTCATTCCTTCTGATGTTGACAACTATGACGACATCAGAACAGAACTGCCTCCTGAGAAGCTCAAACTGGAGTGGGTATATGGTTATCGTGGAAAGGACTGTCGGGCTAATGTTTACCTTCTTCCTACTGGGGAAATTGTTTATTTCATAGCATCAGTAGTAGTACTATTTAATTATGAGGAGAGAACTCAACGACACTACCTGGGTCATACAGACTGTGTGAAATGCCTTGCTATACATCCTGACAAAATTAGGATTGCAACTGGACAGATAGCTGGAGTGGATAAGGATGGAAGGCCTTTGCAACCCCATGTTAGAGTGTGGGATTCAGTTAGTCTATCTACACTGCAGA…	98064204-98064327,98062554-98062703,98056723-98056818,98047688-98047822,98047438-98047573	AAGGAGAATATATTAAAATGTTTATGCGAGGTCGGCCAATCACAATGTTCATTCCTTCTGATGTTGACAACTATGACGACATCAGAACAGAACTGCCTCCTGAGAAGCTCAAACTGGAGTGGGTATATGGTTATCGTGGAAAGGACTGTCGGGCTAATGTTTACCTTCTTCCTACTGGGGAAATTGTTTATTTCATAGCATCAGTAGTAGTACTATTTAATTATGAGGAGAGAACTCAACGACACTACCTGGGTCATACAGACTGTGTGAAATGGATTCAGGTGTTCATTTATGTGTTATCGATGACTCCAATGAGCACATGCTTACTGTATGGGATTGGCAGAAAAAATCAAAAGGAGCAGAAATAAAGACAACAAATGAAGTCGTTTTGGCTGTGGA…	98047438-98047573,98047688-98047822,98056723-98056818,98058591-98058701,98059729-98059798,98062554-98062703,98064204-98064327	AAGGAGAATATATTAAAATGTTTATGCGAGGTCGGCCAATCACAATGTTCATTCCTTCTGATGTTGACAACTATGACGACATCAGAACAGAACTGCCTCCTGAGAAGCTCAAACTGGAGTGGGTATATGGTTATCGTGGAAAGGACTGTCGGGCTAATGTTTACCTTCTTCCTACTGGGGAAATTGTTTATTTCATAGCATCAGTAGTAGTACTATTTAATTATGAGGAGAGAACTCAACGACACTACCTGGGTCATACAGACTGTGTGAAATGCCTTGCTATACATCCTGACAAAATTAGGATTGCAACTGGACAGATAGCTGGAGTGGATAAGGATGGAAGGCCTTTGCAACCCCATGTTAGAGTGTGGGATTCAGTTAGTCTATCTACACTGCAGA…
	circ_2844	5:42538537|42543247	5	42538537	42543247	exon	ENSSSCG00000034407	+	1431.26	2049.61	969.44	1280.05	1432.59	1903.09	717.095	1459.23	2133.33	1553.19	42538537-42538669,42541717-42541861,42542665-42542882,42543191-42543247	ATGCCTTTGGTGCTTCATGAAGAATATTTCCAGATTTATCACAGACATTAAGCCTTTGCCACCCAACATAAAAGATAGACTGATTAAAATAATGAGCGTGCAAGGGCAGATAACAGATTCAAATATAAGTGAGATTTTACATCCTGAAGTCCAAACTCTAGATCTACGAAGCTGTGATATTTCAGATACTGCTCTCCTGCACCTATGTAACTGCAGAAAACTGAAGAAGTTAAATTTAAATTCCTCAAAAGAAAACAGAATTTCCATCACTTCAAAAGGAATAAAAGCTGTGGCTTCATCTTGTTCATATCTGCATGAAGCTTCTTTGAAAAGATGCTGCAATCTCACTGACGAAGGAGTTCTTGCTCTTGCTCTCAATTGCCGGCTGCTAAAGATCAT…	42538537-42538542,42542665-42542882,42543191-42543247	ATGCCTGAATAAAAGCTGTGGCTTCATCTTGTTCATATCTGCATGAAGCTTCTTTGAAAAGATGCTGCAATCTCACTGACGAAGGAGTTCTTGCTCTTGCTCTCAATTGCCGGCTGCTAAAGATCATTGATTTAGGAGGCTGCTTAGGGATTACTGATGTGTCCTTGCAGGCATTAGGAGAAAACTGCCCACTTTTGCAGTGTGTTGATTTTTCAGCCACTCAGGTATCTGACAGCGGCGTGGTTGCACTTGTTAGGGGACCTTGTGCCAAGAAATTAGAG	42538537-42538542,42542665-42542882,42543191-42543247	ATGCCTGAATAAAAGCTGTGGCTTCATCTTGTTCATATCTGCATGAAGCTTCTTTGAAAAGATGCTGCAATCTCACTGACGAAGGAGTTCTTGCTCTTGCTCTCAATTGCCGGCTGCTAAAGATCATTGATTTAGGAGGCTGCTTAGGGATTACTGATGTGTCCTTGCAGGCATTAGGAGAAAACTGCCCACTTTTGCAGTGTGTTGATTTTTCAGCCACTCAGGTATCTGACAGCGGCGTGGTTGCACTTGTTAGGGGACCTTGTGCCAAGAAATTAGAG	42538537-42538669,42541717-42541861,42542665-42542882,42543191-42543247	ATGCCTTTGGTGCTTCATGAAGAATATTTCCAGATTTATCACAGACATTAAGCCTTTGCCACCCAACATAAAAGATAGACTGATTAAAATAATGAGCGTGCAAGGGCAGATAACAGATTCAAATATAAGTGAGATTTTACATCCTGAAGTCCAAACTCTAGATCTACGAAGCTGTGATATTTCAGATACTGCTCTCCTGCACCTATGTAACTGCAGAAAACTGAAGAAGTTAAATTTAAATTCCTCAAAAGAAAACAGAATTTCCATCACTTCAAAAGGAATAAAAGCTGTGGCTTCATCTTGTTCATATCTGCATGAAGCTTCTTTGAAAAGATGCTGCAATCTCACTGACGAAGGAGTTCTTGCTCTTGCTCTCAATTGCCGGCTGCTAAAGATCAT…	42538537-42538669,42541717-42541861,42542665-42542882,42543191-42543247	ATGCCTTTGGTGCTTCATGAAGAATATTTCCAGATTTATCACAGACATTAAGCCTTTGCCACCCAACATAAAAGATAGACTGATTAAAATAATGAGCGTGCAAGGGCAGATAACAGATTCAAATATAAGTGAGATTTTACATCCTGAAGTCCAAACTCTAGATCTACGAAGCTGTGATATTTCAGATACTGCTCTCCTGCACCTATGTAACTGCAGAAAACTGAAGAAGTTAAATTTAAATTCCTCAAAAGAAAACAGAATTTCCATCACTTCAAAAGGAATAAAAGCTGTGGCTTCATCTTGTTCATATCTGCATGAAGCTTCTTTGAAAAGATGCTGCAATCTCACTGACGAAGGAGTTCTTGCTCTTGCTCTCAATTGCCGGCTGCTAAAGATCAT…	42538537-42538669,42542665-42542882,42543191-42543247	ATGCCTTTGGTGCTTCATGAAGAATATTTCCAGATTTATCACAGACATTAAGCCTTTGCCACCCAACATAAAAGATAGACTGATTAAAATAATGAGCGTGCAAGGGCAGATAACAGATTCAAATATAAGTGAGGAATAAAAGCTGTGGCTTCATCTTGTTCATATCTGCATGAAGCTTCTTTGAAAAGATGCTGCAATCTCACTGACGAAGGAGTTCTTGCTCTTGCTCTCAATTGCCGGCTGCTAAAGATCATTGATTTAGGAGGCTGCTTAGGGATTACTGATGTGTCCTTGCAGGCATTAGGAGAAAACTGCCCACTTTTGCAGTGTGTTGATTTTTCAGCCACTCAGGTATCTGACAGCGGCGTGGTTGCACTTGTTAGGGGACCTTGTGCCAAG…	42538537-42538669,42541717-42541861,42542665-42542882,42543191-42543247	ATGCCTTTGGTGCTTCATGAAGAATATTTCCAGATTTATCACAGACATTAAGCCTTTGCCACCCAACATAAAAGATAGACTGATTAAAATAATGAGCGTGCAAGGGCAGATAACAGATTCAAATATAAGTGAGATTTTACATCCTGAAGTCCAAACTCTAGATCTACGAAGCTGTGATATTTCAGATACTGCTCTCCTGCACCTATGTAACTGCAGAAAACTGAAGAAGTTAAATTTAAATTCCTCAAAAGAAAACAGAATTTCCATCACTTCAAAAGGAATAAAAGCTGTGGCTTCATCTTGTTCATATCTGCATGAAGCTTCTTTGAAAAGATGCTGCAATCTCACTGACGAAGGAGTTCTTGCTCTTGCTCTCAATTGCCGGCTGCTAAAGATCAT…	42538537-42538669,42541717-42541861,42542665-42542882,42543191-42543247	ATGCCTTTGGTGCTTCATGAAGAATATTTCCAGATTTATCACAGACATTAAGCCTTTGCCACCCAACATAAAAGATAGACTGATTAAAATAATGAGCGTGCAAGGGCAGATAACAGATTCAAATATAAGTGAGATTTTACATCCTGAAGTCCAAACTCTAGATCTACGAAGCTGTGATATTTCAGATACTGCTCTCCTGCACCTATGTAACTGCAGAAAACTGAAGAAGTTAAATTTAAATTCCTCAAAAGAAAACAGAATTTCCATCACTTCAAAAGGAATAAAAGCTGTGGCTTCATCTTGTTCATATCTGCATGAAGCTTCTTTGAAAAGATGCTGCAATCTCACTGACGAAGGAGTTCTTGCTCTTGCTCTCAATTGCCGGCTGCTAAAGATCAT…
	circ_7961	15:112808098|112896614	15	112808098	112896614	exon	ENSSSCG00000022830	-	1349.47	1696.23	1523.41	0	1142.28	2053.34	934.397	1361.94	1852.63	1550.58	112896609-112896614,112840121-112840242,112808098-112808302	GTTTCCAGTGCGCAGTTGACTGAGATCATCAACAGTTTGATTGCCCCTCTCAACTTGTCTCCAACATCATCACCTCTTTCCTCTAAGTCTTGTAGCCATAAATGTCTGGCTAATGGCATTTCCAGGAGTGCTTCAGAGAATTTAGATGAGCTCTCTTCCTCCAGTAGCTGGTTACTTAATCAGAAGCACAGTAAGAAAAGGAGAAAAGACAGAACAAGATTGAAATCTCCATCCTTGACTGTCATGAGCACAGCAGCTCGAACAAGGCCGCTTCAGAGTTTCCACAAACGAAAACTCTACAGATTGAGCCCTACTTTTTATTGGACTCCACAG	n/a	n/a	112896609-112896614,112840121-112840242,112808098-112808266	GTTTCCAGTGCGCAGTTGACTGAGATCATCAACAGTTTGATTGCCCCTCTCAACTTGTCTCCAACATCATCACCTCTTTCCTCTAAGTCTTGTAGCCATAAATGTCTGGCTAATGGCATTTCCAGGAGTAGCTGGTTACTTAATCAGAAGCACAGTAAGAAAAGGAGAAAAGACAGAACAAGATTGAAATCTCCATCCTTGACTGTCATGAGCACAGCAGCTCGAACAAGGCCGCTTCAGAGTTTCCACAAACGAAAACTCTACAGATTGAGCCCTACTTTTTATTGGACTCCACAG	n/a	n/a	112808098-112808302,112840121-112840242,112896609-112896614	GTTTCCAGTGCGCAGTTGACTGAGATCATCAACAGTTTGATTGCCCCTCTCAACTTGTCTCCAACATCATCACCTCTTTCCTCTAAGTCTTGTAGCCATAAATGTCTGGCTAATGGCATTTCCAGGAGTGCTTCAGAGAATTTAGATGAGCTCTCTTCCTCCAGTAGCTGGTTACTTAATCAGAAGCACAGTAAGAAAAGGAGAAAAGACAGAACAAGATTGAAATCTCCATCCTTGACTGTCATGAGCACAGCAGCTCGAACAAGGCCGCTTCAGAGTTTCCACAAACGAAAACTCTACAGATTGAGCCCTACTTTTTATTGGACTCCACAG	112808098-112808302,112840121-112840242,112896609-112896614	GTTTCCAGTGCGCAGTTGACTGAGATCATCAACAGTTTGATTGCCCCTCTCAACTTGTCTCCAACATCATCACCTCTTTCCTCTAAGTCTTGTAGCCATAAATGTCTGGCTAATGGCATTTCCAGGAGTGCTTCAGAGAATTTAGATGAGCTCTCTTCCTCCAGTAGCTGGTTACTTAATCAGAAGCACAGTAAGAAAAGGAGAAAAGACAGAACAAGATTGAAATCTCCATCCTTGACTGTCATGAGCACAGCAGCTCGAACAAGGCCGCTTCAGAGTTTCCACAAACGAAAACTCTACAGATTGAGCCCTACTTTTTATTGGACTCCACAG	112896609-112896614,112840121-112840242,112808098-112808302	GTTTCCAGTGCGCAGTTGACTGAGATCATCAACAGTTTGATTGCCCCTCTCAACTTGTCTCCAACATCATCACCTCTTTCCTCTAAGTCTTGTAGCCATAAATGTCTGGCTAATGGCATTTCCAGGAGTGCTTCAGAGAATTTAGATGAGCTCTCTTCCTCCAGTAGCTGGTTACTTAATCAGAAGCACAGTAAGAAAAGGAGAAAAGACAGAACAAGATTGAAATCTCCATCCTTGACTGTCATGAGCACAGCAGCTCGAACAAGGCCGCTTCAGAGTTTCCACAAACGAAAACTCTACAGATTGAGCCCTACTTTTTATTGGACTCCACAG	112808098-112808302,112840121-112840242,112896609-112896614	GTTTCCAGTGCGCAGTTGACTGAGATCATCAACAGTTTGATTGCCCCTCTCAACTTGTCTCCAACATCATCACCTCTTTCCTCTAAGTCTTGTAGCCATAAATGTCTGGCTAATGGCATTTCCAGGAGTGCTTCAGAGAATTTAGATGAGCTCTCTTCCTCCAGTAGCTGGTTACTTAATCAGAAGCACAGTAAGAAAAGGAGAAAAGACAGAACAAGATTGAAATCTCCATCCTTGACTGTCATGAGCACAGCAGCTCGAACAAGGCCGCTTCAGAGTTTCCACAAACGAAAACTCTACAGATTGAGCCCTACTTTTTATTGGACTCCACAG
	circ_7056	14:9478895|9480356	14	9478895	9480356	exon	ENSSSCG00000009652	-	940.541	636.087	2262.03	0	959.664	2704.39	782.286	889.432	1824.56	1550.17	9478895-9479044,9480104-9480199,9480289-9480356	GTGTGTTAGAAGAAGCTAGATTTTTTGGTATTGACTCATTGATTGAACACCTAGAAGTGGCAATAAAGAATTCTCAACCACCAGAGGATCATTCACCAATATCTCGAAAAGAATTTGTCCGATTTCTGCTAGCCACTCCAACCAAATCAGAATTGCGTTGCCAGGGTTTAAACTTCAGTGGTGCTGATCTTTCTCGTTTGGACCTTCGATACATTAACTTCAAAATGGCCAATTTAAGCCGCTGCAATCTTGCCCATGCTAATCTCTGCTGTGCAAATCTTGAACGAGCTGATCTCTCTGGATCAGTGCTTGAC	9478895-9479044,9480104-9480199,9480289-9480356	GTGTGTTAGAAGAAGCTAGATTTTTTGGTATTGACTCATTGATTGAACACCTAGAAGTGGCAATAAAGAATTCTCAACCACCAGAGGATCATTCACCAATATCTCGAAAAGAATTTGTCCGATTTCTGCTAGCCACTCCAACCAAATCAGAATTGCGTTGCCAGGGTTTAAACTTCAGTGGTGCTGATCTTTCTCGTTTGGACCTTCGATACATTAACTTCAAAATGGCCAATTTAAGCCGCTGCAATCTTGCCCATGCTAATCTCTGCTGTGCAAATCTTGAACGAGCTGATCTCTCTGGATCAGTGCTTGAC	9478895-9479044,9480104-9480199,9480289-9480356	GTGTGTTAGAAGAAGCTAGATTTTTTGGTATTGACTCATTGATTGAACACCTAGAAGTGGCAATAAAGAATTCTCAACCACCAGAGGATCATTCACCAATATCTCGAAAAGAATTTGTCCGATTTCTGCTAGCCACTCCAACCAAATCAGAATTGCGTTGCCAGGGTTTAAACTTCAGTGGTGCTGATCTTTCTCGTTTGGACCTTCGATACATTAACTTCAAAATGGCCAATTTAAGCCGCTGCAATCTTGCCCATGCTAATCTCTGCTGTGCAAATCTTGAACGAGCTGATCTCTCTGGATCAGTGCTTGAC	n/a	n/a	9478895-9479044,9480104-9480199,9480289-9480356	GTGTGTTAGAAGAAGCTAGATTTTTTGGTATTGACTCATTGATTGAACACCTAGAAGTGGCAATAAAGAATTCTCAACCACCAGAGGATCATTCACCAATATCTCGAAAAGAATTTGTCCGATTTCTGCTAGCCACTCCAACCAAATCAGAATTGCGTTGCCAGGGTTTAAACTTCAGTGGTGCTGATCTTTCTCGTTTGGACCTTCGATACATTAACTTCAAAATGGCCAATTTAAGCCGCTGCAATCTTGCCCATGCTAATCTCTGCTGTGCAAATCTTGAACGAGCTGATCTCTCTGGATCAGTGCTTGAC	9478895-9479044,9480104-9480199,9480289-9480356	GTGTGTTAGAAGAAGCTAGATTTTTTGGTATTGACTCATTGATTGAACACCTAGAAGTGGCAATAAAGAATTCTCAACCACCAGAGGATCATTCACCAATATCTCGAAAAGAATTTGTCCGATTTCTGCTAGCCACTCCAACCAAATCAGAATTGCGTTGCCAGGGTTTAAACTTCAGTGGTGCTGATCTTTCTCGTTTGGACCTTCGATACATTAACTTCAAAATGGCCAATTTAAGCCGCTGCAATCTTGCCCATGCTAATCTCTGCTGTGCAAATCTTGAACGAGCTGATCTCTCTGGATCAGTGCTTGAC	9478895-9479044,9480104-9480199,9480289-9480356	GTGTGTTAGAAGAAGCTAGATTTTTTGGTATTGACTCATTGATTGAACACCTAGAAGTGGCAATAAAGAATTCTCAACCACCAGAGGATCATTCACCAATATCTCGAAAAGAATTTGTCCGATTTCTGCTAGCCACTCCAACCAAATCAGAATTGCGTTGCCAGGGTTTAAACTTCAGTGGTGCTGATCTTTCTCGTTTGGACCTTCGATACATTAACTTCAAAATGGCCAATTTAAGCCGCTGCAATCTTGCCCATGCTAATCTCTGCTGTGCAAATCTTGAACGAGCTGATCTCTCTGGATCAGTGCTTGAC	9478895-9479044,9480104-9480199,9480289-9480356	GTGTGTTAGAAGAAGCTAGATTTTTTGGTATTGACTCATTGATTGAACACCTAGAAGTGGCAATAAAGAATTCTCAACCACCAGAGGATCATTCACCAATATCTCGAAAAGAATTTGTCCGATTTCTGCTAGCCACTCCAACCAAATCAGAATTGCGTTGCCAGGGTTTAAACTTCAGTGGTGCTGATCTTTCTCGTTTGGACCTTCGATACATTAACTTCAAAATGGCCAATTTAAGCCGCTGCAATCTTGCCCATGCTAATCTCTGCTGTGCAAATCTTGAACGAGCTGATCTCTCTGGATCAGTGCTTGAC
	circ_5567	11:1141224|1141776	11	1141224	1141776	exon	ENSSSCG00000009276	-	1513.04	2473.67	1338.75	1760.07	1771.38	1502.44	1521.11	1348.05	1796.49	1542.02	1141224-1141398,1141619-1141776	GTACATCGGAAGATCAGAGAAGATTCTGACATGGCCCAGGACTCCCTGCAGTGCCTCGCCCAGCTGGCGTCTCTTCACGGGCCCATCTTCCCTGACGAAGGGTCCCAGGTTGACTACCTGGCACACTTCATCGAGGGGCTGCTGAACACCATCAACGGGATCGAGATAGAAGACTCTGAAGCGGTGGGGATCTCCAGCATCATCAGCAACCTGGTGACCGTGTTCCCGCGGAGCGTTTTGACGGCCATTCCCAGTGAGCTGTTCTCGTCCTTTGTGAACTGCCTCACGCACCTCACCTGCTCCTTCGGGCGCAGCGCGGCGCTGGAGGAAGTG	1141224-1141398,1141771-1141776	GTACATGATCGAGATAGAAGACTCTGAAGCGGTGGGGATCTCCAGCATCATCAGCAACCTGGTGACCGTGTTCCCGCGGAGCGTTTTGACGGCCATTCCCAGTGAGCTGTTCTCGTCCTTTGTGAACTGCCTCACGCACCTCACCTGCTCCTTCGGGCGCAGCGCGGCGCTGGAGGAAGTG	1141224-1141398,1141619-1141776	GTACATCGGAAGATCAGAGAAGATTCTGACATGGCCCAGGACTCCCTGCAGTGCCTCGCCCAGCTGGCGTCTCTTCACGGGCCCATCTTCCCTGACGAAGGGTCCCAGGTTGACTACCTGGCACACTTCATCGAGGGGCTGCTGAACACCATCAACGGGATCGAGATAGAAGACTCTGAAGCGGTGGGGATCTCCAGCATCATCAGCAACCTGGTGACCGTGTTCCCGCGGAGCGTTTTGACGGCCATTCCCAGTGAGCTGTTCTCGTCCTTTGTGAACTGCCTCACGCACCTCACCTGCTCCTTCGGGCGCAGCGCGGCGCTGGAGGAAGTG	1141224-1141398,1141619-1141776	GTACATCGGAAGATCAGAGAAGATTCTGACATGGCCCAGGACTCCCTGCAGTGCCTCGCCCAGCTGGCGTCTCTTCACGGGCCCATCTTCCCTGACGAAGGGTCCCAGGTTGACTACCTGGCACACTTCATCGAGGGGCTGCTGAACACCATCAACGGGATCGAGATAGAAGACTCTGAAGCGGTGGGGATCTCCAGCATCATCAGCAACCTGGTGACCGTGTTCCCGCGGAGCGTTTTGACGGCCATTCCCAGTGAGCTGTTCTCGTCCTTTGTGAACTGCCTCACGCACCTCACCTGCTCCTTCGGGCGCAGCGCGGCGCTGGAGGAAGTG	1141224-1141398,1141619-1141776	GTACATCGGAAGATCAGAGAAGATTCTGACATGGCCCAGGACTCCCTGCAGTGCCTCGCCCAGCTGGCGTCTCTTCACGGGCCCATCTTCCCTGACGAAGGGTCCCAGGTTGACTACCTGGCACACTTCATCGAGGGGCTGCTGAACACCATCAACGGGATCGAGATAGAAGACTCTGAAGCGGTGGGGATCTCCAGCATCATCAGCAACCTGGTGACCGTGTTCCCGCGGAGCGTTTTGACGGCCATTCCCAGTGAGCTGTTCTCGTCCTTTGTGAACTGCCTCACGCACCTCACCTGCTCCTTCGGGCGCAGCGCGGCGCTGGAGGAAGTG	1141224-1141398,1141619-1141776	GTACATCGGAAGATCAGAGAAGATTCTGACATGGCCCAGGACTCCCTGCAGTGCCTCGCCCAGCTGGCGTCTCTTCACGGGCCCATCTTCCCTGACGAAGGGTCCCAGGTTGACTACCTGGCACACTTCATCGAGGGGCTGCTGAACACCATCAACGGGATCGAGATAGAAGACTCTGAAGCGGTGGGGATCTCCAGCATCATCAGCAACCTGGTGACCGTGTTCCCGCGGAGCGTTTTGACGGCCATTCCCAGTGAGCTGTTCTCGTCCTTTGTGAACTGCCTCACGCACCTCACCTGCTCCTTCGGGCGCAGCGCGGCGCTGGAGGAAGTG	1141224-1141398,1141619-1141776	GTACATCGGAAGATCAGAGAAGATTCTGACATGGCCCAGGACTCCCTGCAGTGCCTCGCCCAGCTGGCGTCTCTTCACGGGCCCATCTTCCCTGACGAAGGGTCCCAGGTTGACTACCTGGCACACTTCATCGAGGGGCTGCTGAACACCATCAACGGGATCGAGATAGAAGACTCTGAAGCGGTGGGGATCTCCAGCATCATCAGCAACCTGGTGACCGTGTTCCCGCGGAGCGTTTTGACGGCCATTCCCAGTGAGCTGTTCTCGTCCTTTGTGAACTGCCTCACGCACCTCACCTGCTCCTTCGGGCGCAGCGCGGCGCTGGAGGAAGTG	1141224-1141398,1141619-1141776	GTACATCGGAAGATCAGAGAAGATTCTGACATGGCCCAGGACTCCCTGCAGTGCCTCGCCCAGCTGGCGTCTCTTCACGGGCCCATCTTCCCTGACGAAGGGTCCCAGGTTGACTACCTGGCACACTTCATCGAGGGGCTGCTGAACACCATCAACGGGATCGAGATAGAAGACTCTGAAGCGGTGGGGATCTCCAGCATCATCAGCAACCTGGTGACCGTGTTCCCGCGGAGCGTTTTGACGGCCATTCCCAGTGAGCTGTTCTCGTCCTTTGTGAACTGCCTCACGCACCTCACCTGCTCCTTCGGGCGCAGCGCGGCGCTGGAGGAAGTG
	circ_6139	12:59319172|59323398	12	59319172	59323398	exon	ENSSSCG00000018039	+	0	2049.61	2169.7	1000.04	1304.84	2654.31	0	1431.43	2021.05	1526.7	n/a	n/a	59319172-59319344,59320434-59320524,59321588-59321766,59322533-59322587,59323297-59323398	GAACAAAAAATCTGCCAACGTTATGATCAGCTCATGGAAGCATGGGAGAAAAAAGTGGACAGAATAGAAAATAATCCTCGGAGGAAAGCTAAAGAAAGCAAAACAAGGGAATACTATGAAAAGCAGTTTCCAGAAATTCGAAAACAAAGAGAACAGCAGGAAAGGTTTCAGCGAGTTGGGCAGAGGGGAGCTGGTCTTTCAGCCACCATTGCTAGGAGTGAACATGAGATCTCTGAAATTATTGATGGGCTCTCTGAACAGGAGAATAATGAGAAACAAATGCGGCAGCTCTCTGTAATCCCACCTATGATGTTTGATGCAGAACAAAGACGGGTCAAGTTCATTAACATGAATGGGCTTATGGAGGATCCTATGAAGGTTTATAAAGATAGGCAGTTC…	59319172-59319344,59320434-59320524,59321588-59321766,59322533-59322587,59323297-59323398	GAACAAAAAATCTGCCAACGTTATGATCAGCTCATGGAAGCATGGGAGAAAAAAGTGGACAGAATAGAAAATAATCCTCGGAGGAAAGCTAAAGAAAGCAAAACAAGGGAATACTATGAAAAGCAGTTTCCAGAAATTCGAAAACAAAGAGAACAGCAGGAAAGGTTTCAGCGAGTTGGGCAGAGGGGAGCTGGTCTTTCAGCCACCATTGCTAGGAGTGAACATGAGATCTCTGAAATTATTGATGGGCTCTCTGAACAGGAGAATAATGAGAAACAAATGCGGCAGCTCTCTGTAATCCCACCTATGATGTTTGATGCAGAACAAAGACGGGTCAAGTTCATTAACATGAATGGGCTTATGGAGGATCCTATGAAGGTTTATAAAGATAGGCAGTTC…	59319172-59319344,59320434-59320524,59321588-59321766,59322533-59322587,59323393-59323398	GAACAAAAAATCTGCCAACGTTATGATCAGCTCATGGAAGCATGGGAGAAAAAAGTGGACAGAATAGAAAATAATCCTCGGAGGAAAGCTAAAGAAAGCAAAACAAGGGAATACTATGAAAAGCAGTTTCCAGAAATTCGAAAACAAAGAGAACAGCAGGAAAGGTTTCAGCGAGTTGGGCAGAGGGGAGCTGGTCTTTCAGCCACCATTGCTAGGAGTGAACATGAGATCTCTGAAATTATTGATGGGCTCTCTGAACAGGAGAATAATGAGAAACAAATGCGGCAGCTCTCTGTAATCCCACCTATGATGTTTGATGCAGAACAAAGACGGGTCAAGTTCATTAACATGAATGGGCTTATGGAGGATCCTATGAAGGTTTATAAAGATAGGCAGTTC…	59319172-59319344,59320434-59320524,59321588-59321766,59322533-59322587,59323297-59323398	GAACAAAAAATCTGCCAACGTTATGATCAGCTCATGGAAGCATGGGAGAAAAAAGTGGACAGAATAGAAAATAATCCTCGGAGGAAAGCTAAAGAAAGCAAAACAAGGGAATACTATGAAAAGCAGTTTCCAGAAATTCGAAAACAAAGAGAACAGCAGGAAAGGTTTCAGCGAGTTGGGCAGAGGGGAGCTGGTCTTTCAGCCACCATTGCTAGGAGTGAACATGAGATCTCTGAAATTATTGATGGGCTCTCTGAACAGGAGAATAATGAGAAACAAATGCGGCAGCTCTCTGTAATCCCACCTATGATGTTTGATGCAGAACAAAGACGGGTCAAGTTCATTAACATGAATGGGCTTATGGAGGATCCTATGAAGGTTTATAAAGATAGGCAGTTC…	n/a	n/a	59319172-59319344,59320434-59320524,59321588-59321766,59322533-59322587,59323297-59323398	GAACAAAAAATCTGCCAACGTTATGATCAGCTCATGGAAGCATGGGAGAAAAAAGTGGACAGAATAGAAAATAATCCTCGGAGGAAAGCTAAAGAAAGCAAAACAAGGGAATACTATGAAAAGCAGTTTCCAGAAATTCGAAAACAAAGAGAACAGCAGGAAAGGTTTCAGCGAGTTGGGCAGAGGGGAGCTGGTCTTTCAGCCACCATTGCTAGGAGTGAACATGAGATCTCTGAAATTATTGATGGGCTCTCTGAACAGGAGAATAATGAGAAACAAATGCGGCAGCTCTCTGTAATCCCACCTATGATGTTTGATGCAGAACAAAGACGGGTCAAGTTCATTAACATGAATGGGCTTATGGAGGATCCTATGAAGGTTTATAAAGATAGGCAGTTC…	59319172-59319344,59321588-59321766,59322533-59322587,59323297-59323398	GAACAAAAAATCTGCCAACGTTATGATCAGCTCATGGAAGCATGGGAGAAAAAAGTGGACAGAATAGAAAATAATCCTCGGAGGAAAGCTAAAGAAAGCAAAACAAGGGAATACTATGAAAAGCAGTTTCCAGAAATTCGAAAACAAAGAGAACAGCAGGAAAGGTTTCAGCGAATAATGAGAAACAAATGCGGCAGCTCTCTGTAATCCCACCTATGATGTTTGATGCAGAACAAAGACGGGTCAAGTTCATTAACATGAATGGGCTTATGGAGGATCCTATGAAGGTTTATAAAGATAGGCAGTTCATGAATGTTTGGACTGACCATGAGAAGGAGATCTTTAAGGACAAATTTATCCAACATCCTAAAAACTTCGGACTAATCGCATCTTACTTGG…
	circ_2546	4:99515003|99537986	4	99515003	99537986	exon	ENSSSCG00000037355	+	1145.01	494.735	1338.75	0	744.623	1627.64	2564.16	1695.48	0	1471.82	99515003-99515061,99519557-99519599,99537775-99537986/99515003-99515061,99515971-99516021,99519557-99519599,99537775-99537986	GAATATATTTGTCCCAGATGTGAATCAGGATTTATTGAAGAAGTGACAGATGATTCCAGTTTTTTAGGTGGTGGCGGCAGTACATCAACACATTTTGCAGAGTTCTGGGACCATTTGGACCCCACGATGTTTTTCCAAGATTTTAGACCCTTTCTAAGTAGCAGTCTACTGGACCAAGATAATAGAGCCAGTGAGAGGGGTCACCAAACTCACACTGACTTCTGGGGACCAAGTCGGCCTCCGCGGCTGTCAATGACTCAGAGATACAGATCTCGAGGAAGTACTCGTCCTGATAGATCCCCAGCTTTTGAAAGGAATATATTTGTCCCAGATGTGAATCAGGATTTATTGAAGAAGTGACAGATGATTCCAGAGTATAAAGTTGAAGGTCCCTTCCAC…	99515003-99515061,99519557-99519599,99537775-99537986/99515003-99515061,99515971-99516021,99519557-99519599,99537775-99537986	GAATATATTTGTCCCAGATGTGAATCAGGATTTATTGAAGAAGTGACAGATGATTCCAGTTTTTTAGGTGGTGGCGGCAGTACATCAACACATTTTGCAGAGTTCTGGGACCATTTGGACCCCACGATGTTTTTCCAAGATTTTAGACCCTTTCTAAGTAGCAGTCTACTGGACCAAGATAATAGAGCCAGTGAGAGGGGTCACCAAACTCACACTGACTTCTGGGGACCAAGTCGGCCTCCGCGGCTGTCAATGACTCAGAGATACAGATCTCGAGGAAGTACTCGTCCTGATAGATCCCCAGCTTTTGAAAGGAATATATTTGTCCCAGATGTGAATCAGGATTTATTGAAGAAGTGACAGATGATTCCAGAGTATAAAGTTGAAGGTCCCTTCCAC…	99515003-99515061,99519557-99519599,99537775-99537986	GAATATATTTGTCCCAGATGTGAATCAGGATTTATTGAAGAAGTGACAGATGATTCCAGTTTTTTAGGTGGTGGCGGCAGTACATCAACACATTTTGCAGAGTTCTGGGACCATTTGGACCCCACGATGTTTTTCCAAGATTTTAGACCCTTTCTAAGTAGCAGTCTACTGGACCAAGATAATAGAGCCAGTGAGAGGGGTCACCAAACTCACACTGACTTCTGGGGACCAAGTCGGCCTCCGCGGCTGTCAATGACTCAGAGATACAGATCTCGAGGAAGTACTCGTCCTGATAGATCCCCAGCTTTTGAAAG	n/a	n/a	99515003-99515061,99519557-99519599,99537775-99537986/99515003-99515061,99515971-99516021,99519557-99519599,99537775-99537986	GAATATATTTGTCCCAGATGTGAATCAGGATTTATTGAAGAAGTGACAGATGATTCCAGTTTTTTAGGTGGTGGCGGCAGTACATCAACACATTTTGCAGAGTTCTGGGACCATTTGGACCCCACGATGTTTTTCCAAGATTTTAGACCCTTTCTAAGTAGCAGTCTACTGGACCAAGATAATAGAGCCAGTGAGAGGGGTCACCAAACTCACACTGACTTCTGGGGACCAAGTCGGCCTCCGCGGCTGTCAATGACTCAGAGATACAGATCTCGAGGAAGTACTCGTCCTGATAGATCCCCAGCTTTTGAAAGGAATATATTTGTCCCAGATGTGAATCAGGATTTATTGAAGAAGTGACAGATGATTCCAGAGTATAAAGTTGAAGGTCCCTTCCAC…	99515003-99515061,99519557-99519599,99537775-99537986/99515003-99515061,99515971-99516021,99519557-99519599,99537775-99537986/99515003-99515061,99515971-99516021,99519557-99519599,99533807-99533846,99537775-99537986	GAATATATTTGTCCCAGATGTGAATCAGGATTTATTGAAGAAGTGACAGATGATTCCAGTTTTTTAGGTGGTGGCGGCAGTACATCAACACATTTTGCAGAGTTCTGGGACCATTTGGACCCCACGATGTTTTTCCAAGATTTTAGACCCTTTCTAAGTAGCAGTCTACTGGACCAAGATAATAGAGCCAGTGAGAGGGGTCACCAAACTCACACTGACTTCTGGGGACCAAGTCGGCCTCCGCGGCTGTCAATGACTCAGAGATACAGATCTCGAGGAAGTACTCGTCCTGATAGATCCCCAGCTTTTGAAAGGAATATATTTGTCCCAGATGTGAATCAGGATTTATTGAAGAAGTGACAGATGATTCCAGAGTATAAAGTTGAAGGTCCCTTCCAC…	99515003-99515061,99519557-99519599,99537775-99537986/99515003-99515061,99515971-99516021,99519557-99519599,99537775-99537986	GAATATATTTGTCCCAGATGTGAATCAGGATTTATTGAAGAAGTGACAGATGATTCCAGTTTTTTAGGTGGTGGCGGCAGTACATCAACACATTTTGCAGAGTTCTGGGACCATTTGGACCCCACGATGTTTTTCCAAGATTTTAGACCCTTTCTAAGTAGCAGTCTACTGGACCAAGATAATAGAGCCAGTGAGAGGGGTCACCAAACTCACACTGACTTCTGGGGACCAAGTCGGCCTCCGCGGCTGTCAATGACTCAGAGATACAGATCTCGAGGAAGTACTCGTCCTGATAGATCCCCAGCTTTTGAAAGGAATATATTTGTCCCAGATGTGAATCAGGATTTATTGAAGAAGTGACAGATGATTCCAGAGTATAAAGTTGAAGGTCCCTTCCAC…	n/a	n/a
	circ_8285	17:13008092|13031589	17	13008092	13031589	exon	ENSSSCG00000007034	+	1349.47	2756.38	2123.53	1840.07	2017.36	1377.24	2020.9	1070.1	1403.51	1467.94	13008092-13008286,13012792-13012850,13031500-13031589	CAATGCTGGGGTGAAAACAGCACTGCTCGAGGCTCATTCTGAAATGGGGAGCACTGAGATTCTGGAGAAAGAGACCTCAGGAAGCCTCAGTAATGGAACCAGCAGCAATGTAGAAGCAGCCAAAAGGTTGGCCAAGCGCCTTTATCAACTGGACAGGTTCAAAAGATCGGATGTGGCAAAGCACCTGGGCAAGAAATGGAGTCCATTGCCTCACCTGTGCAGTGATGCTTCTGAACACAGACCTCCACGGCCATAATATTGGAAAGAAGATGACCTGCCAAGAGTTCATTGCAAACCTCCAAGGGGTAGATGAGGGTGGTGATTTCTCCAAGGATCTACTGAAA	13008092-13008286,13031500-13031589	CAATGCTGGGGTGAAAACAGCACTGCTCGAGGCTCATTCTGAAATGGGGAGCACTGAGATTCTGGAGAAAGAGACCTCAGGAAGCCTCAGTAATGGAACCAGCAGCAATGTAGAAGCAGCCAAAAGGTTGGCCAAGCGCCTTTATCAACTGGACAGGTTCAAAAGATCGGATGTGGCAAAGCACCTGGGCAAGAAAATATTGGAAAGAAGATGACCTGCCAAGAGTTCATTGCAAACCTCCAAGGGGTAGATGAGGGTGGTGATTTCTCCAAGGATCTACTGAAA	13008092-13008286,13012792-13012850,13031500-13031589	CAATGCTGGGGTGAAAACAGCACTGCTCGAGGCTCATTCTGAAATGGGGAGCACTGAGATTCTGGAGAAAGAGACCTCAGGAAGCCTCAGTAATGGAACCAGCAGCAATGTAGAAGCAGCCAAAAGGTTGGCCAAGCGCCTTTATCAACTGGACAGGTTCAAAAGATCGGATGTGGCAAAGCACCTGGGCAAGAAATGGAGTCCATTGCCTCACCTGTGCAGTGATGCTTCTGAACACAGACCTCCACGGCCATAATATTGGAAAGAAGATGACCTGCCAAGAGTTCATTGCAAACCTCCAAGGGGTAGATGAGGGTGGTGATTTCTCCAAGGATCTACTGAAA	13008092-13008286,13008391-13008471,13012792-13012850,13031500-13031589	CAATGCTGGGGTGAAAACAGCACTGCTCGAGGCTCATTCTGAAATGGGGAGCACTGAGATTCTGGAGAAAGAGACCTCAGGAAGCCTCAGTAATGGAACCAGCAGCAATGTAGAAGCAGCCAAAAGGTTGGCCAAGCGCCTTTATCAACTGGACAGGTTCAAAAGATCGGATGTGGCAAAGCACCTGGGCAAGAACAATGAATTTAGCAGACTGGTTGCAGAAGAATATTTGAAGTTTTTTGATTTTACAGGAATGACACTGGATCAGTCTCTCAGATGGAGTCCATTGCCTCACCTGTGCAGTGATGCTTCTGAACACAGACCTCCACGGCCATAATATTGGAAAGAAGATGACCTGCCAAGAGTTCATTGCAAACCTCCAAGGGGTAGATGAGGGTG…	13008092-13008286,13008391-13008471,13012792-13012850,13031500-13031589	CAATGCTGGGGTGAAAACAGCACTGCTCGAGGCTCATTCTGAAATGGGGAGCACTGAGATTCTGGAGAAAGAGACCTCAGGAAGCCTCAGTAATGGAACCAGCAGCAATGTAGAAGCAGCCAAAAGGTTGGCCAAGCGCCTTTATCAACTGGACAGGTTCAAAAGATCGGATGTGGCAAAGCACCTGGGCAAGAACAATGAATTTAGCAGACTGGTTGCAGAAGAATATTTGAAGTTTTTTGATTTTACAGGAATGACACTGGATCAGTCTCTCAGATGGAGTCCATTGCCTCACCTGTGCAGTGATGCTTCTGAACACAGACCTCCACGGCCATAATATTGGAAAGAAGATGACCTGCCAAGAGTTCATTGCAAACCTCCAAGGGGTAGATGAGGGTG…	13008092-13008286,13008391-13008471,13010175-13010287,13012792-13012850,13031500-13031589	CAATGCTGGGGTGAAAACAGCACTGCTCGAGGCTCATTCTGAAATGGGGAGCACTGAGATTCTGGAGAAAGAGACCTCAGGAAGCCTCAGTAATGGAACCAGCAGCAATGTAGAAGCAGCCAAAAGGTTGGCCAAGCGCCTTTATCAACTGGACAGGTTCAAAAGATCGGATGTGGCAAAGCACCTGGGCAAGAACAATGAATTTAGCAGACTGGTTGCAGAAGAATATTTGAAGTTTTTTGATTTTACAGGAATGACACTGGATCAGTCTCTCAGGTATTTTTTTAAAGCATTTTCTCTTGTGGGAGAAACCCAAGAACGAGAGAGAGTTTTAATACACTTCTCCAATAGATATTTTTATTGTAACCCAGATACCATTGCTTCACAAGATGGAGTCCA…	13008092-13008286,13012792-13012850,13031500-13031589	CAATGCTGGGGTGAAAACAGCACTGCTCGAGGCTCATTCTGAAATGGGGAGCACTGAGATTCTGGAGAAAGAGACCTCAGGAAGCCTCAGTAATGGAACCAGCAGCAATGTAGAAGCAGCCAAAAGGTTGGCCAAGCGCCTTTATCAACTGGACAGGTTCAAAAGATCGGATGTGGCAAAGCACCTGGGCAAGAAATGGAGTCCATTGCCTCACCTGTGCAGTGATGCTTCTGAACACAGACCTCCACGGCCATAATATTGGAAAGAAGATGACCTGCCAAGAGTTCATTGCAAACCTCCAAGGGGTAGATGAGGGTGGTGATTTCTCCAAGGATCTACTGAAA	13008092-13008286,13008391-13008471,13010175-13010287,13012792-13012850,13031500-13031589	CAATGCTGGGGTGAAAACAGCACTGCTCGAGGCTCATTCTGAAATGGGGAGCACTGAGATTCTGGAGAAAGAGACCTCAGGAAGCCTCAGTAATGGAACCAGCAGCAATGTAGAAGCAGCCAAAAGGTTGGCCAAGCGCCTTTATCAACTGGACAGGTTCAAAAGATCGGATGTGGCAAAGCACCTGGGCAAGAACAATGAATTTAGCAGACTGGTTGCAGAAGAATATTTGAAGTTTTTTGATTTTACAGGAATGACACTGGATCAGTCTCTCAGGTATTTTTTTAAAGCATTTTCTCTTGTGGGAGAAACCCAAGAACGAGAGAGAGTTTTAATACACTTCTCCAATAGATATTTTTATTGTAACCCAGATACCATTGCTTCACAAGATGGAGTCCA…
	circ_0175	1:45173524|45175843	1	45173524	45175843	exon	ENSSSCG00000025941	+	1758.4	1060.15	1569.57	2440.1	1707.05	1176.91	1521.11	1250.76	1880.7	1457.37	45173524-45174073,45175190-45175282,45175713-45175843	CAGTTCTGTGGTGTTCTTGGTCACACATTTATGGAGTTTCTGAAGGGCAGTGGAGATTACTGCCAGGCACAGCACGACCTTTATGCAGATGAGTGAACTGTAAAAACTCATTGCTACTCCACCAAGAAGCCCCCATAAGAGTGGTTAACCTGGACACAGAAGTGTTGAATTAAAATCCACAGAGCATTTTTTACAAGAGTTCTGACCTGGATGGGGTAAACCTCAGTGCACTTCCTTTCTATTGCCTCAGTATTACTGGATTGAAAAGTTGCTGCTTCTTTTTAGGAGGTTCATTTCATTTCCCATTACTCCCAACTTCATACTCAGAAGCACTGAGAATTTCAAGTGGAGTATATTGAAGTAGACTCAGTTTCTTTGCATCATTTCTGTATTGAGTTT…	45173524-45173529,45175190-45175282,45175713-45175843	CAGTTCGAACTTAAGAAGTATGGAGTTACCACAATAGTAAGAGTATGTGAAGCAACCTATGATACTACTCTTGTGGAGAAGGAAGGCATCCATGTTCTCGATTGGCCTTTTGATGATGGTGCACCACCATCTAACCAGATTGTTGATGACTGGTTAAGTCTTGTGAAAATTAAGTTTCGTGAAGATCCTGGTTGTTGTATTGCTGTTCATTGTGTTGCAGGACTTGGGAG	45173524-45173529,45175190-45175282,45175713-45175843	CAGTTCGAACTTAAGAAGTATGGAGTTACCACAATAGTAAGAGTATGTGAAGCAACCTATGATACTACTCTTGTGGAGAAGGAAGGCATCCATGTTCTCGATTGGCCTTTTGATGATGGTGCACCACCATCTAACCAGATTGTTGATGACTGGTTAAGTCTTGTGAAAATTAAGTTTCGTGAAGATCCTGGTTGTTGTATTGCTGTTCATTGTGTTGCAGGACTTGGGAG	45173524-45173529,45175190-45175282,45175713-45175843	CAGTTCGAACTTAAGAAGTATGGAGTTACCACAATAGTAAGAGTATGTGAAGCAACCTATGATACTACTCTTGTGGAGAAGGAAGGCATCCATGTTCTCGATTGGCCTTTTGATGATGGTGCACCACCATCTAACCAGATTGTTGATGACTGGTTAAGTCTTGTGAAAATTAAGTTTCGTGAAGATCCTGGTTGTTGTATTGCTGTTCATTGTGTTGCAGGACTTGGGAG	45173524-45174073,45175190-45175282,45175713-45175843	CAGTTCTGTGGTGTTCTTGGTCACACATTTATGGAGTTTCTGAAGGGCAGTGGAGATTACTGCCAGGCACAGCACGACCTTTATGCAGATGAGTGAACTGTAAAAACTCATTGCTACTCCACCAAGAAGCCCCCATAAGAGTGGTTAACCTGGACACAGAAGTGTTGAATTAAAATCCACAGAGCATTTTTTACAAGAGTTCTGACCTGGATGGGGTAAACCTCAGTGCACTTCCTTTCTATTGCCTCAGTATTACTGGATTGAAAAGTTGCTGCTTCTTTTTAGGAGGTTCATTTCATTTCCCATTACTCCCAACTTCATACTCAGAAGCACTGAGAATTTCAAGTGGAGTATATTGAAGTAGACTCAGTTTCTTTGCATCATTTCTGTATTGAGTTT…	45173524-45174073,45175190-45175282,45175713-45175843	CAGTTCTGTGGTGTTCTTGGTCACACATTTATGGAGTTTCTGAAGGGCAGTGGAGATTACTGCCAGGCACAGCACGACCTTTATGCAGATGAGTGAACTGTAAAAACTCATTGCTACTCCACCAAGAAGCCCCCATAAGAGTGGTTAACCTGGACACAGAAGTGTTGAATTAAAATCCACAGAGCATTTTTTACAAGAGTTCTGACCTGGATGGGGTAAACCTCAGTGCACTTCCTTTCTATTGCCTCAGTATTACTGGATTGAAAAGTTGCTGCTTCTTTTTAGGAGGTTCATTTCATTTCCCATTACTCCCAACTTCATACTCAGAAGCACTGAGAATTTCAAGTGGAGTATATTGAAGTAGACTCAGTTTCTTTGCATCATTTCTGTATTGAGTTT…	45173524-45174073,45175190-45175282,45175713-45175843	CAGTTCTGTGGTGTTCTTGGTCACACATTTATGGAGTTTCTGAAGGGCAGTGGAGATTACTGCCAGGCACAGCACGACCTTTATGCAGATGAGTGAACTGTAAAAACTCATTGCTACTCCACCAAGAAGCCCCCATAAGAGTGGTTAACCTGGACACAGAAGTGTTGAATTAAAATCCACAGAGCATTTTTTACAAGAGTTCTGACCTGGATGGGGTAAACCTCAGTGCACTTCCTTTCTATTGCCTCAGTATTACTGGATTGAAAAGTTGCTGCTTCTTTTTAGGAGGTTCATTTCATTTCCCATTACTCCCAACTTCATACTCAGAAGCACTGAGAATTTCAAGTGGAGTATATTGAAGTAGACTCAGTTTCTTTGCATCATTTCTGTATTGAGTTT…	45173524-45173529,45175190-45175282,45175713-45175843	CAGTTCGAACTTAAGAAGTATGGAGTTACCACAATAGTAAGAGTATGTGAAGCAACCTATGATACTACTCTTGTGGAGAAGGAAGGCATCCATGTTCTCGATTGGCCTTTTGATGATGGTGCACCACCATCTAACCAGATTGTTGATGACTGGTTAAGTCTTGTGAAAATTAAGTTTCGTGAAGATCCTGGTTGTTGTATTGCTGTTCATTGTGTTGCAGGACTTGGGAG
	circ_7857	15:93992834|94001331	15	93992834	94001331	exon	ENSSSCG00000016036	+	1349.47	2615.03	1292.59	0	1314.27	2453.99	1260.35	2084.61	0	1449.74	93992834-93992899,93994131-93994221,93998198-93998322,93999621-93999691,94000637-94000756,94001243-94001331	CTCTATTCTTGTTCCTTTGATGGCACGATTAAACTGTGGGACTATGTAGATGGCATTCTGATAAAGACTTTCATAGTTGGATGTAAACTCCATGCCCTCTTTACTCTTACGTATACTGAGGATTCTGTCTTTGTTATAATAAATAAAGAAAAACCAGATGTGTTTCAGCTGGTTTCAGTGAAACTACCAAAATCATCAAGTCAGGAAGTGGAAGCTAAGGAGCTTTCCATTGTTTTGGATTACATAAACCAGTCACCCAAGTGCATTGCCTTTGGAAATGAGGGAGAATATGTTGCTGCAGTACGGGACTTTTACTTGTCTGTTTATTTTTTCAAAAAGAAAACAACATCAAGATTTACTTTATCATCATCCAAAAGTAAGAAACATGCTAAGAACAAT…	93992834-93992899,93994131-93994221,93998198-93998322,94000637-94000756,94001243-94001331	CTCTATTCTTGTTCCTTTGATGGCACGATTAAACTGTGGGACTATGTAGATGGCATTCTGATAAAGACTTTCATAGTTGGATGTAAACTCCATGCCCTCTTTACTCTTACGTATACTGAGGATTCTGTCTTTGTTATAATAAATAAAGAAAAACCAGATGTGTTTCAGCTGGTTTCAGTGAAACTACCAAAATCATCAAGTCAGGAAGTGGAAGCTAAGGAGCTTTCCATTGTTTTGGATTACATAAACCAGTCACCCAAGTGCATTGCCTTTGGAAATGAGATTTACTTTATCATCATCCAAAAGTAAGAAACATGCTAAGAACAATTTTACATGTGTAGCATGTCACCCAAAGGAAGATTGCATAGCAACTGGTCACCAGGATGGCAAAATTCGTCT…	93992834-93992899,93998184-93998322,93999621-93999691,94000637-94000756,94001243-94001331	CTCTATTCTTGTTCCTTTGATGGCACGATTAAACTGTGGGACTATGTAGATGGCATTCTGATAAAGCTGCCTTTGGCTAGATGTGTTTCAGCTGGTTTCAGTGAAACTACCAAAATCATCAAGTCAGGAAGTGGAAGCTAAGGAGCTTTCCATTGTTTTGGATTACATAAACCAGTCACCCAAGTGCATTGCCTTTGGAAATGAGGGAGAATATGTTGCTGCAGTACGGGACTTTTACTTGTCTGTTTATTTTTTCAAAAAGAAAACAACATCAAGATTTACTTTATCATCATCCAAAAGTAAGAAACATGCTAAGAACAATTTTACATGTGTAGCATGTCACCCAAAGGAAGATTGCATAGCAACTGGTCACCAGGATGGCAAAATTCGTCTTTGGAG…	n/a	n/a	93992834-93992899,93994131-93994221,93998198-93998322,93999621-93999691,94000637-94000756,94001243-94001331	CTCTATTCTTGTTCCTTTGATGGCACGATTAAACTGTGGGACTATGTAGATGGCATTCTGATAAAGACTTTCATAGTTGGATGTAAACTCCATGCCCTCTTTACTCTTACGTATACTGAGGATTCTGTCTTTGTTATAATAAATAAAGAAAAACCAGATGTGTTTCAGCTGGTTTCAGTGAAACTACCAAAATCATCAAGTCAGGAAGTGGAAGCTAAGGAGCTTTCCATTGTTTTGGATTACATAAACCAGTCACCCAAGTGCATTGCCTTTGGAAATGAGGGAGAATATGTTGCTGCAGTACGGGACTTTTACTTGTCTGTTTATTTTTTCAAAAAGAAAACAACATCAAGATTTACTTTATCATCATCCAAAAGTAAGAAACATGCTAAGAACAAT…	93992834-93992899,93994131-93994221,93998198-93998322,93999621-93999691,94000637-94000756,94001243-94001331	CTCTATTCTTGTTCCTTTGATGGCACGATTAAACTGTGGGACTATGTAGATGGCATTCTGATAAAGACTTTCATAGTTGGATGTAAACTCCATGCCCTCTTTACTCTTACGTATACTGAGGATTCTGTCTTTGTTATAATAAATAAAGAAAAACCAGATGTGTTTCAGCTGGTTTCAGTGAAACTACCAAAATCATCAAGTCAGGAAGTGGAAGCTAAGGAGCTTTCCATTGTTTTGGATTACATAAACCAGTCACCCAAGTGCATTGCCTTTGGAAATGAGGGAGAATATGTTGCTGCAGTACGGGACTTTTACTTGTCTGTTTATTTTTTCAAAAAGAAAACAACATCAAGATTTACTTTATCATCATCCAAAAGTAAGAAACATGCTAAGAACAAT…	93992834-93992899,93994131-93994221,93998198-93998322,93999621-93999691,94000637-94000756,94001243-94001331/93992834-93992899,93994131-93994221,93998184-93998322,93999621-93999691,94000637-94000756,94001243-94001331	CTCTATTCTTGTTCCTTTGATGGCACGATTAAACTGTGGGACTATGTAGATGGCATTCTGATAAAGACTTTCATAGTTGGATGTAAACTCCATGCCCTCTTTACTCTTACGTATACTGAGGATTCTGTCTTTGTTATAATAAATAAAGAAAAACCAGATGTGTTTCAGCTGGTTTCAGTGAAACTACCAAAATCATCAAGTCAGGAAGTGGAAGCTAAGGAGCTTTCCATTGTTTTGGATTACATAAACCAGTCACCCAAGTGCATTGCCTTTGGAAATGAGGGAGAATATGTTGCTGCAGTACGGGACTTTTACTTGTCTGTTTATTTTTTCAAAAAGAAAACAACATCAAGATTTACTTTATCATCATCCAAAAGTAAGAAACATGCTAAGAACAAT…	n/a	n/a
	circ_0510	1:129687076|129688206	1	129687076	129688206	exon	ENSSSCG00000004739	-	2290.01	2827.05	2677.5	1960.08	2438.66	1076.75	782.286	1417.53	2189.47	1366.51	n/a	n/a	n/a	n/a	n/a	n/a	n/a	n/a	n/a	n/a	n/a	n/a	129687076-129688206	GCTGTGGAGGCCATTGTGATTATGTGGTAACTACAGTTATCTTACTACTGAGTTTCCCACTGGAATCATGGAGGAGAAACAGCAGATTATATTGGCTAATCAAGATGGTGGGACAGTGGCAGGAGCAGCACCTACCTTCTTTGTCATCCTAAAACAGCCAGGAAATGGCAAAACTGATCAAGGAATTTTGGTTACTAATCGGGATGCCTGTGCTTTGGCTAGCAGTGTGTCATCACCAGGAAAGTCTAAAGGAAAGATTTGCCTTCCAGCTGATTGTACTGTAGGAGGAATCACTGTCACCTTGGATAACAATAGTATGTGGAATGAATTCTATCATCGAAGCACAGAGATGATTCTGACCAAGCAGGGAAGACGCATGTTTCCTTACTGTCGTTACTG…	n/a	n/a
	circ_3505	6:98833466|98842928	6	98833466	98842928	exon	ENSSSCG00000038826	-	0	0	1246.42	0	311.606	1277.08	956.127	1320.25	1852.63	1351.52	n/a	n/a	98842863-98842928,98840835-98840897,98833466-98833471	GGAAGACATGTAAGGAATTTGCATAAGACAGCTGTGCAGAATGGAGCTGGAGGAGCCTTATTTGTGCACAGAGATACTCCTGAGAATAACCCAGATACTCCATTTGATTTCACACCAGAAAACTACAAGTACTAT	98833466-98833575,98835397-98835565,98840633-98840749,98840835-98840897,98842863-98842928	GGAAGACATGTAAGGAATTTGCATAAGACAGCTGTGCAGAATGGAGCTGGAGGAGCCTTATTTGTGCACAGAGATACTCCTGAGAATAACCCAGATACTCCATTTGATTTCACACCAGAAAACTACAAGAGGATAGAGGCAATTGTAAAAAACTACCCAGAAGGGCATAAAGCAGCAGCTGTGCTTCCAGTCCTGGATTTAGCCCAAAGACAGAATGGATGGCTGCCCATCTCTGCCATGAACAAGGTGGCAGAAATTTTACAAGTACCTCCAATGAGAGTATATGAAGTAGCAACTTTTTATACAATGTATAATCGAAAGCCAGTTGGAAAGTATCATATTCAAGTCTGCACCACTACGCCTTGCATGCTTCGAAACTCTGATAGCATACTGGAGGCC…	98842863-98842928,98840835-98840897,98840633-98840749,98833466-98833575	GGAAGACATGTAAGGAATTTGCATAAGACAGCTGTGCAGAATGGAGCTGGAGGAGCCTTATTTGTGCACAGAGATACTCCTGAGAATAACCCAGATACTCCATTTGATTTCACACCAGAAAACTACAAGAGGATAGAGGCAATTGTAAAAAACTACCCAGAAGGGCATAAAGCAGCAGCTGTGCTTCCAGTCCTGGATTTAGCCCAAAGACAGAATGGATGGCTGCCCATCTCTGCCATGAACAAGGAATAAAGGTTGGAGAGACTACACCTGACAAACTTTTCACTCTTATAGAAGTGGAATGTTTAGGGGCCTGTGTAAATGCACCAATGGTTCAAATAAATGACAACTACTAT	98833466-98833575,98840633-98840749,98840835-98840897,98842863-98842928/98833466-98833575,98835397-98835565,98840633-98840749,98840835-98840897,98842863-98842928	GGAAGACATGTAAGGAATTTGCATAAGACAGCTGTGCAGAATGGAGCTGGAGGAGCCTTATTTGTGCACAGAGATACTCCTGAGAATAACCCAGATACTCCATTTGATTTCACACCAGAAAACTACAAGAGGATAGAGGCAATTGTAAAAAACTACCCAGAAGGGCATAAAGCAGCAGCTGTGCTTCCAGTCCTGGATTTAGCCCAAAGACAGAATGGATGGCTGCCCATCTCTGCCATGAACAAGGAATAAAGGTTGGAGAGACTACACCTGACAAACTTTTCACTCTTATAGAAGTGGAATGTTTAGGGGCCTGTGTAAATGCACCAATGGTTCAAATAAATGACAACTACTATGGAAGACATGTAAGGAATTTGCATAAGACAGCTGTGCAGAATG…	98842863-98842928,98840835-98840897,98840633-98840749,98833466-98833575	GGAAGACATGTAAGGAATTTGCATAAGACAGCTGTGCAGAATGGAGCTGGAGGAGCCTTATTTGTGCACAGAGATACTCCTGAGAATAACCCAGATACTCCATTTGATTTCACACCAGAAAACTACAAGAGGATAGAGGCAATTGTAAAAAACTACCCAGAAGGGCATAAAGCAGCAGCTGTGCTTCCAGTCCTGGATTTAGCCCAAAGACAGAATGGATGGCTGCCCATCTCTGCCATGAACAAGGAATAAAGGTTGGAGAGACTACACCTGACAAACTTTTCACTCTTATAGAAGTGGAATGTTTAGGGGCCTGTGTAAATGCACCAATGGTTCAAATAAATGACAACTACTAT	98833466-98833575,98835397-98835565,98840633-98840749,98840835-98840897,98842863-98842928	GGAAGACATGTAAGGAATTTGCATAAGACAGCTGTGCAGAATGGAGCTGGAGGAGCCTTATTTGTGCACAGAGATACTCCTGAGAATAACCCAGATACTCCATTTGATTTCACACCAGAAAACTACAAGAGGATAGAGGCAATTGTAAAAAACTACCCAGAAGGGCATAAAGCAGCAGCTGTGCTTCCAGTCCTGGATTTAGCCCAAAGACAGAATGGATGGCTGCCCATCTCTGCCATGAACAAGGTGGCAGAAATTTTACAAGTACCTCCAATGAGAGTATATGAAGTAGCAACTTTTTATACAATGTATAATCGAAAGCCAGTTGGAAAGTATCATATTCAAGTCTGCACCACTACGCCTTGCATGCTTCGAAACTCTGATAGCATACTGGAGGCC…	98833466-98833575,98835397-98835565,98840633-98840749,98840835-98840892,98842863-98842928/98833466-98833575,98835397-98835565,98840633-98840749,98840835-98840897,98842863-98842928	GGAAGACATGTAAGGAATTTGCATAAGACAGCTGTGCAGAATGGAGCTGGAGGAGCCTTATTTGTGAGATACTCCTGAGAATAACCCAGATACTCCATTTGATTTCACACCAGAAAACTACAAGAGGATAGAGGCAATTGTAAAAAACTACCCAGAAGGGCATAAAGCAGCAGCTGTGCTTCCAGTCCTGGATTTAGCCCAAAGACAGAATGGATGGCTGCCCATCTCTGCCATGAACAAGGTGGCAGAAATTTTACAAGTACCTCCAATGAGAGTATATGAAGTAGCAACTTTTTATACAATGTATAATCGAAAGCCAGTTGGAAAGTATCATATTCAAGTCTGCACCACTACGCCTTGCATGCTTCGAAACTCTGATAGCATACTGGAGGCCATTCA…
	circ_8796	X:43052047|43052598	X	43052047	43052598	exon	ENSSSCG00000021106	-	1390.37	2473.67	507.802	1360.05	1432.97	1427.32	0	1737.17	2217.54	1345.51	43052047-43052259,43052503-43052598	GAGTCATTGCGGGCCAACAGTCGGCTGCTGGAACAACTTCAAGAAATCGGTCAGGAGAAGGAGCAGTTGACCCAGGAACTGCAGGAGGCTCGGAAGAGTGCTGAGAAGCGGAAGGCCATGCTGGATGAGCTGGCCATGGAGACGCTGCAGGAGAAGTCCCAGCACAAGGAGGAACTGGGAGCAGTCCGGCTCCGGCATGAGAAGGAGGTGCTGGGGGTGCGTGCCCGCTACGAGCGTGAGCTCCGAGAGCTGCACGAAGATAAGAAGCGGCAGGAGGAGGAGCTTCGTGGGCAGATCCGCGAGGAGAAG	43052047-43052259,43052503-43052598	GAGTCATTGCGGGCCAACAGTCGGCTGCTGGAACAACTTCAAGAAATCGGTCAGGAGAAGGAGCAGTTGACCCAGGAACTGCAGGAGGCTCGGAAGAGTGCTGAGAAGCGGAAGGCCATGCTGGATGAGCTGGCCATGGAGACGCTGCAGGAGAAGTCCCAGCACAAGGAGGAACTGGGAGCAGTCCGGCTCCGGCATGAGAAGGAGGTGCTGGGGGTGCGTGCCCGCTACGAGCGTGAGCTCCGAGAGCTGCACGAAGATAAGAAGCGGCAGGAGGAGGAGCTTCGTGGGCAGATCCGCGAGGAGAAG	43052047-43052259,43052503-43052598	GAGTCATTGCGGGCCAACAGTCGGCTGCTGGAACAACTTCAAGAAATCGGTCAGGAGAAGGAGCAGTTGACCCAGGAACTGCAGGAGGCTCGGAAGAGTGCTGAGAAGCGGAAGGCCATGCTGGATGAGCTGGCCATGGAGACGCTGCAGGAGAAGTCCCAGCACAAGGAGGAACTGGGAGCAGTCCGGCTCCGGCATGAGAAGGAGGTGCTGGGGGTGCGTGCCCGCTACGAGCGTGAGCTCCGAGAGCTGCACGAAGATAAGAAGCGGCAGGAGGAGGAGCTTCGTGGGCAGATCCGCGAGGAGAAG	43052047-43052259,43052503-43052598	GAGTCATTGCGGGCCAACAGTCGGCTGCTGGAACAACTTCAAGAAATCGGTCAGGAGAAGGAGCAGTTGACCCAGGAACTGCAGGAGGCTCGGAAGAGTGCTGAGAAGCGGAAGGCCATGCTGGATGAGCTGGCCATGGAGACGCTGCAGGAGAAGTCCCAGCACAAGGAGGAACTGGGAGCAGTCCGGCTCCGGCATGAGAAGGAGGTGCTGGGGGTGCGTGCCCGCTACGAGCGTGAGCTCCGAGAGCTGCACGAAGATAAGAAGCGGCAGGAGGAGGAGCTTCGTGGGCAGATCCGCGAGGAGAAG	43052047-43052259,43052503-43052598	GAGTCATTGCGGGCCAACAGTCGGCTGCTGGAACAACTTCAAGAAATCGGTCAGGAGAAGGAGCAGTTGACCCAGGAACTGCAGGAGGCTCGGAAGAGTGCTGAGAAGCGGAAGGCCATGCTGGATGAGCTGGCCATGGAGACGCTGCAGGAGAAGTCCCAGCACAAGGAGGAACTGGGAGCAGTCCGGCTCCGGCATGAGAAGGAGGTGCTGGGGGTGCGTGCCCGCTACGAGCGTGAGCTCCGAGAGCTGCACGAAGATAAGAAGCGGCAGGAGGAGGAGCTTCGTGGGCAGATCCGCGAGGAGAAG	n/a	n/a	43052047-43052259,43052503-43052598	GAGTCATTGCGGGCCAACAGTCGGCTGCTGGAACAACTTCAAGAAATCGGTCAGGAGAAGGAGCAGTTGACCCAGGAACTGCAGGAGGCTCGGAAGAGTGCTGAGAAGCGGAAGGCCATGCTGGATGAGCTGGCCATGGAGACGCTGCAGGAGAAGTCCCAGCACAAGGAGGAACTGGGAGCAGTCCGGCTCCGGCATGAGAAGGAGGTGCTGGGGGTGCGTGCCCGCTACGAGCGTGAGCTCCGAGAGCTGCACGAAGATAAGAAGCGGCAGGAGGAGGAGCTTCGTGGGCAGATCCGCGAGGAGAAG	43052047-43052259,43052503-43052598	GAGTCATTGCGGGCCAACAGTCGGCTGCTGGAACAACTTCAAGAAATCGGTCAGGAGAAGGAGCAGTTGACCCAGGAACTGCAGGAGGCTCGGAAGAGTGCTGAGAAGCGGAAGGCCATGCTGGATGAGCTGGCCATGGAGACGCTGCAGGAGAAGTCCCAGCACAAGGAGGAACTGGGAGCAGTCCGGCTCCGGCATGAGAAGGAGGTGCTGGGGGTGCGTGCCCGCTACGAGCGTGAGCTCCGAGAGCTGCACGAAGATAAGAAGCGGCAGGAGGAGGAGCTTCGTGGGCAGATCCGCGAGGAGAAG
	circ_7060	14:9497312|9505715	14	9497312	9505715	exon	ENSSSCG00000009652	-	613.397	0	0	1200.05	453.361	2729.44	1673.22	555.895	364.912	1330.87	9497312-9497440,9497649-9497707,9498315-9498411,9502040-9502083,9505594-9505715	GTGGTCGCGGTGTATGGAACTTTATCTGATTTGCTTTCTGTGGCCAGCAATAAACTCGGCATAAAAGCCACCAGTGTGTATAATGGAAAAGGTGGACTGATTGATGATATTGCTTTGATCAGGGATGATGATGTTTTGTTTGTGTGTGAAGGAGAACCATTTATTGATCCTCAGACAGATTCCAAACCACCTGAAGGGTTGTCAGGATCTCACACAGACTGGCTAACATTAAATGTTGGAGGGCGGTACTTTACAACTACACGGAGCACTTTAGTGAATAAAGAACCCGACAGTATGCTGGCCCACATGTTTAAAGATAAAGGTGTCTGGGGAAATAAGCAAGACCATAGAGGAGCTTTCTTAATTGACCGAAGTCCTGAGTACTTTGAACCCATCTTG…	n/a	n/a	n/a	n/a	9497312-9497440,9497649-9497707,9498315-9498411,9502040-9502083,9505594-9505715	GTGGTCGCGGTGTATGGAACTTTATCTGATTTGCTTTCTGTGGCCAGCAATAAACTCGGCATAAAAGCCACCAGTGTGTATAATGGAAAAGGTGGACTGATTGATGATATTGCTTTGATCAGGGATGATGATGTTTTGTTTGTGTGTGAAGGAGAACCATTTATTGATCCTCAGACAGATTCCAAACCACCTGAAGGGTTGTCAGGATCTCACACAGACTGGCTAACATTAAATGTTGGAGGGCGGTACTTTACAACTACACGGAGCACTTTAGTGAATAAAGAACCCGACAGTATGCTGGCCCACATGTTTAAAGATAAAGGTGTCTGGGGAAATAAGCAAGACCATAGAGGAGCTTTCTTAATTGACCGAAGTCCTGAGTACTTTGAACCCATCTTG…	9497312-9497440,9497649-9497707,9498315-9498411,9502040-9502083,9505594-9505715/9497312-9497440,9497649-9497833,9498315-9498411,9502040-9502083,9505594-9505715	GTGGTCGCGGTGTATGGAACTTTATCTGATTTGCTTTCTGTGGCCAGCAATAAACTCGGCATAAAAGCCACCAGTGTGTATAATGGAAAAGGTGGACTGATTGATGATATTGCTTTGATCAGGGATGATGATGTTTTGTTTGTGTGTGAAGGAGAACCATTTATTGATCCTCAGACAGATTCCAAACCACCTGAAGGGTTGTCAGGATCTCACACAGACTGGCTAACATTAAATGTTGGAGGGCGGTACTTTACAACTACACGGAGCACTTTAGTGAATAAAGAACCCGACAGTATGCTGGCCCACATGTTTAAAGATAAAGGTGTCTGGGGAAATAAGCAAGACCATAGAGGAGCTTTCTTAATTGACCGAAGTCCTGAGTACTTTGAACCCATCTTG…	9497312-9497440,9497649-9497707,9498315-9498411,9502040-9502083,9505594-9505715/9497312-9497440,9497649-9497833,9498315-9498411,9502040-9502083,9505594-9505715	GTGGTCGCGGTGTATGGAACTTTATCTGATTTGCTTTCTGTGGCCAGCAATAAACTCGGCATAAAAGCCACCAGTGTGTATAATGGAAAAGGTGGACTGATTGATGATATTGCTTTGATCAGGGATGATGATGTTTTGTTTGTGTGTGAAGGAGAACCATTTATTGATCCTCAGACAGATTCCAAACCACCTGAAGGGTTGTCAGGATCTCACACAGACTGGCTAACATTAAATGTTGGAGGGCGGTACTTTACAACTACACGGAGCACTTTAGTGAATAAAGAACCCGACAGTATGCTGGCCCACATGTTTAAAGATAAAGGTGTCTGGGGAAATAAGCAAGACCATAGAGGAGCTTTCTTAATTGACCGAAGTCCTGAGTACTTTGAACCCATCTTG…	9497312-9497440,9497649-9497707,9498315-9498411,9502040-9502083,9505594-9505715	GTGGTCGCGGTGTATGGAACTTTATCTGATTTGCTTTCTGTGGCCAGCAATAAACTCGGCATAAAAGCCACCAGTGTGTATAATGGAAAAGGTGGACTGATTGATGATATTGCTTTGATCAGGGATGATGATGTTTTGTTTGTGTGTGAAGGAGAACCATTTATTGATCCTCAGACAGATTCCAAACCACCTGAAGGGTTGTCAGGATCTCACACAGACTGGCTAACATTAAATGTTGGAGGGCGGTACTTTACAACTACACGGAGCACTTTAGTGAATAAAGAACCCGACAGTATGCTGGCCCACATGTTTAAAGATAAAGGTGTCTGGGGAAATAAGCAAGACCATAGAGGAGCTTTCTTAATTGACCGAAGTCCTGAGTACTTTGAACCCATCTTG…	9505594-9505715,9502040-9502083,9497649-9497707,9497312-9497440	GTGGTCGCGGTGTATGGAACTTTATCTGATTTGCTTTCTGTGGCCAGCAATAAACTCGGCATAAAAGCCACCAGTGTGTATAATGGAAAAGGTGGACTGATTGATGATATTGCTTTGATCAGGGATGATGATGTTTTGTTTGTGTGTGAAGGAGAACCATTTATTGGAGCACTTTAGTGAATAAAGAACCCGACAGTATGCTGGCCCACATGTTTAAAGATAAAGGTGTCTGGGGAAATAAGCAAGACCATAGAGGAGCTTTCTTAATTGACCGAAGTCCTGAGTACTTTGAACCCATCTTGAACTACCTGCGTCACGGACAACTAATTGTAAATGATGGTATTAATTTATTGG
	circ_8549	18:17598680|17629822	18	17598680	17629822	exon	ENSSSCG00000016549	-	1431.26	706.764	1523.41	1360.05	1255.37	1302.12	1890.52	1209.07	870.175	1317.97	17629753-17629822,17613708-17613850,17598680-17598872	GAACATTTTAGTGGATAAACCAAATGATCAGTCTTCAAGGTGGTCTTCAGAGAGCAACTATCCTCCCCAGTACTTGATTCTGAAGCTTGAAAGGCCTGCTATAGTACAGAATATCACATTTGGAAAATATGAGAAAACTCATGTCTGCAATTTGAAGAAATTTAAAGTCTTTGGTGGAATGAATGAAGAAAACATGACAGAGCTATTGTCCAGTACCGCGAACAGGAAGCCATTCGCCTTTGCCTAAAACACTTTAGACAACATAACTATACAGAGGCCTTTGAATCACTGCAAAAGAAAACCAAGATTGCACTGGAACATCCCATGTTAACAGATCTGCATGATAAATTGGTATTGAAGGGTGATTTTGATGCTTGTGAAGAATTGATTGAAAAAGCT…	17629753-17629822,17613708-17613850,17598680-17598685	GAACATTTTAGTGGATAAACCAAATGATCAGTCTTCAAGGTGGTCTTCAGAGAGCAACTATCCTCCCCAGTACTTGATTCTGAAGCTTGAAAGGCCTGCTATAGTACAGAATATCACATTTGGAAAATATGAGAAAACTCATGTCTGCAATTTGAAGAAATTTAAAGTCTTTGGTGGAATGAATGAAGAAAACATGACAGAGCTATTGTCCAGTAAATG	17629753-17629822,17613708-17613850,17598680-17598872	GAACATTTTAGTGGATAAACCAAATGATCAGTCTTCAAGGTGGTCTTCAGAGAGCAACTATCCTCCCCAGTACTTGATTCTGAAGCTTGAAAGGCCTGCTATAGTACAGAATATCACATTTGGAAAATATGAGAAAACTCATGTCTGCAATTTGAAGAAATTTAAAGTCTTTGGTGGAATGAATGAAGAAAACATGACAGAGCTATTGTCCAGTACCGCGAACAGGAAGCCATTCGCCTTTGCCTAAAACACTTTAGACAACATAACTATACAGAGGCCTTTGAATCACTGCAAAAGAAAACCAAGATTGCACTGGAACATCCCATGTTAACAGATCTGCATGATAAATTGGTATTGAAGGGTGATTTTGATGCTTGTGAAGAATTGATTGAAAAAGCT…	17598680-17598872,17602719-17602828,17612336-17612424,17613708-17613850,17629753-17629822	GAACATTTTAGTGGATAAACCAAATGATCAGTCTTCAAGGTGGTCTTCAGAGAGCAACTATCCTCCCCAGTACTTGATTCTGAAGCTTGAAAGGCCTGCTATAGTACAGAATATCACATTTGGAAAATATGAGAAAACTCATGTCTGCAATTTGAAGAAATTTAAAGTCTTTGGTGGAATGAATGAAGAAAACATGACAGAGCTATTGTCCAGTGGCTTAAAGAATGATTATAACAAAGAAACATTTACCTTGAAGCATAAAATTGATGAACAGATGTTTCCTTGTCGATTCATTAAAATAGTTCCACTCTTATCGTGGGGACCCAGCTTTAACTTTAGCATCTGGTATGTTGAACTTAGCGGCATTGATGATCCTGATGTAGTACAACCCTGTCTCAA…	17598680-17598872,17602719-17602828,17612336-17612424,17613708-17613850,17629753-17629822	GAACATTTTAGTGGATAAACCAAATGATCAGTCTTCAAGGTGGTCTTCAGAGAGCAACTATCCTCCCCAGTACTTGATTCTGAAGCTTGAAAGGCCTGCTATAGTACAGAATATCACATTTGGAAAATATGAGAAAACTCATGTCTGCAATTTGAAGAAATTTAAAGTCTTTGGTGGAATGAATGAAGAAAACATGACAGAGCTATTGTCCAGTGGCTTAAAGAATGATTATAACAAAGAAACATTTACCTTGAAGCATAAAATTGATGAACAGATGTTTCCTTGTCGATTCATTAAAATAGTTCCACTCTTATCGTGGGGACCCAGCTTTAACTTTAGCATCTGGTATGTTGAACTTAGCGGCATTGATGATCCTGATGTAGTACAACCCTGTCTCAA…	17598680-17598872,17602719-17602828,17612336-17612424,17613708-17613850,17629753-17629822	GAACATTTTAGTGGATAAACCAAATGATCAGTCTTCAAGGTGGTCTTCAGAGAGCAACTATCCTCCCCAGTACTTGATTCTGAAGCTTGAAAGGCCTGCTATAGTACAGAATATCACATTTGGAAAATATGAGAAAACTCATGTCTGCAATTTGAAGAAATTTAAAGTCTTTGGTGGAATGAATGAAGAAAACATGACAGAGCTATTGTCCAGTGGCTTAAAGAATGATTATAACAAAGAAACATTTACCTTGAAGCATAAAATTGATGAACAGATGTTTCCTTGTCGATTCATTAAAATAGTTCCACTCTTATCGTGGGGACCCAGCTTTAACTTTAGCATCTGGTATGTTGAACTTAGCGGCATTGATGATCCTGATGTAGTACAACCCTGTCTCAA…	17598680-17598872,17602719-17602828,17612336-17612424,17613708-17613850,17629753-17629822	GAACATTTTAGTGGATAAACCAAATGATCAGTCTTCAAGGTGGTCTTCAGAGAGCAACTATCCTCCCCAGTACTTGATTCTGAAGCTTGAAAGGCCTGCTATAGTACAGAATATCACATTTGGAAAATATGAGAAAACTCATGTCTGCAATTTGAAGAAATTTAAAGTCTTTGGTGGAATGAATGAAGAAAACATGACAGAGCTATTGTCCAGTGGCTTAAAGAATGATTATAACAAAGAAACATTTACCTTGAAGCATAAAATTGATGAACAGATGTTTCCTTGTCGATTCATTAAAATAGTTCCACTCTTATCGTGGGGACCCAGCTTTAACTTTAGCATCTGGTATGTTGAACTTAGCGGCATTGATGATCCTGATGTAGTACAACCCTGTCTCAA…	17629753-17629822,17613708-17613850,17602719-17602828,17598680-17598872	GAACATTTTAGTGGATAAACCAAATGATCAGTCTTCAAGGTGGTCTTCAGAGAGCAACTATCCTCCCCAGTACTTGATTCTGAAGCTTGAAAGGCCTGCTATAGTACAGAATATCACATTTGGAAAATATGAGAAAACTCATGTCTGCAATTTGAAGAAATTTAAAGTCTTTGGTGGAATGAATGAAGAAAACATGACAGAGCTATTGTCCAGTTCCACTCTTATCGTGGGGACCCAGCTTTAACTTTAGCATCTGGTATGTTGAACTTAGCGGCATTGATGATCCTGATGTAGTACAACCCTGTCTCAACTGGTACAGCAAGTACCGCGAACAGGAAGCCATTCGCCTTTGCCTAAAACACTTTAGACAACATAACTATACAGAGGCCTTTGAATCAC…
	circ_2289	4:33087513|33153512	4	33087513	33153512	intergenic_region	n/a	-	163.572	282.705	184.655	320.013	237.736	0	5019.67	0	224.561	1311.06	n/a	n/a	33087513-33087754,33153507-33153512	GTGCTATGTCTTTACATCCAAAATGCAAAGCCGACAAATGGGCATCTCAGGGAAGAACTTGACCAAAAGCACCAGCATCAGCGGAGACATGTGCTCGCTAGAGAAGAACGATGGCAGCCAGTCTGACACTGCAGTGGGCACCTTGGGCACCAGCAGCAAAAAGCGGCGCTCTAGCATTGGGGCCAAAATGGTAGCTATTGTTGGTCTCTCCCGGAAAAGCCGCAGTGCTTCTCAGCTCAGCCAAACGG	n/a	n/a	33087513-33087754,33133244-33133416,33153507-33153512	GTGCTATATCGATCAGGATGGGATCCTCATAGAGGGGCAGATAATATTTCCACTAAATCTTCGGACAGTGATGTAAGTGATATATCTGCGGTTTCAAGGACTAGTAGTGCTTCTCGTTTCAGCAGCACAAGCTACATGTCTGTCCAATCAGAACGGCCAAGAGGAAACAAGAAAATCAGTGTCTTTACATCCAAAATGCAAAGCCGACAAATGGGCATCTCAGGGAAGAACTTGACCAAAAGCACCAGCATCAGCGGAGACATGTGCTCGCTAGAGAAGAACGATGGCAGCCAGTCTGACACTGCAGTGGGCACCTTGGGCACCAGCAGCAAAAAGCGGCGCTCTAGCATTGGGGCCAAAATGGTAGCTATTGTTGGTCTCTCCCGGAAAAGCCGCAGT…	n/a	n/a	33153507-33153512,33133244-33133416,33087513-33087754	GTGCTATATCGATCAGGATGGGATCCTCATAGAGGGGCAGATAATATTTCCACTAAATCTTCGGACAGTGATGTAAGTGATATATCTGCGGTTTCAAGGACTAGTAGTGCTTCTCGTTTCAGCAGCACAAGCTACATGTCTGTCCAATCAGAACGGCCAAGAGGAAACAAGAAAATCAGTGTCTTTACATCCAAAATGCAAAGCCGACAAATGGGCATCTCAGGGAAGAACTTGACCAAAAGCACCAGCATCAGCGGAGACATGTGCTCGCTAGAGAAGAACGATGGCAGCCAGTCTGACACTGCAGTGGGCACCTTGGGCACCAGCAGCAAAAAGCGGCGCTCTAGCATTGGGGCCAAAATGGTAGCTATTGTTGGTCTCTCCCGGAAAAGCCGCAGT…	n/a	n/a	33153507-33153512,33087513-33087754	GTGCTATGTCTTTACATCCAAAATGCAAAGCCGACAAATGGGCATCTCAGGGAAGAACTTGACCAAAAGCACCAGCATCAGCGGAGACATGTGCTCGCTAGAGAAGAACGATGGCAGCCAGTCTGACACTGCAGTGGGCACCTTGGGCACCAGCAGCAAAAAGCGGCGCTCTAGCATTGGGGCCAAAATGGTAGCTATTGTTGGTCTCTCCCGGAAAAGCCGCAGTGCTTCTCAGCTCAGCCAAACGG
	circ_1690	3:23692700|23704670	3	23692700	23704670	exon	ENSSSCG00000030373	-	981.435	0	1061.77	1400.06	860.814	1327.16	1738.41	0	2161.4	1306.74	23704480-23704670,23692700-23692884	TGGTATGTGTGCAACAGAGAGAAATTATGTGAATCACTCCAGGCTGTCTTTGTTCAGAGTTACCTTGATCAAGGAACACAGATCTTCTTAAACAACAGCATTGAGAAATCGGGCTGGCTATTTATCCAATTATATCATTCTTTTGTGTCATCTGTTTTTAGCCTGTTTATGTCTAGAACATCTATCAATGGAGTGCTGGGTATAAATGAGTGGCAGAATACAGGGTTCCAGTATGATGTCATCAGCTGCTTGAATTTGCTGGACCGCTGTGATCAGCCCCTGACTTTGCTGAAAGATATCAGAAGTGTCTTGGAGCCAACCCGAGGCAGGGTCATCCTTGCTCTGGTTTTACCCTTTCATCCGTATGTGGAAAACG	n/a	n/a	23692700-23692884,23699476-23699685,23704480-23704670	TGGTATGTGTGCAACAGAGAGAAATTATGTGAATCACTCCAGGCTGTCTTTGTTCAGAGTTACCTTGATCAAGGAACACAGATCTTCTTAAACAACAGCATTGAGAAATCGGGCTGGCTATTTATCCAATTATATCATTCTTTTGTGTCATCTGTTTTTAGCCTGTTTATGTCTAGAACATCTATCAATGGGTTGCTAGGAAGAGGCTCAATGTTTGTGTTTTCACCAGATCAGTTTCAGAGACTGCTTAAAATTAATCCAGATTGGAAAACCCATAGACTCCTTGATTTAGGTGCTGGAGATGGCGAAGTCACAAAAATCATGAGCCCTCATTTTGAAGAAATTTATGCCACCGAGCTGTCAGAAACGATGATATGGCAGCTTCAGAAGAAGAAATAC…	23704480-23704670,23692700-23692884	TGGTATGTGTGCAACAGAGAGAAATTATGTGAATCACTCCAGGCTGTCTTTGTTCAGAGTTACCTTGATCAAGGAACACAGATCTTCTTAAACAACAGCATTGAGAAATCGGGCTGGCTATTTATCCAATTATATCATTCTTTTGTGTCATCTGTTTTTAGCCTGTTTATGTCTAGAACATCTATCAATGGAGTGCTGGGTATAAATGAGTGGCAGAATACAGGGTTCCAGTATGATGTCATCAGCTGCTTGAATTTGCTGGACCGCTGTGATCAGCCCCTGACTTTGCTGAAAGATATCAGAAGTGTCTTGGAGCCAACCCGAGGCAGGGTCATCCTTGCTCTGGTTTTACCCTTTCATCCGTATGTGGAAAACG	23692700-23692884,23699476-23699685,23704480-23704670	TGGTATGTGTGCAACAGAGAGAAATTATGTGAATCACTCCAGGCTGTCTTTGTTCAGAGTTACCTTGATCAAGGAACACAGATCTTCTTAAACAACAGCATTGAGAAATCGGGCTGGCTATTTATCCAATTATATCATTCTTTTGTGTCATCTGTTTTTAGCCTGTTTATGTCTAGAACATCTATCAATGGGTTGCTAGGAAGAGGCTCAATGTTTGTGTTTTCACCAGATCAGTTTCAGAGACTGCTTAAAATTAATCCAGATTGGAAAACCCATAGACTCCTTGATTTAGGTGCTGGAGATGGCGAAGTCACAAAAATCATGAGCCCTCATTTTGAAGAAATTTATGCCACCGAGCTGTCAGAAACGATGATATGGCAGCTTCAGAAGAAGAAATAC…	23692700-23692884,23699476-23699685,23704480-23704670	TGGTATGTGTGCAACAGAGAGAAATTATGTGAATCACTCCAGGCTGTCTTTGTTCAGAGTTACCTTGATCAAGGAACACAGATCTTCTTAAACAACAGCATTGAGAAATCGGGCTGGCTATTTATCCAATTATATCATTCTTTTGTGTCATCTGTTTTTAGCCTGTTTATGTCTAGAACATCTATCAATGGGTTGCTAGGAAGAGGCTCAATGTTTGTGTTTTCACCAGATCAGTTTCAGAGACTGCTTAAAATTAATCCAGATTGGAAAACCCATAGACTCCTTGATTTAGGTGCTGGAGATGGCGAAGTCACAAAAATCATGAGCCCTCATTTTGAAGAAATTTATGCCACCGAGCTGTCAGAAACGATGATATGGCAGCTTCAGAAGAAGAAATAC…	n/a	n/a	23692700-23692884,23699476-23699685,23704480-23704670	TGGTATGTGTGCAACAGAGAGAAATTATGTGAATCACTCCAGGCTGTCTTTGTTCAGAGTTACCTTGATCAAGGAACACAGATCTTCTTAAACAACAGCATTGAGAAATCGGGCTGGCTATTTATCCAATTATATCATTCTTTTGTGTCATCTGTTTTTAGCCTGTTTATGTCTAGAACATCTATCAATGGGTTGCTAGGAAGAGGCTCAATGTTTGTGTTTTCACCAGATCAGTTTCAGAGACTGCTTAAAATTAATCCAGATTGGAAAACCCATAGACTCCTTGATTTAGGTGCTGGAGATGGCGAAGTCACAAAAATCATGAGCCCTCATTTTGAAGAAATTTATGCCACCGAGCTGTCAGAAACGATGATATGGCAGCTTCAGAAGAAGAAATAC…
	circ_4670	8:137747353|137749645	8	137747353	137749645	exon	ENSSSCG00000009256	+	2739.84	1625.56	2169.7	0	1633.77	1777.89	478.063	1431.43	1515.79	1300.79	137747353-137747434,137747917-137748024,137748149-137748217,137749565-137749645	AGGCAAAATCAGTGAAGGCTTGGACAATCTAAAGCGGGTCAGTCCCGTGGGAGAGACGTACATCCATGAAGGCCTAAAGCTAGCAAATGAACAAATTGAGAAAGCAGGAGGTTTGAAAACCTCCAGTATCATAATTGCTCTGACAGACGGTAAGTTGGACGGTCTGGTGCCATCGTACGCAGAGAAGGAGGCAAAGATATCCAGGTCACTGGGGGCCAGAGTTTATTGTGTTGGTGTCCTTGACTTCGAACAAGCTCAGCTCGAAAGAATTGCCGATTCCAAGGAACAGGTTTTCCCTGTCACGGGTGGATTTCAAGCTCTTAAAGGAATAATTAATTCT	137747353-137747434,137747917-137748024,137748149-137748217,137749565-137749645	AGGCAAAATCAGTGAAGGCTTGGACAATCTAAAGCGGGTCAGTCCCGTGGGAGAGACGTACATCCATGAAGGCCTAAAGCTAGCAAATGAACAAATTGAGAAAGCAGGAGGTTTGAAAACCTCCAGTATCATAATTGCTCTGACAGACGGTAAGTTGGACGGTCTGGTGCCATCGTACGCAGAGAAGGAGGCAAAGATATCCAGGTCACTGGGGGCCAGAGTTTATTGTGTTGGTGTCCTTGACTTCGAACAAGCTCAGCTCGAAAGAATTGCCGATTCCAAGGAACAGGTTTTCCCTGTCACGGGTGGATTTCAAGCTCTTAAAGGAATAATTAATTCT	137747353-137747434,137747917-137748024,137748149-137748217,137749565-137749645	AGGCAAAATCAGTGAAGGCTTGGACAATCTAAAGCGGGTCAGTCCCGTGGGAGAGACGTACATCCATGAAGGCCTAAAGCTAGCAAATGAACAAATTGAGAAAGCAGGAGGTTTGAAAACCTCCAGTATCATAATTGCTCTGACAGACGGTAAGTTGGACGGTCTGGTGCCATCGTACGCAGAGAAGGAGGCAAAGATATCCAGGTCACTGGGGGCCAGAGTTTATTGTGTTGGTGTCCTTGACTTCGAACAAGCTCAGCTCGAAAGAATTGCCGATTCCAAGGAACAGGTTTTCCCTGTCACGGGTGGATTTCAAGCTCTTAAAGGAATAATTAATTCT	n/a	n/a	137747353-137747434,137747917-137748024,137748149-137748217,137749565-137749645	AGGCAAAATCAGTGAAGGCTTGGACAATCTAAAGCGGGTCAGTCCCGTGGGAGAGACGTACATCCATGAAGGCCTAAAGCTAGCAAATGAACAAATTGAGAAAGCAGGAGGTTTGAAAACCTCCAGTATCATAATTGCTCTGACAGACGGTAAGTTGGACGGTCTGGTGCCATCGTACGCAGAGAAGGAGGCAAAGATATCCAGGTCACTGGGGGCCAGAGTTTATTGTGTTGGTGTCCTTGACTTCGAACAAGCTCAGCTCGAAAGAATTGCCGATTCCAAGGAACAGGTTTTCCCTGTCACGGGTGGATTTCAAGCTCTTAAAGGAATAATTAATTCT	137747353-137747434,137747917-137748024,137748149-137748217,137749565-137749645	AGGCAAAATCAGTGAAGGCTTGGACAATCTAAAGCGGGTCAGTCCCGTGGGAGAGACGTACATCCATGAAGGCCTAAAGCTAGCAAATGAACAAATTGAGAAAGCAGGAGGTTTGAAAACCTCCAGTATCATAATTGCTCTGACAGACGGTAAGTTGGACGGTCTGGTGCCATCGTACGCAGAGAAGGAGGCAAAGATATCCAGGTCACTGGGGGCCAGAGTTTATTGTGTTGGTGTCCTTGACTTCGAACAAGCTCAGCTCGAAAGAATTGCCGATTCCAAGGAACAGGTTTTCCCTGTCACGGGTGGATTTCAAGCTCTTAAAGGAATAATTAATTCT	137747353-137747434,137747917-137748024,137748149-137748217,137749565-137749645	AGGCAAAATCAGTGAAGGCTTGGACAATCTAAAGCGGGTCAGTCCCGTGGGAGAGACGTACATCCATGAAGGCCTAAAGCTAGCAAATGAACAAATTGAGAAAGCAGGAGGTTTGAAAACCTCCAGTATCATAATTGCTCTGACAGACGGTAAGTTGGACGGTCTGGTGCCATCGTACGCAGAGAAGGAGGCAAAGATATCCAGGTCACTGGGGGCCAGAGTTTATTGTGTTGGTGTCCTTGACTTCGAACAAGCTCAGCTCGAAAGAATTGCCGATTCCAAGGAACAGGTTTTCCCTGTCACGGGTGGATTTCAAGCTCTTAAAGGAATAATTAATTCT	137747353-137747434,137747917-137748024,137748149-137748217,137749565-137749645	AGGCAAAATCAGTGAAGGCTTGGACAATCTAAAGCGGGTCAGTCCCGTGGGAGAGACGTACATCCATGAAGGCCTAAAGCTAGCAAATGAACAAATTGAGAAAGCAGGAGGTTTGAAAACCTCCAGTATCATAATTGCTCTGACAGACGGTAAGTTGGACGGTCTGGTGCCATCGTACGCAGAGAAGGAGGCAAAGATATCCAGGTCACTGGGGGCCAGAGTTTATTGTGTTGGTGTCCTTGACTTCGAACAAGCTCAGCTCGAAAGAATTGCCGATTCCAAGGAACAGGTTTTCCCTGTCACGGGTGGATTTCAAGCTCTTAAAGGAATAATTAATTCT
	circ_6158	12:60348042|60376920	12	60348042	60376920	exon	ENSSSCG00000018049	-	1063.22	565.411	1569.57	1120.04	1079.56	1402.28	2238.21	667.074	785.965	1273.38	60376826-60376920,60376419-60376568,60375325-60375377,60348042-60348188	GAGGAATTTTGTTGTCAGAGACTAAAAGGAGGTTGTCGTAATTGCCCTTGAACAGCACACAGTAAAACACTGAGCTCTTCAGCTCCACCTTTCTTGGTCTGAGAATTGGGAAACCAAGAAGGTTTGATGTTTTGTGTCGCGCCGCCTGAATTAGAAGCCACAATGAACGTGACCAAAGGAGGTCTGGTGTTGTTTTCAGCAAATTCTAATTCGTCGTGTATGGAGCTTTCCAAGAAAATTGCCGAGCGACTGGGGGTGGAGATGGGCAAGGTGCAGGTTTACCAGGAGCCCGACAGAGGATGACATCATCGATGACGTGGACAGCTTCCTCGCGGCGGCGGAGACCCTGAAGGAGAGGGGCGCCTATAAGATCTTCGTGATGGCGACCCACGGCTTGTT…	60376915-60376920,60348042-60348188	GAGGAAGATGACATCATCGATGACGTGGACAGCTTCCTCGCGGCGGCGGAGACCCTGAAGGAGAGGGGCGCCTATAAGATCTTCGTGATGGCGACCCACGGCTTGTTGTCCTCCGACGCCCCCCGGCTCATTGAGGAATCTGCCATCGACGAG	60376826-60376920,60349554-60349624,60348042-60348188	GAGGAATTTTGTTGTCAGAGACTAAAAGGAGGTTGTCGTAATTGCCCTTGAACAGCACACAGTAAAACACTGAGCTCTTCAGCTCCACCTTTCTTTGCTGATCCCGAAGGAGAAGCCTCCCATCACGGTTGTCGGCGACGTGGGAGGAAGGATTGCCATCATCGTGGATGACATCATCGATGACGTGGACAGCTTCCTCGCGGCGGCGGAGACCCTGAAGGAGAGGGGCGCCTATAAGATCTTCGTGATGGCGACCCACGGCTTGTTGTCCTCCGACGCCCCCCGGCTCATTGAGGAATCTGCCATCGACGAG	60376826-60376920,60361138-60361193,60349554-60349624,60348042-60348188	GAGGAATTTTGTTGTCAGAGACTAAAAGGAGGTTGTCGTAATTGCCCTTGAACAGCACACAGTAAAACACTGAGCTCTTCAGCTCCACCTTTCTTATCCCGGACTACAGGAATGCGGTGATCGTGGCCAAGTCTCCAGCCTCGGCCAAGAGTGCTGATCCCGAAGGAGAAGCCTCCCATCACGGTTGTCGGCGACGTGGGAGGAAGGATTGCCATCATCGTGGATGACATCATCGATGACGTGGACAGCTTCCTCGCGGCGGCGGAGACCCTGAAGGAGAGGGGCGCCTATAAGATCTTCGTGATGGCGACCCACGGCTTGTTGTCCTCCGACGCCCCCCGGCTCATTGAGGAATCTGCCATCGACGAG	60376826-60376920,60376419-60376568,60375325-60375377,60361138-60361193,60353452-60353600,60349554-60349624,60348042-60348188/60348042-60348188,60349554-60349624,60361138-60361193,60375325-60375377,60376419-60376568,60376826-60376920	GAGGAATTTTGTTGTCAGAGACTAAAAGGAGGTTGTCGTAATTGCCCTTGAACAGCACACAGTAAAACACTGAGCTCTTCAGCTCCACCTTTCTTGGTCTGAGAATTGGGAAACCAAGAAGGTTTGATGTTTTGTGTCGCGCCGCCTGAATTAGAAGCCACAATGAACGTGACCAAAGGAGGTCTGGTGTTGTTTTCAGCAAATTCTAATTCGTCGTGTATGGAGCTTTCCAAGAAAATTGCCGAGCGACTGGGGGTGGAGATGGGCAAGGTGCAGGTTTACCAGGAGCCCGACAGAGATCCCGGACTACAGGAATGCGGTGATCGTGGCCAAGTCTCCAGCCTCGGCCAAGAGGGCACAGTCCTTCGCCGAGCGGCTGCGGCTGGGCATCGCGGTGAT…	60376826-60376920,60376419-60376568,60361138-60361193,60353452-60353600,60349554-60349624,60348042-60348188/60376826-60376920,60376419-60376568,60361138-60361193,60349554-60349624,60348042-60348188	GAGGAATTTTGTTGTCAGAGACTAAAAGGAGGTTGTCGTAATTGCCCTTGAACAGCACACAGTAAAACACTGAGCTCTTCAGCTCCACCTTTCTTGGTCTGAGAATTGGGAAACCAAGAAGGTTTGATGTTTTGTGTCGCGCCGCCTGAATTAGAAGCCACAATGAACGTGACCAAAGGAGGTCTGGTGTTGTTTTCAGCAAATTCTAATTCGTCGTGTATGGAGCTTTCCAAGAAAATTGCCGAATCCCGGACTACAGGAATGCGGTGATCGTGGCCAAGTCTCCAGCCTCGGCCAAGAGGGCACAGTCCTTCGCCGAGCGGCTGCGGCTGGGCATCGCGGTGATTCACGGAGAAGCGCAGGACGCGGAGTCGGACCTGGTGGACGGCCGGCACTCGC…	60376826-60376920,60376419-60376568,60375325-60375377,60373334-60373400,60361138-60361193,60353452-60353600,60349554-60349624,60348042-60348188	GAGGAATTTTGTTGTCAGAGACTAAAAGGAGGTTGTCGTAATTGCCCTTGAACAGCACACAGTAAAACACTGAGCTCTTCAGCTCCACCTTTCTTGGTCTGAGAATTGGGAAACCAAGAAGGTTTGATGTTTTGTGTCGCGCCGCCTGAATTAGAAGCCACAATGAACGTGACCAAAGGAGGTCTGGTGTTGTTTTCAGCAAATTCTAATTCGTCGTGTATGGAGCTTTCCAAGAAAATTGCCGAGCGACTGGGGGTGGAGATGGGCAAGGTGCAGGTTTACCAGGAGCCCGACAGAGAAACAAGAGTGCAAATTCAAGAGTCTGTGCGGGGGAAGGATGTTTTCATCATCCAGACTGTTTCAAAATCCCGGACTACAGGAATGCGGTGATCGTGGCCA…	60376826-60376920,60376419-60376568,60349554-60349624,60348042-60348188	GAGGAATTTTGTTGTCAGAGACTAAAAGGAGGTTGTCGTAATTGCCCTTGAACAGCACACAGTAAAACACTGAGCTCTTCAGCTCCACCTTTCTTGGTCTGAGAATTGGGAAACCAAGAAGGTTTGATGTTTTGTGTCGCGCCGCCTGAATTAGAAGCCACAATGAACGTGACCAAAGGAGGTCTGGTGTTGTTTTCAGCAAATTCTAATTCGTCGTGTATGGAGCTTTCCAAGAAAATTGCCGATGCTGATCCCGAAGGAGAAGCCTCCCATCACGGTTGTCGGCGACGTGGGAGGAAGGATTGCCATCATCGTGGATGACATCATCGATGACGTGGACAGCTTCCTCGCGGCGGCGGAGACCCTGAAGGAGAGGGGCGCCTATAAGATCTTCGTGAT…
	circ_5972	12:34980903|35008491	12	34980903	35008491	exon	ENSSSCG00000023955	+	654.29	1272.17	738.621	840.034	876.28	1677.73	1021.32	903.33	1459.65	1265.51	34980903-34981069,34998808-34998939,35007046-35007112,35008431-35008491	TATGCAACTGGCAGTAGATGTGCAGATACCAGAATGTTTTGGAGGTGTAGAAGGTGAAGCAGTTTTTATTGATACAGAGGGGAGTTTTATGGTTAATAGAGTAGTAGACCTTGCTACTGCCTGCATTCAGCACCTACACCTTATAGCAGGAACACATATGGAAGAAGGTTCGATTGGTAATAGTGGATGGTATTGCGTTTCCTTTTCGTCATGAGCTAGATGACCTATCCCTTCGTACTCGATTGCTAAATGGCCTAGCCCAGCAGATGATCAGCCTTGCAAATAATCACAGATTAGCTGTAATTTTAACCAATCAGATGACAACAAAGATTGATAAAAATGAGGCCTTGCTGGTTCCTGCATTGGGGGAAAGTTGGGGACATGCTGCTACAATACGGC…	34980903-34981069,34998808-34998939,35007046-35007112,35008431-35008491	TATGCAACTGGCAGTAGATGTGCAGATACCAGAATGTTTTGGAGGTGTAGAAGGTGAAGCAGTTTTTATTGATACAGAGGGGAGTTTTATGGTTAATAGAGTAGTAGACCTTGCTACTGCCTGCATTCAGCACCTACACCTTATAGCAGGAACACATATGGAAGAAGGTTCGATTGGTAATAGTGGATGGTATTGCGTTTCCTTTTCGTCATGAGCTAGATGACCTATCCCTTCGTACTCGATTGCTAAATGGCCTAGCCCAGCAGATGATCAGCCTTGCAAATAATCACAGATTAGCTGTAATTTTAACCAATCAGATGACAACAAAGATTGATAAAAATGAGGCCTTGCTGGTTCCTGCATTGGGGGAAAGTTGGGGACATGCTGCTACAATACGGC…	34980903-34981069,35007046-35007112,35008431-35008491	TATGCAACTGGCAGTAGATGTGCAGATACCAGAATGTTTTGGAGGTGTAGAAGGTGAAGCAGTTTTTATTGATACAGAGGGGAGTTTTATGGTTAATAGAGTAGTAGACCTTGCTACTGCCTGCATTCAGCACCTACACCTTATAGCAGGAACACATATGGAAGAAGGTAATTTTAACCAATCAGATGACAACAAAGATTGATAAAAATGAGGCCTTGCTGGTTCCTGCATTGGGGGAAAGTTGGGGACATGCTGCTACAATACGGCTTATCTTTCATTGGGACCAAAGGCAAAG	34980903-34981069,35007046-35007141,35008431-35008491/34980903-34981069,35007046-35007112,35008431-35008491	TATGCAACTGGCAGTAGATGTGCAGATACCAGAATGTTTTGGAGGTGTAGAAGGTGAAGCAGTTTTTATTGATACAGAGGGGAGTTTTATGGTTAATAGAGTAGTAGACCTTGCTACTGCCTGCATTCAGCACCTACACCTTATAGCAGGAACACATATGGAAGAAGGTAATTTTAACCAATCAGATGACAACAAAGATTGATAAAAATGAGGCCTTGCTGGTTCCTGCATTGGGTAGGCAATTTATCAGAGAAACATTTTCAGGGAAAGTTGGGGACATGCTGCTACAATACGGCTTATCTTTCATTGGGACCAAAGGCAAAGTATGCAACTGGCAGTAGATGTGCAGATACCAGAATGTTTTGGAGGTGTAGAAGGTGAAGCAGTTTTTATTGATAC…	34980903-34981069,34983844-34983977,34998808-34998939,35007046-35007112,35008431-35008491	TATGCAACTGGCAGTAGATGTGCAGATACCAGAATGTTTTGGAGGTGTAGAAGGTGAAGCAGTTTTTATTGATACAGAGGGGAGTTTTATGGTTAATAGAGTAGTAGACCTTGCTACTGCCTGCATTCAGCACCTACACCTTATAGCAGGAACACATATGGAAGAAGAGCAGCCGAAAGCTTTGCAGGATTTCACTCTTGAGAATATTCTCTCCCATATTTACTATTTTCGTTGTCGTGACTACACAGAGCTACTGGCACAAGTTTATCTCCTTCCAGACTTCCTTTCAGAACATTCAAAGGTTCGATTGGTAATAGTGGATGGTATTGCGTTTCCTTTTCGTCATGAGCTAGATGACCTATCCCTTCGTACTCGATTGCTAAATGGCCTAGCCCAGCA…	34980903-34981069,34983844-34983977,34998808-34998939,35007046-35007112,35008431-35008491/34980903-34981069,34983844-34983977,34998808-34998939,35007046-35007141,35008431-35008491	TATGCAACTGGCAGTAGATGTGCAGATACCAGAATGTTTTGGAGGTGTAGAAGGTGAAGCAGTTTTTATTGATACAGAGGGGAGTTTTATGGTTAATAGAGTAGTAGACCTTGCTACTGCCTGCATTCAGCACCTACACCTTATAGCAGGAACACATATGGAAGAAGAGCAGCCGAAAGCTTTGCAGGATTTCACTCTTGAGAATATTCTCTCCCATATTTACTATTTTCGTTGTCGTGACTACACAGAGCTACTGGCACAAGTTTATCTCCTTCCAGACTTCCTTTCAGAACATTCAAAGGTTCGATTGGTAATAGTGGATGGTATTGCGTTTCCTTTTCGTCATGAGCTAGATGACCTATCCCTTCGTACTCGATTGCTAAATGGCCTAGCCCAGCA…	34980903-34981069,34983849-34983977,34998808-34998939,35007046-35007112,35008431-35008491/34980903-34981069,34983844-34983977,34998808-34998939,35007046-35007112,35008431-35008491	TATGCAACTGGCAGTAGATGTGCAGATACCAGAATGTTTTGGAGGTGTAGAAGGTGAAGCAGTTTTTATTGATACAGAGGGGAGTTTTATGGTTAATAGAGTAGTAGACCTTGCTACTGCCTGCATTCAGCACCTACACCTTATAGCAGGAACACATATGGAAGAAGCCGAAAGCTTTGCAGGATTTCACTCTTGAGAATATTCTCTCCCATATTTACTATTTTCGTTGTCGTGACTACACAGAGCTACTGGCACAAGTTTATCTCCTTCCAGACTTCCTTTCAGAACATTCAAAGGTTCGATTGGTAATAGTGGATGGTATTGCGTTTCCTTTTCGTCATGAGCTAGATGACCTATCCCTTCGTACTCGATTGCTAAATGGCCTAGCCCAGCAGATGA…	34980903-34981069,34998808-34998939,35007046-35007112,35008431-35008491	TATGCAACTGGCAGTAGATGTGCAGATACCAGAATGTTTTGGAGGTGTAGAAGGTGAAGCAGTTTTTATTGATACAGAGGGGAGTTTTATGGTTAATAGAGTAGTAGACCTTGCTACTGCCTGCATTCAGCACCTACACCTTATAGCAGGAACACATATGGAAGAAGGTTCGATTGGTAATAGTGGATGGTATTGCGTTTCCTTTTCGTCATGAGCTAGATGACCTATCCCTTCGTACTCGATTGCTAAATGGCCTAGCCCAGCAGATGATCAGCCTTGCAAATAATCACAGATTAGCTGTAATTTTAACCAATCAGATGACAACAAAGATTGATAAAAATGAGGCCTTGCTGGTTCCTGCATTGGGGGAAAGTTGGGGACATGCTGCTACAATACGGC…
	circ_6786	13:134998506|135020313	13	134998506	135020313	exon	ENSSSCG00000011858	+	1513.04	1060.15	1846.55	1760.07	1544.95	1302.12	825.746	1667.69	1235.09	1257.66	134998506-134998586,135007591-135007726,135019965-135020313	GATAGAGGGAGGAGACAACAGCTTGGAAATTCAACCAAGTGATCAGGCGGGATGGGTGTTTGCCTGACATATTTTATAGAGGAATTGGATGGCGTAAGTGATTAAGGTGGTATTGAGGGTCTCTGAAGCCTACGAAAGGTAGAAACTCAACCATGATTTCTTTTTCAACTCTACAGCATCCCCTTCCTTGAAGTCTTCATTTTTACCTTAGTCTCAGGCAGTTATACTTAAGCATGAACATTGACGACAAACTGGAAGGATTGTTTCTTAAATGTGGCGGCATAGACGAAATGCAGTCTTCCAGGGCAATGGTTGTAATGGGTGGAGTGTCTGGCCAGTCTACCGTGTCTGGGGAACTGCAGGAGTCGGTGCTTCAAGATCGGAGTATGCCTCACCAGG…	134998506-134998586,135019965-135020313	GATAGAGGGAGGAGACAACAGCTTGGAAATTCAACCAAGTGATCAGGCGGGATGGGTGTTTGCCTGACATATTTTATAGAGGCAGTTATACTTAAGCATGAACATTGACGACAAACTGGAAGGATTGTTTCTTAAATGTGGCGGCATAGACGAAATGCAGTCTTCCAGGGCAATGGTTGTAATGGGTGGAGTGTCTGGCCAGTCTACCGTGTCTGGGGAACTGCAGGAGTCGGTGCTTCAAGATCGGAGTATGCCTCACCAGGAGATCCTTGCTGCAGATGAAGTGTTACAAGAAAGTGAAATGAGACAACAGGATATGATATCACATGATGAACTCATGGTCCATGAGGAGACAGTGAAAAATGATGAAGAGCAGATGGAAACACATGAAAGACTTCC…	134998506-134998586,135007591-135007726,135019965-135020313	GATAGAGGGAGGAGACAACAGCTTGGAAATTCAACCAAGTGATCAGGCGGGATGGGTGTTTGCCTGACATATTTTATAGAGGAATTGGATGGCGTAAGTGATTAAGGTGGTATTGAGGGTCTCTGAAGCCTACGAAAGGTAGAAACTCAACCATGATTTCTTTTTCAACTCTACAGCATCCCCTTCCTTGAAGTCTTCATTTTTACCTTAGTCTCAGGCAGTTATACTTAAGCATGAACATTGACGACAAACTGGAAGGATTGTTTCTTAAATGTGGCGGCATAGACGAAATGCAGTCTTCCAGGGCAATGGTTGTAATGGGTGGAGTGTCTGGCCAGTCTACCGTGTCTGGGGAACTGCAGGAGTCGGTGCTTCAAGATCGGAGTATGCCTCACCAGG…	134998506-134998586,135007591-135007726,135019965-135020313	GATAGAGGGAGGAGACAACAGCTTGGAAATTCAACCAAGTGATCAGGCGGGATGGGTGTTTGCCTGACATATTTTATAGAGGAATTGGATGGCGTAAGTGATTAAGGTGGTATTGAGGGTCTCTGAAGCCTACGAAAGGTAGAAACTCAACCATGATTTCTTTTTCAACTCTACAGCATCCCCTTCCTTGAAGTCTTCATTTTTACCTTAGTCTCAGGCAGTTATACTTAAGCATGAACATTGACGACAAACTGGAAGGATTGTTTCTTAAATGTGGCGGCATAGACGAAATGCAGTCTTCCAGGGCAATGGTTGTAATGGGTGGAGTGTCTGGCCAGTCTACCGTGTCTGGGGAACTGCAGGAGTCGGTGCTTCAAGATCGGAGTATGCCTCACCAGG…	134998506-134998586,135019965-135020313	GATAGAGGGAGGAGACAACAGCTTGGAAATTCAACCAAGTGATCAGGCGGGATGGGTGTTTGCCTGACATATTTTATAGAGGCAGTTATACTTAAGCATGAACATTGACGACAAACTGGAAGGATTGTTTCTTAAATGTGGCGGCATAGACGAAATGCAGTCTTCCAGGGCAATGGTTGTAATGGGTGGAGTGTCTGGCCAGTCTACCGTGTCTGGGGAACTGCAGGAGTCGGTGCTTCAAGATCGGAGTATGCCTCACCAGGAGATCCTTGCTGCAGATGAAGTGTTACAAGAAAGTGAAATGAGACAACAGGATATGATATCACATGATGAACTCATGGTCCATGAGGAGACAGTGAAAAATGATGAAGAGCAGATGGAAACACATGAAAGACTTCC…	134998506-134998586,135007591-135007726,135019965-135020313	GATAGAGGGAGGAGACAACAGCTTGGAAATTCAACCAAGTGATCAGGCGGGATGGGTGTTTGCCTGACATATTTTATAGAGGAATTGGATGGCGTAAGTGATTAAGGTGGTATTGAGGGTCTCTGAAGCCTACGAAAGGTAGAAACTCAACCATGATTTCTTTTTCAACTCTACAGCATCCCCTTCCTTGAAGTCTTCATTTTTACCTTAGTCTCAGGCAGTTATACTTAAGCATGAACATTGACGACAAACTGGAAGGATTGTTTCTTAAATGTGGCGGCATAGACGAAATGCAGTCTTCCAGGGCAATGGTTGTAATGGGTGGAGTGTCTGGCCAGTCTACCGTGTCTGGGGAACTGCAGGAGTCGGTGCTTCAAGATCGGAGTATGCCTCACCAGG…	134998506-134998586,135007591-135007726,135019965-135020313	GATAGAGGGAGGAGACAACAGCTTGGAAATTCAACCAAGTGATCAGGCGGGATGGGTGTTTGCCTGACATATTTTATAGAGGAATTGGATGGCGTAAGTGATTAAGGTGGTATTGAGGGTCTCTGAAGCCTACGAAAGGTAGAAACTCAACCATGATTTCTTTTTCAACTCTACAGCATCCCCTTCCTTGAAGTCTTCATTTTTACCTTAGTCTCAGGCAGTTATACTTAAGCATGAACATTGACGACAAACTGGAAGGATTGTTTCTTAAATGTGGCGGCATAGACGAAATGCAGTCTTCCAGGGCAATGGTTGTAATGGGTGGAGTGTCTGGCCAGTCTACCGTGTCTGGGGAACTGCAGGAGTCGGTGCTTCAAGATCGGAGTATGCCTCACCAGG…	134998506-134998586,135007591-135007726,135019965-135020313	GATAGAGGGAGGAGACAACAGCTTGGAAATTCAACCAAGTGATCAGGCGGGATGGGTGTTTGCCTGACATATTTTATAGAGGAATTGGATGGCGTAAGTGATTAAGGTGGTATTGAGGGTCTCTGAAGCCTACGAAAGGTAGAAACTCAACCATGATTTCTTTTTCAACTCTACAGCATCCCCTTCCTTGAAGTCTTCATTTTTACCTTAGTCTCAGGCAGTTATACTTAAGCATGAACATTGACGACAAACTGGAAGGATTGTTTCTTAAATGTGGCGGCATAGACGAAATGCAGTCTTCCAGGGCAATGGTTGTAATGGGTGGAGTGTCTGGCCAGTCTACCGTGTCTGGGGAACTGCAGGAGTCGGTGCTTCAAGATCGGAGTATGCCTCACCAGG…
	circ_6560	13:82256891|82285635	13	82256891	82285635	exon	ENSSSCG00000011672	+	1063.22	0	461.638	1360.05	721.228	1602.6	2173.02	806.048	392.982	1243.66	82256891-82257008,82261371-82261474,82274440-82274534,82285559-82285635	GTGAAGCGAAAAATTTATTGCCGTATCTTGGACCCAACAAGATGAGAGATTGTTTCTGTACCATAAATTTGGACCAGGAAGAAGTTTATCGTACCCAAGTTGTTGAGAAATCTTTAAGCCCATTTTTCAGTGAAGAATTTTACTTTGAGATTCCAAGAACTTTCCAGTATTTGTCTTTCTATGTTTATGATAAGAATGTTTTACAAAGGGACCTTCGTATAGGAAAAGTAGCCATCAAAAAAGAAGACCTGTGTAACCACAGTGGTAAAGAAACTTGGTTTTCACTACAGCCTGTTGATTCCAATTCAGAAGTTCAGGGTAAAGTTCACCTTGAATTAAAACTGAATGAACTTATAACAGAAAATGGAACTGTGTGCCAGCAGCTTGTTGTACA	n/a	n/a	82256891-82256896,82261371-82261474,82274440-82274534,82285559-82285635	GTGAAGCCCATTTTTCAGTGAAGAATTTTACTTTGAGATTCCAAGAACTTTCCAGTATTTGTCTTTCTATGTTTATGATAAGAATGTTTTACAAAGGGACCTTCGTATAGGAAAAGTAGCCATCAAAAAAGAAGACCTGTGTAACCACAGTGGTAAAGAAACTTGGTTTTCACTACAGCCTGTTGATTCCAATTCAGAAGTTCAGGGTAAAGTTCACCTTGAATTAAAACTGAATGAACTTATAACAGAAAATGGAACTGTGTGCCAGCAGCTTGTTGTACA	82256891-82257008,82261371-82261474,82274440-82274534,82285559-82285635	GTGAAGCGAAAAATTTATTGCCGTATCTTGGACCCAACAAGATGAGAGATTGTTTCTGTACCATAAATTTGGACCAGGAAGAAGTTTATCGTACCCAAGTTGTTGAGAAATCTTTAAGCCCATTTTTCAGTGAAGAATTTTACTTTGAGATTCCAAGAACTTTCCAGTATTTGTCTTTCTATGTTTATGATAAGAATGTTTTACAAAGGGACCTTCGTATAGGAAAAGTAGCCATCAAAAAAGAAGACCTGTGTAACCACAGTGGTAAAGAAACTTGGTTTTCACTACAGCCTGTTGATTCCAATTCAGAAGTTCAGGGTAAAGTTCACCTTGAATTAAAACTGAATGAACTTATAACAGAAAATGGAACTGTGTGCCAGCAGCTTGTTGTACA	82256891-82257008,82261371-82261474,82274440-82274534,82285559-82285635	GTGAAGCGAAAAATTTATTGCCGTATCTTGGACCCAACAAGATGAGAGATTGTTTCTGTACCATAAATTTGGACCAGGAAGAAGTTTATCGTACCCAAGTTGTTGAGAAATCTTTAAGCCCATTTTTCAGTGAAGAATTTTACTTTGAGATTCCAAGAACTTTCCAGTATTTGTCTTTCTATGTTTATGATAAGAATGTTTTACAAAGGGACCTTCGTATAGGAAAAGTAGCCATCAAAAAAGAAGACCTGTGTAACCACAGTGGTAAAGAAACTTGGTTTTCACTACAGCCTGTTGATTCCAATTCAGAAGTTCAGGGTAAAGTTCACCTTGAATTAAAACTGAATGAACTTATAACAGAAAATGGAACTGTGTGCCAGCAGCTTGTTGTACA	82256891-82257008,82261371-82261474,82274440-82274534,82285559-82285635	GTGAAGCGAAAAATTTATTGCCGTATCTTGGACCCAACAAGATGAGAGATTGTTTCTGTACCATAAATTTGGACCAGGAAGAAGTTTATCGTACCCAAGTTGTTGAGAAATCTTTAAGCCCATTTTTCAGTGAAGAATTTTACTTTGAGATTCCAAGAACTTTCCAGTATTTGTCTTTCTATGTTTATGATAAGAATGTTTTACAAAGGGACCTTCGTATAGGAAAAGTAGCCATCAAAAAAGAAGACCTGTGTAACCACAGTGGTAAAGAAACTTGGTTTTCACTACAGCCTGTTGATTCCAATTCAGAAGTTCAGGGTAAAGTTCACCTTGAATTAAAACTGAATGAACTTATAACAGAAAATGGAACTGTGTGCCAGCAGCTTGTTGTACA	82256891-82257008,82261371-82261474,82274440-82274534,82285559-82285635	GTGAAGCGAAAAATTTATTGCCGTATCTTGGACCCAACAAGATGAGAGATTGTTTCTGTACCATAAATTTGGACCAGGAAGAAGTTTATCGTACCCAAGTTGTTGAGAAATCTTTAAGCCCATTTTTCAGTGAAGAATTTTACTTTGAGATTCCAAGAACTTTCCAGTATTTGTCTTTCTATGTTTATGATAAGAATGTTTTACAAAGGGACCTTCGTATAGGAAAAGTAGCCATCAAAAAAGAAGACCTGTGTAACCACAGTGGTAAAGAAACTTGGTTTTCACTACAGCCTGTTGATTCCAATTCAGAAGTTCAGGGTAAAGTTCACCTTGAATTAAAACTGAATGAACTTATAACAGAAAATGGAACTGTGTGCCAGCAGCTTGTTGTACA	82256891-82256896,82261371-82261474,82274440-82274534,82285559-82285635	GTGAAGCCCATTTTTCAGTGAAGAATTTTACTTTGAGATTCCAAGAACTTTCCAGTATTTGTCTTTCTATGTTTATGATAAGAATGTTTTACAAAGGGACCTTCGTATAGGAAAAGTAGCCATCAAAAAAGAAGACCTGTGTAACCACAGTGGTAAAGAAACTTGGTTTTCACTACAGCCTGTTGATTCCAATTCAGAAGTTCAGGGTAAAGTTCACCTTGAATTAAAACTGAATGAACTTATAACAGAAAATGGAACTGTGTGCCAGCAGCTTGTTGTACA
	circ_3094	5:101764048|101795355	5	101764048	101795355	exon	ENSSSCG00000036560	+	0	848.116	1338.75	1600.06	946.733	1001.63	304.222	1862.25	1796.49	1241.15	n/a	n/a	101764048-101764179,101775243-101775277,101795273-101795355	TGCTTAGATGAATATGAAGATGATGAAGCTGGGCAGAAAGAGAGAAAACGAGAAGATGCAATTACACAACAGAACACGATGCAAAATGAGGCTGTTAGCTTACTAGATCCAGGAAGTTCCTACCTGCTGCAAGAACCATCTAGGACAGTTTCAGGCAGATACAAAAGGACCTAGATGACATAGAAGATGAAAACGAACAACTAAAGCAGGAGAATAAAACTCTTTTGAAAGTCGTTGGGCAGCTAACAAG	101764048-101764179,101790862-101790956,101792961-101793065,101795273-101795355	TGCTTAGATGAATATGAAGATGATGAAGCTGGGCAGAAAGAGAGAAAACGAGAAGATGCAATTACACAACAGAACACGATGCAAAATGAGGCTGTTAGCTTACTAGATCCAGGAAGTTCCTACCTGCTGCAACACAACCACTGCCTCTGAAGAAGACGCCTCAAGCAGATATTCCCGAGCAGATAGAAGCGGGTTCAGCAGGTATAACAGGGATGCAAATGCTTCAGGAAGTTGTAAGAGAAAGACAAGAAAATCTAAGACTTATGAGACTAATGCAAGATAAGGAGGAAATGATCGGAAAACTTAAAGAGGAAATTGATTTGTTAAATAGAGACCTAGATGACATAGAAGATGAAAACGAACAACTAAAGCAGGAGAATAAAACTCTTTTGAAAGTCG…	101764048-101764179,101775243-101775277,101790862-101790956,101792961-101793065,101795273-101795355	TGCTTAGATGAATATGAAGATGATGAAGCTGGGCAGAAAGAGAGAAAACGAGAAGATGCAATTACACAACAGAACACGATGCAAAATGAGGCTGTTAGCTTACTAGATCCAGGAAGTTCCTACCTGCTGCAAGAACCATCTAGGACAGTTTCAGGCAGATACAAAAGCACAACCACTGCCTCTGAAGAAGACGCCTCAAGCAGATATTCCCGAGCAGATAGAAGCGGGTTCAGCAGGTATAACAGGGATGCAAATGCTTCAGGAAGTTGTAAGAGAAAGACAAGAAAATCTAAGACTTATGAGACTAATGCAAGATAAGGAGGAAATGATCGGAAAACTTAAAGAGGAAATTGATTTGTTAAATAGAGACCTAGATGACATAGAAGATGAAAACGAACA…	101764048-101764179,101775243-101775277,101790862-101790956,101792961-101793065,101795273-101795355	TGCTTAGATGAATATGAAGATGATGAAGCTGGGCAGAAAGAGAGAAAACGAGAAGATGCAATTACACAACAGAACACGATGCAAAATGAGGCTGTTAGCTTACTAGATCCAGGAAGTTCCTACCTGCTGCAAGAACCATCTAGGACAGTTTCAGGCAGATACAAAAGCACAACCACTGCCTCTGAAGAAGACGCCTCAAGCAGATATTCCCGAGCAGATAGAAGCGGGTTCAGCAGGTATAACAGGGATGCAAATGCTTCAGGAAGTTGTAAGAGAAAGACAAGAAAATCTAAGACTTATGAGACTAATGCAAGATAAGGAGGAAATGATCGGAAAACTTAAAGAGGAAATTGATTTGTTAAATAGAGACCTAGATGACATAGAAGATGAAAACGAACA…	101764048-101764179,101795273-101795355	TGCTTAGATGAATATGAAGATGATGAAGCTGGGCAGAAAGAGAGAAAACGAGAAGATGCAATTACACAACAGAACACGATGCAAAATGAGGCTGTTAGCTTACTAGATCCAGGAAGTTCCTACCTGCTGCAAGACCTAGATGACATAGAAGATGAAAACGAACAACTAAAGCAGGAGAATAAAACTCTTTTGAAAGTCGTTGGGCAGCTAACAAG	101764048-101764179,101775243-101775277,101790862-101790956,101792961-101793065,101795273-101795355/101764048-101764179,101775243-101775277,101790862-101791009,101792961-101793065,101795273-101795355	TGCTTAGATGAATATGAAGATGATGAAGCTGGGCAGAAAGAGAGAAAACGAGAAGATGCAATTACACAACAGAACACGATGCAAAATGAGGCTGTTAGCTTACTAGATCCAGGAAGTTCCTACCTGCTGCAAGAACCATCTAGGACAGTTTCAGGCAGATACAAAAGCACAACCACTGCCTCTGAAGAAGACGCCTCAAGCAGATATTCCCGAGCAGATAGAAGCGGGTTCAGCAGGTATAACAGGGATGCAAATGCTTCAGGAAGTTGTAAGAGAAAGACAAGAAAATCTAAGACTTATGAGACTAATGCAAGATAAGGAGGAAATGATCGGAAAACTTAAAGAGGAAATTGATTTGTTAAATAGAGACCTAGATGACATAGAAGATGAAAACGAACA…	101764048-101764179,101775243-101775277,101790862-101790956,101792961-101793065,101795273-101795355/101764048-101764179,101775243-101775277,101790862-101791009,101792961-101793065,101795273-101795355	TGCTTAGATGAATATGAAGATGATGAAGCTGGGCAGAAAGAGAGAAAACGAGAAGATGCAATTACACAACAGAACACGATGCAAAATGAGGCTGTTAGCTTACTAGATCCAGGAAGTTCCTACCTGCTGCAAGAACCATCTAGGACAGTTTCAGGCAGATACAAAAGCACAACCACTGCCTCTGAAGAAGACGCCTCAAGCAGATATTCCCGAGCAGATAGAAGCGGGTTCAGCAGGTATAACAGGGATGCAAATGCTTCAGGAAGTTGTAAGAGAAAGACAAGAAAATCTAAGACTTATGAGACTAATGCAAGATAAGGAGGAAATGATCGGAAAACTTAAAGAGGAAATTGATTTGTTAAATAGAGACCTAGATGACATAGAAGATGAAAACGAACA…
	circ_4779	9:19892116|19913189	9	19892116	19913189	exon	ENSSSCG00000014913	-	858.755	494.735	830.948	400.016	646.114	0	2216.48	1097.89	1571.93	1221.57	19913184-19913189,19905675-19905777,19897760-19897853,19892116-19892227	ACTTAAGATATGACATGTCTACATTTATTAGGCGGTATAGTAGGTATCTAAATGAAAAAGCAGTTTCATACAGACAAGTTGCATTTGATTTCACAAAAGTGAAAAGAGGGGCTGATGGAGTTATGAGAACAATGAACACAGAAAAACTCCTAAAAACTGTACCAATTATTCAAAATCAAATGGATGCCCTTCTTGATTTTAATGTTAATAGCAATGAACTTACAAATGGTGTTATAAATGCTGCCTTCATGCTCCTGTTCAAAGATGCCATTAGACTGTTTGCAGCATACAATGAAGGAATTATTAACCTGTTGG	19892116-19892227,19897760-19897853,19913184-19913189	ACTTAAGGCTGATGGAGTTATGAGAACAATGAACACAGAAAAACTCCTAAAAACTGTACCAATTATTCAAAATCAAATGGATGCCCTTCTTGATTTTAATGTTAATAGCAATGAACTTACAAATGGTGTTATAAATGCTGCCTTCATGCTCCTGTTCAAAGATGCCATTAGACTGTTTGCAGCATACAATGAAGGAATTATTAACCTGTTGG	19892116-19892227,19897760-19897853,19905675-19905777,19909141-19909216,19913047-19913189	ACTTAATTCAGTGCACAAATGAGATGAATGTGAATATCCCGCAGTTGGCAGACAGTTTATTTGAAAGGACTACTAACAGTAGTTGGGTGGTGGTCTTCAAATCTCTCATTACAACTCATCATTTGATGGTGTATGGAAATGAGCGTTTTATTCAGTATTTGGCTTCAAGAAACACATTGTTTAACTTAAGCAATTTTTTGGATAAAAGTGGATTGCAAGGATATGACATGTCTACATTTATTAGGCGGTATAGTAGGTATCTAAATGAAAAAGCAGTTTCATACAGACAAGTTGCATTTGATTTCACAAAAGTGAAAAGAGGGGCTGATGGAGTTATGAGAACAATGAACACAGAAAAACTCCTAAAAACTGTACCAATTATTCAAAATCAAATGGATG…	19913047-19913189,19897760-19897853,19892116-19892227	ACTTAATTCAGTGCACAAATGAGATGAATGTGAATATCCCGCAGTTGGCAGACAGTTTATTTGAAAGGACTACTAACAGTAGTTGGGTGGTGGTCTTCAAATCTCTCATTACAACTCATCATTTGATGGTGTATGGAAATGAGGGCTGATGGAGTTATGAGAACAATGAACACAGAAAAACTCCTAAAAACTGTACCAATTATTCAAAATCAAATGGATGCCCTTCTTGATTTTAATGTTAATAGCAATGAACTTACAAATGGTGTTATAAATGCTGCCTTCATGCTCCTGTTCAAAGATGCCATTAGACTGTTTGCAGCATACAATGAAGGAATTATTAACCTGTTGG	n/a	n/a	19892116-19892227,19897760-19897853,19905675-19905777,19909141-19909216,19913047-19913189	ACTTAATTCAGTGCACAAATGAGATGAATGTGAATATCCCGCAGTTGGCAGACAGTTTATTTGAAAGGACTACTAACAGTAGTTGGGTGGTGGTCTTCAAATCTCTCATTACAACTCATCATTTGATGGTGTATGGAAATGAGCGTTTTATTCAGTATTTGGCTTCAAGAAACACATTGTTTAACTTAAGCAATTTTTTGGATAAAAGTGGATTGCAAGGATATGACATGTCTACATTTATTAGGCGGTATAGTAGGTATCTAAATGAAAAAGCAGTTTCATACAGACAAGTTGCATTTGATTTCACAAAAGTGAAAAGAGGGGCTGATGGAGTTATGAGAACAATGAACACAGAAAAACTCCTAAAAACTGTACCAATTATTCAAAATCAAATGGATG…	19892116-19892227,19897760-19897853,19905675-19905777,19909141-19909216,19913047-19913189	ACTTAATTCAGTGCACAAATGAGATGAATGTGAATATCCCGCAGTTGGCAGACAGTTTATTTGAAAGGACTACTAACAGTAGTTGGGTGGTGGTCTTCAAATCTCTCATTACAACTCATCATTTGATGGTGTATGGAAATGAGCGTTTTATTCAGTATTTGGCTTCAAGAAACACATTGTTTAACTTAAGCAATTTTTTGGATAAAAGTGGATTGCAAGGATATGACATGTCTACATTTATTAGGCGGTATAGTAGGTATCTAAATGAAAAAGCAGTTTCATACAGACAAGTTGCATTTGATTTCACAAAAGTGAAAAGAGGGGCTGATGGAGTTATGAGAACAATGAACACAGAAAAACTCCTAAAAACTGTACCAATTATTCAAAATCAAATGGATG…	19892116-19892227,19897760-19897853,19905675-19905777,19909141-19909216,19913047-19913189	ACTTAATTCAGTGCACAAATGAGATGAATGTGAATATCCCGCAGTTGGCAGACAGTTTATTTGAAAGGACTACTAACAGTAGTTGGGTGGTGGTCTTCAAATCTCTCATTACAACTCATCATTTGATGGTGTATGGAAATGAGCGTTTTATTCAGTATTTGGCTTCAAGAAACACATTGTTTAACTTAAGCAATTTTTTGGATAAAAGTGGATTGCAAGGATATGACATGTCTACATTTATTAGGCGGTATAGTAGGTATCTAAATGAAAAAGCAGTTTCATACAGACAAGTTGCATTTGATTTCACAAAAGTGAAAAGAGGGGCTGATGGAGTTATGAGAACAATGAACACAGAAAAACTCCTAAAAACTGTACCAATTATTCAAAATCAAATGGATG…
	circ_0627	1:166033284|166037819	1	166033284	166037819	exon	ENSSSCG00000004958	+	858.755	1130.82	1154.09	800.032	985.926	1226.99	1173.43	1500.92	982.456	1220.95	166033284-166033368,166033620-166033667,166036953-166037043,166037685-166037819	CATCAGACAACAGTCAGCGCTTTCGAGAAACCTGTTTTGCATTTGCCTTGACACCACAACAAGTGCAGCAAATCAGTAGTTCCATGGATATTTCTGGGACCAAATGTGACTTCACAGTGCAGGTCCAGTTAAGGTTTTGTTTATCAGAAACCAGTTGTCCACAAGAAGATCACTTCCCACCCAATCTTTGTGTGAAAGTGAATACAAAACCTTGCAGCCTTCCAGGTTATCTTCCACCTACTAAAAATGGTGTGGAACCAAAGCGACCCAGCCGACCAATTAATATCACCTCACTTGTCCGATTGTCCACAACTGTACCAAACACCATTGTTGTTTCATGGACTGCAGAAATTGGGAGA	166033284-166033368,166033620-166033667,166036953-166037043,166037685-166037819	CATCAGACAACAGTCAGCGCTTTCGAGAAACCTGTTTTGCATTTGCCTTGACACCACAACAAGTGCAGCAAATCAGTAGTTCCATGGATATTTCTGGGACCAAATGTGACTTCACAGTGCAGGTCCAGTTAAGGTTTTGTTTATCAGAAACCAGTTGTCCACAAGAAGATCACTTCCCACCCAATCTTTGTGTGAAAGTGAATACAAAACCTTGCAGCCTTCCAGGTTATCTTCCACCTACTAAAAATGGTGTGGAACCAAAGCGACCCAGCCGACCAATTAATATCACCTCACTTGTCCGATTGTCCACAACTGTACCAAACACCATTGTTGTTTCATGGACTGCAGAAATTGGGAGA	166033284-166033368,166033620-166033667,166036953-166037043,166037685-166037819	CATCAGACAACAGTCAGCGCTTTCGAGAAACCTGTTTTGCATTTGCCTTGACACCACAACAAGTGCAGCAAATCAGTAGTTCCATGGATATTTCTGGGACCAAATGTGACTTCACAGTGCAGGTCCAGTTAAGGTTTTGTTTATCAGAAACCAGTTGTCCACAAGAAGATCACTTCCCACCCAATCTTTGTGTGAAAGTGAATACAAAACCTTGCAGCCTTCCAGGTTATCTTCCACCTACTAAAAATGGTGTGGAACCAAAGCGACCCAGCCGACCAATTAATATCACCTCACTTGTCCGATTGTCCACAACTGTACCAAACACCATTGTTGTTTCATGGACTGCAGAAATTGGGAGA	166033284-166033368,166033620-166033667,166036953-166037043,166037685-166037819	CATCAGACAACAGTCAGCGCTTTCGAGAAACCTGTTTTGCATTTGCCTTGACACCACAACAAGTGCAGCAAATCAGTAGTTCCATGGATATTTCTGGGACCAAATGTGACTTCACAGTGCAGGTCCAGTTAAGGTTTTGTTTATCAGAAACCAGTTGTCCACAAGAAGATCACTTCCCACCCAATCTTTGTGTGAAAGTGAATACAAAACCTTGCAGCCTTCCAGGTTATCTTCCACCTACTAAAAATGGTGTGGAACCAAAGCGACCCAGCCGACCAATTAATATCACCTCACTTGTCCGATTGTCCACAACTGTACCAAACACCATTGTTGTTTCATGGACTGCAGAAATTGGGAGA	166033284-166033368,166033620-166033667,166036953-166037043,166037685-166037819	CATCAGACAACAGTCAGCGCTTTCGAGAAACCTGTTTTGCATTTGCCTTGACACCACAACAAGTGCAGCAAATCAGTAGTTCCATGGATATTTCTGGGACCAAATGTGACTTCACAGTGCAGGTCCAGTTAAGGTTTTGTTTATCAGAAACCAGTTGTCCACAAGAAGATCACTTCCCACCCAATCTTTGTGTGAAAGTGAATACAAAACCTTGCAGCCTTCCAGGTTATCTTCCACCTACTAAAAATGGTGTGGAACCAAAGCGACCCAGCCGACCAATTAATATCACCTCACTTGTCCGATTGTCCACAACTGTACCAAACACCATTGTTGTTTCATGGACTGCAGAAATTGGGAGA	166033284-166033368,166033620-166033667,166036953-166037043,166037685-166037819	CATCAGACAACAGTCAGCGCTTTCGAGAAACCTGTTTTGCATTTGCCTTGACACCACAACAAGTGCAGCAAATCAGTAGTTCCATGGATATTTCTGGGACCAAATGTGACTTCACAGTGCAGGTCCAGTTAAGGTTTTGTTTATCAGAAACCAGTTGTCCACAAGAAGATCACTTCCCACCCAATCTTTGTGTGAAAGTGAATACAAAACCTTGCAGCCTTCCAGGTTATCTTCCACCTACTAAAAATGGTGTGGAACCAAAGCGACCCAGCCGACCAATTAATATCACCTCACTTGTCCGATTGTCCACAACTGTACCAAACACCATTGTTGTTTCATGGACTGCAGAAATTGGGAGA	166033284-166033368,166033620-166033667,166036953-166037043,166037685-166037819	CATCAGACAACAGTCAGCGCTTTCGAGAAACCTGTTTTGCATTTGCCTTGACACCACAACAAGTGCAGCAAATCAGTAGTTCCATGGATATTTCTGGGACCAAATGTGACTTCACAGTGCAGGTCCAGTTAAGGTTTTGTTTATCAGAAACCAGTTGTCCACAAGAAGATCACTTCCCACCCAATCTTTGTGTGAAAGTGAATACAAAACCTTGCAGCCTTCCAGGTTATCTTCCACCTACTAAAAATGGTGTGGAACCAAAGCGACCCAGCCGACCAATTAATATCACCTCACTTGTCCGATTGTCCACAACTGTACCAAACACCATTGTTGTTTCATGGACTGCAGAAATTGGGAGA	166033284-166033368,166033620-166033667,166036953-166037043,166037685-166037819	CATCAGACAACAGTCAGCGCTTTCGAGAAACCTGTTTTGCATTTGCCTTGACACCACAACAAGTGCAGCAAATCAGTAGTTCCATGGATATTTCTGGGACCAAATGTGACTTCACAGTGCAGGTCCAGTTAAGGTTTTGTTTATCAGAAACCAGTTGTCCACAAGAAGATCACTTCCCACCCAATCTTTGTGTGAAAGTGAATACAAAACCTTGCAGCCTTCCAGGTTATCTTCCACCTACTAAAAATGGTGTGGAACCAAAGCGACCCAGCCGACCAATTAATATCACCTCACTTGTCCGATTGTCCACAACTGTACCAAACACCATTGTTGTTTCATGGACTGCAGAAATTGGGAGA
	circ_2334	4:38966939|38967502	4	38966939	38967502	exon	ENSSSCG00000006083	-	449.824	424.058	323.147	520.021	429.262	1777.89	456.333	1806.66	842.105	1220.75	38966939-38967061,38967429-38967502	ACATGTGCATTGCTATCGCCATTTCTCTTCTCATGATCCTGATCTGTGCGATGGCGACTTACGGAGCATACAAGCAACACGCAGCCTGGATCATCCCCTTCTTCTGCTACCAGATCTTTGATTTTGCCCTGAACACCTTGGTTGCAATCACCATCCTTGTGTATCCAAACTCCATCCAGGAATACATACGACAGCTG	38966939-38967061,38967429-38967502	ACATGTGCATTGCTATCGCCATTTCTCTTCTCATGATCCTGATCTGTGCGATGGCGACTTACGGAGCATACAAGCAACACGCAGCCTGGATCATCCCCTTCTTCTGCTACCAGATCTTTGATTTTGCCCTGAACACCTTGGTTGCAATCACCATCCTTGTGTATCCAAACTCCATCCAGGAATACATACGACAGCTG	38966939-38967061,38967429-38967502	ACATGTGCATTGCTATCGCCATTTCTCTTCTCATGATCCTGATCTGTGCGATGGCGACTTACGGAGCATACAAGCAACACGCAGCCTGGATCATCCCCTTCTTCTGCTACCAGATCTTTGATTTTGCCCTGAACACCTTGGTTGCAATCACCATCCTTGTGTATCCAAACTCCATCCAGGAATACATACGACAGCTG	38966939-38967061,38967429-38967502	ACATGTGCATTGCTATCGCCATTTCTCTTCTCATGATCCTGATCTGTGCGATGGCGACTTACGGAGCATACAAGCAACACGCAGCCTGGATCATCCCCTTCTTCTGCTACCAGATCTTTGATTTTGCCCTGAACACCTTGGTTGCAATCACCATCCTTGTGTATCCAAACTCCATCCAGGAATACATACGACAGCTG	38966939-38967061,38967429-38967502	ACATGTGCATTGCTATCGCCATTTCTCTTCTCATGATCCTGATCTGTGCGATGGCGACTTACGGAGCATACAAGCAACACGCAGCCTGGATCATCCCCTTCTTCTGCTACCAGATCTTTGATTTTGCCCTGAACACCTTGGTTGCAATCACCATCCTTGTGTATCCAAACTCCATCCAGGAATACATACGACAGCTG	38966939-38967061,38967429-38967502	ACATGTGCATTGCTATCGCCATTTCTCTTCTCATGATCCTGATCTGTGCGATGGCGACTTACGGAGCATACAAGCAACACGCAGCCTGGATCATCCCCTTCTTCTGCTACCAGATCTTTGATTTTGCCCTGAACACCTTGGTTGCAATCACCATCCTTGTGTATCCAAACTCCATCCAGGAATACATACGACAGCTG	38966939-38967061,38967429-38967502	ACATGTGCATTGCTATCGCCATTTCTCTTCTCATGATCCTGATCTGTGCGATGGCGACTTACGGAGCATACAAGCAACACGCAGCCTGGATCATCCCCTTCTTCTGCTACCAGATCTTTGATTTTGCCCTGAACACCTTGGTTGCAATCACCATCCTTGTGTATCCAAACTCCATCCAGGAATACATACGACAGCTG	38966939-38967061,38967429-38967502	ACATGTGCATTGCTATCGCCATTTCTCTTCTCATGATCCTGATCTGTGCGATGGCGACTTACGGAGCATACAAGCAACACGCAGCCTGGATCATCCCCTTCTTCTGCTACCAGATCTTTGATTTTGCCCTGAACACCTTGGTTGCAATCACCATCCTTGTGTATCCAAACTCCATCCAGGAATACATACGACAGCTG
	circ_6101	12:51636713|51680596	12	51636713	51680596	exon	ENSSSCG00000017895	-	490.717	0	877.112	2320.09	921.981	2228.62	0	416.921	2217.54	1215.77	51680468-51680596,51636713-51636844	TTTCTCTTCAGCAACGGGTAGCAGAATTGGAAAAAATTAATGCAGAATTTTTACGTGCACAGCAGCAGCTTGAGCAAGAATTTAATCAAAAGAGAGCAAAATTTAAAGAGTTATATTTGGCTAAAGAGGGAGGAAGATGAGCAACAAAGACTTAATAAGAGGAAAGATCACAACAAAACAGATGTTGAGGAAGAAGTAAAAATACCAGTAGTGTGTGCTTTAACTCATGAAGAATCTTCAGCGCAATTATCAAATGAGGAG	51680468-51680596,51636713-51636844	TTTCTCTTCAGCAACGGGTAGCAGAATTGGAAAAAATTAATGCAGAATTTTTACGTGCACAGCAGCAGCTTGAGCAAGAATTTAATCAAAAGAGAGCAAAATTTAAAGAGTTATATTTGGCTAAAGAGGGAGGAAGATGAGCAACAAAGACTTAATAAGAGGAAAGATCACAACAAAACAGATGTTGAGGAAGAAGTAAAAATACCAGTAGTGTGTGCTTTAACTCATGAAGAATCTTCAGCGCAATTATCAAATGAGGAG	51680468-51680596,51636713-51636844	TTTCTCTTCAGCAACGGGTAGCAGAATTGGAAAAAATTAATGCAGAATTTTTACGTGCACAGCAGCAGCTTGAGCAAGAATTTAATCAAAAGAGAGCAAAATTTAAAGAGTTATATTTGGCTAAAGAGGGAGGAAGATGAGCAACAAAGACTTAATAAGAGGAAAGATCACAACAAAACAGATGTTGAGGAAGAAGTAAAAATACCAGTAGTGTGTGCTTTAACTCATGAAGAATCTTCAGCGCAATTATCAAATGAGGAG	51680468-51680596,51642551-51642602,51640771-51640949,51636713-51636844	TTTCTCTTCAGCAACGGGTAGCAGAATTGGAAAAAATTAATGCAGAATTTTTACGTGCACAGCAGCAGCTTGAGCAAGAATTTAATCAAAAGAGAGCAAAATTTAAAGAGTTATATTTGGCTAAAGAGGAAATCTGTTTTACAGGAAGATGCTGAGAAACTTCGGAAAGAATTGCATGAAGTTTGCCATCTCTTGGAGCAAGAGCGACAACAACACAACCAGTTGAAACACACGTGGCAGAAGGCCAATGACCAGTTCCTGGAATCTCAGCGTTTGCTGATGAGGGACATGCAGCGAATGGAAATTGTGCTCACTTCAGAACAGCTCCGACAAGTTGAAGAACTGAAGAAAAAAGATCAGGAGGAAGATGAGCAACAAAGACTTAATAAGAGGAAAGAT…	51680468-51680596,51642551-51642686,51640771-51640949,51636713-51636844	TTTCTCTTCAGCAACGGGTAGCAGAATTGGAAAAAATTAATGCAGAATTTTTACGTGCACAGCAGCAGCTTGAGCAAGAATTTAATCAAAAGAGAGCAAAATTTAAAGAGTTATATTTGGCTAAAGAGGGTAAAAGAACTGAATCATTATCTGGAAGCTGAGAAATCTTGTAGGACTGATCTAGAGATGTACGTAGCTGTTTTGAATACTCAGAAATCTGTTTTACAGGAAGATGCTGAGAAACTTCGGAAAGAATTGCATGAAGTTTGCCATCTCTTGGAGCAAGAGCGACAACAACACAACCAGTTGAAACACACGTGGCAGAAGGCCAATGACCAGTTCCTGGAATCTCAGCGTTTGCTGATGAGGGACATGCAGCGAATGGAAATTGTGCTCACT…	n/a	n/a	51680591-51680596,51636713-51636844	TTTCTCGAGGAAGATGAGCAACAAAGACTTAATAAGAGGAAAGATCACAACAAAACAGATGTTGAGGAAGAAGTAAAAATACCAGTAGTGTGTGCTTTAACTCATGAAGAATCTTCAGCGCAATTATCAAATGAGGAG	51680468-51680596,51640771-51640949,51636713-51636844	TTTCTCTTCAGCAACGGGTAGCAGAATTGGAAAAAATTAATGCAGAATTTTTACGTGCACAGCAGCAGCTTGAGCAAGAATTTAATCAAAAGAGAGCAAAATTTAAAGAGTTATATTTGGCTAAAGAGGTTTGCCATCTCTTGGAGCAAGAGCGACAACAACACAACCAGTTGAAACACACGTGGCAGAAGGCCAATGACCAGTTCCTGGAATCTCAGCGTTTGCTGATGAGGGACATGCAGCGAATGGAAATTGTGCTCACTTCAGAACAGCTCCGACAAGTTGAAGAACTGAAGAAAAAAGATCAGGAGGAAGATGAGCAACAAAGACTTAATAAGAGGAAAGATCACAACAAAACAGATGTTGAGGAAGAAGTAAAAATACCAGTAGTGTGTGCTT…
	circ_8929	X:120944619|120945464	X	120944619	120945464	exon	ENSSSCG00000012730	+	1921.98	7350.34	2492.84	0	2941.29	1427.32	1064.78	819.946	1515.79	1206.96	n/a	n/a	120944619-120945464	ACAAACAAAGGTGACGCACTTGCCAACCGAGTCCAGAACACGCTGGGAAACTATGATGAAATGAAGGATTTGCTAGCTAACCATTCTAATCAGAATCATCTAGTGGGAATCCCAAAGAATACCGTGCCCCAGACTCCCATCAACAAAAATGAACCAAGCTTTTTTCCAGAGCAAAAGAACCGGATGATCCCACCTCACCAGGATAACACTCACGCCTCGGGACCAATGCCTCCACCTTCGGTCGTGATACTGAATTCGACTCTGATACACAGCAACAGGAAATCCAAACCTGACTGGCCGCGAGATGGTCACAACCCTAGCATCGTGCCGGCCAGCCAGGCCGGTGGGCAGCCAAGCAAGATGGCACCGACTACACAGGACCAGCCCCCAGCCAGACTG…	120944619-120945464	ACAAACAAAGGTGACGCACTTGCCAACCGAGTCCAGAACACGCTGGGAAACTATGATGAAATGAAGGATTTGCTAGCTAACCATTCTAATCAGAATCATCTAGTGGGAATCCCAAAGAATACCGTGCCCCAGACTCCCATCAACAAAAATGAACCAAGCTTTTTTCCAGAGCAAAAGAACCGGATGATCCCACCTCACCAGGATAACACTCACGCCTCGGGACCAATGCCTCCACCTTCGGTCGTGATACTGAATTCGACTCTGATACACAGCAACAGGAAATCCAAACCTGACTGGCCGCGAGATGGTCACAACCCTAGCATCGTGCCGGCCAGCCAGGCCGGTGGGCAGCCAAGCAAGATGGCACCGACTACACAGGACCAGCCCCCAGCCAGACTG…	n/a	n/a	120944619-120945464	ACAAACAAAGGTGACGCACTTGCCAACCGAGTCCAGAACACGCTGGGAAACTATGATGAAATGAAGGATTTGCTAGCTAACCATTCTAATCAGAATCATCTAGTGGGAATCCCAAAGAATACCGTGCCCCAGACTCCCATCAACAAAAATGAACCAAGCTTTTTTCCAGAGCAAAAGAACCGGATGATCCCACCTCACCAGGATAACACTCACGCCTCGGGACCAATGCCTCCACCTTCGGTCGTGATACTGAATTCGACTCTGATACACAGCAACAGGAAATCCAAACCTGACTGGCCGCGAGATGGTCACAACCCTAGCATCGTGCCGGCCAGCCAGGCCGGTGGGCAGCCAAGCAAGATGGCACCGACTACACAGGACCAGCCCCCAGCCAGACTG…	120944619-120945464	ACAAACAAAGGTGACGCACTTGCCAACCGAGTCCAGAACACGCTGGGAAACTATGATGAAATGAAGGATTTGCTAGCTAACCATTCTAATCAGAATCATCTAGTGGGAATCCCAAAGAATACCGTGCCCCAGACTCCCATCAACAAAAATGAACCAAGCTTTTTTCCAGAGCAAAAGAACCGGATGATCCCACCTCACCAGGATAACACTCACGCCTCGGGACCAATGCCTCCACCTTCGGTCGTGATACTGAATTCGACTCTGATACACAGCAACAGGAAATCCAAACCTGACTGGCCGCGAGATGGTCACAACCCTAGCATCGTGCCGGCCAGCCAGGCCGGTGGGCAGCCAAGCAAGATGGCACCGACTACACAGGACCAGCCCCCAGCCAGACTG…	120944619-120945464	ACAAACAAAGGTGACGCACTTGCCAACCGAGTCCAGAACACGCTGGGAAACTATGATGAAATGAAGGATTTGCTAGCTAACCATTCTAATCAGAATCATCTAGTGGGAATCCCAAAGAATACCGTGCCCCAGACTCCCATCAACAAAAATGAACCAAGCTTTTTTCCAGAGCAAAAGAACCGGATGATCCCACCTCACCAGGATAACACTCACGCCTCGGGACCAATGCCTCCACCTTCGGTCGTGATACTGAATTCGACTCTGATACACAGCAACAGGAAATCCAAACCTGACTGGCCGCGAGATGGTCACAACCCTAGCATCGTGCCGGCCAGCCAGGCCGGTGGGCAGCCAAGCAAGATGGCACCGACTACACAGGACCAGCCCCCAGCCAGACTG…	120944619-120945464	ACAAACAAAGGTGACGCACTTGCCAACCGAGTCCAGAACACGCTGGGAAACTATGATGAAATGAAGGATTTGCTAGCTAACCATTCTAATCAGAATCATCTAGTGGGAATCCCAAAGAATACCGTGCCCCAGACTCCCATCAACAAAAATGAACCAAGCTTTTTTCCAGAGCAAAAGAACCGGATGATCCCACCTCACCAGGATAACACTCACGCCTCGGGACCAATGCCTCCACCTTCGGTCGTGATACTGAATTCGACTCTGATACACAGCAACAGGAAATCCAAACCTGACTGGCCGCGAGATGGTCACAACCCTAGCATCGTGCCGGCCAGCCAGGCCGGTGGGCAGCCAAGCAAGATGGCACCGACTACACAGGACCAGCCCCCAGCCAGACTG…
	circ_7963	15:112840121|112896614	15	112840121	112896614	exon	ENSSSCG00000022830	-	0	2190.97	2631.34	1320.05	1535.59	2078.38	0	1681.58	1066.67	1206.66	n/a	n/a	112840121-112840242,112844129-112844342,112896609-112896614	GTTTCCTGATCCTAGAAGAATGCCAACTTCCTAAAGACATTTTAAGAAAACAAATACAGTGTACAGACCAAGCAGCTTCATTAAACACTACAAGGAATCCCCAGATTCTTCAAGAGAGTCAAGATCCTTTGCCAGAACAAGATTTTGAAATGTCACCAAGTAGCCCTACACTACTTCTTCGCAATATAGAAAAACAGGTAATGTGAAGTGAGCGTAAAATAGTGCGCAGTTGACTGAGATCATCAACAGTTTGATTGCCCCTCTCAACTTGTCTCCAACATCATCACCTCTTTCCTCTAAGTCTTGTAGCCATAAATGTCTGGCTAATGGCATTTCCAGGAG	112896609-112896614,112844152-112844349,112840121-112840242	GTTTCCGGGATAGTGATCCTAGAAGAATGCCAACTTCCTAAAGACATTTTAAGAAAACAAATACAGTGTACAGACCAAGCAGCTTCATTAAACACTACAAGGAATCCCCAGATTCTTCAAGAGAGTCAAGATCCTTTGCCAGAACAAGATTTTGAAATGTCACCAAGTAGCCCTACACTACTTCTTCGCAATATAGAAAAACAGAGTGCGCAGTTGACTGAGATCATCAACAGTTTGATTGCCCCTCTCAACTTGTCTCCAACATCATCACCTCTTTCCTCTAAGTCTTGTAGCCATAAATGTCTGGCTAATGGCATTTCCAGGAG	112896609-112896614,112844152-112844349,112840121-112840242	GTTTCCGGGATAGTGATCCTAGAAGAATGCCAACTTCCTAAAGACATTTTAAGAAAACAAATACAGTGTACAGACCAAGCAGCTTCATTAAACACTACAAGGAATCCCCAGATTCTTCAAGAGAGTCAAGATCCTTTGCCAGAACAAGATTTTGAAATGTCACCAAGTAGCCCTACACTACTTCTTCGCAATATAGAAAAACAGAGTGCGCAGTTGACTGAGATCATCAACAGTTTGATTGCCCCTCTCAACTTGTCTCCAACATCATCACCTCTTTCCTCTAAGTCTTGTAGCCATAAATGTCTGGCTAATGGCATTTCCAGGAG	112896609-112896614,112844152-112844349,112840121-112840242	GTTTCCGGGATAGTGATCCTAGAAGAATGCCAACTTCCTAAAGACATTTTAAGAAAACAAATACAGTGTACAGACCAAGCAGCTTCATTAAACACTACAAGGAATCCCCAGATTCTTCAAGAGAGTCAAGATCCTTTGCCAGAACAAGATTTTGAAATGTCACCAAGTAGCCCTACACTACTTCTTCGCAATATAGAAAAACAGAGTGCGCAGTTGACTGAGATCATCAACAGTTTGATTGCCCCTCTCAACTTGTCTCCAACATCATCACCTCTTTCCTCTAAGTCTTGTAGCCATAAATGTCTGGCTAATGGCATTTCCAGGAG	n/a	n/a	112896609-112896614,112844152-112844349,112840121-112840242	GTTTCCGGGATAGTGATCCTAGAAGAATGCCAACTTCCTAAAGACATTTTAAGAAAACAAATACAGTGTACAGACCAAGCAGCTTCATTAAACACTACAAGGAATCCCCAGATTCTTCAAGAGAGTCAAGATCCTTTGCCAGAACAAGATTTTGAAATGTCACCAAGTAGCCCTACACTACTTCTTCGCAATATAGAAAAACAGAGTGCGCAGTTGACTGAGATCATCAACAGTTTGATTGCCCCTCTCAACTTGTCTCCAACATCATCACCTCTTTCCTCTAAGTCTTGTAGCCATAAATGTCTGGCTAATGGCATTTCCAGGAG	112896609-112896614,112844152-112844349,112840121-112840242	GTTTCCGGGATAGTGATCCTAGAAGAATGCCAACTTCCTAAAGACATTTTAAGAAAACAAATACAGTGTACAGACCAAGCAGCTTCATTAAACACTACAAGGAATCCCCAGATTCTTCAAGAGAGTCAAGATCCTTTGCCAGAACAAGATTTTGAAATGTCACCAAGTAGCCCTACACTACTTCTTCGCAATATAGAAAAACAGAGTGCGCAGTTGACTGAGATCATCAACAGTTTGATTGCCCCTCTCAACTTGTCTCCAACATCATCACCTCTTTCCTCTAAGTCTTGTAGCCATAAATGTCTGGCTAATGGCATTTCCAGGAG
	circ_4027	7:64286782|64287500	7	64286782	64287500	exon	ENSSSCG00000032377	+	2208.23	3463.14	1246.42	1720.07	2159.47	1226.99	0	1320.25	2273.68	1205.23	64286782-64286916,64287317-64287500	TTAGTGGTATCCTTACTTCTGTGCCTTCTGGACTGGATTATGGCCTTACCTCTAAAGACACTGCTCCAACCAGTCCATGCTACAGGAGCAGAAAATGATAAAATAGAAAAATCTGTCCTCAATTGTATTTACAAGGTATTACATGGGTGTGTTTATGGAGCTCAGTGTTTTAGCAATCCAAGGTATTTTCCACTAAGCCTCTCTGATTTGGCATCTGTAGATTATGATCCTTTTATGCATTTGGAAAGTCTAAAAGAGCCTGAACCTCTGCACTCTCCTGATTCAGAACGATCTTCTAAACTCCAGCCAGTAACAGAAG	64286782-64286916,64287317-64287500	TTAGTGGTATCCTTACTTCTGTGCCTTCTGGACTGGATTATGGCCTTACCTCTAAAGACACTGCTCCAACCAGTCCATGCTACAGGAGCAGAAAATGATAAAATAGAAAAATCTGTCCTCAATTGTATTTACAAGGTATTACATGGGTGTGTTTATGGAGCTCAGTGTTTTAGCAATCCAAGGTATTTTCCACTAAGCCTCTCTGATTTGGCATCTGTAGATTATGATCCTTTTATGCATTTGGAAAGTCTAAAAGAGCCTGAACCTCTGCACTCTCCTGATTCAGAACGATCTTCTAAACTCCAGCCAGTAACAGAAG	64286782-64286916,64287317-64287500	TTAGTGGTATCCTTACTTCTGTGCCTTCTGGACTGGATTATGGCCTTACCTCTAAAGACACTGCTCCAACCAGTCCATGCTACAGGAGCAGAAAATGATAAAATAGAAAAATCTGTCCTCAATTGTATTTACAAGGTATTACATGGGTGTGTTTATGGAGCTCAGTGTTTTAGCAATCCAAGGTATTTTCCACTAAGCCTCTCTGATTTGGCATCTGTAGATTATGATCCTTTTATGCATTTGGAAAGTCTAAAAGAGCCTGAACCTCTGCACTCTCCTGATTCAGAACGATCTTCTAAACTCCAGCCAGTAACAGAAG	64286782-64286916,64287317-64287500	TTAGTGGTATCCTTACTTCTGTGCCTTCTGGACTGGATTATGGCCTTACCTCTAAAGACACTGCTCCAACCAGTCCATGCTACAGGAGCAGAAAATGATAAAATAGAAAAATCTGTCCTCAATTGTATTTACAAGGTATTACATGGGTGTGTTTATGGAGCTCAGTGTTTTAGCAATCCAAGGTATTTTCCACTAAGCCTCTCTGATTTGGCATCTGTAGATTATGATCCTTTTATGCATTTGGAAAGTCTAAAAGAGCCTGAACCTCTGCACTCTCCTGATTCAGAACGATCTTCTAAACTCCAGCCAGTAACAGAAG	64286782-64286916,64287317-64287500	TTAGTGGTATCCTTACTTCTGTGCCTTCTGGACTGGATTATGGCCTTACCTCTAAAGACACTGCTCCAACCAGTCCATGCTACAGGAGCAGAAAATGATAAAATAGAAAAATCTGTCCTCAATTGTATTTACAAGGTATTACATGGGTGTGTTTATGGAGCTCAGTGTTTTAGCAATCCAAGGTATTTTCCACTAAGCCTCTCTGATTTGGCATCTGTAGATTATGATCCTTTTATGCATTTGGAAAGTCTAAAAGAGCCTGAACCTCTGCACTCTCCTGATTCAGAACGATCTTCTAAACTCCAGCCAGTAACAGAAG	n/a	n/a	64286782-64286916,64287317-64287500	TTAGTGGTATCCTTACTTCTGTGCCTTCTGGACTGGATTATGGCCTTACCTCTAAAGACACTGCTCCAACCAGTCCATGCTACAGGAGCAGAAAATGATAAAATAGAAAAATCTGTCCTCAATTGTATTTACAAGGTATTACATGGGTGTGTTTATGGAGCTCAGTGTTTTAGCAATCCAAGGTATTTTCCACTAAGCCTCTCTGATTTGGCATCTGTAGATTATGATCCTTTTATGCATTTGGAAAGTCTAAAAGAGCCTGAACCTCTGCACTCTCCTGATTCAGAACGATCTTCTAAACTCCAGCCAGTAACAGAAG	64286782-64286916,64287317-64287500	TTAGTGGTATCCTTACTTCTGTGCCTTCTGGACTGGATTATGGCCTTACCTCTAAAGACACTGCTCCAACCAGTCCATGCTACAGGAGCAGAAAATGATAAAATAGAAAAATCTGTCCTCAATTGTATTTACAAGGTATTACATGGGTGTGTTTATGGAGCTCAGTGTTTTAGCAATCCAAGGTATTTTCCACTAAGCCTCTCTGATTTGGCATCTGTAGATTATGATCCTTTTATGCATTTGGAAAGTCTAAAAGAGCCTGAACCTCTGCACTCTCCTGATTCAGAACGATCTTCTAAACTCCAGCCAGTAACAGAAG
	circ_8416	17:52366197|52380221	17	52366197	52380221	intergenic_region	n/a	-	0	0	0	0	0	0	4802.36	0	0	1200.59	n/a	n/a	n/a	n/a	n/a	n/a	n/a	n/a	n/a	n/a	52380216-52380221,52373872-52373971,52368272-52368305,52366308-52366384,52366197-52366222	GTCTGCTGGCATCAACTATGAGATTATAATCATAGACGATGGAAGCCCAGATGGAACAAGGGACATTGCTGAACAGTTGGTGAAGATCTATGGGTCAGACAAAATTCTTCTAAGGCCACGGGAGAAAAAGTTGGGACTAGGAACTGCATATATTCATGGGATGAAGCACGCCACAGGAAACTACATAATCATTATGGATGCGGATCTCTCACACCATCCAAAATTTATTCCTGAATTCATTAG	n/a	n/a	n/a	n/a
	circ_4729	9:10229873|10258500	9	10229873	10258500	exon	ENSSSCG00000028979	+	0	565.411	553.965	0	279.844	676.099	3020.49	667.074	392.982	1189.16	n/a	n/a	10229873-10229999,10258335-10258500	AAAAAAGAAAGTGAGTGCCTGCAATTAAAAATTTTGGTGCTTCGAAATGAACTGGAAAGACAGAAGAAAGCTTTGGGACGGGAAGTGGCTTTACTGCATAAGCAACAAATTGCATTACAGGACAAAGCAAAAGATGATGGAAGCATTGCCGTTGCCCTCGGTTACACTGCACACTTGGTATCCATGGTTTCCTTTTTCCTGCAAGTGCCCCTCCGATATCCTATAATTCATAAAGGATCGAGATCAACAATCAAAGATAATATTAATGACAAGCTGACTGAAAAGGAGAGAGA	10229873-10229999,10247446-10247530,10249537-10249624,10258335-10258500	AAAAAAGAAAGTGAGTGCCTGCAATTAAAAATTTTGGTGCTTCGAAATGAACTGGAAAGACAGAAGAAAGCTTTGGGACGGGAAGTGGCTTTACTGCATAAGCAACAAATTGCATTACAGGACAAAGGAAATGCGTTTCAAACGGAGCACCTCAAGCTGCAGCTCCAAAAGGAATCTCTCAGTGAGCTGAGGAAGGAGTGTACGGCGAAAAGAGAACTCTTTCTGAAGACTAATGCTCAGTTGACGATTCGTTGCAGGCAATTACTATCTGAGCTTTCCTACATTTACCCTATTAACTTGCAAAAGATGATGGAAGCATTGCCGTTGCCCTCGGTTACACTGCACACTTGGTATCCATGGTTTCCTTTTTCCTGCAAGTGCCCCTCCGATATCCTATAA…	n/a	n/a	10229873-10229999,10247446-10247530,10249537-10249624,10250729-10250789,10258335-10258500	AAAAAAGAAAGTGAGTGCCTGCAATTAAAAATTTTGGTGCTTCGAAATGAACTGGAAAGACAGAAGAAAGCTTTGGGACGGGAAGTGGCTTTACTGCATAAGCAACAAATTGCATTACAGGACAAAGGAAATGCGTTTCAAACGGAGCACCTCAAGCTGCAGCTCCAAAAGGAATCTCTCAGTGAGCTGAGGAAGGAGTGTACGGCGAAAAGAGAACTCTTTCTGAAGACTAATGCTCAGTTGACGATTCGTTGCAGGCAATTACTATCTGAGCTTTCCTACATTTACCCTATTAACTTGAATGAGCATAAGGATTACTTTGTATGTGGTGTCAAGTTGCCCAATTCTGAGGACTTCCAAGCAAAAGATGATGGAAGCATTGCCGTTGCCCTCGGTTAC…	10229873-10229999,10247446-10247530,10249582-10249624,10250729-10250789,10258335-10258500/10229873-10229999,10247446-10247530,10249537-10249624,10250729-10250789,10258335-10258500	AAAAAAGAAAGTGAGTGCCTGCAATTAAAAATTTTGGTGCTTCGAAATGAACTGGAAAGACAGAAGAAAGCTTTGGGACGGGAAGTGGCTTTACTGCATAAGCAACAAATTGCATTACAGGACAAAGGAAATGCGTTTCAAACGGAGCACCTCAAGCTGCAGCTCCAAAAGGAATCTCTCAGTGAGCTGAGGAAGGAGTGTACGGCGAAAAGGCAATTACTATCTGAGCTTTCCTACATTTACCCTATTAACTTGAATGAGCATAAGGATTACTTTGTATGTGGTGTCAAGTTGCCCAATTCTGAGGACTTCCAAGCAAAAGATGATGGAAGCATTGCCGTTGCCCTCGGTTACACTGCACACTTGGTATCCATGGTTTCCTTTTTCCTGCAAGTGCCC…	10229873-10229999,10247446-10247530,10249537-10249624,10250729-10250789,10258335-10258500	AAAAAAGAAAGTGAGTGCCTGCAATTAAAAATTTTGGTGCTTCGAAATGAACTGGAAAGACAGAAGAAAGCTTTGGGACGGGAAGTGGCTTTACTGCATAAGCAACAAATTGCATTACAGGACAAAGGAAATGCGTTTCAAACGGAGCACCTCAAGCTGCAGCTCCAAAAGGAATCTCTCAGTGAGCTGAGGAAGGAGTGTACGGCGAAAAGAGAACTCTTTCTGAAGACTAATGCTCAGTTGACGATTCGTTGCAGGCAATTACTATCTGAGCTTTCCTACATTTACCCTATTAACTTGAATGAGCATAAGGATTACTTTGTATGTGGTGTCAAGTTGCCCAATTCTGAGGACTTCCAAGCAAAAGATGATGGAAGCATTGCCGTTGCCCTCGGTTAC…	10229873-10229999,10247446-10247530,10250729-10250789,10258335-10258500	AAAAAAGAAAGTGAGTGCCTGCAATTAAAAATTTTGGTGCTTCGAAATGAACTGGAAAGACAGAAGAAAGCTTTGGGACGGGAAGTGGCTTTACTGCATAAGCAACAAATTGCATTACAGGACAAAGGAAATGCGTTTCAAACGGAGCACCTCAAGCTGCAGCTCCAAAAGGAATCTCTCAGTGAGCTGAGGAAGGAGTGTACGGCGAAAAGAATGAGCATAAGGATTACTTTGTATGTGGTGTCAAGTTGCCCAATTCTGAGGACTTCCAAGCAAAAGATGATGGAAGCATTGCCGTTGCCCTCGGTTACACTGCACACTTGGTATCCATGGTTTCCTTTTTCCTGCAAGTGCCCCTCCGATATCCTATAATTCATAAAGGATCGAGATCAACAATCA…
	circ_0630	1:166036953|166044981	1	166036953	166044981	exon	ENSSSCG00000004958	+	1349.47	0	323.147	520.021	548.16	1327.16	782.286	1014.51	1600	1180.99	166036953-166037043,166037685-166037819,166044976-166044981	GTTTTGTTTATCAGAAACCAGTTGTCCACAAGAAGATCACTTCCCACCCAATCTTTGTGTGAAAGTGAATACAAAACCTTGCAGCCTTCCAGGTTATCTTCCACCTACTAAAAATGGTGTGGAACCAAAGCGACCCAGCCGACCAATTAATATCACCTCACTTGTCCGATTGTCCACAACTGTACCAAACACCATTGTTGTTTCATGGACTGCAGAAATTGGGAGACTTTAA	n/a	n/a	166036953-166036958,166044876-166044981	GTTTTGAACTATTCCATGGCAGTATATCTTGTAAAACAATTGTCCTCAACAGTTCTTCTTCAGAGGTTACGAGCAAAGGGAATAAGGAATCCGGATCATTCTAGAGCTTTAA	166036953-166037043,166044876-166044981	GTTTTGTTTATCAGAAACCAGTTGTCCACAAGAAGATCACTTCCCACCCAATCTTTGTGTGAAAGTGAATACAAAACCTTGCAGCCTTCCAAACTATTCCATGGCAGTATATCTTGTAAAACAATTGTCCTCAACAGTTCTTCTTCAGAGGTTACGAGCAAAGGGAATAAGGAATCCGGATCATTCTAGAGCTTTAA	166036953-166037043,166037685-166037819,166044876-166044981	GTTTTGTTTATCAGAAACCAGTTGTCCACAAGAAGATCACTTCCCACCCAATCTTTGTGTGAAAGTGAATACAAAACCTTGCAGCCTTCCAGGTTATCTTCCACCTACTAAAAATGGTGTGGAACCAAAGCGACCCAGCCGACCAATTAATATCACCTCACTTGTCCGATTGTCCACAACTGTACCAAACACCATTGTTGTTTCATGGACTGCAGAAATTGGGAGAAACTATTCCATGGCAGTATATCTTGTAAAACAATTGTCCTCAACAGTTCTTCTTCAGAGGTTACGAGCAAAGGGAATAAGGAATCCGGATCATTCTAGAGCTTTAA	166036953-166037043,166037685-166037819,166044876-166044981	GTTTTGTTTATCAGAAACCAGTTGTCCACAAGAAGATCACTTCCCACCCAATCTTTGTGTGAAAGTGAATACAAAACCTTGCAGCCTTCCAGGTTATCTTCCACCTACTAAAAATGGTGTGGAACCAAAGCGACCCAGCCGACCAATTAATATCACCTCACTTGTCCGATTGTCCACAACTGTACCAAACACCATTGTTGTTTCATGGACTGCAGAAATTGGGAGAAACTATTCCATGGCAGTATATCTTGTAAAACAATTGTCCTCAACAGTTCTTCTTCAGAGGTTACGAGCAAAGGGAATAAGGAATCCGGATCATTCTAGAGCTTTAA	166036953-166037043,166037685-166037819,166044876-166044981	GTTTTGTTTATCAGAAACCAGTTGTCCACAAGAAGATCACTTCCCACCCAATCTTTGTGTGAAAGTGAATACAAAACCTTGCAGCCTTCCAGGTTATCTTCCACCTACTAAAAATGGTGTGGAACCAAAGCGACCCAGCCGACCAATTAATATCACCTCACTTGTCCGATTGTCCACAACTGTACCAAACACCATTGTTGTTTCATGGACTGCAGAAATTGGGAGAAACTATTCCATGGCAGTATATCTTGTAAAACAATTGTCCTCAACAGTTCTTCTTCAGAGGTTACGAGCAAAGGGAATAAGGAATCCGGATCATTCTAGAGCTTTAA	166036953-166037043,166037685-166037819,166044876-166044981	GTTTTGTTTATCAGAAACCAGTTGTCCACAAGAAGATCACTTCCCACCCAATCTTTGTGTGAAAGTGAATACAAAACCTTGCAGCCTTCCAGGTTATCTTCCACCTACTAAAAATGGTGTGGAACCAAAGCGACCCAGCCGACCAATTAATATCACCTCACTTGTCCGATTGTCCACAACTGTACCAAACACCATTGTTGTTTCATGGACTGCAGAAATTGGGAGAAACTATTCCATGGCAGTATATCTTGTAAAACAATTGTCCTCAACAGTTCTTCTTCAGAGGTTACGAGCAAAGGGAATAAGGAATCCGGATCATTCTAGAGCTTTAA
	circ_5238	10:13491755|13527498	10	13491755	13527498	exon	ENSSSCG00000010850	-	245.359	494.735	184.655	760.03	421.195	350.57	3563.75	444.716	364.912	1180.99	13527333-13527498,13491755-13491760	TGAACAGAGTATCTGTCAGGCAAGAGCTGCTGTGATGGTTTACGATGATGCCAATAAAAAGTGGGTGCCAGCTGGTGGCTCAACTGGGTTCAGCAGAGTTCACATATATCATCATACAGGCAACAACACATTCAGAGTGGTGGGCAGGAAGATTCAGGACCATCAGGAGAAG	13527333-13527498,13491755-13491839	TGAACAGAGTATCTGTCAGGCAAGAGCTGCTGTGATGGTTTACGATGATGCCAATAAAAAGTGGGTGCCAGCTGGTGGCTCAACTGGGTTCAGCAGAGTTCACATATATCATCATACAGGCAACAACACATTCAGAGTGGTGGGCAGGAAGATTCAGGACCATCAGGGCCGACATTGCCTAGGCAGAATTCACAACTACCCGCCCAAGTTCAGAATGGCCCATCACAAGAAGAATTGGAAATTCAGAGAAG	13491755-13491839,13527333-13527498	TGAACAGAGTATCTGTCAGGCAAGAGCTGCTGTGATGGTTTACGATGATGCCAATAAAAAGTGGGTGCCAGCTGGTGGCTCAACTGGGTTCAGCAGAGTTCACATATATCATCATACAGGCAACAACACATTCAGAGTGGTGGGCAGGAAGATTCAGGACCATCAGGGCCGACATTGCCTAGGCAGAATTCACAACTACCCGCCCAAGTTCAGAATGGCCCATCACAAGAAGAATTGGAAATTCAGAGAAG	13491755-13491839,13516188-13516337,13527333-13527498	TGAACAGAGTATCTGTCAGGCAAGAGCTGCTGTGATGGTTTACGATGATGCCAATAAAAAGTGGGTGCCAGCTGGTGGCTCAACTGGGTTCAGCAGAGTTCACATATATCATCATACAGGCAACAACACATTCAGAGTGGTGGGCAGGAAGATTCAGGACCATCAGGGTTGAAGTACAATCAAGCTACACAGACCTTCCACCAATGGCGGGACGCTAGACAGGTGTACGGTCTCAACTTTGGCAGCAAAGAAGATGCCAATGTCTTCGCGAGTGCCATGATGCATGCCTTGGAAGTGTTGAACTCACAGGAAGCAGGGCCGACATTGCCTAGGCAGAATTCACAACTACCCGCCCAAGTTCAGAATGGCCCATCACAAGAAGAATTGGAAATTCAGAGA…	13527333-13527498,13491755-13491839	TGAACAGAGTATCTGTCAGGCAAGAGCTGCTGTGATGGTTTACGATGATGCCAATAAAAAGTGGGTGCCAGCTGGTGGCTCAACTGGGTTCAGCAGAGTTCACATATATCATCATACAGGCAACAACACATTCAGAGTGGTGGGCAGGAAGATTCAGGACCATCAGGGCCGACATTGCCTAGGCAGAATTCACAACTACCCGCCCAAGTTCAGAATGGCCCATCACAAGAAGAATTGGAAATTCAGAGAAG	13491755-13491839,13516188-13516337,13527333-13527498/13491755-13491839,13516188-13516365,13527333-13527498	TGAACAGAGTATCTGTCAGGCAAGAGCTGCTGTGATGGTTTACGATGATGCCAATAAAAAGTGGGTGCCAGCTGGTGGCTCAACTGGGTTCAGCAGAGTTCACATATATCATCATACAGGCAACAACACATTCAGAGTGGTGGGCAGGAAGATTCAGGACCATCAGGGTTGAAGTACAATCAAGCTACACAGACCTTCCACCAATGGCGGGACGCTAGACAGGTGTACGGTCTCAACTTTGGCAGCAAAGAAGATGCCAATGTCTTCGCGAGTGCCATGATGCATGCCTTGGAAGTGTTGAACTCACAGGAAGCAGGGCCGACATTGCCTAGGCAGAATTCACAACTACCCGCCCAAGTTCAGAATGGCCCATCACAAGAAGAATTGGAAATTCAGAGA…	13491755-13491839,13516188-13516365,13527333-13527498/13491755-13491839,13496547-13496603,13516188-13516365,13527333-13527498	TGAACAGAGTATCTGTCAGGCAAGAGCTGCTGTGATGGTTTACGATGATGCCAATAAAAAGTGGGTGCCAGCTGGTGGCTCAACTGGGTTCAGCAGAGTTCACATATATCATCATACAGGCAACAACACATTCAGAGTGGTGGGCAGGAAGATTCAGGACCATCAGGTCGTGATAAATTGTGCCATTCCTAAAGGGTTGAAGTACAATCAAGCTACACAGACCTTCCACCAATGGCGGGACGCTAGACAGGTGTACGGTCTCAACTTTGGCAGCAAAGAAGATGCCAATGTCTTCGCGAGTGCCATGATGCATGCCTTGGAAGTGTTGAACTCACAGGAAGCAGGGCCGACATTGCCTAGGCAGAATTCACAACTACCCGCCCAAGTTCAGAATGGCCC…	13491755-13491839,13516188-13516365,13527333-13527498	TGAACAGAGTATCTGTCAGGCAAGAGCTGCTGTGATGGTTTACGATGATGCCAATAAAAAGTGGGTGCCAGCTGGTGGCTCAACTGGGTTCAGCAGAGTTCACATATATCATCATACAGGCAACAACACATTCAGAGTGGTGGGCAGGAAGATTCAGGACCATCAGGTCGTGATAAATTGTGCCATTCCTAAAGGGTTGAAGTACAATCAAGCTACACAGACCTTCCACCAATGGCGGGACGCTAGACAGGTGTACGGTCTCAACTTTGGCAGCAAAGAAGATGCCAATGTCTTCGCGAGTGCCATGATGCATGCCTTGGAAGTGTTGAACTCACAGGAAGCAGGGCCGACATTGCCTAGGCAGAATTCACAACTACCCGCCCAAGTTCAGAATGGCCC…
	circ_3327	6:69106984|69124265	6	69106984	69124265	exon	ENSSSCG00000033497	-	2044.66	0	2077.37	480.019	1150.51	926.506	391.143	2084.61	1291.23	1173.37	69106984-69107088,69121910-69122006,69124160-69124265	AGTAAGAGGGACCATCTCCTCATGAACGTCAAATGGTACTACCGTCAGTCTGAAGTTCCAGATTCTGTGTATCAGCATTTGGTTCAGGATCGGCATAACGAAAACGATTCTGGAAGAGAGCTCGTCATAACAGACCCAGTGATCAAGAACCGAGAGCTCTTCATTTCTGATTACGTCGACACGTACCACGCTGCCGCCCTTAGAGGGAAGTGTAACATCTCCCATTTTTCTGACATATTTGCTGCTAGAGAGTTTAAAGCCCGAGTGGATTCATTTTTCTACATATTAGGCTACAACCCTGAGACAAG	69106984-69107088,69121910-69122006,69124160-69124265	AGTAAGAGGGACCATCTCCTCATGAACGTCAAATGGTACTACCGTCAGTCTGAAGTTCCAGATTCTGTGTATCAGCATTTGGTTCAGGATCGGCATAACGAAAACGATTCTGGAAGAGAGCTCGTCATAACAGACCCAGTGATCAAGAACCGAGAGCTCTTCATTTCTGATTACGTCGACACGTACCACGCTGCCGCCCTTAGAGGGAAGTGTAACATCTCCCATTTTTCTGACATATTTGCTGCTAGAGAGTTTAAAGCCCGAGTGGATTCATTTTTCTACATATTAGGCTACAACCCTGAGACAAG	69106984-69107088,69121910-69122006,69124160-69124265	AGTAAGAGGGACCATCTCCTCATGAACGTCAAATGGTACTACCGTCAGTCTGAAGTTCCAGATTCTGTGTATCAGCATTTGGTTCAGGATCGGCATAACGAAAACGATTCTGGAAGAGAGCTCGTCATAACAGACCCAGTGATCAAGAACCGAGAGCTCTTCATTTCTGATTACGTCGACACGTACCACGCTGCCGCCCTTAGAGGGAAGTGTAACATCTCCCATTTTTCTGACATATTTGCTGCTAGAGAGTTTAAAGCCCGAGTGGATTCATTTTTCTACATATTAGGCTACAACCCTGAGACAAG	69106984-69107088,69121910-69122006,69124160-69124265	AGTAAGAGGGACCATCTCCTCATGAACGTCAAATGGTACTACCGTCAGTCTGAAGTTCCAGATTCTGTGTATCAGCATTTGGTTCAGGATCGGCATAACGAAAACGATTCTGGAAGAGAGCTCGTCATAACAGACCCAGTGATCAAGAACCGAGAGCTCTTCATTTCTGATTACGTCGACACGTACCACGCTGCCGCCCTTAGAGGGAAGTGTAACATCTCCCATTTTTCTGACATATTTGCTGCTAGAGAGTTTAAAGCCCGAGTGGATTCATTTTTCTACATATTAGGCTACAACCCTGAGACAAG	69106984-69107088,69121910-69122006,69124160-69124265	AGTAAGAGGGACCATCTCCTCATGAACGTCAAATGGTACTACCGTCAGTCTGAAGTTCCAGATTCTGTGTATCAGCATTTGGTTCAGGATCGGCATAACGAAAACGATTCTGGAAGAGAGCTCGTCATAACAGACCCAGTGATCAAGAACCGAGAGCTCTTCATTTCTGATTACGTCGACACGTACCACGCTGCCGCCCTTAGAGGGAAGTGTAACATCTCCCATTTTTCTGACATATTTGCTGCTAGAGAGTTTAAAGCCCGAGTGGATTCATTTTTCTACATATTAGGCTACAACCCTGAGACAAG	69106984-69107088,69121910-69122006,69124160-69124265	AGTAAGAGGGACCATCTCCTCATGAACGTCAAATGGTACTACCGTCAGTCTGAAGTTCCAGATTCTGTGTATCAGCATTTGGTTCAGGATCGGCATAACGAAAACGATTCTGGAAGAGAGCTCGTCATAACAGACCCAGTGATCAAGAACCGAGAGCTCTTCATTTCTGATTACGTCGACACGTACCACGCTGCCGCCCTTAGAGGGAAGTGTAACATCTCCCATTTTTCTGACATATTTGCTGCTAGAGAGTTTAAAGCCCGAGTGGATTCATTTTTCTACATATTAGGCTACAACCCTGAGACAAG	69106984-69107088,69121910-69122006,69124160-69124265	AGTAAGAGGGACCATCTCCTCATGAACGTCAAATGGTACTACCGTCAGTCTGAAGTTCCAGATTCTGTGTATCAGCATTTGGTTCAGGATCGGCATAACGAAAACGATTCTGGAAGAGAGCTCGTCATAACAGACCCAGTGATCAAGAACCGAGAGCTCTTCATTTCTGATTACGTCGACACGTACCACGCTGCCGCCCTTAGAGGGAAGTGTAACATCTCCCATTTTTCTGACATATTTGCTGCTAGAGAGTTTAAAGCCCGAGTGGATTCATTTTTCTACATATTAGGCTACAACCCTGAGACAAG	69106984-69107088,69121910-69122006,69124160-69124265	AGTAAGAGGGACCATCTCCTCATGAACGTCAAATGGTACTACCGTCAGTCTGAAGTTCCAGATTCTGTGTATCAGCATTTGGTTCAGGATCGGCATAACGAAAACGATTCTGGAAGAGAGCTCGTCATAACAGACCCAGTGATCAAGAACCGAGAGCTCTTCATTTCTGATTACGTCGACACGTACCACGCTGCCGCCCTTAGAGGGAAGTGTAACATCTCCCATTTTTCTGACATATTTGCTGCTAGAGAGTTTAAAGCCCGAGTGGATTCATTTTTCTACATATTAGGCTACAACCCTGAGACAAG
	circ_6559	13:82256891|82274534	13	82256891	82274534	exon	ENSSSCG00000011672	+	1063.22	565.411	1154.09	640.026	855.688	1201.95	1499.38	972.817	982.456	1164.15	82256891-82257008,82261371-82261474,82274440-82274534	GTGAAGCGAAAAATTTATTGCCGTATCTTGGACCCAACAAGATGAGAGATTGTTTCTGTACCATAAATTTGGACCAGGAAGAAGTTTATCGTACCCAAGTTGTTGAGAAATCTTTAAGCCCATTTTTCAGTGAAGAATTTTACTTTGAGATTCCAAGAACTTTCCAGTATTTGTCTTTCTATGTTTATGATAAGAATGTTTTACAAAGGGACCTTCGTATAGGAAAAGTAGCCATCAAAAAAGAAGACCTGTGTAACCACAGTGGTAAAGAAACTTGGTTTTCACTACAGCCTGTTGATTCCAATTCAGAAGTTCAG	82256891-82257008,82274440-82274534	GTGAAGCGAAAAATTTATTGCCGTATCTTGGACCCAACAAGATGAGAGATTGTTTCTGTACCATAAATTTGGACCAGGAAGAAGTTTATCGTACCCAAGTTGTTGAGAAATCTTTAAGGAAAAGTAGCCATCAAAAAAGAAGACCTGTGTAACCACAGTGGTAAAGAAACTTGGTTTTCACTACAGCCTGTTGATTCCAATTCAGAAGTTCAG	82256891-82257008,82261371-82261474,82274440-82274534	GTGAAGCGAAAAATTTATTGCCGTATCTTGGACCCAACAAGATGAGAGATTGTTTCTGTACCATAAATTTGGACCAGGAAGAAGTTTATCGTACCCAAGTTGTTGAGAAATCTTTAAGCCCATTTTTCAGTGAAGAATTTTACTTTGAGATTCCAAGAACTTTCCAGTATTTGTCTTTCTATGTTTATGATAAGAATGTTTTACAAAGGGACCTTCGTATAGGAAAAGTAGCCATCAAAAAAGAAGACCTGTGTAACCACAGTGGTAAAGAAACTTGGTTTTCACTACAGCCTGTTGATTCCAATTCAGAAGTTCAG	82256891-82257008,82261371-82261474,82274440-82274534	GTGAAGCGAAAAATTTATTGCCGTATCTTGGACCCAACAAGATGAGAGATTGTTTCTGTACCATAAATTTGGACCAGGAAGAAGTTTATCGTACCCAAGTTGTTGAGAAATCTTTAAGCCCATTTTTCAGTGAAGAATTTTACTTTGAGATTCCAAGAACTTTCCAGTATTTGTCTTTCTATGTTTATGATAAGAATGTTTTACAAAGGGACCTTCGTATAGGAAAAGTAGCCATCAAAAAAGAAGACCTGTGTAACCACAGTGGTAAAGAAACTTGGTTTTCACTACAGCCTGTTGATTCCAATTCAGAAGTTCAG	82256891-82257008,82261371-82261474,82274440-82274534	GTGAAGCGAAAAATTTATTGCCGTATCTTGGACCCAACAAGATGAGAGATTGTTTCTGTACCATAAATTTGGACCAGGAAGAAGTTTATCGTACCCAAGTTGTTGAGAAATCTTTAAGCCCATTTTTCAGTGAAGAATTTTACTTTGAGATTCCAAGAACTTTCCAGTATTTGTCTTTCTATGTTTATGATAAGAATGTTTTACAAAGGGACCTTCGTATAGGAAAAGTAGCCATCAAAAAAGAAGACCTGTGTAACCACAGTGGTAAAGAAACTTGGTTTTCACTACAGCCTGTTGATTCCAATTCAGAAGTTCAG	82256891-82257008,82261371-82261474,82274440-82274534	GTGAAGCGAAAAATTTATTGCCGTATCTTGGACCCAACAAGATGAGAGATTGTTTCTGTACCATAAATTTGGACCAGGAAGAAGTTTATCGTACCCAAGTTGTTGAGAAATCTTTAAGCCCATTTTTCAGTGAAGAATTTTACTTTGAGATTCCAAGAACTTTCCAGTATTTGTCTTTCTATGTTTATGATAAGAATGTTTTACAAAGGGACCTTCGTATAGGAAAAGTAGCCATCAAAAAAGAAGACCTGTGTAACCACAGTGGTAAAGAAACTTGGTTTTCACTACAGCCTGTTGATTCCAATTCAGAAGTTCAG	82256891-82257008,82261371-82261474,82274440-82274534	GTGAAGCGAAAAATTTATTGCCGTATCTTGGACCCAACAAGATGAGAGATTGTTTCTGTACCATAAATTTGGACCAGGAAGAAGTTTATCGTACCCAAGTTGTTGAGAAATCTTTAAGCCCATTTTTCAGTGAAGAATTTTACTTTGAGATTCCAAGAACTTTCCAGTATTTGTCTTTCTATGTTTATGATAAGAATGTTTTACAAAGGGACCTTCGTATAGGAAAAGTAGCCATCAAAAAAGAAGACCTGTGTAACCACAGTGGTAAAGAAACTTGGTTTTCACTACAGCCTGTTGATTCCAATTCAGAAGTTCAG	82256891-82257008,82261371-82261474,82274440-82274534	GTGAAGCGAAAAATTTATTGCCGTATCTTGGACCCAACAAGATGAGAGATTGTTTCTGTACCATAAATTTGGACCAGGAAGAAGTTTATCGTACCCAAGTTGTTGAGAAATCTTTAAGCCCATTTTTCAGTGAAGAATTTTACTTTGAGATTCCAAGAACTTTCCAGTATTTGTCTTTCTATGTTTATGATAAGAATGTTTTACAAAGGGACCTTCGTATAGGAAAAGTAGCCATCAAAAAAGAAGACCTGTGTAACCACAGTGGTAAAGAAACTTGGTTTTCACTACAGCCTGTTGATTCCAATTCAGAAGTTCAG
	circ_7514	14:125707566|125716203	14	125707566	125716203	exon	ENSSSCG00000010654	+	1881.08	1837.59	369.31	1920.08	1502.01	1302.12	478.063	0	2863.16	1160.83	125707566-125707660,125714018-125714096,125716046-125716203	ACAGCCTTTTGATTGATTATCAGTTTACATTCAGCTTATTGCAGGAAGATGATCGCCACCATACTGCCATAAACTTCATAGCAAACCCAGAACAGTCAAACAAAAATTTGGATATTTCGATTAATGCATCAAACAACTTTAACCTCAACATTACGTGGTCAGTTGGTTCAACAGCTGGAACGATATCTGGGGAGGAGACGCCTATAGTTTCCAAGACTAATATAAAGGAATACAGAGATAGTTTTTCCTATGAAAAATTTAATTTTAGAAGCAATCCAAACATTACATTCTATGTGTACGTCAGCAACTTTTCATGGCCTATTAAAATACAG	125707566-125707660,125714018-125714096,125716046-125716203	ACAGCCTTTTGATTGATTATCAGTTTACATTCAGCTTATTGCAGGAAGATGATCGCCACCATACTGCCATAAACTTCATAGCAAACCCAGAACAGTCAAACAAAAATTTGGATATTTCGATTAATGCATCAAACAACTTTAACCTCAACATTACGTGGTCAGTTGGTTCAACAGCTGGAACGATATCTGGGGAGGAGACGCCTATAGTTTCCAAGACTAATATAAAGGAATACAGAGATAGTTTTTCCTATGAAAAATTTAATTTTAGAAGCAATCCAAACATTACATTCTATGTGTACGTCAGCAACTTTTCATGGCCTATTAAAATACAG	125707566-125707660,125714018-125714096,125716046-125716203	ACAGCCTTTTGATTGATTATCAGTTTACATTCAGCTTATTGCAGGAAGATGATCGCCACCATACTGCCATAAACTTCATAGCAAACCCAGAACAGTCAAACAAAAATTTGGATATTTCGATTAATGCATCAAACAACTTTAACCTCAACATTACGTGGTCAGTTGGTTCAACAGCTGGAACGATATCTGGGGAGGAGACGCCTATAGTTTCCAAGACTAATATAAAGGAATACAGAGATAGTTTTTCCTATGAAAAATTTAATTTTAGAAGCAATCCAAACATTACATTCTATGTGTACGTCAGCAACTTTTCATGGCCTATTAAAATACAG	125707566-125707660,125714018-125714096,125716046-125716203	ACAGCCTTTTGATTGATTATCAGTTTACATTCAGCTTATTGCAGGAAGATGATCGCCACCATACTGCCATAAACTTCATAGCAAACCCAGAACAGTCAAACAAAAATTTGGATATTTCGATTAATGCATCAAACAACTTTAACCTCAACATTACGTGGTCAGTTGGTTCAACAGCTGGAACGATATCTGGGGAGGAGACGCCTATAGTTTCCAAGACTAATATAAAGGAATACAGAGATAGTTTTTCCTATGAAAAATTTAATTTTAGAAGCAATCCAAACATTACATTCTATGTGTACGTCAGCAACTTTTCATGGCCTATTAAAATACAG	125707566-125707660,125714018-125714096,125716046-125716203	ACAGCCTTTTGATTGATTATCAGTTTACATTCAGCTTATTGCAGGAAGATGATCGCCACCATACTGCCATAAACTTCATAGCAAACCCAGAACAGTCAAACAAAAATTTGGATATTTCGATTAATGCATCAAACAACTTTAACCTCAACATTACGTGGTCAGTTGGTTCAACAGCTGGAACGATATCTGGGGAGGAGACGCCTATAGTTTCCAAGACTAATATAAAGGAATACAGAGATAGTTTTTCCTATGAAAAATTTAATTTTAGAAGCAATCCAAACATTACATTCTATGTGTACGTCAGCAACTTTTCATGGCCTATTAAAATACAG	125707566-125707660,125714018-125714096,125716046-125716203	ACAGCCTTTTGATTGATTATCAGTTTACATTCAGCTTATTGCAGGAAGATGATCGCCACCATACTGCCATAAACTTCATAGCAAACCCAGAACAGTCAAACAAAAATTTGGATATTTCGATTAATGCATCAAACAACTTTAACCTCAACATTACGTGGTCAGTTGGTTCAACAGCTGGAACGATATCTGGGGAGGAGACGCCTATAGTTTCCAAGACTAATATAAAGGAATACAGAGATAGTTTTTCCTATGAAAAATTTAATTTTAGAAGCAATCCAAACATTACATTCTATGTGTACGTCAGCAACTTTTCATGGCCTATTAAAATACAG	n/a	n/a	125707566-125707660,125714018-125714096,125716046-125716203	ACAGCCTTTTGATTGATTATCAGTTTACATTCAGCTTATTGCAGGAAGATGATCGCCACCATACTGCCATAAACTTCATAGCAAACCCAGAACAGTCAAACAAAAATTTGGATATTTCGATTAATGCATCAAACAACTTTAACCTCAACATTACGTGGTCAGTTGGTTCAACAGCTGGAACGATATCTGGGGAGGAGACGCCTATAGTTTCCAAGACTAATATAAAGGAATACAGAGATAGTTTTTCCTATGAAAAATTTAATTTTAGAAGCAATCCAAACATTACATTCTATGTGTACGTCAGCAACTTTTCATGGCCTATTAAAATACAG
	circ_1748	3:32569056|32577584	3	32569056	32577584	exon	ENSSSCG00000020675	-	2330.91	1484.2	1754.22	2120.08	1922.35	0	217.302	1612.1	2778.95	1152.09	32577579-32577584,32575574-32575698,32569999-32570133,32569056-32569154	GATATAGCCATAATCAGAAGAAGAGGATGTTTTCAGAAAGCAAAGAAAATGTTAAGCGTGTGAAAACTTCAGAGCAAATTAATGAAAATATTTGTGTAGCTCTGGAAAAGCAAACGGCATTGCTGGAACAGGTCAAACATTTGATTCGACAGGAGATCTGTAGTATAAATTACAAACTATTCGATAACAAACTGAAAGAATTGACTGAACGTATTGGGAAGACACAGTGCAGGAATAAACATGAAGCGATAGCTGATCAACTCTTCGCAAAAATAGCAAAACTTCAAAGACGTATTAAATCGGTATTGTTATCTCAAAGGAATTGTTTGGAACCAAACACGGTATCCAGTAATACAACCTGCAAG	32577579-32577584,32569056-32569154	GATATAGCAAAAATAGCAAAACTTCAAAGACGTATTAAATCGGTATTGTTATCTCAAAGGAATTGTTTGGAACCAAACACGGTATCCAGTAATACAACCTGCAAG	32577579-32577584,32575574-32575698,32569999-32570133,32569056-32569154	GATATAGCCATAATCAGAAGAAGAGGATGTTTTCAGAAAGCAAAGAAAATGTTAAGCGTGTGAAAACTTCAGAGCAAATTAATGAAAATATTTGTGTAGCTCTGGAAAAGCAAACGGCATTGCTGGAACAGGTCAAACATTTGATTCGACAGGAGATCTGTAGTATAAATTACAAACTATTCGATAACAAACTGAAAGAATTGACTGAACGTATTGGGAAGACACAGTGCAGGAATAAACATGAAGCGATAGCTGATCAACTCTTCGCAAAAATAGCAAAACTTCAAAGACGTATTAAATCGGTATTGTTATCTCAAAGGAATTGTTTGGAACCAAACACGGTATCCAGTAATACAACCTGCAAG	32577579-32577584,32569999-32570133,32569056-32569154	GATATAGTCAAACATTTGATTCGACAGGAGATCTGTAGTATAAATTACAAACTATTCGATAACAAACTGAAAGAATTGACTGAACGTATTGGGAAGACACAGTGCAGGAATAAACATGAAGCGATAGCTGATCAACTCTTCGCAAAAATAGCAAAACTTCAAAGACGTATTAAATCGGTATTGTTATCTCAAAGGAATTGTTTGGAACCAAACACGGTATCCAGTAATACAACCTGCAAG	n/a	n/a	n/a	n/a	32577579-32577584,32569999-32570133,32569056-32569154	GATATAGTCAAACATTTGATTCGACAGGAGATCTGTAGTATAAATTACAAACTATTCGATAACAAACTGAAAGAATTGACTGAACGTATTGGGAAGACACAGTGCAGGAATAAACATGAAGCGATAGCTGATCAACTCTTCGCAAAAATAGCAAAACTTCAAAGACGTATTAAATCGGTATTGTTATCTCAAAGGAATTGTTTGGAACCAAACACGGTATCCAGTAATACAACCTGCAAG	32577579-32577584,32575574-32575698,32569999-32570133,32569056-32569154/32577579-32577584,32575574-32575698,32569056-32569154	GATATAGCCATAATCAGAAGAAGAGGATGTTTTCAGAAAGCAAAGAAAATGTTAAGCGTGTGAAAACTTCAGAGCAAATTAATGAAAATATTTGTGTAGCTCTGGAAAAGCAAACGGCATTGCTGGAACAGGTCAAACATTTGATTCGACAGGAGATCTGTAGTATAAATTACAAACTATTCGATAACAAACTGAAAGAATTGACTGAACGTATTGGGAAGACACAGTGCAGGAATAAACATGAAGCGATAGCTGATCAACTCTTCGCAAAAATAGCAAAACTTCAAAGACGTATTAAATCGGTATTGTTATCTCAAAGGAATTGTTTGGAACCAAACACGGTATCCAGTAATACAACCTGCAAGGATATAGCCATAATCAGAAGAAGAGGATGTTTTC…
	circ_5550	11:543480|562934	11	543480	562934	exon	ENSSSCG00000009569	-	940.541	1272.17	1015.6	760.03	997.087	751.221	2107.83	972.817	701.754	1133.4	562633-562934,543480-543564	GAATCCAGAACCCTGGCTGAAATTGCAAAAGCAGAGCTGGATGGCACCATTTTGAAGAGCAGACCTCTGCGAATTCGTTTTGCTACACATGGAGCAGCCCTAACTGTCAAGAACCTTTCTCCAGTTGTTTCCAATGAGCTCCTAGAGCAAGCGTTTTCTCAGTTCGGTCCAGTAGAGAAAGCTGTTGTTGTTGTGGATGACCGTGGTAGAGCTACGGGGAAAGGTTTTGTAGAATTTGCTGCAAAACCTCCTGCACGAAAGGCTCTGGAAAGATGTGGTGATGGGGCGTTCTTGCTAACAACATTTAATGAGGCGTCAAGAAGAACTCAGACGCTTGGAAGAACTAAGAAACCAAGAGCTGCAAAAACGGAAGCAAATACAGCTAAG	562633-562934,552302-552498,543480-543564	GAATCCAGAACCCTGGCTGAAATTGCAAAAGCAGAGCTGGATGGCACCATTTTGAAGAGCAGACCTCTGCGAATTCGTTTTGCTACACATGGAGCAGCCCTAACTGTCAAGAACCTTTCTCCAGTTGTTTCCAATGAGCTCCTAGAGCAAGCGTTTTCTCAGTTCGGTCCAGTAGAGAAAGCTGTTGTTGTTGTGGATGACCGTGGTAGAGCTACGGGGAAAGGTTTTGTAGAATTTGCTGCAAAACCTCCTGCACGAAAGGCTCTGGAAAGATGTGGTGATGGGGCGTTCTTGCTAACAACGGAAAGAGAGCAGCCGCCCCGATTTGCTCAACCTGGAACCTTTGAGTTTGAGTACGCGTCTCGGTGGAAGGCTCTCGATGAAATGGAGAAGCAGCAG…	562929-562934,552302-552498,543480-543564	GAATCCGGAAAGAGAGCAGCCGCCCCGATTTGCTCAACCTGGAACCTTTGAGTTTGAGTACGCGTCTCGGTGGAAGGCTCTCGATGAAATGGAGAAGCAGCAGCGTGAGCAGGTTGACAGAAACATCAGAGAAGCCAAAGAGAAGCTGGAGGCGGAAATGGAAGCAGCCAGGCACGAGCACCAGTTGATGCTGATGAGGCAAGATTTAATGAGGCGTCAAGAAGAACTCAGACGCTTGGAAGAACTAAGAAACCAAGAGCTGCAAAAACGGAAGCAAATACAGCTAAG	543480-543564,552302-552498,555885-555980,562633-562934	GAATCCAGAACCCTGGCTGAAATTGCAAAAGCAGAGCTGGATGGCACCATTTTGAAGAGCAGACCTCTGCGAATTCGTTTTGCTACACATGGAGCAGCCCTAACTGTCAAGAACCTTTCTCCAGTTGTTTCCAATGAGCTCCTAGAGCAAGCGTTTTCTCAGTTCGGTCCAGTAGAGAAAGCTGTTGTTGTTGTGGATGACCGTGGTAGAGCTACGGGGAAAGGTTTTGTAGAATTTGCTGCAAAACCTCCTGCACGAAAGGCTCTGGAAAGATGTGGTGATGGGGCGTTCTTGCTAACAACGACCCCTCGTCCAGTCATTGTGGAGCCTATGGAGCAGTTTGATGATGAAGATGGCTTGCCAGAGAAGCTAATGCAGAAAACTCAACAGTATCATAAG…	543480-543564,552302-552498,555885-555980,562929-562934	GAATCCGACCCCTCGTCCAGTCATTGTGGAGCCTATGGAGCAGTTTGATGATGAAGATGGCTTGCCAGAGAAGCTAATGCAGAAAACTCAACAGTATCATAAGGAAAGAGAGCAGCCGCCCCGATTTGCTCAACCTGGAACCTTTGAGTTTGAGTACGCGTCTCGGTGGAAGGCTCTCGATGAAATGGAGAAGCAGCAGCGTGAGCAGGTTGACAGAAACATCAGAGAAGCCAAAGAGAAGCTGGAGGCGGAAATGGAAGCAGCCAGGCACGAGCACCAGTTGATGCTGATGAGGCAAGATTTAATGAGGCGTCAAGAAGAACTCAGACGCTTGGAAGAACTAAGAAACCAAGAGCTGCAAAAACGGAAGCAAATACAGCTAAG	543480-543564,552302-552498,555885-555980,562633-562934	GAATCCAGAACCCTGGCTGAAATTGCAAAAGCAGAGCTGGATGGCACCATTTTGAAGAGCAGACCTCTGCGAATTCGTTTTGCTACACATGGAGCAGCCCTAACTGTCAAGAACCTTTCTCCAGTTGTTTCCAATGAGCTCCTAGAGCAAGCGTTTTCTCAGTTCGGTCCAGTAGAGAAAGCTGTTGTTGTTGTGGATGACCGTGGTAGAGCTACGGGGAAAGGTTTTGTAGAATTTGCTGCAAAACCTCCTGCACGAAAGGCTCTGGAAAGATGTGGTGATGGGGCGTTCTTGCTAACAACGACCCCTCGTCCAGTCATTGTGGAGCCTATGGAGCAGTTTGATGATGAAGATGGCTTGCCAGAGAAGCTAATGCAGAAAACTCAACAGTATCATAAG…	543480-543564,552302-552498,555885-555980,562633-562934	GAATCCAGAACCCTGGCTGAAATTGCAAAAGCAGAGCTGGATGGCACCATTTTGAAGAGCAGACCTCTGCGAATTCGTTTTGCTACACATGGAGCAGCCCTAACTGTCAAGAACCTTTCTCCAGTTGTTTCCAATGAGCTCCTAGAGCAAGCGTTTTCTCAGTTCGGTCCAGTAGAGAAAGCTGTTGTTGTTGTGGATGACCGTGGTAGAGCTACGGGGAAAGGTTTTGTAGAATTTGCTGCAAAACCTCCTGCACGAAAGGCTCTGGAAAGATGTGGTGATGGGGCGTTCTTGCTAACAACGACCCCTCGTCCAGTCATTGTGGAGCCTATGGAGCAGTTTGATGATGAAGATGGCTTGCCAGAGAAGCTAATGCAGAAAACTCAACAGTATCATAAG…	543480-543564,552302-552498,562633-562934	GAATCCAGAACCCTGGCTGAAATTGCAAAAGCAGAGCTGGATGGCACCATTTTGAAGAGCAGACCTCTGCGAATTCGTTTTGCTACACATGGAGCAGCCCTAACTGTCAAGAACCTTTCTCCAGTTGTTTCCAATGAGCTCCTAGAGCAAGCGTTTTCTCAGTTCGGTCCAGTAGAGAAAGCTGTTGTTGTTGTGGATGACCGTGGTAGAGCTACGGGGAAAGGTTTTGTAGAATTTGCTGCAAAACCTCCTGCACGAAAGGCTCTGGAAAGATGTGGTGATGGGGCGTTCTTGCTAACAACGGAAAGAGAGCAGCCGCCCCGATTTGCTCAACCTGGAACCTTTGAGTTTGAGTACGCGTCTCGGTGGAAGGCTCTCGATGAAATGGAGAAGCAGCAG…
	circ_0869	1:228980934|228986161	1	228980934	228986161	exon	ENSSSCG00000023520	+	1799.3	0	1384.91	2240.09	1356.07	1727.81	1021.32	1737.17	0	1121.57	228980934-228981077,228986085-228986161	CACTGCAGTGACAACACACATCCCTGCCAGTCAGACATGAATATTGAAGGAGCTTGGAAGAGAGGCTACACGGGCAAGAATATCGTGGTCACCATCCTGGACGATGGCATTGAGAGGACCCACCCGGATCTGATGCAGAACTATGATGCTCTGGCGAGTTGTGACGTCAATGGGAATGACTTAGACCCCATGCCTCGCTATGATGCAAGCAATGAGAACAA	n/a	n/a	228980934-228981077,228986085-228986161	CACTGCAGTGACAACACACATCCCTGCCAGTCAGACATGAATATTGAAGGAGCTTGGAAGAGAGGCTACACGGGCAAGAATATCGTGGTCACCATCCTGGACGATGGCATTGAGAGGACCCACCCGGATCTGATGCAGAACTATGATGCTCTGGCGAGTTGTGACGTCAATGGGAATGACTTAGACCCCATGCCTCGCTATGATGCAAGCAATGAGAACAA	228980934-228981077,228986085-228986161	CACTGCAGTGACAACACACATCCCTGCCAGTCAGACATGAATATTGAAGGAGCTTGGAAGAGAGGCTACACGGGCAAGAATATCGTGGTCACCATCCTGGACGATGGCATTGAGAGGACCCACCCGGATCTGATGCAGAACTATGATGCTCTGGCGAGTTGTGACGTCAATGGGAATGACTTAGACCCCATGCCTCGCTATGATGCAAGCAATGAGAACAA	228980934-228981077,228986085-228986161	CACTGCAGTGACAACACACATCCCTGCCAGTCAGACATGAATATTGAAGGAGCTTGGAAGAGAGGCTACACGGGCAAGAATATCGTGGTCACCATCCTGGACGATGGCATTGAGAGGACCCACCCGGATCTGATGCAGAACTATGATGCTCTGGCGAGTTGTGACGTCAATGGGAATGACTTAGACCCCATGCCTCGCTATGATGCAAGCAATGAGAACAA	228980934-228981077,228986085-228986161	CACTGCAGTGACAACACACATCCCTGCCAGTCAGACATGAATATTGAAGGAGCTTGGAAGAGAGGCTACACGGGCAAGAATATCGTGGTCACCATCCTGGACGATGGCATTGAGAGGACCCACCCGGATCTGATGCAGAACTATGATGCTCTGGCGAGTTGTGACGTCAATGGGAATGACTTAGACCCCATGCCTCGCTATGATGCAAGCAATGAGAACAA	228980934-228981077,228986085-228986161	CACTGCAGTGACAACACACATCCCTGCCAGTCAGACATGAATATTGAAGGAGCTTGGAAGAGAGGCTACACGGGCAAGAATATCGTGGTCACCATCCTGGACGATGGCATTGAGAGGACCCACCCGGATCTGATGCAGAACTATGATGCTCTGGCGAGTTGTGACGTCAATGGGAATGACTTAGACCCCATGCCTCGCTATGATGCAAGCAATGAGAACAA	n/a	n/a
	circ_5894	12:16209070|16211961	12	16209070	16211961	exon	ENSSSCG00000017301	-	1145.01	0	1523.41	1080.04	937.114	876.424	1521.11	1014.51	1038.6	1112.66	16209070-16209165,16209872-16209915,16210878-16210947,16211890-16211961	GGGCCACTCAATAGTGAGTCTTCCAACCAGAGCTTGTGCAGCGTGGGGTCCTTGAGTGATAAGGAGGTAGAGACTCCTGAGAAGAAACAGAATGACCAGCGAAACCGGAAAAGAAAAGCTGAACCGTATGAAACTAGCCAAGGGAAAGGCACTCCTAGGGGACATAAAATTAGTGATTACTTTGAGTTTGCTGGGGGAAGCGGGCCAGGAACCAGCCCTGGCAGAAGTGTTCCACCAGTTGCACGATCCTCACCGCAACATTCCTTATCCAATCCCTTACCG	n/a	n/a	16209070-16209165,16209872-16209915,16210878-16210947,16211890-16211961	GGGCCACTCAATAGTGAGTCTTCCAACCAGAGCTTGTGCAGCGTGGGGTCCTTGAGTGATAAGGAGGTAGAGACTCCTGAGAAGAAACAGAATGACCAGCGAAACCGGAAAAGAAAAGCTGAACCGTATGAAACTAGCCAAGGGAAAGGCACTCCTAGGGGACATAAAATTAGTGATTACTTTGAGTTTGCTGGGGGAAGCGGGCCAGGAACCAGCCCTGGCAGAAGTGTTCCACCAGTTGCACGATCCTCACCGCAACATTCCTTATCCAATCCCTTACCG	16209070-16209165,16209872-16209915,16210878-16210947,16211890-16211961	GGGCCACTCAATAGTGAGTCTTCCAACCAGAGCTTGTGCAGCGTGGGGTCCTTGAGTGATAAGGAGGTAGAGACTCCTGAGAAGAAACAGAATGACCAGCGAAACCGGAAAAGAAAAGCTGAACCGTATGAAACTAGCCAAGGGAAAGGCACTCCTAGGGGACATAAAATTAGTGATTACTTTGAGTTTGCTGGGGGAAGCGGGCCAGGAACCAGCCCTGGCAGAAGTGTTCCACCAGTTGCACGATCCTCACCGCAACATTCCTTATCCAATCCCTTACCG	16209070-16209165,16209872-16209915,16210878-16210947,16211890-16211961	GGGCCACTCAATAGTGAGTCTTCCAACCAGAGCTTGTGCAGCGTGGGGTCCTTGAGTGATAAGGAGGTAGAGACTCCTGAGAAGAAACAGAATGACCAGCGAAACCGGAAAAGAAAAGCTGAACCGTATGAAACTAGCCAAGGGAAAGGCACTCCTAGGGGACATAAAATTAGTGATTACTTTGAGTTTGCTGGGGGAAGCGGGCCAGGAACCAGCCCTGGCAGAAGTGTTCCACCAGTTGCACGATCCTCACCGCAACATTCCTTATCCAATCCCTTACCG	16209070-16209165,16209872-16209915,16210878-16210947,16211890-16211961	GGGCCACTCAATAGTGAGTCTTCCAACCAGAGCTTGTGCAGCGTGGGGTCCTTGAGTGATAAGGAGGTAGAGACTCCTGAGAAGAAACAGAATGACCAGCGAAACCGGAAAAGAAAAGCTGAACCGTATGAAACTAGCCAAGGGAAAGGCACTCCTAGGGGACATAAAATTAGTGATTACTTTGAGTTTGCTGGGGGAAGCGGGCCAGGAACCAGCCCTGGCAGAAGTGTTCCACCAGTTGCACGATCCTCACCGCAACATTCCTTATCCAATCCCTTACCG	16209070-16209165,16209872-16209915,16210878-16210947,16211890-16211961	GGGCCACTCAATAGTGAGTCTTCCAACCAGAGCTTGTGCAGCGTGGGGTCCTTGAGTGATAAGGAGGTAGAGACTCCTGAGAAGAAACAGAATGACCAGCGAAACCGGAAAAGAAAAGCTGAACCGTATGAAACTAGCCAAGGGAAAGGCACTCCTAGGGGACATAAAATTAGTGATTACTTTGAGTTTGCTGGGGGAAGCGGGCCAGGAACCAGCCCTGGCAGAAGTGTTCCACCAGTTGCACGATCCTCACCGCAACATTCCTTATCCAATCCCTTACCG	16209070-16209165,16209872-16209915,16210878-16210947,16211890-16211961	GGGCCACTCAATAGTGAGTCTTCCAACCAGAGCTTGTGCAGCGTGGGGTCCTTGAGTGATAAGGAGGTAGAGACTCCTGAGAAGAAACAGAATGACCAGCGAAACCGGAAAAGAAAAGCTGAACCGTATGAAACTAGCCAAGGGAAAGGCACTCCTAGGGGACATAAAATTAGTGATTACTTTGAGTTTGCTGGGGGAAGCGGGCCAGGAACCAGCCCTGGCAGAAGTGTTCCACCAGTTGCACGATCCTCACCGCAACATTCCTTATCCAATCCCTTACCG
	circ_5338	10:29037750|29038934	10	29037750	29038934	exon	ENSSSCG00000010952	+	1104.11	1060.15	1615.73	880.035	1165.01	1452.36	1955.71	1028.41	0	1109.12	29037750-29037863,29038039-29038116,29038757-29038934	ATGTGCGATATCGGTGATGCATCTAGAGGCAGCTTATCATCATATGCATACACGCTTATGGTGCTATATTTCCTCCAGCAGAGGAATCCACCAGTCATTCCTGTCCTTCAAGAGATATACAAAGGTGAAAAGAAACCTGAAATATTTGTTGATGGCTGGAATATTTATTTTTTTGATCAAATAGATGAACTGCCCACCTATTGGCCAGAATATGGAAAAAATACAGAATCTGTTGGGCAGCTGTGGTTGGGACTTCTTCGTTTCTACACAGAGGAATTTGATTTTAAAGAACATGTTATTAGCATCAGGAGAAAAAGTCTGCTTACAACTTTTAAGAAACAGTGGACCTCAAAGTACATTGTTATTGAAG	29037750-29037863,29038039-29038116,29038757-29038934	ATGTGCGATATCGGTGATGCATCTAGAGGCAGCTTATCATCATATGCATACACGCTTATGGTGCTATATTTCCTCCAGCAGAGGAATCCACCAGTCATTCCTGTCCTTCAAGAGATATACAAAGGTGAAAAGAAACCTGAAATATTTGTTGATGGCTGGAATATTTATTTTTTTGATCAAATAGATGAACTGCCCACCTATTGGCCAGAATATGGAAAAAATACAGAATCTGTTGGGCAGCTGTGGTTGGGACTTCTTCGTTTCTACACAGAGGAATTTGATTTTAAAGAACATGTTATTAGCATCAGGAGAAAAAGTCTGCTTACAACTTTTAAGAAACAGTGGACCTCAAAGTACATTGTTATTGAAG	29037750-29037863,29038757-29038934	ATGTGCGATATCGGTGATGCATCTAGAGGCAGCTTATCATCATATGCATACACGCTTATGGTGCTATATTTCCTCCAGCAGAGGAATCCACCAGTCATTCCTGTCCTTCAAGAGCCCACCTATTGGCCAGAATATGGAAAAAATACAGAATCTGTTGGGCAGCTGTGGTTGGGACTTCTTCGTTTCTACACAGAGGAATTTGATTTTAAAGAACATGTTATTAGCATCAGGAGAAAAAGTCTGCTTACAACTTTTAAGAAACAGTGGACCTCAAAGTACATTGTTATTGAAG	29037750-29037863,29038039-29038116,29038757-29038934	ATGTGCGATATCGGTGATGCATCTAGAGGCAGCTTATCATCATATGCATACACGCTTATGGTGCTATATTTCCTCCAGCAGAGGAATCCACCAGTCATTCCTGTCCTTCAAGAGATATACAAAGGTGAAAAGAAACCTGAAATATTTGTTGATGGCTGGAATATTTATTTTTTTGATCAAATAGATGAACTGCCCACCTATTGGCCAGAATATGGAAAAAATACAGAATCTGTTGGGCAGCTGTGGTTGGGACTTCTTCGTTTCTACACAGAGGAATTTGATTTTAAAGAACATGTTATTAGCATCAGGAGAAAAAGTCTGCTTACAACTTTTAAGAAACAGTGGACCTCAAAGTACATTGTTATTGAAG	29037750-29037863,29038039-29038116,29038757-29038934	ATGTGCGATATCGGTGATGCATCTAGAGGCAGCTTATCATCATATGCATACACGCTTATGGTGCTATATTTCCTCCAGCAGAGGAATCCACCAGTCATTCCTGTCCTTCAAGAGATATACAAAGGTGAAAAGAAACCTGAAATATTTGTTGATGGCTGGAATATTTATTTTTTTGATCAAATAGATGAACTGCCCACCTATTGGCCAGAATATGGAAAAAATACAGAATCTGTTGGGCAGCTGTGGTTGGGACTTCTTCGTTTCTACACAGAGGAATTTGATTTTAAAGAACATGTTATTAGCATCAGGAGAAAAAGTCTGCTTACAACTTTTAAGAAACAGTGGACCTCAAAGTACATTGTTATTGAAG	29037750-29037863,29038039-29038116,29038757-29038934	ATGTGCGATATCGGTGATGCATCTAGAGGCAGCTTATCATCATATGCATACACGCTTATGGTGCTATATTTCCTCCAGCAGAGGAATCCACCAGTCATTCCTGTCCTTCAAGAGATATACAAAGGTGAAAAGAAACCTGAAATATTTGTTGATGGCTGGAATATTTATTTTTTTGATCAAATAGATGAACTGCCCACCTATTGGCCAGAATATGGAAAAAATACAGAATCTGTTGGGCAGCTGTGGTTGGGACTTCTTCGTTTCTACACAGAGGAATTTGATTTTAAAGAACATGTTATTAGCATCAGGAGAAAAAGTCTGCTTACAACTTTTAAGAAACAGTGGACCTCAAAGTACATTGTTATTGAAG	29037750-29037863,29038039-29038116,29038757-29038934	ATGTGCGATATCGGTGATGCATCTAGAGGCAGCTTATCATCATATGCATACACGCTTATGGTGCTATATTTCCTCCAGCAGAGGAATCCACCAGTCATTCCTGTCCTTCAAGAGATATACAAAGGTGAAAAGAAACCTGAAATATTTGTTGATGGCTGGAATATTTATTTTTTTGATCAAATAGATGAACTGCCCACCTATTGGCCAGAATATGGAAAAAATACAGAATCTGTTGGGCAGCTGTGGTTGGGACTTCTTCGTTTCTACACAGAGGAATTTGATTTTAAAGAACATGTTATTAGCATCAGGAGAAAAAGTCTGCTTACAACTTTTAAGAAACAGTGGACCTCAAAGTACATTGTTATTGAAG	n/a	n/a
	circ_3441	6:91593753|91605991	6	91593753	91605991	exon	ENSSSCG00000003627	+	736.076	918.793	0	840.034	623.726	1702.77	1260.35	778.253	673.684	1103.76	91593753-91593924,91605986-91605991	GGGCGGAAGAAGTCTATAGTGTCTGTTGAACCCAGGAGTCTTATTCAAGGAGCCTTTCAAGGGTGCTCAGTATCTGGGATGACACTGAAATACATGTATGGGGTGAATGCCTGGAAGAATTGGGTTCAGTGGAAAAATGCCAAGGAGGAGCAGGGGGATCTGAAATGTGGCGAACCAG	91593753-91593924,91605986-91605991	GGGCGGAAGAAGTCTATAGTGTCTGTTGAACCCAGGAGTCTTATTCAAGGAGCCTTTCAAGGGTGCTCAGTATCTGGGATGACACTGAAATACATGTATGGGGTGAATGCCTGGAAGAATTGGGTTCAGTGGAAAAATGCCAAGGAGGAGCAGGGGGATCTGAAATGTGGCGAACCAG	n/a	n/a	91593753-91593924,91594200-91594295,91596484-91596635,91605986-91605991	GGGCGGAAGAAGTCTATAGTGTCTGTTGAACCCAGGAGTCTTATTCAAGGAGCCTTTCAAGGGTGCTCAGTATCTGGGATGACACTGAAATACATGTATGGGGTGAATGCCTGGAAGAATTGGGTTCAGTGGAAAAATGCCAAGGAGGAGCAGGGGGATCTGAAATGTGGCGGAGTTGAACATGCGTCATCTAGCCCATGTTCTGATCCTTTAGGAAGTGCTCAAGACCATGCGCTCTCTCAAGAATCTTCAGAGCCAGGCTGTAGAGTCCGTTCTATCAAGTTGAAGGAAGATATTCTGTCCTGCACTTTTGCTGAGTTGAGTTTGGGCTTATGCCAGTTTATCCAAGAAGTACGGAGACCAAATGGTGAAAAATATGATCCAGACAGTATCTTATAC…	91593753-91593924,91605743-91605991	GGGCGGAAGAAGTCTATAGTGTCTGTTGAACCCAGGAGTCTTATTCAAGGAGCCTTTCAAGGGTGCTCAGTATCTGGGATGACACTGAAATACATGTATGGGGTGAATGCCTGGAAGAATTGGGTTCAGTGGAAAAATGCCAAGGAGGAGCAGGGGGATCTGAAATGTGGCGGTTACATGTTCTCTCGCATTGAAGAAGAGCATTTGTGGGAGTGCAAGCAACTGGGCGCTTACTCACCAATCGTCCTCTTGAACACCCTCCTTTTCTTCAATACCAAATACTTTCAACTAAAGAACGTTACTGAGCACTTGAAGCTTTCCTTTGCCCACGTGATGAGACGGACCAGGACTCTGAAGTACAGCACCAAGATGACATACCTGAGGTTCTTCCCACCTTTA…	91593753-91593924,91594200-91594295,91596484-91596635,91603895-91604006,91605743-91605991	GGGCGGAAGAAGTCTATAGTGTCTGTTGAACCCAGGAGTCTTATTCAAGGAGCCTTTCAAGGGTGCTCAGTATCTGGGATGACACTGAAATACATGTATGGGGTGAATGCCTGGAAGAATTGGGTTCAGTGGAAAAATGCCAAGGAGGAGCAGGGGGATCTGAAATGTGGCGGAGTTGAACATGCGTCATCTAGCCCATGTTCTGATCCTTTAGGAAGTGCTCAAGACCATGCGCTCTCTCAAGAATCTTCAGAGCCAGGCTGTAGAGTCCGTTCTATCAAGTTGAAGGAAGATATTCTGTCCTGCACTTTTGCTGAGTTGAGTTTGGGCTTATGCCAGTTTATCCAAGAAGTACGGAGACCAAATGGTGAAAAATATGATCCAGACAGTATCTTATAC…	91593753-91593924,91594200-91594295,91596484-91596635,91603895-91604006,91605743-91605991	GGGCGGAAGAAGTCTATAGTGTCTGTTGAACCCAGGAGTCTTATTCAAGGAGCCTTTCAAGGGTGCTCAGTATCTGGGATGACACTGAAATACATGTATGGGGTGAATGCCTGGAAGAATTGGGTTCAGTGGAAAAATGCCAAGGAGGAGCAGGGGGATCTGAAATGTGGCGGAGTTGAACATGCGTCATCTAGCCCATGTTCTGATCCTTTAGGAAGTGCTCAAGACCATGCGCTCTCTCAAGAATCTTCAGAGCCAGGCTGTAGAGTCCGTTCTATCAAGTTGAAGGAAGATATTCTGTCCTGCACTTTTGCTGAGTTGAGTTTGGGCTTATGCCAGTTTATCCAAGAAGTACGGAGACCAAATGGTGAAAAATATGATCCAGACAGTATCTTATAC…	91593753-91593924,91605743-91605991	GGGCGGAAGAAGTCTATAGTGTCTGTTGAACCCAGGAGTCTTATTCAAGGAGCCTTTCAAGGGTGCTCAGTATCTGGGATGACACTGAAATACATGTATGGGGTGAATGCCTGGAAGAATTGGGTTCAGTGGAAAAATGCCAAGGAGGAGCAGGGGGATCTGAAATGTGGCGGTTACATGTTCTCTCGCATTGAAGAAGAGCATTTGTGGGAGTGCAAGCAACTGGGCGCTTACTCACCAATCGTCCTCTTGAACACCCTCCTTTTCTTCAATACCAAATACTTTCAACTAAAGAACGTTACTGAGCACTTGAAGCTTTCCTTTGCCCACGTGATGAGACGGACCAGGACTCTGAAGTACAGCACCAAGATGACATACCTGAGGTTCTTCCCACCTTTA…
	circ_3715	6:155709580|155724087	6	155709580	155724087	exon	ENSSSCG00000036145	-	327.145	706.764	969.44	560.022	640.843	1101.79	1521.11	667.074	1122.81	1103.2	n/a	n/a	155723946-155724087,155709580-155709585	TTGGAGAACATCAACTGACAGGCCATAAAGTGGCAGTTAAAATTTTAAATAGGCAGAAGATTCGCAGTTTAGATGTTGTTGGAAAAATAAAACGAGAAATTCAAAATCTAAAACTCTTCCGTCATCCTCATATTATCAAACTCATAAG	155724082-155724087,155715353-155715446,155709580-155709804	TTGGAGATACCAGGTGATCAGCACTCCGACAGATTTTTTTATGGTAATGGAATATGTGTCTGGTGGTGAATTATTTGATTACATCTGTAAACATGGACGGATTGTATGCAGGTCCTGAGGTCGATATCTGGAGCTGCGGTGTTATTTTGTATGCTCTTCTTTGTGGCACACTCCCATTTGATGATGAGCATGTGCCTACATTGTTTAAGAAGATCCGAGGGGGTGTTTTTTATATCCCAGAATATCTCAATCGTTCTGTTGCCACTCTCCTGATGCATATGCTGCAGGTTGACCCCCTGAAACGAGCAACTATCAAAGACATAAG	155723946-155724087,155715353-155715446,155712041-155712128,155709580-155709804	TTGGAGAACATCAACTGACAGGCCATAAAGTGGCAGTTAAAATTTTAAATAGGCAGAAGATTCGCAGTTTAGATGTTGTTGGAAAAATAAAACGAGAAATTCAAAATCTAAAACTCTTCCGTCATCCTCATATTATCAAACTATACCAGGTGATCAGCACTCCGACAGATTTTTTTATGGTAATGGAATATGTGTCTGGTGGTGAATTATTTGATTACATCTGTAAACATGGACGGGATTATCTAATATGATGTCAGATGGTGAGTTTCTGCGAACTAGTTGTGGGTCTCCAAATTACGCAGCACCTGAAGTCATCTCAGGCAGATTGTATGCAGGTCCTGAGGTCGATATCTGGAGCTGCGGTGTTATTTTGTATGCTCTTCTTTGTGGCACACTCCC…	155723946-155724087,155715353-155715446,155714137-155714281,155709580-155709804	TTGGAGAACATCAACTGACAGGCCATAAAGTGGCAGTTAAAATTTTAAATAGGCAGAAGATTCGCAGTTTAGATGTTGTTGGAAAAATAAAACGAGAAATTCAAAATCTAAAACTCTTCCGTCATCCTCATATTATCAAACTATACCAGGTGATCAGCACTCCGACAGATTTTTTTATGGTAATGGAATATGTGTCTGGTGGTGAATTATTTGATTACATCTGTAAACATGGACGGGTTGAAGAGATGGAAGCCAGGCGGCTCTTTCAGCAGATTCTCTCTGCCGTGGATTACTGTCACAGGCATATGGTTGTTCATCGAGACCTGAAACCAGAGAATGTGCTATTGGATGCACAGATGAATGCCAAGATAGCAGATTTTGATTGTATGCAGGTCCTGA…	155709580-155709804,155712041-155712128,155714137-155714281,155715353-155715446,155723946-155724087	TTGGAGAACATCAACTGACAGGCCATAAAGTGGCAGTTAAAATTTTAAATAGGCAGAAGATTCGCAGTTTAGATGTTGTTGGAAAAATAAAACGAGAAATTCAAAATCTAAAACTCTTCCGTCATCCTCATATTATCAAACTATACCAGGTGATCAGCACTCCGACAGATTTTTTTATGGTAATGGAATATGTGTCTGGTGGTGAATTATTTGATTACATCTGTAAACATGGACGGGTTGAAGAGATGGAAGCCAGGCGGCTCTTTCAGCAGATTCTCTCTGCCGTGGATTACTGTCACAGGCATATGGTTGTTCATCGAGACCTGAAACCAGAGAATGTGCTATTGGATGCACAGATGAATGCCAAGATAGCAGATTTTGGATTATCTAATATGATGT…	155709580-155709804,155712041-155712128,155714137-155714281,155715353-155715446,155723946-155724087	TTGGAGAACATCAACTGACAGGCCATAAAGTGGCAGTTAAAATTTTAAATAGGCAGAAGATTCGCAGTTTAGATGTTGTTGGAAAAATAAAACGAGAAATTCAAAATCTAAAACTCTTCCGTCATCCTCATATTATCAAACTATACCAGGTGATCAGCACTCCGACAGATTTTTTTATGGTAATGGAATATGTGTCTGGTGGTGAATTATTTGATTACATCTGTAAACATGGACGGGTTGAAGAGATGGAAGCCAGGCGGCTCTTTCAGCAGATTCTCTCTGCCGTGGATTACTGTCACAGGCATATGGTTGTTCATCGAGACCTGAAACCAGAGAATGTGCTATTGGATGCACAGATGAATGCCAAGATAGCAGATTTTGGATTATCTAATATGATGT…	155723946-155724087,155715353-155715446,155714137-155714281,155709580-155709804	TTGGAGAACATCAACTGACAGGCCATAAAGTGGCAGTTAAAATTTTAAATAGGCAGAAGATTCGCAGTTTAGATGTTGTTGGAAAAATAAAACGAGAAATTCAAAATCTAAAACTCTTCCGTCATCCTCATATTATCAAACTATACCAGGTGATCAGCACTCCGACAGATTTTTTTATGGTAATGGAATATGTGTCTGGTGGTGAATTATTTGATTACATCTGTAAACATGGACGGGTTGAAGAGATGGAAGCCAGGCGGCTCTTTCAGCAGATTCTCTCTGCCGTGGATTACTGTCACAGGCATATGGTTGTTCATCGAGACCTGAAACCAGAGAATGTGCTATTGGATGCACAGATGAATGCCAAGATAGCAGATTTTGATTGTATGCAGGTCCTGA…
	circ_0187	1:52134346|52179177	1	52134346	52179177	exon	ENSSSCG00000004280	+	0	1484.2	0	0	371.051	1201.95	0	361.332	2778.95	1085.56	n/a	n/a	52134346-52134375,52146557-52146669,52152569-52152735,52178942-52179177	AGCAAGAAAAATATAACTCATCCACAAAAGCAAGCTTAGTAGTGGAGGAGCGTACAAGACAGATGAAAATGAAAGTGCATCGACTTAAGCAGACAGCAGGGTCTGGGTCTAGTCAAGAACTTGATCGCGAGCAATATTCCAAGTATAACATACATAAAGATCAGTACAGAAGCTGTGATAACGTCTCTGCCAAATCATCTGATAGTGATGTCAGTGACGTGTCCGCCATCTCCCGCACCAGCAGTGCCTCCCGCCTCAGCAGCACAAGCTTCCTGTCGGAGCAGTCTGAGCGCCCCCGGGGCAGAATTAGTTCATTTACCCCTAAAATGCAAGGCAGACGGATGGGGACTTCAGGAAGGGCCATCATCAAGAGCACAAGTGTCAGTGGAGAGATGTACA…	52134346-52134375,52137728-52137815,52146557-52146669,52152569-52152735,52178942-52179177/52134346-52134375,52146557-52146669,52152569-52152735,52178942-52179177	AGCAAGAAAAATATAACTCATCCACAAAAGTTTTAAAGAGCCCATGAATGTAGTTTGGGGGCATCGAAATAATGATATAAGAAGATCAAAACAGAACCAGAAATTAAATGACTTCAAGCAAGCTTAGTAGTGGAGGAGCGTACAAGACAGATGAAAATGAAAGTGCATCGACTTAAGCAGACAGCAGGGTCTGGGTCTAGTCAAGAACTTGATCGCGAGCAATATTCCAAGTATAACATACATAAAGATCAGTACAGAAGCTGTGATAACGTCTCTGCCAAATCATCTGATAGTGATGTCAGTGACGTGTCCGCCATCTCCCGCACCAGCAGTGCCTCCCGCCTCAGCAGCACAAGCTTCCTGTCGGAGCAGTCTGAGCGCCCCCGGGGCAGAATTAGT…	n/a	n/a	52134346-52134375,52152569-52152735,52178942-52179177/52134346-52134375,52146557-52146669,52152569-52152735,52178942-52179177/52134346-52134375,52137728-52137815,52146557-52146669,52152569-52152735,52178942-52179177	AGCAAGAAAAATATAACTCATCCACAAAAGTATAACATACATAAAGATCAGTACAGAAGCTGTGATAACGTCTCTGCCAAATCATCTGATAGTGATGTCAGTGACGTGTCCGCCATCTCCCGCACCAGCAGTGCCTCCCGCCTCAGCAGCACAAGCTTCCTGTCGGAGCAGTCTGAGCGCCCCCGGGGCAGAATTAGTTCATTTACCCCTAAAATGCAAGGCAGACGGATGGGGACTTCAGGAAGGGCCATCATCAAGAGCACAAGTGTCAGTGGAGAGATGTACACTCTGGAGCATAATGACGGCAGTCAGTCGGACACAGCTGTGGGTACAGTTGGAGCAGGTGGAAAGAAGAGAAGGTCCAGCCTGAGTGCCAAAGTGGTTGCCATAGTGTCTCGA…	52134346-52134375,52137728-52137815,52146557-52146669,52178969-52179177/52134346-52134375,52146557-52146669,52178969-52179177	AGCAAGAAAAATATAACTCATCCACAAAAGTTTTAAAGAGCCCATGAATGTAGTTTGGGGGCATCGAAATAATGATATAAGAAGATCAAAACAGAACCAGAAATTAAATGACTTCAAGCAAGCTTAGTAGTGGAGGAGCGTACAAGACAGATGAAAATGAAAGTGCATCGACTTAAGCAGACAGCAGGGTCTGGGTCTAGTCAAGAACTTGATCGCGAGCAATATTCCAAGACGGATGGGGACTTCAGGAAGGGCCATCATCAAGAGCACAAGTGTCAGTGGAGAGATGTACACTCTGGAGCATAATGACGGCAGTCAGTCGGACACAGCTGTGGGTACAGTTGGAGCAGGTGGAAAGAAGAGAAGGTCCAGCCTGAGTGCCAAAGTGGTTGCCATAGT…	52134346-52134375,52146557-52146669,52152569-52152735,52178942-52179177/52134346-52134375,52137728-52137815,52146534-52146669,52152569-52152735,52178942-52179177	AGCAAGAAAAATATAACTCATCCACAAAAGCAAGCTTAGTAGTGGAGGAGCGTACAAGACAGATGAAAATGAAAGTGCATCGACTTAAGCAGACAGCAGGGTCTGGGTCTAGTCAAGAACTTGATCGCGAGCAATATTCCAAGTATAACATACATAAAGATCAGTACAGAAGCTGTGATAACGTCTCTGCCAAATCATCTGATAGTGATGTCAGTGACGTGTCCGCCATCTCCCGCACCAGCAGTGCCTCCCGCCTCAGCAGCACAAGCTTCCTGTCGGAGCAGTCTGAGCGCCCCCGGGGCAGAATTAGTTCATTTACCCCTAAAATGCAAGGCAGACGGATGGGGACTTCAGGAAGGGCCATCATCAAGAGCACAAGTGTCAGTGGAGAGATGTACA…	52134346-52134375,52146557-52146669,52152569-52152735,52178942-52179177/52134346-52134375,52137728-52137815,52146557-52146669,52152569-52152735,52178942-52179177	AGCAAGAAAAATATAACTCATCCACAAAAGCAAGCTTAGTAGTGGAGGAGCGTACAAGACAGATGAAAATGAAAGTGCATCGACTTAAGCAGACAGCAGGGTCTGGGTCTAGTCAAGAACTTGATCGCGAGCAATATTCCAAGTATAACATACATAAAGATCAGTACAGAAGCTGTGATAACGTCTCTGCCAAATCATCTGATAGTGATGTCAGTGACGTGTCCGCCATCTCCCGCACCAGCAGTGCCTCCCGCCTCAGCAGCACAAGCTTCCTGTCGGAGCAGTCTGAGCGCCCCCGGGGCAGAATTAGTTCATTTACCCCTAAAATGCAAGGCAGACGGATGGGGACTTCAGGAAGGGCCATCATCAAGAGCACAAGTGTCAGTGGAGAGATGTACA…
	circ_7815	15:77251049|77283482	15	77251049	77283482	exon	ENSSSCG00000015944	-	1717.51	1837.59	1523.41	1000.04	1519.64	1226.99	847.476	0	2217.54	1073	77251049-77251120,77283364-77283482	GTGCAATGGATGAACTTCATAGTCTGGATCCAAGAAGGCAAGAATTATTGGAAGCTAGATTTACAGGAGTTGCAAGTGGGAGCACAGGGAGCACGGGCAGTTGCAGTGTTGGAGCTAAAGCCTCAACAAATAATGAAAGCTCTAATCACAGTTTTGGAAGCTTGGGATCTTTAAGTGACAAAGAATCAGAG	77251049-77251120,77283364-77283482	GTGCAATGGATGAACTTCATAGTCTGGATCCAAGAAGGCAAGAATTATTGGAAGCTAGATTTACAGGAGTTGCAAGTGGGAGCACAGGGAGCACGGGCAGTTGCAGTGTTGGAGCTAAAGCCTCAACAAATAATGAAAGCTCTAATCACAGTTTTGGAAGCTTGGGATCTTTAAGTGACAAAGAATCAGAG	77251049-77251120,77283364-77283482/77251049-77251120,77276400-77276452,77283364-77283482	GTGCAATGGATGAACTTCATAGTCTGGATCCAAGAAGGCAAGAATTATTGGAAGCTAGATTTACAGGAGTTGCAAGTGGGAGCACAGGGAGCACGGGCAGTTGCAGTGTTGGAGCTAAAGCCTCAACAAATAATGAAAGCTCTAATCACAGTTTTGGAAGCTTGGGATCTTTAAGTGACAAAGAATCAGAGGTGCAATGGATGAACTTCATAGTCTGGATCCAAGAAGGCAAGAATTATTGGAAGCTAGATTTACAGGAGTTGCAAGTGGGAGCACAGGGAGCACGGGCAGTTGCAGTGTTGGAGCTAAAGATCAAATTTCTGATAGTGATCTTGGTCTGGGGAGGAGGAACAGGGGAGAAAGGCCTCAACAAATAATGAAAGCTCTAATCACAGTTTT…	77251049-77251120,77283364-77283482	GTGCAATGGATGAACTTCATAGTCTGGATCCAAGAAGGCAAGAATTATTGGAAGCTAGATTTACAGGAGTTGCAAGTGGGAGCACAGGGAGCACGGGCAGTTGCAGTGTTGGAGCTAAAGCCTCAACAAATAATGAAAGCTCTAATCACAGTTTTGGAAGCTTGGGATCTTTAAGTGACAAAGAATCAGAG	77251049-77251120,77283364-77283482	GTGCAATGGATGAACTTCATAGTCTGGATCCAAGAAGGCAAGAATTATTGGAAGCTAGATTTACAGGAGTTGCAAGTGGGAGCACAGGGAGCACGGGCAGTTGCAGTGTTGGAGCTAAAGCCTCAACAAATAATGAAAGCTCTAATCACAGTTTTGGAAGCTTGGGATCTTTAAGTGACAAAGAATCAGAG	77251049-77251120,77283364-77283482	GTGCAATGGATGAACTTCATAGTCTGGATCCAAGAAGGCAAGAATTATTGGAAGCTAGATTTACAGGAGTTGCAAGTGGGAGCACAGGGAGCACGGGCAGTTGCAGTGTTGGAGCTAAAGCCTCAACAAATAATGAAAGCTCTAATCACAGTTTTGGAAGCTTGGGATCTTTAAGTGACAAAGAATCAGAG	n/a	n/a	77251049-77251120,77283364-77283482	GTGCAATGGATGAACTTCATAGTCTGGATCCAAGAAGGCAAGAATTATTGGAAGCTAGATTTACAGGAGTTGCAAGTGGGAGCACAGGGAGCACGGGCAGTTGCAGTGTTGGAGCTAAAGCCTCAACAAATAATGAAAGCTCTAATCACAGTTTTGGAAGCTTGGGATCTTTAAGTGACAAAGAATCAGAG
	circ_1099	2:15322375|15323114	2	15322375	15323114	exon	ENSSSCG00000013235;ENSSSCG00000013241	-	899.648	777.44	830.948	1440.06	987.024	500.814	1651.49	889.432	1207.02	1062.19	15322375-15322474,15322620-15322799,15322906-15323114	GTGTCCTGTCAGAAGAACAGATCCGCCTGAAGAAACTGAAGCGGCAAGAGGAGGAACAGGCTCAGGCCACATCTGTGCCCCCAAGGGCTTCCTCGCCGCCCCAAGTCCTGCCCCAGCTTAGCCCAGAGCAGCTGGGCATGATCGAGAAGCTGGTGGCTGCCCAGCAGCAGTGTAACAGACGCTCCTTTTCAGACCAGCTTAGAGTCACGCCTTGGCCCATGGCACCAGATCCCCAGAGCCGGGAGGCCCGTCAGCAACGCTTTGCCCACTTCACTGAGCTGGCCATCGTCTCTGTGCAGGAGATCGTTGATTTTGCCAAACAGCTGCCAGGCTTCTTGCAGCTCAGCCGGGAGGACCAGATCGCCCTCCTAAAGACCTCTGCGATTGAGGTGATGCTTC…	15322906-15323114,15322375-15322474	GTGTCCTGTCAGAAGAACAGATCCGCCTGAAGAAACTGAAGCGGCAAGAGGAGGAACAGGCTCAGGCCACATCTGTGCCCCCAAGGGCTTCCTCGCCGCCCCAAGTCCTGCCCCAGCTTAGCCCAGAGCAGCTGGGCATGATCGAGAAGCTGGTGGCTGCCCAGCAGCAGTGTAACAGACGCTCCTTTTCAGACCAGCTTAGAGTCACGGTGATGCTTCTGGAGACATCTCGGAGGTACAACCCTGGGAGTGAGAGTATCACCTTCCTCAAGGATTTCAGTTATAATCGGGAAGACTTTGCCAAAGCAG	15322375-15322474,15322620-15322799,15322906-15323114	GTGTCCTGTCAGAAGAACAGATCCGCCTGAAGAAACTGAAGCGGCAAGAGGAGGAACAGGCTCAGGCCACATCTGTGCCCCCAAGGGCTTCCTCGCCGCCCCAAGTCCTGCCCCAGCTTAGCCCAGAGCAGCTGGGCATGATCGAGAAGCTGGTGGCTGCCCAGCAGCAGTGTAACAGACGCTCCTTTTCAGACCAGCTTAGAGTCACGCCTTGGCCCATGGCACCAGATCCCCAGAGCCGGGAGGCCCGTCAGCAACGCTTTGCCCACTTCACTGAGCTGGCCATCGTCTCTGTGCAGGAGATCGTTGATTTTGCCAAACAGCTGCCAGGCTTCTTGCAGCTCAGCCGGGAGGACCAGATCGCCCTCCTAAAGACCTCTGCGATTGAGGTGATGCTTC…	15322375-15322380,15322620-15322799,15322906-15323114	GTGTCCTGTCAGAAGAACAGATCCGCCTGAAGAAACTGAAGCGGCAAGAGGAGGAACAGGCTCAGGCCACATCTGTGCCCCCAAGGGCTTCCTCGCCGCCCCAAGTCCTGCCCCAGCTTAGCCCAGAGCAGCTGGGCATGATCGAGAAGCTGGTGGCTGCCCAGCAGCAGTGTAACAGACGCTCCTTTTCAGACCAGCTTAGAGTCACGCCTTGGCCCATGGCACCAGATCCCCAGAGCCGGGAGGCCCGTCAGCAACGCTTTGCCCACTTCACTGAGCTGGCCATCGTCTCTGTGCAGGAGATCGTTGATTTTGCCAAACAGCTGCCAGGCTTCTTGCAGCTCAGCCGGGAGGACCAGATCGCCCTCCTAAAGACCTCTGCGATTGAGAAGCAG	15322375-15322799,15322906-15323114	GTGTCCTGTCAGAAGAACAGATCCGCCTGAAGAAACTGAAGCGGCAAGAGGAGGAACAGGCTCAGGCCACATCTGTGCCCCCAAGGGCTTCCTCGCCGCCCCAAGTCCTGCCCCAGCTTAGCCCAGAGCAGCTGGGCATGATCGAGAAGCTGGTGGCTGCCCAGCAGCAGTGTAACAGACGCTCCTTTTCAGACCAGCTTAGAGTCACGCCTTGGCCCATGGCACCAGATCCCCAGAGCCGGGAGGCCCGTCAGCAACGCTTTGCCCACTTCACTGAGCTGGCCATCGTCTCTGTGCAGGAGATCGTTGATTTTGCCAAACAGCTGCCAGGCTTCTTGCAGCTCAGCCGGGAGGACCAGATCGCCCTCCTAAAGACCTCTGCGATTGAGGTGGTGAAGG…	15322375-15322799,15322906-15323114	GTGTCCTGTCAGAAGAACAGATCCGCCTGAAGAAACTGAAGCGGCAAGAGGAGGAACAGGCTCAGGCCACATCTGTGCCCCCAAGGGCTTCCTCGCCGCCCCAAGTCCTGCCCCAGCTTAGCCCAGAGCAGCTGGGCATGATCGAGAAGCTGGTGGCTGCCCAGCAGCAGTGTAACAGACGCTCCTTTTCAGACCAGCTTAGAGTCACGCCTTGGCCCATGGCACCAGATCCCCAGAGCCGGGAGGCCCGTCAGCAACGCTTTGCCCACTTCACTGAGCTGGCCATCGTCTCTGTGCAGGAGATCGTTGATTTTGCCAAACAGCTGCCAGGCTTCTTGCAGCTCAGCCGGGAGGACCAGATCGCCCTCCTAAAGACCTCTGCGATTGAGGTGGTGAAGG…	15322375-15322474,15322620-15322799,15322906-15323114	GTGTCCTGTCAGAAGAACAGATCCGCCTGAAGAAACTGAAGCGGCAAGAGGAGGAACAGGCTCAGGCCACATCTGTGCCCCCAAGGGCTTCCTCGCCGCCCCAAGTCCTGCCCCAGCTTAGCCCAGAGCAGCTGGGCATGATCGAGAAGCTGGTGGCTGCCCAGCAGCAGTGTAACAGACGCTCCTTTTCAGACCAGCTTAGAGTCACGCCTTGGCCCATGGCACCAGATCCCCAGAGCCGGGAGGCCCGTCAGCAACGCTTTGCCCACTTCACTGAGCTGGCCATCGTCTCTGTGCAGGAGATCGTTGATTTTGCCAAACAGCTGCCAGGCTTCTTGCAGCTCAGCCGGGAGGACCAGATCGCCCTCCTAAAGACCTCTGCGATTGAGGTGATGCTTC…	15322375-15322474,15322620-15322799,15322906-15323114	GTGTCCTGTCAGAAGAACAGATCCGCCTGAAGAAACTGAAGCGGCAAGAGGAGGAACAGGCTCAGGCCACATCTGTGCCCCCAAGGGCTTCCTCGCCGCCCCAAGTCCTGCCCCAGCTTAGCCCAGAGCAGCTGGGCATGATCGAGAAGCTGGTGGCTGCCCAGCAGCAGTGTAACAGACGCTCCTTTTCAGACCAGCTTAGAGTCACGCCTTGGCCCATGGCACCAGATCCCCAGAGCCGGGAGGCCCGTCAGCAACGCTTTGCCCACTTCACTGAGCTGGCCATCGTCTCTGTGCAGGAGATCGTTGATTTTGCCAAACAGCTGCCAGGCTTCTTGCAGCTCAGCCGGGAGGACCAGATCGCCCTCCTAAAGACCTCTGCGATTGAGGTGATGCTTC…
	circ_5552	11:552302|562934	11	552302	562934	exon	ENSSSCG00000009569	-	0	1130.82	969.44	800.032	725.073	1201.95	1716.68	792.151	533.333	1061.03	n/a	n/a	562929-562934,552302-552498	GAATCCGGAAAGAGAGCAGCCGCCCCGATTTGCTCAACCTGGAACCTTTGAGTTTGAGTACGCGTCTCGGTGGAAGGCTCTCGATGAAATGGAGAAGCAGCAGCGTGAGCAGGTTGACAGAAACATCAGAGAAGCCAAAGAGAAGCTGGAGGCGGAAATGGAAGCAGCCAGGCACGAGCACCAGTTGATGCTGATGAGGCAAG	562633-562934,552302-552498	GAATCCAGAACCCTGGCTGAAATTGCAAAAGCAGAGCTGGATGGCACCATTTTGAAGAGCAGACCTCTGCGAATTCGTTTTGCTACACATGGAGCAGCCCTAACTGTCAAGAACCTTTCTCCAGTTGTTTCCAATGAGCTCCTAGAGCAAGCGTTTTCTCAGTTCGGTCCAGTAGAGAAAGCTGTTGTTGTTGTGGATGACCGTGGTAGAGCTACGGGGAAAGGTTTTGTAGAATTTGCTGCAAAACCTCCTGCACGAAAGGCTCTGGAAAGATGTGGTGATGGGGCGTTCTTGCTAACAACGGAAAGAGAGCAGCCGCCCCGATTTGCTCAACCTGGAACCTTTGAGTTTGAGTACGCGTCTCGGTGGAAGGCTCTCGATGAAATGGAGAAGCAGCAG…	552302-552498,555885-555980,562633-562934	GAATCCAGAACCCTGGCTGAAATTGCAAAAGCAGAGCTGGATGGCACCATTTTGAAGAGCAGACCTCTGCGAATTCGTTTTGCTACACATGGAGCAGCCCTAACTGTCAAGAACCTTTCTCCAGTTGTTTCCAATGAGCTCCTAGAGCAAGCGTTTTCTCAGTTCGGTCCAGTAGAGAAAGCTGTTGTTGTTGTGGATGACCGTGGTAGAGCTACGGGGAAAGGTTTTGTAGAATTTGCTGCAAAACCTCCTGCACGAAAGGCTCTGGAAAGATGTGGTGATGGGGCGTTCTTGCTAACAACGACCCCTCGTCCAGTCATTGTGGAGCCTATGGAGCAGTTTGATGATGAAGATGGCTTGCCAGAGAAGCTAATGCAGAAAACTCAACAGTATCATAAG…	562633-562934,552302-552498	GAATCCAGAACCCTGGCTGAAATTGCAAAAGCAGAGCTGGATGGCACCATTTTGAAGAGCAGACCTCTGCGAATTCGTTTTGCTACACATGGAGCAGCCCTAACTGTCAAGAACCTTTCTCCAGTTGTTTCCAATGAGCTCCTAGAGCAAGCGTTTTCTCAGTTCGGTCCAGTAGAGAAAGCTGTTGTTGTTGTGGATGACCGTGGTAGAGCTACGGGGAAAGGTTTTGTAGAATTTGCTGCAAAACCTCCTGCACGAAAGGCTCTGGAAAGATGTGGTGATGGGGCGTTCTTGCTAACAACGGAAAGAGAGCAGCCGCCCCGATTTGCTCAACCTGGAACCTTTGAGTTTGAGTACGCGTCTCGGTGGAAGGCTCTCGATGAAATGGAGAAGCAGCAG…	552302-552498,555885-555980,562633-562934	GAATCCAGAACCCTGGCTGAAATTGCAAAAGCAGAGCTGGATGGCACCATTTTGAAGAGCAGACCTCTGCGAATTCGTTTTGCTACACATGGAGCAGCCCTAACTGTCAAGAACCTTTCTCCAGTTGTTTCCAATGAGCTCCTAGAGCAAGCGTTTTCTCAGTTCGGTCCAGTAGAGAAAGCTGTTGTTGTTGTGGATGACCGTGGTAGAGCTACGGGGAAAGGTTTTGTAGAATTTGCTGCAAAACCTCCTGCACGAAAGGCTCTGGAAAGATGTGGTGATGGGGCGTTCTTGCTAACAACGACCCCTCGTCCAGTCATTGTGGAGCCTATGGAGCAGTTTGATGATGAAGATGGCTTGCCAGAGAAGCTAATGCAGAAAACTCAACAGTATCATAAG…	552302-552498,555885-555980,562633-562934	GAATCCAGAACCCTGGCTGAAATTGCAAAAGCAGAGCTGGATGGCACCATTTTGAAGAGCAGACCTCTGCGAATTCGTTTTGCTACACATGGAGCAGCCCTAACTGTCAAGAACCTTTCTCCAGTTGTTTCCAATGAGCTCCTAGAGCAAGCGTTTTCTCAGTTCGGTCCAGTAGAGAAAGCTGTTGTTGTTGTGGATGACCGTGGTAGAGCTACGGGGAAAGGTTTTGTAGAATTTGCTGCAAAACCTCCTGCACGAAAGGCTCTGGAAAGATGTGGTGATGGGGCGTTCTTGCTAACAACGACCCCTCGTCCAGTCATTGTGGAGCCTATGGAGCAGTTTGATGATGAAGATGGCTTGCCAGAGAAGCTAATGCAGAAAACTCAACAGTATCATAAG…	552302-552498,555885-555980,562633-562934	GAATCCAGAACCCTGGCTGAAATTGCAAAAGCAGAGCTGGATGGCACCATTTTGAAGAGCAGACCTCTGCGAATTCGTTTTGCTACACATGGAGCAGCCCTAACTGTCAAGAACCTTTCTCCAGTTGTTTCCAATGAGCTCCTAGAGCAAGCGTTTTCTCAGTTCGGTCCAGTAGAGAAAGCTGTTGTTGTTGTGGATGACCGTGGTAGAGCTACGGGGAAAGGTTTTGTAGAATTTGCTGCAAAACCTCCTGCACGAAAGGCTCTGGAAAGATGTGGTGATGGGGCGTTCTTGCTAACAACGACCCCTCGTCCAGTCATTGTGGAGCCTATGGAGCAGTTTGATGATGAAGATGGCTTGCCAGAGAAGCTAATGCAGAAAACTCAACAGTATCATAAG…
	circ_1385	2:95657661|95677798	2	95657661	95677798	exon	ENSSSCG00000014148	-	0	424.058	1061.77	1080.04	641.467	926.506	1521.11	833.843	898.246	1044.93	n/a	n/a	95677695-95677798,95663974-95664057,95657661-95657666	GGTGTGATAGGTATACAGCTGGTTGTTACCATGGTGATGGCCAGTGTCATGCAGAAGATTATACCTCACTATTCTCTTGCTCGCTGGCTACTCTGTAATGGCAGTTTGAGATGGTATCAACATCCTACAGAAGAGGAATTAAGAATTCTTTCAGGAAAGCAGCAAAAAGGGAAAAGCAAAAAAGATAGAGTATG	95657661-95657790,95661294-95661391,95663974-95664057,95677695-95677798	GGTGTGATAGGTATACAGCTGGTTGTTACCATGGTGATGGCCAGTGTCATGCAGAAGATTATACCTCACTATTCTCTTGCTCGCTGGCTACTCTGTAATGGCAGTTTGAGATGGTATCAACATCCTACAGAAGAGGAATTAAGAATTCTTTCAGGAAAGCAGCAAAAAGGGAAAAGCAAAAAAGATAGGAAATATAATGGTCACATTGAAAGTAAGCCACTAACCATTCCAAAGGATATTGATCTCCATCTAGAAACAAAGTCAGTTACAGAACTGGATACTTTAGCATTGCATTACTTTCCAGAATACCAGTGGCTGGTGGATTTCACAGTGGCTGCTACAGTTGTTTATCTAGTAACTGAAGTTTACTACAATTTTATGAAGCCCACACAGGAAATG…	95657661-95657790,95661294-95661391,95663974-95664057,95677695-95677798	GGTGTGATAGGTATACAGCTGGTTGTTACCATGGTGATGGCCAGTGTCATGCAGAAGATTATACCTCACTATTCTCTTGCTCGCTGGCTACTCTGTAATGGCAGTTTGAGATGGTATCAACATCCTACAGAAGAGGAATTAAGAATTCTTTCAGGAAAGCAGCAAAAAGGGAAAAGCAAAAAAGATAGGAAATATAATGGTCACATTGAAAGTAAGCCACTAACCATTCCAAAGGATATTGATCTCCATCTAGAAACAAAGTCAGTTACAGAACTGGATACTTTAGCATTGCATTACTTTCCAGAATACCAGTGGCTGGTGGATTTCACAGTGGCTGCTACAGTTGTTTATCTAGTAACTGAAGTTTACTACAATTTTATGAAGCCCACACAGGAAATG…	95657661-95657790,95661294-95661391,95663974-95664057,95677695-95677798	GGTGTGATAGGTATACAGCTGGTTGTTACCATGGTGATGGCCAGTGTCATGCAGAAGATTATACCTCACTATTCTCTTGCTCGCTGGCTACTCTGTAATGGCAGTTTGAGATGGTATCAACATCCTACAGAAGAGGAATTAAGAATTCTTTCAGGAAAGCAGCAAAAAGGGAAAAGCAAAAAAGATAGGAAATATAATGGTCACATTGAAAGTAAGCCACTAACCATTCCAAAGGATATTGATCTCCATCTAGAAACAAAGTCAGTTACAGAACTGGATACTTTAGCATTGCATTACTTTCCAGAATACCAGTGGCTGGTGGATTTCACAGTGGCTGCTACAGTTGTTTATCTAGTAACTGAAGTTTACTACAATTTTATGAAGCCCACACAGGAAATG…	95657661-95657790,95661294-95661391,95677695-95677798/95657661-95657790,95661294-95661391,95663974-95664057,95677695-95677798/95657661-95657790,95661294-95661391,95663974-95664057,95667479-95667544,95677695-95677798	GGTGTGATAGGTATACAGCTGGTTGTTACCATGGTGATGGCCAGTGTCATGCAGAAGATTATACCTCACTATTCTCTTGCTCGCTGGCTACTCTGTAATGGCAGGAAATATAATGGTCACATTGAAAGTAAGCCACTAACCATTCCAAAGGATATTGATCTCCATCTAGAAACAAAGTCAGTTACAGAACTGGATACTTTAGCATTGCATTACTTTCCAGAATACCAGTGGCTGGTGGATTTCACAGTGGCTGCTACAGTTGTTTATCTAGTAACTGAAGTTTACTACAATTTTATGAAGCCCACACAGGAAATGAATATCAGCTTAGTATGGGTGTGATAGGTATACAGCTGGTTGTTACCATGGTGATGGCCAGTGTCATGCAGAAGATTATACCTC…	95657661-95657790,95661294-95661391,95663974-95664057,95677695-95677798	GGTGTGATAGGTATACAGCTGGTTGTTACCATGGTGATGGCCAGTGTCATGCAGAAGATTATACCTCACTATTCTCTTGCTCGCTGGCTACTCTGTAATGGCAGTTTGAGATGGTATCAACATCCTACAGAAGAGGAATTAAGAATTCTTTCAGGAAAGCAGCAAAAAGGGAAAAGCAAAAAAGATAGGAAATATAATGGTCACATTGAAAGTAAGCCACTAACCATTCCAAAGGATATTGATCTCCATCTAGAAACAAAGTCAGTTACAGAACTGGATACTTTAGCATTGCATTACTTTCCAGAATACCAGTGGCTGGTGGATTTCACAGTGGCTGCTACAGTTGTTTATCTAGTAACTGAAGTTTACTACAATTTTATGAAGCCCACACAGGAAATG…	95657661-95657790,95663974-95664057,95677695-95677798/95657661-95657790,95661294-95661391,95663974-95664057,95677695-95677798	GGTGTGATAGGTATACAGCTGGTTGTTACCATGGTGATGGCCAGTGTCATGCAGAAGATTATACCTCACTATTCTCTTGCTCGCTGGCTACTCTGTAATGGCAGTTTGAGATGGTATCAACATCCTACAGAAGAGGAATTAAGAATTCTTTCAGGAAAGCAGCAAAAAGGGAAAAGCAAAAAAGATAGCATTGCATTACTTTCCAGAATACCAGTGGCTGGTGGATTTCACAGTGGCTGCTACAGTTGTTTATCTAGTAACTGAAGTTTACTACAATTTTATGAAGCCCACACAGGAAATGAATATCAGCTTAGTATGGGTGTGATAGGTATACAGCTGGTTGTTACCATGGTGATGGCCAGTGTCATGCAGAAGATTATACCTCACTATTCTCTTGCT…
	circ_2269	4:29038357|29068902	4	29038357	29068902	exon	ENSSSCG00000006032	-	327.145	0	1015.6	760.03	525.695	1627.64	369.413	903.33	1263.16	1040.89	29068897-29068902,29040444-29040554,29038357-29038461	AAATGCGTTAAATATACTCAAGGTGGACTTGAAAATCTCGAACTTTCAAGAAAGTATTTTGCACAGGCATTGAAACTGAACAACAGAAACATGAGAGCTTTGTTTGGACTTTACATGTCTGCAAGTCATATTGCTTCTAATCCAAAAGCAAGTGCAAAAACAAAAAAGGACAACATGAAATATGCTAGTTGGGCAGCTAGTCAAATAAACAGAGCTTATCAG	n/a	n/a	29038357-29038461,29040444-29040554,29041374-29041455,29068789-29068902	AAATGCGAGATAAAATGAGAAAATGGAGAGAAGAAAACTCACGAAATAGTGAGCAAATTGTGGAAGTTGGAGAGGAATTAATTAATGAATATGCTTCTAAGCTTGGAGATGATACTATGCTAAAGCAGCCTTTTGTTTAGAGGAACTTATGATGACTAATCCACACAATCACTTATATTGTCAGCAGTATGCTGAAGTTAAATATACTCAAGGTGGACTTGAAAATCTCGAACTTTCAAGAAAGTATTTTGCACAGGCATTGAAACTGAACAACAGAAACATGAGAGCTTTGTTTGGACTTTACATGTCTGCAAGTCATATTGCTTCTAATCCAAAAGCAAGTGCAAAAACAAAAAAGGACAACATGAAATATGCTAGTTGGGCAGCTAGTCAAATAAA…	29068897-29068902,29067776-29067840,29047321-29047380,29041374-29041455,29040444-29040554,29038357-29038461	AAATGCTTTGGATCATATATGAACAGGTGATGATTGCAGCCTTAGACTATGGTCGGGATGACTTGGCATTGATTTGTTGGAGACCAGGAAGCCTGGCATGAACTTGCAGAACTTTATATCAATGAACATGACTATGCTAAAGCAGCCTTTTGTTTAGAGGAACTTATGATGACTAATCCACACAATCACTTATATTGTCAGCAGTATGCTGAAGTTAAATATACTCAAGGTGGACTTGAAAATCTCGAACTTTCAAGAAAGTATTTTGCACAGGCATTGAAACTGAACAACAGAAACATGAGAGCTTTGTTTGGACTTTACATGTCTGCAAGTCATATTGCTTCTAATCCAAAAGCAAGTGCAAAAACAAAAAAGGACAACATGAAATATGCTAGTTGG…	29068789-29068902,29047533-29047618,29047321-29047380,29041374-29041455,29040444-29040554,29038357-29038461	AAATGCGAGATAAAATGAGAAAATGGAGAGAAGAAAACTCACGAAATAGTGAGCAAATTGTGGAAGTTGGAGAGGAATTAATTAATGAATATGCTTCTAAGCTTGGAGATGATAGCTGCAAGAAAGCGTAAGATTGCCATTCGAAAAGCCCAGGGGAAAAATGTGGAGGCCATTCGGGAACTGAATGAGTATCTGGAACAATTTGTTGGAGACCAGGAAGCCTGGCATGAACTTGCAGAACTTTATATCAATGAACATGACTATGCTAAAGCAGCCTTTTGTTTAGAGGAACTTATGATGACTAATCCACACAATCACTTATATTGTCAGCAGTATGCTGAAGTTAAATATACTCAAGGTGGACTTGAAAATCTCGAACTTTCAAGAAAGTATTTTGCA…	29068789-29068902,29067776-29067840,29041374-29041455,29040444-29040554,29038357-29038461	AAATGCGAGATAAAATGAGAAAATGGAGAGAAGAAAACTCACGAAATAGTGAGCAAATTGTGGAAGTTGGAGAGGAATTAATTAATGAATATGCTTCTAAGCTTGGAGATGATATTTGGATCATATATGAACAGGTGATGATTGCAGCCTTAGACTATGGTCGGGATGACTTGGCATTGCTATGCTAAAGCAGCCTTTTGTTTAGAGGAACTTATGATGACTAATCCACACAATCACTTATATTGTCAGCAGTATGCTGAAGTTAAATATACTCAAGGTGGACTTGAAAATCTCGAACTTTCAAGAAAGTATTTTGCACAGGCATTGAAACTGAACAACAGAAACATGAGAGCTTTGTTTGGACTTTACATGTCTGCAAGTCATATTGCTTCTAATCCA…	29068789-29068902,29067776-29067840,29047533-29047618,29047321-29047380,29041374-29041455,29040444-29040554,29038357-29038461	AAATGCGAGATAAAATGAGAAAATGGAGAGAAGAAAACTCACGAAATAGTGAGCAAATTGTGGAAGTTGGAGAGGAATTAATTAATGAATATGCTTCTAAGCTTGGAGATGATATTTGGATCATATATGAACAGGTGATGATTGCAGCCTTAGACTATGGTCGGGATGACTTGGCATTGGCTGCAAGAAAGCGTAAGATTGCCATTCGAAAAGCCCAGGGGAAAAATGTGGAGGCCATTCGGGAACTGAATGAGTATCTGGAACAATTTGTTGGAGACCAGGAAGCCTGGCATGAACTTGCAGAACTTTATATCAATGAACATGACTATGCTAAAGCAGCCTTTTGTTTAGAGGAACTTATGATGACTAATCCACACAATCACTTATATTGTCAGCAGT…	29038357-29038461,29040444-29040554,29041374-29041455,29047321-29047380,29047533-29047618,29058486-29058543,29064827-29064912,29067776-29067840,29068789-29068902	AAATGCGAGATAAAATGAGAAAATGGAGAGAAGAAAACTCACGAAATAGTGAGCAAATTGTGGAAGTTGGAGAGGAATTAATTAATGAATATGCTTCTAAGCTTGGAGATGATATTTGGATCATATATGAACAGGTGATGATTGCAGCCTTAGACTATGGTCGGGATGACTTGGCATTGTTTTGTCTTCAGGAATTGAGAAGACAATTCCCTGGCAGTCACAGAGTCAAGAGACTAACTGGCATGAGATTTGAAGCCATGGAGAGATATGATGATGCTCTACAGCTGTATGATCGAATTTTACAAGAAGATCCAACAAATACTGCTGCAAGAAAGCGTAAGATTGCCATTCGAAAAGCCCAGGGGAAAAATGTGGAGGCCATTCGGGAACTGAATGAGT…
	circ_2347	4:40379783|40395305	4	40379783	40395305	exon	ENSSSCG00000006090	+	572.503	777.44	1384.91	760.03	873.722	1076.75	630.174	806.048	1628.07	1035.26	40379783-40379788,40393589-40393660,40395144-40395305	GCTACTACTAGAGATCTGATAATTCGTCTCCCAAGACTACTAACCGGAAGTCTGGAGCCTGTGAAAGAGAATATGAAGGTTTATCGGCTTGAACTAGGTTTTAAACATAATGAAATCCAACATATGGTCACCAAAATCCCCAAGATGTTAACTGCAAATAAAAGGAAACTTACTGAGACTTTCGACTACGTGCACAATGTGATGCGAATTCCCCACCACGTCATTGTCAGGTTCCCCCAG	n/a	n/a	n/a	n/a	40379783-40379788,40393589-40393660,40395144-40395305	GCTACTACTAGAGATCTGATAATTCGTCTCCCAAGACTACTAACCGGAAGTCTGGAGCCTGTGAAAGAGAATATGAAGGTTTATCGGCTTGAACTAGGTTTTAAACATAATGAAATCCAACATATGGTCACCAAAATCCCCAAGATGTTAACTGCAAATAAAAGGAAACTTACTGAGACTTTCGACTACGTGCACAATGTGATGCGAATTCCCCACCACGTCATTGTCAGGTTCCCCCAG	40379783-40379788,40393080-40393227,40393589-40393660,40395144-40395305	GCTACTGGTTGCTTATCTACAGTCAAAAAATTTCAGTAAGGCAGATATTGCACAGATGGTCAGAAATGCACCATTTTTGCTGAGTTTTTCCGTGGAAAGATTGGACAACAGATTGGGATTTTTTCAAAAAGAACTTGAACTTAGTGTGAAGAAGACTAGAGATCTGATAATTCGTCTCCCAAGACTACTAACCGGAAGTCTGGAGCCTGTGAAAGAGAATATGAAGGTTTATCGGCTTGAACTAGGTTTTAAACATAATGAAATCCAACATATGGTCACCAAAATCCCCAAGATGTTAACTGCAAATAAAAGGAAACTTACTGAGACTTTCGACTACGTGCACAATGTGATGCGAATTCCCCACCACGTCATTGTCAGGTTCCCCCAG	40379783-40380122,40393080-40393227,40393589-40393660,40395144-40395305	GCTACTTTAAGAAAAATGGCCCTGTCAGCCCAACAGATACCCAGATGGCTCAAGCTGAGTGGCTTCATTACTGCTGCACAACTCAGAGCACGTTTTCAGAGACCAGGGAGAACGCTGTTGCATGGCTGTGTTGCTCAGCCTCAGCTGTCCTCTGACAATTGCTTTCTCCAGTGGGGTTTTAAGACTTACAGGACTTCCTCCTTATGGAATAGTTCCCAGTCTACCAACTCAAGTAGGCAAGAGATTAATTCTGCCCAGAGCACTCTGCTTCCTTCCGTGAATGAGGAGTCACCAAAGACACAAAAGACACCCAACATTGATTCTGAACTGTCTCTAGAAGGGTTGCTTATCTACAGTCAAAAAATTTCAGTAAGGCAGATATTGCACAGATGGTCAGAA…	40379783-40380122,40393080-40393227,40393589-40393660,40395144-40395305	GCTACTTTAAGAAAAATGGCCCTGTCAGCCCAACAGATACCCAGATGGCTCAAGCTGAGTGGCTTCATTACTGCTGCACAACTCAGAGCACGTTTTCAGAGACCAGGGAGAACGCTGTTGCATGGCTGTGTTGCTCAGCCTCAGCTGTCCTCTGACAATTGCTTTCTCCAGTGGGGTTTTAAGACTTACAGGACTTCCTCCTTATGGAATAGTTCCCAGTCTACCAACTCAAGTAGGCAAGAGATTAATTCTGCCCAGAGCACTCTGCTTCCTTCCGTGAATGAGGAGTCACCAAAGACACAAAAGACACCCAACATTGATTCTGAACTGTCTCTAGAAGGGTTGCTTATCTACAGTCAAAAAATTTCAGTAAGGCAGATATTGCACAGATGGTCAGAA…	40379783-40380122,40393080-40393227,40393589-40393660,40395144-40395305	GCTACTTTAAGAAAAATGGCCCTGTCAGCCCAACAGATACCCAGATGGCTCAAGCTGAGTGGCTTCATTACTGCTGCACAACTCAGAGCACGTTTTCAGAGACCAGGGAGAACGCTGTTGCATGGCTGTGTTGCTCAGCCTCAGCTGTCCTCTGACAATTGCTTTCTCCAGTGGGGTTTTAAGACTTACAGGACTTCCTCCTTATGGAATAGTTCCCAGTCTACCAACTCAAGTAGGCAAGAGATTAATTCTGCCCAGAGCACTCTGCTTCCTTCCGTGAATGAGGAGTCACCAAAGACACAAAAGACACCCAACATTGATTCTGAACTGTCTCTAGAAGGGTTGCTTATCTACAGTCAAAAAATTTCAGTAAGGCAGATATTGCACAGATGGTCAGAA…
	circ_4582	8:116275910|116294261	8	116275910	116294261	exon	ENSSSCG00000022788	+	0	0	738.621	1320.05	514.668	1477.4	977.857	500.306	1178.95	1033.63	n/a	n/a	116275910-116275963,116277335-116277454,116294135-116294261	AATTTGTTTAATATGATTGTAGAAGTACCTCGGTGGACAAATGCTAAAATGGAGATTGCCACGGAGGAGCCATTGAATCCCATTAAACAAGACGTAAAGAATGGCAAGCTTCGCTATGTGGCAAATATCTTTCCTCACAAGGGTTACATATGGAATTATGGTGCCCTCCCTCAGGTTCTTTCTCGGGGAGAGGTTGTTCATGTGAAGATCCTTGGAATTTTGGCTCTTATTGATCAGGGTGAAACAGATTGGAAATTAATTGCTATCAATATGAATGATCCTGAAGCCTCAAAGTTTCATG	116275910-116275963,116277335-116277454,116285423-116285509,116294135-116294261	AATTTGTTTAATATGATTGTAGAAGTACCTCGGTGGACAAATGCTAAAATGGAGATTGCCACGGAGGAGCCATTGAATCCCATTAAACAAGACGTAAAGAATGGCAAGCTTCGCTATGTGGCAAATATCTTTCCTCACAAGGGTTACATATGGAATTATGGTGCCCTCCCTCAGACTTGGGAAGATCCCCATCGAAAAGACGAGAGCACAGACTGCTGTGGAGATAATGATCCTATTGATGTTTGTGAAATAGGCTCAAAGGTTCTTTCTCGGGGAGAGGTTGTTCATGTGAAGATCCTTGGAATTTTGGCTCTTATTGATCAGGGTGAAACAGATTGGAAATTAATTGCTATCAATATGAATGATCCTGAAGCCTCAAAGTTTCATG	116275910-116275963,116277335-116277454,116285423-116285509,116294135-116294261	AATTTGTTTAATATGATTGTAGAAGTACCTCGGTGGACAAATGCTAAAATGGAGATTGCCACGGAGGAGCCATTGAATCCCATTAAACAAGACGTAAAGAATGGCAAGCTTCGCTATGTGGCAAATATCTTTCCTCACAAGGGTTACATATGGAATTATGGTGCCCTCCCTCAGACTTGGGAAGATCCCCATCGAAAAGACGAGAGCACAGACTGCTGTGGAGATAATGATCCTATTGATGTTTGTGAAATAGGCTCAAAGGTTCTTTCTCGGGGAGAGGTTGTTCATGTGAAGATCCTTGGAATTTTGGCTCTTATTGATCAGGGTGAAACAGATTGGAAATTAATTGCTATCAATATGAATGATCCTGAAGCCTCAAAGTTTCATG	116275910-116275963,116277335-116277454,116285423-116285509,116286396-116286465,116294135-116294261	AATTTGTTTAATATGATTGTAGAAGTACCTCGGTGGACAAATGCTAAAATGGAGATTGCCACGGAGGAGCCATTGAATCCCATTAAACAAGACGTAAAGAATGGCAAGCTTCGCTATGTGGCAAATATCTTTCCTCACAAGGGTTACATATGGAATTATGGTGCCCTCCCTCAGACTTGGGAAGATCCCCATCGAAAAGACGAGAGCACAGACTGCTGTGGAGATAATGATCCTATTGATGTTTGTGAAATAGGCTCAAAGGAGATTTATAGAAAGTGGAGTTCCTGTCGTGGCTCAGTGGTTAATGAACTCGACTAGCAACCATGAGGATGTTCTTTCTCGGGGAGAGGTTGTTCATGTGAAGATCCTTGGAATTTTGGCTCTTATTGATCAGGGTGA…	116275910-116275963,116277335-116277454,116294135-116294261	AATTTGTTTAATATGATTGTAGAAGTACCTCGGTGGACAAATGCTAAAATGGAGATTGCCACGGAGGAGCCATTGAATCCCATTAAACAAGACGTAAAGAATGGCAAGCTTCGCTATGTGGCAAATATCTTTCCTCACAAGGGTTACATATGGAATTATGGTGCCCTCCCTCAGGTTCTTTCTCGGGGAGAGGTTGTTCATGTGAAGATCCTTGGAATTTTGGCTCTTATTGATCAGGGTGAAACAGATTGGAAATTAATTGCTATCAATATGAATGATCCTGAAGCCTCAAAGTTTCATG	116275910-116275963,116277335-116277454,116285423-116285509,116294135-116294261	AATTTGTTTAATATGATTGTAGAAGTACCTCGGTGGACAAATGCTAAAATGGAGATTGCCACGGAGGAGCCATTGAATCCCATTAAACAAGACGTAAAGAATGGCAAGCTTCGCTATGTGGCAAATATCTTTCCTCACAAGGGTTACATATGGAATTATGGTGCCCTCCCTCAGACTTGGGAAGATCCCCATCGAAAAGACGAGAGCACAGACTGCTGTGGAGATAATGATCCTATTGATGTTTGTGAAATAGGCTCAAAGGTTCTTTCTCGGGGAGAGGTTGTTCATGTGAAGATCCTTGGAATTTTGGCTCTTATTGATCAGGGTGAAACAGATTGGAAATTAATTGCTATCAATATGAATGATCCTGAAGCCTCAAAGTTTCATG	116275910-116275963,116277335-116277454,116285423-116285509,116294135-116294261	AATTTGTTTAATATGATTGTAGAAGTACCTCGGTGGACAAATGCTAAAATGGAGATTGCCACGGAGGAGCCATTGAATCCCATTAAACAAGACGTAAAGAATGGCAAGCTTCGCTATGTGGCAAATATCTTTCCTCACAAGGGTTACATATGGAATTATGGTGCCCTCCCTCAGACTTGGGAAGATCCCCATCGAAAAGACGAGAGCACAGACTGCTGTGGAGATAATGATCCTATTGATGTTTGTGAAATAGGCTCAAAGGTTCTTTCTCGGGGAGAGGTTGTTCATGTGAAGATCCTTGGAATTTTGGCTCTTATTGATCAGGGTGAAACAGATTGGAAATTAATTGCTATCAATATGAATGATCCTGAAGCCTCAAAGTTTCATG
	circ_8601	18:33663765|33673693	18	33663765	33673693	exon	ENSSSCG00000025602	+	940.541	1130.82	0	760.03	707.848	1352.2	630.174	1528.71	617.544	1032.16	33663765-33663846,33664647-33664707,33669520-33669652,33673605-33673693	TGAGAGATTTTTCTTGAGGCTAAATAGAAACGGGCTTCCCAAAGCCCCAGATAAACCAGAACGACATTGCTCTCTCTTTGTGGACTTGGGCAGCAGCGAGCTGAGAAGGGACATCTATATCACTGTGCACATCATCCGAATCGGTCGAATGGGGGCAGGTGAAAAAAAGAATGCCTGTAGTGTCCAGTACCGGCGACCCTTTGGCTGTGCAGTTCTTAGCATTGCTGACCTGCTGACGGGAGAGACCAAGGATGACCTCATCCTGAAAGTGTACATGTGTAATACAGAGAGTGAGTGGTACCAAATCCATGAGAACATCATCAAGAAGTTGAATGCACGTTATAATTTGACTGGCTCCAATGCAG	33663765-33663846,33664647-33664707,33669520-33669652,33673605-33673693	TGAGAGATTTTTCTTGAGGCTAAATAGAAACGGGCTTCCCAAAGCCCCAGATAAACCAGAACGACATTGCTCTCTCTTTGTGGACTTGGGCAGCAGCGAGCTGAGAAGGGACATCTATATCACTGTGCACATCATCCGAATCGGTCGAATGGGGGCAGGTGAAAAAAAGAATGCCTGTAGTGTCCAGTACCGGCGACCCTTTGGCTGTGCAGTTCTTAGCATTGCTGACCTGCTGACGGGAGAGACCAAGGATGACCTCATCCTGAAAGTGTACATGTGTAATACAGAGAGTGAGTGGTACCAAATCCATGAGAACATCATCAAGAAGTTGAATGCACGTTATAATTTGACTGGCTCCAATGCAG	n/a	n/a	33663765-33663846,33664647-33664707,33669520-33669652,33673605-33673693	TGAGAGATTTTTCTTGAGGCTAAATAGAAACGGGCTTCCCAAAGCCCCAGATAAACCAGAACGACATTGCTCTCTCTTTGTGGACTTGGGCAGCAGCGAGCTGAGAAGGGACATCTATATCACTGTGCACATCATCCGAATCGGTCGAATGGGGGCAGGTGAAAAAAAGAATGCCTGTAGTGTCCAGTACCGGCGACCCTTTGGCTGTGCAGTTCTTAGCATTGCTGACCTGCTGACGGGAGAGACCAAGGATGACCTCATCCTGAAAGTGTACATGTGTAATACAGAGAGTGAGTGGTACCAAATCCATGAGAACATCATCAAGAAGTTGAATGCACGTTATAATTTGACTGGCTCCAATGCAG	33663765-33663846,33664647-33664707,33669520-33669652,33673605-33673693	TGAGAGATTTTTCTTGAGGCTAAATAGAAACGGGCTTCCCAAAGCCCCAGATAAACCAGAACGACATTGCTCTCTCTTTGTGGACTTGGGCAGCAGCGAGCTGAGAAGGGACATCTATATCACTGTGCACATCATCCGAATCGGTCGAATGGGGGCAGGTGAAAAAAAGAATGCCTGTAGTGTCCAGTACCGGCGACCCTTTGGCTGTGCAGTTCTTAGCATTGCTGACCTGCTGACGGGAGAGACCAAGGATGACCTCATCCTGAAAGTGTACATGTGTAATACAGAGAGTGAGTGGTACCAAATCCATGAGAACATCATCAAGAAGTTGAATGCACGTTATAATTTGACTGGCTCCAATGCAG	33663765-33663846,33664647-33664707,33669520-33669652,33673605-33673693	TGAGAGATTTTTCTTGAGGCTAAATAGAAACGGGCTTCCCAAAGCCCCAGATAAACCAGAACGACATTGCTCTCTCTTTGTGGACTTGGGCAGCAGCGAGCTGAGAAGGGACATCTATATCACTGTGCACATCATCCGAATCGGTCGAATGGGGGCAGGTGAAAAAAAGAATGCCTGTAGTGTCCAGTACCGGCGACCCTTTGGCTGTGCAGTTCTTAGCATTGCTGACCTGCTGACGGGAGAGACCAAGGATGACCTCATCCTGAAAGTGTACATGTGTAATACAGAGAGTGAGTGGTACCAAATCCATGAGAACATCATCAAGAAGTTGAATGCACGTTATAATTTGACTGGCTCCAATGCAG	33663765-33663846,33664647-33664707,33669520-33669652,33673605-33673693	TGAGAGATTTTTCTTGAGGCTAAATAGAAACGGGCTTCCCAAAGCCCCAGATAAACCAGAACGACATTGCTCTCTCTTTGTGGACTTGGGCAGCAGCGAGCTGAGAAGGGACATCTATATCACTGTGCACATCATCCGAATCGGTCGAATGGGGGCAGGTGAAAAAAAGAATGCCTGTAGTGTCCAGTACCGGCGACCCTTTGGCTGTGCAGTTCTTAGCATTGCTGACCTGCTGACGGGAGAGACCAAGGATGACCTCATCCTGAAAGTGTACATGTGTAATACAGAGAGTGAGTGGTACCAAATCCATGAGAACATCATCAAGAAGTTGAATGCACGTTATAATTTGACTGGCTCCAATGCAG	33663765-33663846,33664647-33664707,33669520-33669652,33673605-33673693	TGAGAGATTTTTCTTGAGGCTAAATAGAAACGGGCTTCCCAAAGCCCCAGATAAACCAGAACGACATTGCTCTCTCTTTGTGGACTTGGGCAGCAGCGAGCTGAGAAGGGACATCTATATCACTGTGCACATCATCCGAATCGGTCGAATGGGGGCAGGTGAAAAAAAGAATGCCTGTAGTGTCCAGTACCGGCGACCCTTTGGCTGTGCAGTTCTTAGCATTGCTGACCTGCTGACGGGAGAGACCAAGGATGACCTCATCCTGAAAGTGTACATGTGTAATACAGAGAGTGAGTGGTACCAAATCCATGAGAACATCATCAAGAAGTTGAATGCACGTTATAATTTGACTGGCTCCAATGCAG
	circ_5010	9:87039402|87047919	9	87039402	87047919	exon	ENSSSCG00000024761	-	776.969	0	1015.6	1000.04	698.153	751.221	890.936	1389.74	1094.74	1031.66	87047807-87047919,87040834-87040923,87039402-87039523	ACAAGTCTATCCATATGGGGATGGGGAAGCCTTGGCATTGTCCTCTCTCTGATAACATTTGGACCCTTTGTAATATTTTATTTGGCATTTTATATCCTCTGCTTTGTGGGTGGTGCTTAGAAGAAATGAAACGGGAAGCCAGGACTATAAAGATTGATAGAAGATTGACAGGTGCCAATATTATTGATGAGCCTCTCCAGCAAGTTATCCAGTTTTCCTTAAGGGATTATGTCCAATATTGGTATTATACATTAAGTGACGATGAATCTTTTCTTCTTGAAATTAGGCAGACTCTTCAAAATGCACTCATTCAGTTTGCTACTAG	n/a	n/a	87047811-87047919,87043203-87043305,87039402-87039407	ACAAGTCTATCCATATGGGGATGGGGAAGCCTTGGCATTGTCCTCTCTCTGATAACATTTGGACCCTTTGTAATATTTTATTTGGCATTTTATATCCTCTGCTTTGTGGGGGTTTTGTGGTTACTCTCCTGTTTGGGAAAACCAACTCAGAGAAGTACCTAGAACAGTGTGAACACTCATTTCTTCCTCCAACATCAACAGGGATTCCTAAGTACTAG	87039402-87039523,87040834-87040923,87043203-87043305,87047807-87047919	ACAAGTCTATCCATATGGGGATGGGGAAGCCTTGGCATTGTCCTCTCTCTGATAACATTTGGACCCTTTGTAATATTTTATTTGGCATTTTATATCCTCTGCTTTGTGGGTGGGGGTTTTGTGGTTACTCTCCTGTTTGGGAAAACCAACTCAGAGAAGTACCTAGAACAGTGTGAACACTCATTTCTTCCTCCAACATCAACAGGGATTCCTAAGTGCTTAGAAGAAATGAAACGGGAAGCCAGGACTATAAAGATTGATAGAAGATTGACAGGTGCCAATATTATTGATGAGCCTCTCCAGCAAGTTATCCAGTTTTCCTTAAGGGATTATGTCCAATATTGGTATTATACATTAAGTGACGATGAATCTTTTCTTCTTGAAATTAGGCAGACTCTT…	87039402-87039523,87040834-87040923,87043203-87043305,87047807-87047919	ACAAGTCTATCCATATGGGGATGGGGAAGCCTTGGCATTGTCCTCTCTCTGATAACATTTGGACCCTTTGTAATATTTTATTTGGCATTTTATATCCTCTGCTTTGTGGGTGGGGGTTTTGTGGTTACTCTCCTGTTTGGGAAAACCAACTCAGAGAAGTACCTAGAACAGTGTGAACACTCATTTCTTCCTCCAACATCAACAGGGATTCCTAAGTGCTTAGAAGAAATGAAACGGGAAGCCAGGACTATAAAGATTGATAGAAGATTGACAGGTGCCAATATTATTGATGAGCCTCTCCAGCAAGTTATCCAGTTTTCCTTAAGGGATTATGTCCAATATTGGTATTATACATTAAGTGACGATGAATCTTTTCTTCTTGAAATTAGGCAGACTCTT…	87039402-87039523,87040834-87040923,87043203-87043305,87047807-87047919	ACAAGTCTATCCATATGGGGATGGGGAAGCCTTGGCATTGTCCTCTCTCTGATAACATTTGGACCCTTTGTAATATTTTATTTGGCATTTTATATCCTCTGCTTTGTGGGTGGGGGTTTTGTGGTTACTCTCCTGTTTGGGAAAACCAACTCAGAGAAGTACCTAGAACAGTGTGAACACTCATTTCTTCCTCCAACATCAACAGGGATTCCTAAGTGCTTAGAAGAAATGAAACGGGAAGCCAGGACTATAAAGATTGATAGAAGATTGACAGGTGCCAATATTATTGATGAGCCTCTCCAGCAAGTTATCCAGTTTTCCTTAAGGGATTATGTCCAATATTGGTATTATACATTAAGTGACGATGAATCTTTTCTTCTTGAAATTAGGCAGACTCTT…	87039402-87039523,87040834-87040923,87043203-87043305,87047807-87047919/87039402-87039523,87040824-87040923,87043203-87043305,87047807-87047919	ACAAGTCTATCCATATGGGGATGGGGAAGCCTTGGCATTGTCCTCTCTCTGATAACATTTGGACCCTTTGTAATATTTTATTTGGCATTTTATATCCTCTGCTTTGTGGGTGGGGGTTTTGTGGTTACTCTCCTGTTTGGGAAAACCAACTCAGAGAAGTACCTAGAACAGTGTGAACACTCATTTCTTCCTCCAACATCAACAGGGATTCCTAAGTGCTTAGAAGAAATGAAACGGGAAGCCAGGACTATAAAGATTGATAGAAGATTGACAGGTGCCAATATTATTGATGAGCCTCTCCAGCAAGTTATCCAGTTTTCCTTAAGGGATTATGTCCAATATTGGTATTATACATTAAGTGACGATGAATCTTTTCTTCTTGAAATTAGGCAGACTCTT…	87039402-87039523,87040834-87040923,87043203-87043305,87047807-87047919	ACAAGTCTATCCATATGGGGATGGGGAAGCCTTGGCATTGTCCTCTCTCTGATAACATTTGGACCCTTTGTAATATTTTATTTGGCATTTTATATCCTCTGCTTTGTGGGTGGGGGTTTTGTGGTTACTCTCCTGTTTGGGAAAACCAACTCAGAGAAGTACCTAGAACAGTGTGAACACTCATTTCTTCCTCCAACATCAACAGGGATTCCTAAGTGCTTAGAAGAAATGAAACGGGAAGCCAGGACTATAAAGATTGATAGAAGATTGACAGGTGCCAATATTATTGATGAGCCTCTCCAGCAAGTTATCCAGTTTTCCTTAAGGGATTATGTCCAATATTGGTATTATACATTAAGTGACGATGAATCTTTTCTTCTTGAAATTAGGCAGACTCTT…
	circ_1554	2:141219340|141222143	2	141219340	141222143	exon	ENSSSCG00000014343	+	1267.69	1484.2	2077.37	1320.05	1537.33	1252.03	1043.05	1820.56	0	1028.91	141219340-141219465,141219993-141220118,141220387-141220554,141222012-141222143	GAAACTAGCCGAGTTGTTCACATCATGGATTTCCAGCGAGGGAAAAACTTGAGATACCAACTATTACAGCTGGTGGAACCATTTGGAGTTATTTCAAATCATCTGATTCTAAATAAAATTAATGAGGCGTTCATTGAAATGGCAACCACAGAAGATGCTCAGGCTGCAGTGGATTATTATACAACCACACCAGCATTAGTATTTGGCAAGCCAGTGAGAGTTCATTTATCCCAGAAGTATAAAAGAATAAAGAAACCTGAAGGGAAGCCAGACCAGAAGTTTGATCAAAAGCAAGAGCTTGGACGTGTGATACATCTCAGCAATTTACCTCATTCTGGCTATTCTGACAGTGCTGTCCTCAAGCTTGCTGAGCCTTATGGAAAAATAAAGAATTATATA…	141219340-141219465,141220387-141220554,141222012-141222143	GAAACTAGCCGAGTTGTTCACATCATGGATTTCCAGCGAGGGAAAAACTTGAGATACCAACTATTACAGCTGGTGGAACCATTTGGAGTTATTTCAAATCATCTGATTCTAAATAAAATTAATGAGAAACCTGAAGGGAAGCCAGACCAGAAGTTTGATCAAAAGCAAGAGCTTGGACGTGTGATACATCTCAGCAATTTACCTCATTCTGGCTATTCTGACAGTGCTGTCCTCAAGCTTGCTGAGCCTTATGGAAAAATAAAGAATTATATACTAATGAGGATGAAAAGTCAGGCCTTTATTGAGATGGAGACCAGAGAAGATGCAATGGCGATGGTCGACCACTGTTTGAAAAAGGCCCTTTGGTTTCAAGGGAGATGTGTAAAAGTTGATCTGTCT…	141219340-141219465,141219993-141220118,141220387-141220554,141222012-141222143	GAAACTAGCCGAGTTGTTCACATCATGGATTTCCAGCGAGGGAAAAACTTGAGATACCAACTATTACAGCTGGTGGAACCATTTGGAGTTATTTCAAATCATCTGATTCTAAATAAAATTAATGAGGCGTTCATTGAAATGGCAACCACAGAAGATGCTCAGGCTGCAGTGGATTATTATACAACCACACCAGCATTAGTATTTGGCAAGCCAGTGAGAGTTCATTTATCCCAGAAGTATAAAAGAATAAAGAAACCTGAAGGGAAGCCAGACCAGAAGTTTGATCAAAAGCAAGAGCTTGGACGTGTGATACATCTCAGCAATTTACCTCATTCTGGCTATTCTGACAGTGCTGTCCTCAAGCTTGCTGAGCCTTATGGAAAAATAAAGAATTATATA…	141219340-141219465,141219993-141220118,141220387-141220554,141222012-141222143	GAAACTAGCCGAGTTGTTCACATCATGGATTTCCAGCGAGGGAAAAACTTGAGATACCAACTATTACAGCTGGTGGAACCATTTGGAGTTATTTCAAATCATCTGATTCTAAATAAAATTAATGAGGCGTTCATTGAAATGGCAACCACAGAAGATGCTCAGGCTGCAGTGGATTATTATACAACCACACCAGCATTAGTATTTGGCAAGCCAGTGAGAGTTCATTTATCCCAGAAGTATAAAAGAATAAAGAAACCTGAAGGGAAGCCAGACCAGAAGTTTGATCAAAAGCAAGAGCTTGGACGTGTGATACATCTCAGCAATTTACCTCATTCTGGCTATTCTGACAGTGCTGTCCTCAAGCTTGCTGAGCCTTATGGAAAAATAAAGAATTATATA…	141219340-141219465,141219993-141220118,141220387-141220554,141222012-141222143	GAAACTAGCCGAGTTGTTCACATCATGGATTTCCAGCGAGGGAAAAACTTGAGATACCAACTATTACAGCTGGTGGAACCATTTGGAGTTATTTCAAATCATCTGATTCTAAATAAAATTAATGAGGCGTTCATTGAAATGGCAACCACAGAAGATGCTCAGGCTGCAGTGGATTATTATACAACCACACCAGCATTAGTATTTGGCAAGCCAGTGAGAGTTCATTTATCCCAGAAGTATAAAAGAATAAAGAAACCTGAAGGGAAGCCAGACCAGAAGTTTGATCAAAAGCAAGAGCTTGGACGTGTGATACATCTCAGCAATTTACCTCATTCTGGCTATTCTGACAGTGCTGTCCTCAAGCTTGCTGAGCCTTATGGAAAAATAAAGAATTATATA…	141219340-141219465,141219993-141220118,141220387-141220554,141222012-141222143	GAAACTAGCCGAGTTGTTCACATCATGGATTTCCAGCGAGGGAAAAACTTGAGATACCAACTATTACAGCTGGTGGAACCATTTGGAGTTATTTCAAATCATCTGATTCTAAATAAAATTAATGAGGCGTTCATTGAAATGGCAACCACAGAAGATGCTCAGGCTGCAGTGGATTATTATACAACCACACCAGCATTAGTATTTGGCAAGCCAGTGAGAGTTCATTTATCCCAGAAGTATAAAAGAATAAAGAAACCTGAAGGGAAGCCAGACCAGAAGTTTGATCAAAAGCAAGAGCTTGGACGTGTGATACATCTCAGCAATTTACCTCATTCTGGCTATTCTGACAGTGCTGTCCTCAAGCTTGCTGAGCCTTATGGAAAAATAAAGAATTATATA…	141219340-141219465,141219993-141220118,141220387-141220554,141222012-141222143	GAAACTAGCCGAGTTGTTCACATCATGGATTTCCAGCGAGGGAAAAACTTGAGATACCAACTATTACAGCTGGTGGAACCATTTGGAGTTATTTCAAATCATCTGATTCTAAATAAAATTAATGAGGCGTTCATTGAAATGGCAACCACAGAAGATGCTCAGGCTGCAGTGGATTATTATACAACCACACCAGCATTAGTATTTGGCAAGCCAGTGAGAGTTCATTTATCCCAGAAGTATAAAAGAATAAAGAAACCTGAAGGGAAGCCAGACCAGAAGTTTGATCAAAAGCAAGAGCTTGGACGTGTGATACATCTCAGCAATTTACCTCATTCTGGCTATTCTGACAGTGCTGTCCTCAAGCTTGCTGAGCCTTATGGAAAAATAAAGAATTATATA…	n/a	n/a
	circ_3056	5:88253163|88273584	5	88253163	88273584	exon	ENSSSCG00000000902	+	1513.04	706.764	1523.41	1480.06	1305.82	976.587	651.905	1250.76	1178.95	1014.55	88253163-88253168,88271371-88271508,88273479-88273584	CTGTTCATAAAATGTCAACAGAAAGAAGGAAAGTATTGATGGAACACATCTTCAAGCTGCAGGAGTTTTGTAACAGCATGGTTAAACTCTGCATTGATGGGTATGAATATGCCTACCTGAAGGCAATAGTACTCTTCAGTCCAGATCATCCAGGCCTAGAAAACATGGAACAGATTGAGAAATTTCAGGAAAAAGCTTATGTTGAATTCCAAGATTATATAACCAAAACGTATCCAGATGACACCTACAG	88253163-88253310,88273579-88273584	CTGTTCAGTGTGAAAGAAAACCCATTGAAGTATCAAGAGAAAAATCTTCCAACTGTGCCGCTTCAACAGAAAAAATCTACATTCGAAAAGACCTTCGAAGTCCCTTAGCTGCAACTCCAACTTTTGTAACAGATAGTGAAACTGCAAGCTACAG	88253163-88253310,88269528-88269667,88271371-88271508,88273479-88273584	CTGTTCAGTGTGAAAGAAAACCCATTGAAGTATCAAGAGAAAAATCTTCCAACTGTGCCGCTTCAACAGAAAAAATCTACATTCGAAAAGACCTTCGAAGTCCCTTAGCTGCAACTCCAACTTTTGTAACAGATAGTGAAACTGCAAGGCAAGAAAACAGCATATCATTGGTGAAAGCCTATTGGAATGAACTTTTTACCCTTGGTCTTGCCCAATGCTGGCAAGTAATGAATGTAGCAACTATATTAGCAACATTTGTCAATTGTCTTCACAGTAGCCTTCAACAAGATAAAATGTCAACAGAAAGAAGGAAAGTATTGATGGAACACATCTTCAAGCTGCAGGAGTTTTGTAACAGCATGGTTAAACTCTGCATTGATGGGTATGAATATGCCTACC…	88253163-88253310,88253415-88253505,88256080-88256264,88271371-88271508,88273479-88273584	CTGTTCAGTGTGAAAGAAAACCCATTGAAGTATCAAGAGAAAAATCTTCCAACTGTGCCGCTTCAACAGAAAAAATCTACATTCGAAAAGACCTTCGAAGTCCCTTAGCTGCAACTCCAACTTTTGTAACAGATAGTGAAACTGCAAGGTCAGCAGGACTTTTAGATTCAGGAATGTTTGTGAATATTCATCAGTCTGGAATAAAAACTGAGTCAGCTGTGCTGATGACACCAGATAAGGCTGAATCATGTCAGGGAGATTTAAGTACATTGGCCAGTGTAGTGACATCATTAGCAAATCTTGGAAAAACTAAAGACCTTTCTCAAAATAGTACTGAAATGTCTATGATTGAAAGCTTAAACAATGGCGATACCTCTTTGTGTGAATTTCACCAAGAAA…	88253163-88253310,88253415-88253505,88256080-88256264,88263304-88263425,88269528-88269667,88271371-88271508,88273479-88273584	CTGTTCAGTGTGAAAGAAAACCCATTGAAGTATCAAGAGAAAAATCTTCCAACTGTGCCGCTTCAACAGAAAAAATCTACATTCGAAAAGACCTTCGAAGTCCCTTAGCTGCAACTCCAACTTTTGTAACAGATAGTGAAACTGCAAGGTCAGCAGGACTTTTAGATTCAGGAATGTTTGTGAATATTCATCAGTCTGGAATAAAAACTGAGTCAGCTGTGCTGATGACACCAGATAAGGCTGAATCATGTCAGGGAGATTTAAGTACATTGGCCAGTGTAGTGACATCATTAGCAAATCTTGGAAAAACTAAAGACCTTTCTCAAAATAGTACTGAAATGTCTATGATTGAAAGCTTAAACAATGGCGATACCTCTTTGTGTGAATTTCACCAAGAAA…	88253163-88253310,88253415-88253505,88271371-88271508,88273479-88273584/88253163-88253310,88253415-88253505,88269528-88269667,88273479-88273584	CTGTTCAGTGTGAAAGAAAACCCATTGAAGTATCAAGAGAAAAATCTTCCAACTGTGCCGCTTCAACAGAAAAAATCTACATTCGAAAAGACCTTCGAAGTCCCTTAGCTGCAACTCCAACTTTTGTAACAGATAGTGAAACTGCAAGGTCAGCAGGACTTTTAGATTCAGGAATGTTTGTGAATATTCATCAGTCTGGAATAAAAACTGAGTCAGCTGTGCTGATGACACCAGATAAGATAAAATGTCAACAGAAAGAAGGAAAGTATTGATGGAACACATCTTCAAGCTGCAGGAGTTTTGTAACAGCATGGTTAAACTCTGCATTGATGGGTATGAATATGCCTACCTGAAGGCAATAGTACTCTTCAGTCCAGATCATCCAGGCCTAGAAAACAT…	88253163-88253310,88253415-88253505,88269528-88269667,88271371-88271508,88273479-88273584	CTGTTCAGTGTGAAAGAAAACCCATTGAAGTATCAAGAGAAAAATCTTCCAACTGTGCCGCTTCAACAGAAAAAATCTACATTCGAAAAGACCTTCGAAGTCCCTTAGCTGCAACTCCAACTTTTGTAACAGATAGTGAAACTGCAAGGTCAGCAGGACTTTTAGATTCAGGAATGTTTGTGAATATTCATCAGTCTGGAATAAAAACTGAGTCAGCTGTGCTGATGACACCAGATAAGGCAAGAAAACAGCATATCATTGGTGAAAGCCTATTGGAATGAACTTTTTACCCTTGGTCTTGCCCAATGCTGGCAAGTAATGAATGTAGCAACTATATTAGCAACATTTGTCAATTGTCTTCACAGTAGCCTTCAACAAGATAAAATGTCAACAGAAAGA…	88253163-88253310,88253415-88253505,88269528-88269667,88271371-88271508,88273479-88273584	CTGTTCAGTGTGAAAGAAAACCCATTGAAGTATCAAGAGAAAAATCTTCCAACTGTGCCGCTTCAACAGAAAAAATCTACATTCGAAAAGACCTTCGAAGTCCCTTAGCTGCAACTCCAACTTTTGTAACAGATAGTGAAACTGCAAGGTCAGCAGGACTTTTAGATTCAGGAATGTTTGTGAATATTCATCAGTCTGGAATAAAAACTGAGTCAGCTGTGCTGATGACACCAGATAAGGCAAGAAAACAGCATATCATTGGTGAAAGCCTATTGGAATGAACTTTTTACCCTTGGTCTTGCCCAATGCTGGCAAGTAATGAATGTAGCAACTATATTAGCAACATTTGTCAATTGTCTTCACAGTAGCCTTCAACAAGATAAAATGTCAACAGAAAGA…
	circ_5768	11:50762620|50773425	11	50762620	50773425	exon	ENSSSCG00000029113	-	0	2261.64	1431.08	920.037	1153.19	1101.79	934.397	472.511	1543.86	1013.14	n/a	n/a	50773290-50773425,50770720-50770811,50762620-50762625	GTACGCCAGCCTGTCATATGCATCAACAACCATGTATTTTGTTCAATTTGTATCGATTTGTGGTTGAAGAATAATAGCCAATGTCCAGCCTGCAGAGTCCCCATCACTCCCGAAAATCCTTGCAAAGAGATTATTGGAGGAACAAGTGAAAGTGAACCTATGCTAAGCCATACAGTCAGGAAGCACCTCCGGAAAACTAGACTTGAATTACTCCACAAAGAATATGAGCCAGAA	50773290-50773425,50770720-50770811,50766722-50766970,50762620-50762708	GTACGCCAGCCTGTCATATGCATCAACAACCATGTATTTTGTTCAATTTGTATCGATTTGTGGTTGAAGAATAATAGCCAATGTCCAGCCTGCAGAGTCCCCATCACTCCCGAAAATCCTTGCAAAGAGATTATTGGAGGAACAAGTGAAAGTGAACCTATGCTAAGCCATACAGTCAGGAAGCACCTCCGGAAAACTAGACTTGAATTACTCCACAAAGAATATGAGGATGAAATAGATTGTCTGCAGAAAGAGATAGAAGAACTTAAGAGTAAAAATCTTAGCTTGGAGTCACAGATCAAGACTATTCTGGATCCTTTAACCTTGATGCAAGGCAACCAAAATGAAGATAAACATCCAGTCGCAGATAATCTAAGTAAAGTTGACCCAGAAACTGTA…	50773290-50773425,50766722-50766970,50762620-50762708	GTACGCCAGCCTGTCATATGCATCAACAACCATGTATTTTGTTCAATTTGTATCGATTTGTGGTTGAAGAATAATAGCCAATGTCCAGCCTGCAGAGTCCCCATCACTCCCGAAAATCCTTGCAAAGAGATTATTGGATGAAATAGATTGTCTGCAGAAAGAGATAGAAGAACTTAAGAGTAAAAATCTTAGCTTGGAGTCACAGATCAAGACTATTCTGGATCCTTTAACCTTGATGCAAGGCAACCAAAATGAAGATAAACATCCAGTCGCAGATAATCTAAGTAAAGTTGACCCAGAAACTGTAGCAGAGTGGAAGAAAAAACTTAGAACAGCTAATGAAATCTATGAAAAAGTGAAAGATGATGTGGATAAGTTAAAGGAGGCAAATAAAAAATT…	50773290-50773425,50770720-50770811,50766722-50766970,50762620-50762708	GTACGCCAGCCTGTCATATGCATCAACAACCATGTATTTTGTTCAATTTGTATCGATTTGTGGTTGAAGAATAATAGCCAATGTCCAGCCTGCAGAGTCCCCATCACTCCCGAAAATCCTTGCAAAGAGATTATTGGAGGAACAAGTGAAAGTGAACCTATGCTAAGCCATACAGTCAGGAAGCACCTCCGGAAAACTAGACTTGAATTACTCCACAAAGAATATGAGGATGAAATAGATTGTCTGCAGAAAGAGATAGAAGAACTTAAGAGTAAAAATCTTAGCTTGGAGTCACAGATCAAGACTATTCTGGATCCTTTAACCTTGATGCAAGGCAACCAAAATGAAGATAAACATCCAGTCGCAGATAATCTAAGTAAAGTTGACCCAGAAACTGTA…	50762620-50762708,50766722-50766970,50770720-50770811,50773290-50773425	GTACGCCAGCCTGTCATATGCATCAACAACCATGTATTTTGTTCAATTTGTATCGATTTGTGGTTGAAGAATAATAGCCAATGTCCAGCCTGCAGAGTCCCCATCACTCCCGAAAATCCTTGCAAAGAGATTATTGGAGGAACAAGTGAAAGTGAACCTATGCTAAGCCATACAGTCAGGAAGCACCTCCGGAAAACTAGACTTGAATTACTCCACAAAGAATATGAGGATGAAATAGATTGTCTGCAGAAAGAGATAGAAGAACTTAAGAGTAAAAATCTTAGCTTGGAGTCACAGATCAAGACTATTCTGGATCCTTTAACCTTGATGCAAGGCAACCAAAATGAAGATAAACATCCAGTCGCAGATAATCTAAGTAAAGTTGACCCAGAAACTGTA…	50773290-50773425,50770720-50770811,50766722-50766970,50762620-50762625	GTACGCCAGCCTGTCATATGCATCAACAACCATGTATTTTGTTCAATTTGTATCGATTTGTGGTTGAAGAATAATAGCCAATGTCCAGCCTGCAGAGTCCCCATCACTCCCGAAAATCCTTGCAAAGAGATTATTGGAGGAACAAGTGAAAGTGAACCTATGCTAAGCCATACAGTCAGGAAGCACCTCCGGAAAACTAGACTTGAATTACTCCACAAAGAATATGAGGATGAAATAGATTGTCTGCAGAAAGAGATAGAAGAACTTAAGAGTAAAAATCTTAGCTTGGAGTCACAGATCAAGACTATTCTGGATCCTTTAACCTTGATGCAAGGCAACCAAAATGAAGATAAACATCCAGTCGCAGATAATCTAAGTAAAGTTGACCCAGAAACTGTA…	50762620-50762708,50766722-50766970,50770720-50770811,50773290-50773425	GTACGCCAGCCTGTCATATGCATCAACAACCATGTATTTTGTTCAATTTGTATCGATTTGTGGTTGAAGAATAATAGCCAATGTCCAGCCTGCAGAGTCCCCATCACTCCCGAAAATCCTTGCAAAGAGATTATTGGAGGAACAAGTGAAAGTGAACCTATGCTAAGCCATACAGTCAGGAAGCACCTCCGGAAAACTAGACTTGAATTACTCCACAAAGAATATGAGGATGAAATAGATTGTCTGCAGAAAGAGATAGAAGAACTTAAGAGTAAAAATCTTAGCTTGGAGTCACAGATCAAGACTATTCTGGATCCTTTAACCTTGATGCAAGGCAACCAAAATGAAGATAAACATCCAGTCGCAGATAATCTAAGTAAAGTTGACCCAGAAACTGTA…
	circ_5293	10:22806071|22812591	10	22806071	22812591	exon	ENSSSCG00000024975	+	0	1413.53	184.655	1680.07	819.562	225.366	3824.51	0	0	1012.47	n/a	n/a	22806071-22806190,22812444-22812591	GTCGATGACCAGATGAAGCTGCTTCAGAACTGCTGGAGTGAGCTCTTAATTCTCGACCACATTTACCGACAAGTGGTACATGGAAAGGAAGGGTCCATCTTCCTGGTTACTGGGCAACAAGTGGACTATTCCATCATAGCATCGCAAGCGGGGACCACACTCAACAACCTCATGAGTCACGCGCAGGAGTTGGTGGCAAAGCTTCGTTCTCTGCAGTTTGATCAACGAGAGTTTGTGTGTCTGAAATTCTTGGTGCTCTTCAGTTTAG	22806071-22806190,22812444-22812591	GTCGATGACCAGATGAAGCTGCTTCAGAACTGCTGGAGTGAGCTCTTAATTCTCGACCACATTTACCGACAAGTGGTACATGGAAAGGAAGGGTCCATCTTCCTGGTTACTGGGCAACAAGTGGACTATTCCATCATAGCATCGCAAGCGGGGACCACACTCAACAACCTCATGAGTCACGCGCAGGAGTTGGTGGCAAAGCTTCGTTCTCTGCAGTTTGATCAACGAGAGTTTGTGTGTCTGAAATTCTTGGTGCTCTTCAGTTTAG	22806071-22806190,22812444-22812591	GTCGATGACCAGATGAAGCTGCTTCAGAACTGCTGGAGTGAGCTCTTAATTCTCGACCACATTTACCGACAAGTGGTACATGGAAAGGAAGGGTCCATCTTCCTGGTTACTGGGCAACAAGTGGACTATTCCATCATAGCATCGCAAGCGGGGACCACACTCAACAACCTCATGAGTCACGCGCAGGAGTTGGTGGCAAAGCTTCGTTCTCTGCAGTTTGATCAACGAGAGTTTGTGTGTCTGAAATTCTTGGTGCTCTTCAGTTTAG	22806071-22806190,22812444-22812591	GTCGATGACCAGATGAAGCTGCTTCAGAACTGCTGGAGTGAGCTCTTAATTCTCGACCACATTTACCGACAAGTGGTACATGGAAAGGAAGGGTCCATCTTCCTGGTTACTGGGCAACAAGTGGACTATTCCATCATAGCATCGCAAGCGGGGACCACACTCAACAACCTCATGAGTCACGCGCAGGAGTTGGTGGCAAAGCTTCGTTCTCTGCAGTTTGATCAACGAGAGTTTGTGTGTCTGAAATTCTTGGTGCTCTTCAGTTTAG	22806071-22806190,22812444-22812591	GTCGATGACCAGATGAAGCTGCTTCAGAACTGCTGGAGTGAGCTCTTAATTCTCGACCACATTTACCGACAAGTGGTACATGGAAAGGAAGGGTCCATCTTCCTGGTTACTGGGCAACAAGTGGACTATTCCATCATAGCATCGCAAGCGGGGACCACACTCAACAACCTCATGAGTCACGCGCAGGAGTTGGTGGCAAAGCTTCGTTCTCTGCAGTTTGATCAACGAGAGTTTGTGTGTCTGAAATTCTTGGTGCTCTTCAGTTTAG	n/a	n/a	n/a	n/a
	circ_6624	13:97912254|97995384	13	97912254	97995384	exon	ENSSSCG00000027556	+	1145.01	636.087	369.31	1240.05	847.614	1126.83	478.063	1014.51	1403.51	1005.73	97912254-97912449,97912941-97913066,97995211-97995384	AAATGGGACGCCGGTCATCAGATACTGAAGAAGAAAGCAGAAGCAAGAGAAAAAAGAAGCACCGTAGACGATCTTCTTCAAGTAGTTCTTCAGATAGTAGAACATACAGCCGAAAGAAAGGTGGAAGGAAATCAAGGTCAAAGTCAAGATCTTGGTCCAGAGATCTTCAGCCTCGCTCACATTCTTATGATAGAAGACGCAGGCATCGATCAAGCAGTAGTTCTTCTTATGGATCTAGAAGAAAACGAAGTCGAAGTCATTCAAGGGGTCGAGGGAAATCCTATAGAGTTCAGAGGTCTAGGTCAAAAAGCAGAACAAGAAGATCTCGGTCAAGACCTCGTCCACGTTCCCATAGTCGAAGCAGTGAAAGGTCCAGTCACAGAAGAACACGTAGTAGGT…	97912254-97912449,97912941-97913066,97995211-97995384	AAATGGGACGCCGGTCATCAGATACTGAAGAAGAAAGCAGAAGCAAGAGAAAAAAGAAGCACCGTAGACGATCTTCTTCAAGTAGTTCTTCAGATAGTAGAACATACAGCCGAAAGAAAGGTGGAAGGAAATCAAGGTCAAAGTCAAGATCTTGGTCCAGAGATCTTCAGCCTCGCTCACATTCTTATGATAGAAGACGCAGGCATCGATCAAGCAGTAGTTCTTCTTATGGATCTAGAAGAAAACGAAGTCGAAGTCATTCAAGGGGTCGAGGGAAATCCTATAGAGTTCAGAGGTCTAGGTCAAAAAGCAGAACAAGAAGATCTCGGTCAAGACCTCGTCCACGTTCCCATAGTCGAAGCAGTGAAAGGTCCAGTCACAGAAGAACACGTAGTAGGT…	97912254-97912259,97912941-97913066,97995211-97995384	AAATGGACGCAGGCATCGATCAAGCAGTAGTTCTTCTTATGGATCTAGAAGAAAACGAAGTCGAAGTCATTCAAGGGGTCGAGGGAAATCCTATAGAGTTCAGAGGTCTAGGTCAAAAAGCAGAACAAGAAGATCTCGGTCAAGACCTCGTCCACGTTCCCATAGTCGAAGCAGTGAAAGGTCCAGTCACAGAAGAACACGTAGTAGGTCTCGGGATAGAGAACGACGGAAAGGCAGAGATAAGGAGAAAAGAGAAAAGGAGAAGGATAAAGGCAAGGACAAGGAATTACACAACATCAAACGTGG	97912254-97912449,97912941-97913066,97995211-97995384	AAATGGGACGCCGGTCATCAGATACTGAAGAAGAAAGCAGAAGCAAGAGAAAAAAGAAGCACCGTAGACGATCTTCTTCAAGTAGTTCTTCAGATAGTAGAACATACAGCCGAAAGAAAGGTGGAAGGAAATCAAGGTCAAAGTCAAGATCTTGGTCCAGAGATCTTCAGCCTCGCTCACATTCTTATGATAGAAGACGCAGGCATCGATCAAGCAGTAGTTCTTCTTATGGATCTAGAAGAAAACGAAGTCGAAGTCATTCAAGGGGTCGAGGGAAATCCTATAGAGTTCAGAGGTCTAGGTCAAAAAGCAGAACAAGAAGATCTCGGTCAAGACCTCGTCCACGTTCCCATAGTCGAAGCAGTGAAAGGTCCAGTCACAGAAGAACACGTAGTAGGT…	97912254-97912449,97912941-97913066,97995211-97995384	AAATGGGACGCCGGTCATCAGATACTGAAGAAGAAAGCAGAAGCAAGAGAAAAAAGAAGCACCGTAGACGATCTTCTTCAAGTAGTTCTTCAGATAGTAGAACATACAGCCGAAAGAAAGGTGGAAGGAAATCAAGGTCAAAGTCAAGATCTTGGTCCAGAGATCTTCAGCCTCGCTCACATTCTTATGATAGAAGACGCAGGCATCGATCAAGCAGTAGTTCTTCTTATGGATCTAGAAGAAAACGAAGTCGAAGTCATTCAAGGGGTCGAGGGAAATCCTATAGAGTTCAGAGGTCTAGGTCAAAAAGCAGAACAAGAAGATCTCGGTCAAGACCTCGTCCACGTTCCCATAGTCGAAGCAGTGAAAGGTCCAGTCACAGAAGAACACGTAGTAGGT…	97912254-97912449,97912941-97913066,97995211-97995384	AAATGGGACGCCGGTCATCAGATACTGAAGAAGAAAGCAGAAGCAAGAGAAAAAAGAAGCACCGTAGACGATCTTCTTCAAGTAGTTCTTCAGATAGTAGAACATACAGCCGAAAGAAAGGTGGAAGGAAATCAAGGTCAAAGTCAAGATCTTGGTCCAGAGATCTTCAGCCTCGCTCACATTCTTATGATAGAAGACGCAGGCATCGATCAAGCAGTAGTTCTTCTTATGGATCTAGAAGAAAACGAAGTCGAAGTCATTCAAGGGGTCGAGGGAAATCCTATAGAGTTCAGAGGTCTAGGTCAAAAAGCAGAACAAGAAGATCTCGGTCAAGACCTCGTCCACGTTCCCATAGTCGAAGCAGTGAAAGGTCCAGTCACAGAAGAACACGTAGTAGGT…	97912254-97912449,97912941-97913066,97995211-97995384	AAATGGGACGCCGGTCATCAGATACTGAAGAAGAAAGCAGAAGCAAGAGAAAAAAGAAGCACCGTAGACGATCTTCTTCAAGTAGTTCTTCAGATAGTAGAACATACAGCCGAAAGAAAGGTGGAAGGAAATCAAGGTCAAAGTCAAGATCTTGGTCCAGAGATCTTCAGCCTCGCTCACATTCTTATGATAGAAGACGCAGGCATCGATCAAGCAGTAGTTCTTCTTATGGATCTAGAAGAAAACGAAGTCGAAGTCATTCAAGGGGTCGAGGGAAATCCTATAGAGTTCAGAGGTCTAGGTCAAAAAGCAGAACAAGAAGATCTCGGTCAAGACCTCGTCCACGTTCCCATAGTCGAAGCAGTGAAAGGTCCAGTCACAGAAGAACACGTAGTAGGT…	97912254-97912449,97912941-97913066,97995211-97995384	AAATGGGACGCCGGTCATCAGATACTGAAGAAGAAAGCAGAAGCAAGAGAAAAAAGAAGCACCGTAGACGATCTTCTTCAAGTAGTTCTTCAGATAGTAGAACATACAGCCGAAAGAAAGGTGGAAGGAAATCAAGGTCAAAGTCAAGATCTTGGTCCAGAGATCTTCAGCCTCGCTCACATTCTTATGATAGAAGACGCAGGCATCGATCAAGCAGTAGTTCTTCTTATGGATCTAGAAGAAAACGAAGTCGAAGTCATTCAAGGGGTCGAGGGAAATCCTATAGAGTTCAGAGGTCTAGGTCAAAAAGCAGAACAAGAAGATCTCGGTCAAGACCTCGTCCACGTTCCCATAGTCGAAGCAGTGAAAGGTCCAGTCACAGAAGAACACGTAGTAGGT…
	circ_4250	7:120464280|120473807	7	120464280	120473807	exon	ENSSSCG00000002508	-	1635.72	424.058	1154.09	1440.06	1163.48	951.546	1086.51	1028.41	954.386	1005.21	120464280-120464536,120465335-120465407,120467754-120467902,120470155-120470247,120473698-120473807/120464280-120464536,120465335-120465407,120467754-120467902,120470155-120470302,120473698-120473807	TCAGAAAATGGGTAAGAAGAGTCGAGTAAAAACGCAGAAGTCAGGCACTGGTGCTGCAGCAAGCGTGTCGCCGAAGGAAACCTTGAACTTGACCATTGAGCTCTTGCAGAAATGCAGCAGCCCTGCTCCCGGCCCGGGGAAGGAGTGGGAGGAGTACGTGCAGATCCGCTCTCTGGTCGAGAAAATACGGAAAAAACAAAAAGGTCTGTCTGTCACTTTTGATGGAAAAAGAGAAGATTACTTTCCTGACCTAATGAAATGGGCCTCTGACAATGGAGCCTCTGTCGAGGGCTTCGAGATGGTGAACTTCAAAGAAGAGGGCTTCGGTTTGAGGGCAACAAGGGACATCAAGGCAGAAGAATTATTTTTGTGGGTTCCACGAAAATTGCTAATGACTGT…	120473802-120473807,120464280-120464536	TCAGAAGGCCCTTGTACGCGCAAGACCGAATTCTTCAAGCCATGGGCAACATCACACTGGCCTTCCACCTGCTGTGCGAGCGCGCCGACCCCAACTCCTTCTGGCAGCCCTACATCCAGACCCTCCCCAGCGAGTACGATACCCCCCTCTACTTCGAGGAAGACGAGGTTCGCTACCTGCAGTCCACGCAGGCCATCCACGACGTCTTCAGCCAGTACAAGAACACGGCGCGGCAGTACGCCTACTTCTATAAGGTCATCCAG	120473698-120473807,120470155-120470247,120464280-120464285	TCAGAAAATGGGTAAGAAGAGTCGAGTAAAAACGCAGAAGTCAGGCACTGGTGCTGCAGCAAGCGTGTCGCCGAAGGAAACCTTGAACTTGACCATTGAGCTCTTGCAGAAATGCAGCAGCCCTGCTCCCGGCCCGGGGAAGGAGTGGGAGGAGTACGTGCAGATCCGCTCTCTGGTCGAGAAAATACGGAAAAAACAAAAAGATCCAG	120473698-120473807,120470155-120470247,120467754-120467902,120464280-120464536	TCAGAAAATGGGTAAGAAGAGTCGAGTAAAAACGCAGAAGTCAGGCACTGGTGCTGCAGCAAGCGTGTCGCCGAAGGAAACCTTGAACTTGACCATTGAGCTCTTGCAGAAATGCAGCAGCCCTGCTCCCGGCCCGGGGAAGGAGTGGGAGGAGTACGTGCAGATCCGCTCTCTGGTCGAGAAAATACGGAAAAAACAAAAAGGTCTGTCTGTCACTTTTGATGGAAAAAGAGAAGATTACTTTCCTGACCTAATGAAATGGGCCTCTGACAATGGAGCCTCTGTCGAGGGCTTCGAGATGGTGAACTTCAAAGAAGAGGGCTTCGGTTTGAGGGCAACAAGGGACATCAAGGGCCCTTGTACGCGCAAGACCGAATTCTTCAAGCCATGGGCAACATC…	120464280-120464536,120465335-120465407,120467754-120467902,120470155-120470247,120473698-120473807	TCAGAAAATGGGTAAGAAGAGTCGAGTAAAAACGCAGAAGTCAGGCACTGGTGCTGCAGCAAGCGTGTCGCCGAAGGAAACCTTGAACTTGACCATTGAGCTCTTGCAGAAATGCAGCAGCCCTGCTCCCGGCCCGGGGAAGGAGTGGGAGGAGTACGTGCAGATCCGCTCTCTGGTCGAGAAAATACGGAAAAAACAAAAAGGTCTGTCTGTCACTTTTGATGGAAAAAGAGAAGATTACTTTCCTGACCTAATGAAATGGGCCTCTGACAATGGAGCCTCTGTCGAGGGCTTCGAGATGGTGAACTTCAAAGAAGAGGGCTTCGGTTTGAGGGCAACAAGGGACATCAAGGCAGAAGAATTATTTTTGTGGGTTCCACGAAAATTGCTAATGACTGT…	120464280-120464536,120465335-120465407,120467754-120467902,120470155-120470247,120473698-120473807	TCAGAAAATGGGTAAGAAGAGTCGAGTAAAAACGCAGAAGTCAGGCACTGGTGCTGCAGCAAGCGTGTCGCCGAAGGAAACCTTGAACTTGACCATTGAGCTCTTGCAGAAATGCAGCAGCCCTGCTCCCGGCCCGGGGAAGGAGTGGGAGGAGTACGTGCAGATCCGCTCTCTGGTCGAGAAAATACGGAAAAAACAAAAAGGTCTGTCTGTCACTTTTGATGGAAAAAGAGAAGATTACTTTCCTGACCTAATGAAATGGGCCTCTGACAATGGAGCCTCTGTCGAGGGCTTCGAGATGGTGAACTTCAAAGAAGAGGGCTTCGGTTTGAGGGCAACAAGGGACATCAAGGCAGAAGAATTATTTTTGTGGGTTCCACGAAAATTGCTAATGACTGT…	120464280-120464536,120465335-120465407,120467754-120467902,120470155-120470247,120473698-120473807	TCAGAAAATGGGTAAGAAGAGTCGAGTAAAAACGCAGAAGTCAGGCACTGGTGCTGCAGCAAGCGTGTCGCCGAAGGAAACCTTGAACTTGACCATTGAGCTCTTGCAGAAATGCAGCAGCCCTGCTCCCGGCCCGGGGAAGGAGTGGGAGGAGTACGTGCAGATCCGCTCTCTGGTCGAGAAAATACGGAAAAAACAAAAAGGTCTGTCTGTCACTTTTGATGGAAAAAGAGAAGATTACTTTCCTGACCTAATGAAATGGGCCTCTGACAATGGAGCCTCTGTCGAGGGCTTCGAGATGGTGAACTTCAAAGAAGAGGGCTTCGGTTTGAGGGCAACAAGGGACATCAAGGCAGAAGAATTATTTTTGTGGGTTCCACGAAAATTGCTAATGACTGT…	120464280-120464285,120465335-120465407,120467754-120467902,120470155-120470247,120473698-120473807	TCAGAAAATGGGTAAGAAGAGTCGAGTAAAAACGCAGAAGTCAGGCACTGGTGCTGCAGCAAGCGTGTCGCCGAAGGAAACCTTGAACTTGACCATTGAGCTCTTGCAGAAATGCAGCAGCCCTGCTCCCGGCCCGGGGAAGGAGTGGGAGGAGTACGTGCAGATCCGCTCTCTGGTCGAGAAAATACGGAAAAAACAAAAAGGTCTGTCTGTCACTTTTGATGGAAAAAGAGAAGATTACTTTCCTGACCTAATGAAATGGGCCTCTGACAATGGAGCCTCTGTCGAGGGCTTCGAGATGGTGAACTTCAAAGAAGAGGGCTTCGGTTTGAGGGCAACAAGGGACATCAAGGCAGAAGAATTATTTTTGTGGGTTCCACGAAAATTGCTAATGACTGT…
	circ_5089	9:114937099|114951665	9	114937099	114951665	exon	ENSSSCG00000015485	+	3680.38	1272.17	3323.79	3000.12	2819.12	0	2194.75	1820.56	0	1003.83	114937099-114937207,114939349-114939459,114942154-114942308,114949606-114949729,114950420-114950544,114951598-114951665/114937099-114937207,114939349-114939459,114942154-114942308,114949606-114949729,114950420-114950544,114951620-114951665	GCTTCCCAGTTGGCATGTATGTTGTAAAGAGAGTTCTTCAGCTTCATCATATTATTCTCAAGATGACAATTGTGCACTAGAAAAGGAAGATGTACAGTTCCAGAACAAGGATGAAAGAGAGGGACCTAAGAATACCGAATCATCAGGAAAAGTGGATTCAAACTTACCTATTCCTCCAGAAGAACACAAATTAAAAGATGACTACATTGTGACTCTACAGAACACAGAGTCAAAAAAGTTAAGTCCATCTGTGATTGAGACACTCCCTACAGTTGATCTGCATGAAGATTCTTCCAGTGTCGTTGTGGGCAGTGAAAATACTGAAAATATTTCCAGCTCATCTACCTCAGAGATCACTCCAATCTCAAAGCTTGAAGTTCTGATTATACAAAATCAGGA…	114937099-114937207,114950420-114950544,114951598-114951665/114937099-114937207,114950420-114950544,114951620-114951665	GCTTCCCAGTTGGCATGTATGTTGTAAAGAGAGTTCTTCAGCTTCATCATATTATTCTCAAGATGACAATTGTGCACTAGAAAAGGAAGATGTACAGTTCCAGAACAAGGTCAATCAATGCATCCATCTTCTAATGGAGGTCTACATGCCACAAAAAAAGTCCAGAAAAATCGAAATAATTACGCTTCAGTAGAATGTGGTGCCAAAATTTTGGCAGCTAACCCAGAAGCCAAGAGTACATCTGCTATTCTTATAGAAAATATGGATCTTTATATGTTGAATCCTTGCAGCACTAAAATTTGGCTTCCCAGTTGGCATGTATGTTGTAAAGAGAGTTCTTCAGCTTCATCATATTATTCTCAAGATGACAATTGTGCACTAGAAAAGGAAGATGTACAG…	114937099-114937207,114939349-114939459,114949606-114949729,114950420-114950544,114951620-114951665/114937099-114937207,114939349-114939459,114949606-114949729,114950420-114950544,114951598-114951665	GCTTCCCAGTTGGCATGTATGTTGTAAAGAGAGTTCTTCAGCTTCATCATATTATTCTCAAGATGACAATTGTGCACTAGAAAAGGAAGATGTACAGTTCCAGAACAAGGATGAAAGAGAGGGACCTAAGAATACCGAATCATCAGGAAAAGTGGATTCAAACTTACCTATTCCTCCAGAAGAACACAAATTAAAAGATGACTACATTGTGACTCTACAGAGTTCTGATTATACAAAATCAGGAGAAATTGACCCTACATCTGTAACAAGTCCCAAAGACCCAGAAGATATACCAACATTTGATGAATGGAAGAAGAAAGTTATGGAAGTAGAAAAAGAAAAAAGTCAATCAATGCATCCATCTTCTAATGGAGGTCTACATGCCACAAAAAAAGTCCA…	114937099-114937207,114939349-114939459,114942154-114942308,114950420-114950544,114951598-114951665/114937099-114937207,114939349-114939459,114942154-114942308,114950420-114950544,114951620-114951665	GCTTCCCAGTTGGCATGTATGTTGTAAAGAGAGTTCTTCAGCTTCATCATATTATTCTCAAGATGACAATTGTGCACTAGAAAAGGAAGATGTACAGTTCCAGAACAAGGATGAAAGAGAGGGACCTAAGAATACCGAATCATCAGGAAAAGTGGATTCAAACTTACCTATTCCTCCAGAAGAACACAAATTAAAAGATGACTACATTGTGACTCTACAGAACACAGAGTCAAAAAAGTTAAGTCCATCTGTGATTGAGACACTCCCTACAGTTGATCTGCATGAAGATTCTTCCAGTGTCGTTGTGGGCAGTGAAAATACTGAAAATATTTCCAGCTCATCTACCTCAGAGATCACTCCAATCTCAAAGCTTGAGTCAATCAATGCATCCATCTTCTA…	n/a	n/a	114937099-114937207,114939349-114939459,114942154-114942308,114944358-114944495,114949606-114949729,114950420-114950544,114951598-114951665	GCTTCCCAGTTGGCATGTATGTTGTAAAGAGAGTTCTTCAGCTTCATCATATTATTCTCAAGATGACAATTGTGCACTAGAAAAGGAAGATGTACAGTTCCAGAACAAGGATGAAAGAGAGGGACCTAAGAATACCGAATCATCAGGAAAAGTGGATTCAAACTTACCTATTCCTCCAGAAGAACACAAATTAAAAGATGACTACATTGTGACTCTACAGAACACAGAGTCAAAAAAGTTAAGTCCATCTGTGATTGAGACACTCCCTACAGTTGATCTGCATGAAGATTCTTCCAGTGTCGTTGTGGGCAGTGAAAATACTGAAAATATTTCCAGCTCATCTACCTCAGAGATCACTCCAATCTCAAAGCTTGATGAAATAGAAAAATCTGGTACTAT…	114937099-114937207,114939349-114939459,114950420-114950544,114951598-114951665	GCTTCCCAGTTGGCATGTATGTTGTAAAGAGAGTTCTTCAGCTTCATCATATTATTCTCAAGATGACAATTGTGCACTAGAAAAGGAAGATGTACAGTTCCAGAACAAGGATGAAAGAGAGGGACCTAAGAATACCGAATCATCAGGAAAAGTGGATTCAAACTTACCTATTCCTCCAGAAGAACACAAATTAAAAGATGACTACATTGTGACTCTACAGGTCAATCAATGCATCCATCTTCTAATGGAGGTCTACATGCCACAAAAAAAGTCCAGAAAAATCGAAATAATTACGCTTCAGTAGAATGTGGTGCCAAAATTTTGGCAGCTAACCCAGAAGCCAAGAGTACATCTGCTATTCTTATAGAAAATATGGATCTTTATATGTTGAATCCTTGC…	n/a	n/a
	circ_1822	3:47004817|47007823	3	47004817	47007823	exon	ENSSSCG00000008132;ENSSSCG00000034105	+	1104.11	989.469	1523.41	1000.04	1154.26	1702.77	912.667	722.664	673.684	1002.95	47004817-47005022,47005364-47005413,47006767-47006877,47006957-47007039,47007724-47007823	ATCCATTGATGAGATGAAACGGTTGGAGGAAATGTCTATGTTTCAGACCTCTGGAGTTGAACGCCCCCCTCCGGAACCAAAATCCCAAACAGAAGGAAATGAAGATTCAGGAGGCAAAGAGCAACCATGGGAGATGGTGATGGATAAGAAACACTTCAAGCTGTGGCGGCGCCCCATTACAGGCACCCACCTTTACCAGTACAGAGTTTTTGGAACCTACACAGATGTGACACCCCGGCAGTTCTTCAATGTTCAGCTGGATACAGAGTATAGAAAAAAGTGGGACGCCCTGGTGATCAAGCTGGAAGTGATAGAGAGGGATGTGGTTAGTGGTTCTGAGGTCCTTCACTGGGTGACCCATTTTCCTTATCCAATGTACTCACGGGATTATGTGTATGT…	47004817-47005022,47007724-47007823	ATCCATTGATGAGATGAAACGGTTGGAGGAAATGTCTATGTTTCAGACCTCTGGAGTTGAACGCCCCCCTCCGGAACCAAAATCCCAAACAGAAGGAAATGAAGATTCAGGAGGCAAAGAGCAACCATGGGAGATGGTGATGGATAAGAAACACTTCAAGCTGTGGCGGCGCCCCATTACAGGCACCCACCTTTACCAGTACAGAGGGCCGTGGAGCACCCTAGTGTGCCAGAGTCCCCAGAATTTGTAAGAGTCAGGTCGTATGAATCCCAAATGGTTATCCGTCCCCACAAGTCATTTGACGAG	47004817-47005022,47006957-47007039,47007724-47007823	ATCCATTGATGAGATGAAACGGTTGGAGGAAATGTCTATGTTTCAGACCTCTGGAGTTGAACGCCCCCCTCCGGAACCAAAATCCCAAACAGAAGGAAATGAAGATTCAGGAGGCAAAGAGCAACCATGGGAGATGGTGATGGATAAGAAACACTTCAAGCTGTGGCGGCGCCCCATTACAGGCACCCACCTTTACCAGTACAGAGTATCCAATGTACTCACGGGATTATGTGTATGTTCGGCGCTACAGCGTGGATCAAGAAAACAATGTGATGGTGTTGGTGTCACGGGCCGTGGAGCACCCTAGTGTGCCAGAGTCCCCAGAATTTGTAAGAGTCAGGTCGTATGAATCCCAAATGGTTATCCGTCCCCACAAGTCATTTGACGAG	47004817-47005022,47006957-47007039,47007724-47007823	ATCCATTGATGAGATGAAACGGTTGGAGGAAATGTCTATGTTTCAGACCTCTGGAGTTGAACGCCCCCCTCCGGAACCAAAATCCCAAACAGAAGGAAATGAAGATTCAGGAGGCAAAGAGCAACCATGGGAGATGGTGATGGATAAGAAACACTTCAAGCTGTGGCGGCGCCCCATTACAGGCACCCACCTTTACCAGTACAGAGTATCCAATGTACTCACGGGATTATGTGTATGTTCGGCGCTACAGCGTGGATCAAGAAAACAATGTGATGGTGTTGGTGTCACGGGCCGTGGAGCACCCTAGTGTGCCAGAGTCCCCAGAATTTGTAAGAGTCAGGTCGTATGAATCCCAAATGGTTATCCGTCCCCACAAGTCATTTGACGAG	47004817-47005022,47005364-47005413,47006767-47006877,47007724-47007823	ATCCATTGATGAGATGAAACGGTTGGAGGAAATGTCTATGTTTCAGACCTCTGGAGTTGAACGCCCCCCTCCGGAACCAAAATCCCAAACAGAAGGAAATGAAGATTCAGGAGGCAAAGAGCAACCATGGGAGATGGTGATGGATAAGAAACACTTCAAGCTGTGGCGGCGCCCCATTACAGGCACCCACCTTTACCAGTACAGAGTTTTTGGAACCTACACAGATGTGACACCCCGGCAGTTCTTCAATGTTCAGCTGGATACAGAGTATAGAAAAAAGTGGGACGCCCTGGTGATCAAGCTGGAAGTGATAGAGAGGGATGTGGTTAGTGGTTCTGAGGTCCTTCACTGGGTGACCCATTTTCCTGGCCGTGGAGCACCCTAGTGTGCCAGAGTCCC…	47004817-47005022,47006957-47007039,47007724-47007823	ATCCATTGATGAGATGAAACGGTTGGAGGAAATGTCTATGTTTCAGACCTCTGGAGTTGAACGCCCCCCTCCGGAACCAAAATCCCAAACAGAAGGAAATGAAGATTCAGGAGGCAAAGAGCAACCATGGGAGATGGTGATGGATAAGAAACACTTCAAGCTGTGGCGGCGCCCCATTACAGGCACCCACCTTTACCAGTACAGAGTATCCAATGTACTCACGGGATTATGTGTATGTTCGGCGCTACAGCGTGGATCAAGAAAACAATGTGATGGTGTTGGTGTCACGGGCCGTGGAGCACCCTAGTGTGCCAGAGTCCCCAGAATTTGTAAGAGTCAGGTCGTATGAATCCCAAATGGTTATCCGTCCCCACAAGTCATTTGACGAG	47004817-47005022,47006767-47006877,47006957-47007039,47007724-47007823	ATCCATTGATGAGATGAAACGGTTGGAGGAAATGTCTATGTTTCAGACCTCTGGAGTTGAACGCCCCCCTCCGGAACCAAAATCCCAAACAGAAGGAAATGAAGATTCAGGAGGCAAAGAGCAACCATGGGAGATGGTGATGGATAAGAAACACTTCAAGCTGTGGCGGCGCCCCATTACAGGCACCCACCTTTACCAGTACAGAGCTGGATACAGAGTATAGAAAAAAGTGGGACGCCCTGGTGATCAAGCTGGAAGTGATAGAGAGGGATGTGGTTAGTGGTTCTGAGGTCCTTCACTGGGTGACCCATTTTCCTTATCCAATGTACTCACGGGATTATGTGTATGTTCGGCGCTACAGCGTGGATCAAGAAAACAATGTGATGGTGTTGGTGTCAC…	47004817-47005022,47005364-47005413,47006767-47006877,47006957-47007039,47007724-47007823	ATCCATTGATGAGATGAAACGGTTGGAGGAAATGTCTATGTTTCAGACCTCTGGAGTTGAACGCCCCCCTCCGGAACCAAAATCCCAAACAGAAGGAAATGAAGATTCAGGAGGCAAAGAGCAACCATGGGAGATGGTGATGGATAAGAAACACTTCAAGCTGTGGCGGCGCCCCATTACAGGCACCCACCTTTACCAGTACAGAGTTTTTGGAACCTACACAGATGTGACACCCCGGCAGTTCTTCAATGTTCAGCTGGATACAGAGTATAGAAAAAAGTGGGACGCCCTGGTGATCAAGCTGGAAGTGATAGAGAGGGATGTGGTTAGTGGTTCTGAGGTCCTTCACTGGGTGACCCATTTTCCTTATCCAATGTACTCACGGGATTATGTGTATGT…
	circ_6323	13:30524874|30547685	13	30524874	30547685	exon	ENSSSCG00000011340	-	0	565.411	553.965	1160.05	569.856	1452.36	239.032	819.946	1459.65	992.747	n/a	n/a	30547593-30547685,30544508-30544577,30538624-30538693,30524874-30524999	AGCAATTGTCTGACAAGACCCAACATCTACCTCATTCCAGATATTGATCTGAAGTTGGCTAATAAGTTGAAAGATATAATCAAACGACATCAGGGGACATTTACTGATGAGAAGTCAAAAGCTTCCCACCACGTTTATCCATATCCTTCCTCACAGGAGGATGAAGAGTGGTTGAGACCTGTGATGAGAAAAGACAAGCAGGTGTTAGTCCATTGGGGGTTTTACCCAGACAGGTTCATGCGAAGTGGATTTTGGACACTGATGTTTTCAATGAATGGATGAATGAGGAGGATTATGAGGTGGATGAGAACAGGAAGTCTGTGAGTTTTCGTCAAAGAATTTCAACAAAGAATGAAGAG	30547593-30547685,30533735-30533810,30524874-30524999	AGCAATTGTCTGACAAGACCCAACATCTACCTCATTCCAGATATTGATCTGAAGTTGGCTAATAAGTTGAAAGATATAATCAAACGACATCAGCTATGATACTTGGGTCCATAGTAATGATGTTGATGCAGAAATTGAAGATCCACCAATTCCAGAAAAGCCATGGAAGGTTCATGCGAAGTGGATTTTGGACACTGATGTTTTCAATGAATGGATGAATGAGGAGGATTATGAGGTGGATGAGAACAGGAAGTCTGTGAGTTTTCGTCAAAGAATTTCAACAAAGAATGAAGAG	30524874-30524999,30533735-30533810,30538624-30538693,30547593-30547685	AGCAATTGTCTGACAAGACCCAACATCTACCTCATTCCAGATATTGATCTGAAGTTGGCTAATAAGTTGAAAGATATAATCAAACGACATCAGAAGAGTGGTTGAGACCTGTGATGAGAAAAGACAAGCAGGTGTTAGTCCATTGGGGGTTTTACCCAGACAGCTATGATACTTGGGTCCATAGTAATGATGTTGATGCAGAAATTGAAGATCCACCAATTCCAGAAAAGCCATGGAAGGTTCATGCGAAGTGGATTTTGGACACTGATGTTTTCAATGAATGGATGAATGAGGAGGATTATGAGGTGGATGAGAACAGGAAGTCTGTGAGTTTTCGTCAAAGAATTTCAACAAAGAATGAAGAG	30524874-30524999,30533735-30533810,30538624-30538693,30544508-30544577,30547593-30547685	AGCAATTGTCTGACAAGACCCAACATCTACCTCATTCCAGATATTGATCTGAAGTTGGCTAATAAGTTGAAAGATATAATCAAACGACATCAGGGGACATTTACTGATGAGAAGTCAAAAGCTTCCCACCACGTTTATCCATATCCTTCCTCACAGGAGGATGAAGAGTGGTTGAGACCTGTGATGAGAAAAGACAAGCAGGTGTTAGTCCATTGGGGGTTTTACCCAGACAGCTATGATACTTGGGTCCATAGTAATGATGTTGATGCAGAAATTGAAGATCCACCAATTCCAGAAAAGCCATGGAAGGTTCATGCGAAGTGGATTTTGGACACTGATGTTTTCAATGAATGGATGAATGAGGAGGATTATGAGGTGGATGAGAACAGGAAGTCTGTG…	30524874-30524999,30533735-30533810,30538624-30538693,30544508-30544577,30547593-30547685	AGCAATTGTCTGACAAGACCCAACATCTACCTCATTCCAGATATTGATCTGAAGTTGGCTAATAAGTTGAAAGATATAATCAAACGACATCAGGGGACATTTACTGATGAGAAGTCAAAAGCTTCCCACCACGTTTATCCATATCCTTCCTCACAGGAGGATGAAGAGTGGTTGAGACCTGTGATGAGAAAAGACAAGCAGGTGTTAGTCCATTGGGGGTTTTACCCAGACAGCTATGATACTTGGGTCCATAGTAATGATGTTGATGCAGAAATTGAAGATCCACCAATTCCAGAAAAGCCATGGAAGGTTCATGCGAAGTGGATTTTGGACACTGATGTTTTCAATGAATGGATGAATGAGGAGGATTATGAGGTGGATGAGAACAGGAAGTCTGTG…	30524874-30524999,30533735-30533810,30538624-30538693,30544508-30544577,30547593-30547685	AGCAATTGTCTGACAAGACCCAACATCTACCTCATTCCAGATATTGATCTGAAGTTGGCTAATAAGTTGAAAGATATAATCAAACGACATCAGGGGACATTTACTGATGAGAAGTCAAAAGCTTCCCACCACGTTTATCCATATCCTTCCTCACAGGAGGATGAAGAGTGGTTGAGACCTGTGATGAGAAAAGACAAGCAGGTGTTAGTCCATTGGGGGTTTTACCCAGACAGCTATGATACTTGGGTCCATAGTAATGATGTTGATGCAGAAATTGAAGATCCACCAATTCCAGAAAAGCCATGGAAGGTTCATGCGAAGTGGATTTTGGACACTGATGTTTTCAATGAATGGATGAATGAGGAGGATTATGAGGTGGATGAGAACAGGAAGTCTGTG…	30524874-30524999,30533735-30533810,30538624-30538693,30544508-30544577,30547593-30547685	AGCAATTGTCTGACAAGACCCAACATCTACCTCATTCCAGATATTGATCTGAAGTTGGCTAATAAGTTGAAAGATATAATCAAACGACATCAGGGGACATTTACTGATGAGAAGTCAAAAGCTTCCCACCACGTTTATCCATATCCTTCCTCACAGGAGGATGAAGAGTGGTTGAGACCTGTGATGAGAAAAGACAAGCAGGTGTTAGTCCATTGGGGGTTTTACCCAGACAGCTATGATACTTGGGTCCATAGTAATGATGTTGATGCAGAAATTGAAGATCCACCAATTCCAGAAAAGCCATGGAAGGTTCATGCGAAGTGGATTTTGGACACTGATGTTTTCAATGAATGGATGAATGAGGAGGATTATGAGGTGGATGAGAACAGGAAGTCTGTG…
	circ_8497	18:10004185|10005271	18	10004185	10005271	exon	ENSSSCG00000026733	+	1553.94	1908.26	1107.93	1520.06	1522.55	575.936	1933.98	389.127	1038.6	984.411	n/a	n/a	n/a	n/a	n/a	n/a	n/a	n/a	n/a	n/a	n/a	n/a	n/a	n/a	n/a	n/a
	circ_7274	14:60813334|60813820	14	60813334	60813820	exon	ENSSSCG00000031589	-	0	1908.26	1015.6	1160.05	1020.98	1026.67	369.413	1320.25	1207.02	980.837	n/a	n/a	60813334-60813429,60813694-60813820	GGAGCATTGTCATTCAGGGATGTGACTGTGGGCTTCACCCAGGAGGAATGGCAGCACCTGGACCCTGCTCAGAGGACCCTGTATAGGGACGTGATGCTGGAGAACTACAGTCACCTTGTCTCAGTGGGGTATTGTGTTCCTGAACCAGAAGTGATCCTCAAGTTGGAACAAGGAGAGGAACCCTGGGTATTAGAGGAAGAATTTTCAAGCCAGAGCTACCCAG	60813334-60813429,60813694-60813820	GGAGCATTGTCATTCAGGGATGTGACTGTGGGCTTCACCCAGGAGGAATGGCAGCACCTGGACCCTGCTCAGAGGACCCTGTATAGGGACGTGATGCTGGAGAACTACAGTCACCTTGTCTCAGTGGGGTATTGTGTTCCTGAACCAGAAGTGATCCTCAAGTTGGAACAAGGAGAGGAACCCTGGGTATTAGAGGAAGAATTTTCAAGCCAGAGCTACCCAG	60813334-60813429,60813694-60813820	GGAGCATTGTCATTCAGGGATGTGACTGTGGGCTTCACCCAGGAGGAATGGCAGCACCTGGACCCTGCTCAGAGGACCCTGTATAGGGACGTGATGCTGGAGAACTACAGTCACCTTGTCTCAGTGGGGTATTGTGTTCCTGAACCAGAAGTGATCCTCAAGTTGGAACAAGGAGAGGAACCCTGGGTATTAGAGGAAGAATTTTCAAGCCAGAGCTACCCAG	60813334-60813429,60813694-60813820	GGAGCATTGTCATTCAGGGATGTGACTGTGGGCTTCACCCAGGAGGAATGGCAGCACCTGGACCCTGCTCAGAGGACCCTGTATAGGGACGTGATGCTGGAGAACTACAGTCACCTTGTCTCAGTGGGGTATTGTGTTCCTGAACCAGAAGTGATCCTCAAGTTGGAACAAGGAGAGGAACCCTGGGTATTAGAGGAAGAATTTTCAAGCCAGAGCTACCCAG	60813334-60813429,60813694-60813820	GGAGCATTGTCATTCAGGGATGTGACTGTGGGCTTCACCCAGGAGGAATGGCAGCACCTGGACCCTGCTCAGAGGACCCTGTATAGGGACGTGATGCTGGAGAACTACAGTCACCTTGTCTCAGTGGGGTATTGTGTTCCTGAACCAGAAGTGATCCTCAAGTTGGAACAAGGAGAGGAACCCTGGGTATTAGAGGAAGAATTTTCAAGCCAGAGCTACCCAG	60813334-60813429,60813694-60813820	GGAGCATTGTCATTCAGGGATGTGACTGTGGGCTTCACCCAGGAGGAATGGCAGCACCTGGACCCTGCTCAGAGGACCCTGTATAGGGACGTGATGCTGGAGAACTACAGTCACCTTGTCTCAGTGGGGTATTGTGTTCCTGAACCAGAAGTGATCCTCAAGTTGGAACAAGGAGAGGAACCCTGGGTATTAGAGGAAGAATTTTCAAGCCAGAGCTACCCAG	60813334-60813429,60813694-60813820	GGAGCATTGTCATTCAGGGATGTGACTGTGGGCTTCACCCAGGAGGAATGGCAGCACCTGGACCCTGCTCAGAGGACCCTGTATAGGGACGTGATGCTGGAGAACTACAGTCACCTTGTCTCAGTGGGGTATTGTGTTCCTGAACCAGAAGTGATCCTCAAGTTGGAACAAGGAGAGGAACCCTGGGTATTAGAGGAAGAATTTTCAAGCCAGAGCTACCCAG
	circ_7839	15:84830996|84870609	15	84830996	84870609	exon	ENSSSCG00000016005	-	0	0	738.621	1120.04	464.666	1076.75	347.682	1000.61	1487.72	978.191	n/a	n/a	84870561-84870609,84830996-84831109	GTGCAGCTGTAAAAAGAAAGAAGAAGAAAAAAGGATCGCCATCAGGAGGAATGTTGTTCCAGCTGAAGTGTCCCTGGTTTGTGTAGTGAAGCCAGATGAATTCTGGGATAAGAAAGTAACACATTTTTGTTTTTGGAAAGAAAAGGATAGACTTGGCTTTGAG	84830996-84831109,84834976-84835066,84845471-84845579,84849046-84849136,84870561-84870609	GTGCAGCTGTAAAAAGAAAGAAGAAGAAAAAAGGATCGCCATCAGGAGGAAAAGAAAATTTACTAGAGGAAGTTACGAGAGTAAAATGGAGGCCTCAGTAATATTACCCATTCTGAAGAAAAAACTAGCCTTCCTTTCAGGCGGGAAGGACAGACGAAGTGGCCTCATTCTGACAATTCCATTATGCCTGGAACAGACAAATATGGATGAGCTAAGTGTCACCTTAGACTACCTACTCAGCATTCCAAGTGAAAAGTGTAAGGCTAGAGGATTTACCGTGATTGTGGATGGCAGAAAATCACAGTGGAATGTGGTGAAAACAGTTGTCTTAATGCTACAGAATGTTGTTCCAGCTGAAGTGTCCCTGGTTTGTGTAGTGAAGCCAGATGAATTCTGGGA…	84830996-84831109,84834976-84835066,84845471-84845579,84849046-84849136,84870561-84870609	GTGCAGCTGTAAAAAGAAAGAAGAAGAAAAAAGGATCGCCATCAGGAGGAAAAGAAAATTTACTAGAGGAAGTTACGAGAGTAAAATGGAGGCCTCAGTAATATTACCCATTCTGAAGAAAAAACTAGCCTTCCTTTCAGGCGGGAAGGACAGACGAAGTGGCCTCATTCTGACAATTCCATTATGCCTGGAACAGACAAATATGGATGAGCTAAGTGTCACCTTAGACTACCTACTCAGCATTCCAAGTGAAAAGTGTAAGGCTAGAGGATTTACCGTGATTGTGGATGGCAGAAAATCACAGTGGAATGTGGTGAAAACAGTTGTCTTAATGCTACAGAATGTTGTTCCAGCTGAAGTGTCCCTGGTTTGTGTAGTGAAGCCAGATGAATTCTGGGA…	84830996-84831109,84834976-84835066,84845471-84845579,84849046-84849136,84870561-84870609/84830996-84831109,84834976-84835066,84845471-84845579,84848754-84848916,84849046-84849136,84870561-84870609	GTGCAGCTGTAAAAAGAAAGAAGAAGAAAAAAGGATCGCCATCAGGAGGAAAAGAAAATTTACTAGAGGAAGTTACGAGAGTAAAATGGAGGCCTCAGTAATATTACCCATTCTGAAGAAAAAACTAGCCTTCCTTTCAGGCGGGAAGGACAGACGAAGTGGCCTCATTCTGACAATTCCATTATGCCTGGAACAGACAAATATGGATGAGCTAAGTGTCACCTTAGACTACCTACTCAGCATTCCAAGTGAAAAGTGTAAGGCTAGAGGATTTACCGTGATTGTGGATGGCAGAAAATCACAGTGGAATGTGGTGAAAACAGTTGTCTTAATGCTACAGAATGTTGTTCCAGCTGAAGTGTCCCTGGTTTGTGTAGTGAAGCCAGATGAATTCTGGGA…	84830996-84831109,84834976-84835066,84845471-84845579,84849046-84849136,84870561-84870609	GTGCAGCTGTAAAAAGAAAGAAGAAGAAAAAAGGATCGCCATCAGGAGGAAAAGAAAATTTACTAGAGGAAGTTACGAGAGTAAAATGGAGGCCTCAGTAATATTACCCATTCTGAAGAAAAAACTAGCCTTCCTTTCAGGCGGGAAGGACAGACGAAGTGGCCTCATTCTGACAATTCCATTATGCCTGGAACAGACAAATATGGATGAGCTAAGTGTCACCTTAGACTACCTACTCAGCATTCCAAGTGAAAAGTGTAAGGCTAGAGGATTTACCGTGATTGTGGATGGCAGAAAATCACAGTGGAATGTGGTGAAAACAGTTGTCTTAATGCTACAGAATGTTGTTCCAGCTGAAGTGTCCCTGGTTTGTGTAGTGAAGCCAGATGAATTCTGGGA…	84830996-84831109,84834976-84835066,84845471-84845579,84849046-84849136,84870561-84870609/84830996-84831109,84834976-84835066,84845458-84845579,84849046-84849136,84870561-84870609	GTGCAGCTGTAAAAAGAAAGAAGAAGAAAAAAGGATCGCCATCAGGAGGAAAAGAAAATTTACTAGAGGAAGTTACGAGAGTAAAATGGAGGCCTCAGTAATATTACCCATTCTGAAGAAAAAACTAGCCTTCCTTTCAGGCGGGAAGGACAGACGAAGTGGCCTCATTCTGACAATTCCATTATGCCTGGAACAGACAAATATGGATGAGCTAAGTGTCACCTTAGACTACCTACTCAGCATTCCAAGTGAAAAGTGTAAGGCTAGAGGATTTACCGTGATTGTGGATGGCAGAAAATCACAGTGGAATGTGGTGAAAACAGTTGTCTTAATGCTACAGAATGTTGTTCCAGCTGAAGTGTCCCTGGTTTGTGTAGTGAAGCCAGATGAATTCTGGGA…	84830996-84831109,84834976-84835066,84845471-84845579,84849046-84849136,84870561-84870609/84830996-84831109,84834976-84835066,84845458-84845579,84849046-84849136,84870561-84870609	GTGCAGCTGTAAAAAGAAAGAAGAAGAAAAAAGGATCGCCATCAGGAGGAAAAGAAAATTTACTAGAGGAAGTTACGAGAGTAAAATGGAGGCCTCAGTAATATTACCCATTCTGAAGAAAAAACTAGCCTTCCTTTCAGGCGGGAAGGACAGACGAAGTGGCCTCATTCTGACAATTCCATTATGCCTGGAACAGACAAATATGGATGAGCTAAGTGTCACCTTAGACTACCTACTCAGCATTCCAAGTGAAAAGTGTAAGGCTAGAGGATTTACCGTGATTGTGGATGGCAGAAAATCACAGTGGAATGTGGTGAAAACAGTTGTCTTAATGCTACAGAATGTTGTTCCAGCTGAAGTGTCCCTGGTTTGTGTAGTGAAGCCAGATGAATTCTGGGA…
	circ_3617	6:110866624|110892394	6	110866624	110892394	exon	ENSSSCG00000003718	+	1308.58	1413.53	1615.73	0	1084.46	1001.63	1564.57	736.561	589.474	973.058	110866624-110866769,110869100-110869207,110890245-110890380,110892292-110892394	GAACAGTTTTGATCAAAAGTAACAGTGGTCAGTTGATGTTGGTATCTCCTCAGCAAGCTGTAACAAGAACGGAGGCCACAGGCAATATAACTTCAAGGCCAGCTGTACCAATGAATACTCAAACAGTCAAAATCTGTACAATGCCGAATTCCAGTTCACAGTTAATCAAGAAAGTGGCAGTGGCACCTGTTAAACAATTGGCACAAGTAGGAACTACTGTGGTAACCACCGTTCCCAAGCCTTCCCCAGTACAAGTAGTCCAGCAGCCTTCAGGAGGCCTTGCAAAACAAGTGACTACACTTTCCCATTCCTCAGCATTGACCATTCAGAAATCTGGACAGAAGACAGTGACAGTGAGCACTGCAATACCTGCCAGTCAGTTTCCTCAAGCATCCATTC…	110866624-110866769,110869100-110869207,110890245-110890380,110892292-110892394	GAACAGTTTTGATCAAAAGTAACAGTGGTCAGTTGATGTTGGTATCTCCTCAGCAAGCTGTAACAAGAACGGAGGCCACAGGCAATATAACTTCAAGGCCAGCTGTACCAATGAATACTCAAACAGTCAAAATCTGTACAATGCCGAATTCCAGTTCACAGTTAATCAAGAAAGTGGCAGTGGCACCTGTTAAACAATTGGCACAAGTAGGAACTACTGTGGTAACCACCGTTCCCAAGCCTTCCCCAGTACAAGTAGTCCAGCAGCCTTCAGGAGGCCTTGCAAAACAAGTGACTACACTTTCCCATTCCTCAGCATTGACCATTCAGAAATCTGGACAGAAGACAGTGACAGTGAGCACTGCAATACCTGCCAGTCAGTTTCCTCAAGCATCCATTC…	110866624-110866769,110869100-110869207,110890306-110890380,110892292-110892394	GAACAGTTTTGATCAAAAGTAACAGTGGTCAGTTGATGTTGGTATCTCCTCAGCAAGCTGTAACAAGAACGGAGGCCACAGGCAATATAACTTCAAGGCCAGCTGTACCAATGAATACTCAAACAGTCAAAATCTGTACAATGCCGAATTCCAGTTCACAGTTAATCAAGAAAGTGGCAGTGGCACCTGTTAAACAATTGGCACAAGTAGGAACTACTGTGGTAACCACCGTTCCCAAGCCTTCCCCAGTACAACATTGACCATTCAGAAATCTGGACAGAAGACAGTGACAGTGAGCACTGCAATACCTGCCAGTCAGTTTCCTCAAGCATCCATTCTAAAACAAATCACTCTGCCAGGAAATAAAATTCTGTCACTTCAATCACCTATTCAGAAAAA…	n/a	n/a	110866624-110866769,110869100-110869207,110890245-110890380,110892292-110892394	GAACAGTTTTGATCAAAAGTAACAGTGGTCAGTTGATGTTGGTATCTCCTCAGCAAGCTGTAACAAGAACGGAGGCCACAGGCAATATAACTTCAAGGCCAGCTGTACCAATGAATACTCAAACAGTCAAAATCTGTACAATGCCGAATTCCAGTTCACAGTTAATCAAGAAAGTGGCAGTGGCACCTGTTAAACAATTGGCACAAGTAGGAACTACTGTGGTAACCACCGTTCCCAAGCCTTCCCCAGTACAAGTAGTCCAGCAGCCTTCAGGAGGCCTTGCAAAACAAGTGACTACACTTTCCCATTCCTCAGCATTGACCATTCAGAAATCTGGACAGAAGACAGTGACAGTGAGCACTGCAATACCTGCCAGTCAGTTTCCTCAAGCATCCATTC…	110866624-110866769,110869100-110869207,110874709-110874861,110877433-110877522,110890245-110890380,110892292-110892394	GAACAGTTTTGATCAAAAGTAACAGTGGTCAGTTGATGTTGGTATCTCCTCAGCAAGCTGTAACAAGAACGGAGGCCACAGGCAATATAACTTCAAGGCCAGCTGTACCAATGAATACTCAAACAGTCAAAATCTGTACAATGCCGAATTCCAGTTCACAGTTAATCAAGAAAGTGGCAGTGGCACCTGTTAAACAATTGGCACAAGTAGGAACTACTGTGGTAACCACCGTTCCCAAGCCTTCCCCAGTACAATCTGCGGCTGTGCCAACCACTGTAACTCCGGTAAAGCCGCTGAATACTGTAACTACCTTGAAGCCTTCAAGTTTGGGAGCATCATCCGCCCCCTCAAATGAGCCTGATCTCAAAGCGGAGAACTCAGCCGCTGCTCAGGCTAATC…	110866624-110866769,110869100-110869207,110890245-110890380,110892292-110892394	GAACAGTTTTGATCAAAAGTAACAGTGGTCAGTTGATGTTGGTATCTCCTCAGCAAGCTGTAACAAGAACGGAGGCCACAGGCAATATAACTTCAAGGCCAGCTGTACCAATGAATACTCAAACAGTCAAAATCTGTACAATGCCGAATTCCAGTTCACAGTTAATCAAGAAAGTGGCAGTGGCACCTGTTAAACAATTGGCACAAGTAGGAACTACTGTGGTAACCACCGTTCCCAAGCCTTCCCCAGTACAAGTAGTCCAGCAGCCTTCAGGAGGCCTTGCAAAACAAGTGACTACACTTTCCCATTCCTCAGCATTGACCATTCAGAAATCTGGACAGAAGACAGTGACAGTGAGCACTGCAATACCTGCCAGTCAGTTTCCTCAAGCATCCATTC…	110866624-110866769,110869100-110869207,110890245-110890380,110892292-110892394	GAACAGTTTTGATCAAAAGTAACAGTGGTCAGTTGATGTTGGTATCTCCTCAGCAAGCTGTAACAAGAACGGAGGCCACAGGCAATATAACTTCAAGGCCAGCTGTACCAATGAATACTCAAACAGTCAAAATCTGTACAATGCCGAATTCCAGTTCACAGTTAATCAAGAAAGTGGCAGTGGCACCTGTTAAACAATTGGCACAAGTAGGAACTACTGTGGTAACCACCGTTCCCAAGCCTTCCCCAGTACAAGTAGTCCAGCAGCCTTCAGGAGGCCTTGCAAAACAAGTGACTACACTTTCCCATTCCTCAGCATTGACCATTCAGAAATCTGGACAGAAGACAGTGACAGTGAGCACTGCAATACCTGCCAGTCAGTTTCCTCAAGCATCCATTC…
[truncated: 8,811 more rows]
