# Supplementary material for: CircRNAs in Xiang pig ovaries among diestrus and estrus stages
Source: Porcine Health Manag. 2022 Jun 23;8:29. doi: 10.1186/s40813-022-00270-1 (PMC9219244; doi:10.1186/s40813-022-00270-1)
Supplement: Supplementary file 3 — Additional file 3. Table S3. High confident circRNAs and DECs between diestrus and estrus ovaries. [file 40813_2022_270_MOESM3_ESM.xls]

## Sheet: Table S3
Table S3. High confident circRNAs and DECs between diestrus and estrus ovaries
CircRNA	CircRNA_ID	Chr	Start	End	CircRNA_type	Gene_id	Strand	LogFC	LogCPM	P-value	FDR	Significant	(CPM+0.1)-Diestrus					(CPM+0.1)-Estrus
													175	177	178	179	AVE	193	194	195	176	AVE
circ_3214	6:34791941|34800880	6	34791941	34800880	intergenic_region	n/a	+	-12.5414	9.7344	1.5e-06	0.00298948	down	2044.76	777.54	0.1	1960.18	1195.64	0.1	0.1	0.1	0.1	0.1
circ_0457	1:121330342|121335034	1	121330342	121335034	exon	ENSSSCG00000004639	-	10.885	8.20281	5.83e-05	0.0124876	up	0.1	0.1	0.1	0.1	0.1	475.873	434.703	583.79	421.153	478.88
circ_7990	15:125773918|125777791	15	125773918	125777791	exon	ENSSSCG00000016233	-	-11.5826	8.77979	5.96e-05	0.0124876	down	0.1	1484.3	415.574	360.114	565.023	0.1	0.1	0.1	0.1	0.1
circ_2147	3:114813776|114839309	3	114813776	114839309	exon	ENSSSCG00000008591	+	10.8645	8.18242	6.7e-05	0.0124876	up	0.1	0.1	0.1	0.1	0.1	375.71	543.354	639.38	308.872	466.829
circ_0446	1:119905146|119909321	1	119905146	119909321	exon	ENSSSCG00000004626	-	10.6514	7.97148	0.000185958	0.0124876	up	0.1	0.1	0.1	0.1	0.1	325.629	543.354	514.303	224.661	401.987
circ_0378	1:105998541|106000228	1	105998541	106000228	exon	ENSSSCG00000004537	-	8.71846	6.08078	0.000192333	0.0124876	up	0.1	0.1	0.1	0.1	0.1	150.344	87.0206	83.4843	112.381	108.307
circ_3134	6:12704998|12719853	6	12704998	12719853	exon	ENSSSCG00000002714	+	8.81917	6.17769	0.000206976	0.0124876	up	0.1	0.1	0.1	0.1	0.1	125.303	87.0206	111.279	140.451	116.014
circ_1214	2:59680628|59681693	2	59680628	59681693	exon	ENSSSCG00000013895	-	8.89388	6.24974	0.000259106	0.0124876	up	0.1	0.1	0.1	0.1	0.1	100.263	173.941	97.3817	112.381	120.992
circ_7009	13:206595223|206626785	13	206595223	206626785	exon	ENSSSCG00000022164	-	9.42316	6.76358	0.000286337	0.0124876	up	0.1	0.1	0.1	0.1	0.1	275.548	152.211	111.279	168.521	176.89
circ_7742	15:64783591|64795113	15	64783591	64795113	exon	ENSSSCG00000015874	-	9.18804	6.53466	0.000286473	0.0124876	up	0.1	0.1	0.1	0.1	0.1	175.385	130.481	125.176	168.521	149.891
circ_4856	9:36687166|36694403	9	36687166	36694403	exon	ENSSSCG00000025606	+	9.12513	6.47357	0.000286692	0.0124876	up	0.1	0.1	0.1	0.1	0.1	175.385	130.481	125.176	140.451	142.873
circ_4124	7:86055233|86058691	7	86055233	86058691	exon	ENSSSCG00000002266	-	9.08311	6.43282	0.000288404	0.0124876	up	0.1	0.1	0.1	0.1	0.1	125.303	152.211	111.279	168.521	139.329
circ_3206	6:34513016|34518902	6	34513016	34518902	exon	ENSSSCG00000021644	+	8.9452	6.29934	0.00028868	0.0124876	up	0.1	0.1	0.1	0.1	0.1	100.263	195.671	69.5869	140.451	126.493
circ_3654	6:135487968|135493279	6	135487968	135493279	exon	ENSSSCG00000003770	-	9.32707	6.66992	0.000289877	0.0124876	up	0.1	0.1	0.1	0.1	0.1	200.426	130.481	111.279	224.661	166.712
circ_3740	6:159448247|159455163	6	159448247	159455163	exon	ENSSSCG00000003857	-	9.11788	6.46652	0.000290995	0.0124876	up	0.1	0.1	0.1	0.1	0.1	100.263	130.481	166.869	168.521	141.533
circ_0873	1:229113433|229115531	1	229113433	229115531	exon	ENSSSCG00000023520	+	9.04657	6.39742	0.000292024	0.0124876	up	0.1	0.1	0.1	0.1	0.1	175.385	130.481	97.3817	140.451	135.925
circ_8925	X:114465842|114492023	X	114465842	114492023	exon	ENSSSCG00000012713	-	9.09007	6.43956	0.000292935	0.0124876	up	0.1	0.1	0.1	0.1	0.1	150.344	87.0206	152.971	168.521	139.714
circ_5335	10:29004273|29007709	10	29004273	29007709	exon	ENSSSCG00000010952	+	9.09007	6.43956	0.000293991	0.0124876	up	0.1	0.1	0.1	0.1	0.1	150.344	87.0206	152.971	168.521	139.714
circ_6175	13:1464115|1467192	13	1464115	1467192	exon	ENSSSCG00000011183	-	9.18713	6.53378	0.000295682	0.0124876	up	0.1	0.1	0.1	0.1	0.1	100.263	152.211	125.176	224.661	150.578
circ_6483	13:66245793|66246591	13	66245793	66246591	exon	ENSSSCG00000011563	+	9.15891	6.50634	0.000297556	0.0124876	up	0.1	0.1	0.1	0.1	0.1	150.344	108.751	180.766	140.451	145.078
circ_3061	5:89644928|89656169	5	89644928	89656169	exon	ENSSSCG00000030478	-	9.31652	6.65963	0.000301175	0.0124876	up	0.1	0.1	0.1	0.1	0.1	250.507	152.211	111.279	140.451	163.612
circ_4506	8:87789294|87820356	8	87789294	87820356	intron	ENSSSCG00000029920	+	9.32898	6.67177	0.000302689	0.0124876	up	0.1	0.1	0.1	0.1	0.1	125.303	217.402	97.3817	224.661	166.187
circ_3325	6:69071403|69124265	6	69071403	69124265	exon	ENSSSCG00000033497	-	9.13677	6.48489	0.000304889	0.0124876	up	0.1	0.1	0.1	0.1	0.1	200.426	130.481	83.4843	168.521	145.728
circ_8756	X:16263068|16268724	X	16263068	16268724	exon	ENSSSCG00000023334	-	9.24795	6.5929	0.000308479	0.0124876	up	0.1	0.1	0.1	0.1	0.1	250.507	152.211	83.4843	140.451	156.663
circ_0019	1:4822372|4843415	1	4822372	4843415	exon	ENSSSCG00000004029	-	9.01242	6.36432	0.000309559	0.0124876	up	0.1	0.1	0.1	0.1	0.1	100.263	87.0206	194.663	140.451	130.599
circ_6121	12:56438413|56473522	12	56438413	56473522	exon	ENSSSCG00000018016	+	8.97306	6.32629	0.000311812	0.0124876	up	0.1	0.1	0.1	0.1	0.1	250.507	87.0206	69.5869	112.381	129.874
circ_4738	9:10684937|10690581	9	10684937	10690581	exon	ENSSSCG00000014868	+	9.23627	6.58151	0.000315826	0.0124876	up	0.1	0.1	0.1	0.1	0.1	100.263	260.862	111.279	140.451	153.214
circ_7694	15:54027500|54037592	15	54027500	54037592	exon	ENSSSCG00000015840	-	9.54752	6.88502	0.000316629	0.0124876	up	0.1	0.1	0.1	0.1	0.1	250.507	173.941	194.663	140.451	189.891
circ_8618	18:40367081|40381716	18	40367081	40381716	exon	ENSSSCG00000024754	-	9.33717	6.67979	0.000319335	0.0124876	up	0.1	0.1	0.1	0.1	0.1	225.466	130.481	69.5869	252.732	169.566
circ_7558	14:134307490|134313120	14	134307490	134313120	exon	ENSSSCG00000010738	+	9.33255	6.67523	0.000322565	0.0124876	up	0.1	0.1	0.1	0.1	0.1	200.426	260.862	83.4843	112.381	164.288
circ_4745	9:12102961|12106836	9	12102961	12106836	exon	ENSSSCG00000014881	-	9.1314	6.47962	0.000323023	0.0124876	up	0.1	0.1	0.1	0.1	0.1	100.263	87.0206	236.355	140.451	141.022
circ_4198	7:99347677|99363274	7	99347677	99363274	exon	ENSSSCG00000002387	+	9.45272	6.79246	0.000324631	0.0124876	up	0.1	0.1	0.1	0.1	0.1	100.263	87.0206	180.766	365.012	183.265
circ_7264	14:58280692|58291727	14	58280692	58291727	exon	ENSSSCG00000010169	+	9.27855	6.62268	0.000327876	0.0124876	up	0.1	0.1	0.1	0.1	0.1	200.426	217.402	55.6895	168.521	160.509
circ_2327	4:38110196|38111049	4	38110196	38111049	exon	ENSSSCG00000006074	+	10.4742	7.79639	0.000330927	0.0124876	up	0.1	0.1	0.1	0.1	0.1	275.548	195.671	597.687	365.012	358.48
circ_0083	1:16368499|16374414	1	16368499	16374414	exon	ENSSSCG00000030067	-	9.60013	6.93652	0.000332251	0.0124876	up	0.1	0.1	0.1	0.1	0.1	150.344	217.402	152.971	280.802	200.38
circ_6212	13:13987176|14004211	13	13987176	14004211	exon	ENSSSCG00000011218	-	9.36139	6.70341	0.000333074	0.0124876	up	0.1	0.1	0.1	0.1	0.1	200.426	130.481	55.6895	308.872	173.867
circ_8022	15:133258867|133268029	15	133258867	133268029	exon	ENSSSCG00000016291	+	9.60919	6.94541	0.000368817	0.0124876	up	0.1	0.1	0.1	0.1	0.1	300.588	108.751	125.176	280.802	203.829
circ_6159	12:60353452|60376920	12	60353452	60376920	exon	ENSSSCG00000018049	-	9.60142	6.93778	0.000372682	0.0124876	up	0.1	0.1	0.1	0.1	0.1	150.344	326.052	97.3817	224.661	199.61
circ_8448	18:1881339|1908209	18	1881339	1908209	exon	ENSSSCG00000016412	+	9.62619	6.96202	0.000373459	0.0124876	up	0.1	0.1	0.1	0.1	0.1	325.629	217.402	125.176	140.451	202.164
circ_5558	11:675689|686516	11	675689	686516	exon	ENSSSCG00000021814	+	10.4189	7.74182	0.00041655	0.0124876	up	0.1	0.1	0.1	0.1	0.1	601.077	239.132	236.355	336.942	353.376
circ_8605	18:38110775|38132080	18	38110775	38132080	exon	ENSSSCG00000016661	-	9.79085	7.12338	0.000431438	0.0124876	up	0.1	0.1	0.1	0.1	0.1	250.507	260.862	194.663	196.591	225.656
circ_8637	18:44996263|45020744	18	44996263	45020744	intron	ENSSSCG00000016695	+	9.7376	7.0712	0.000438989	0.0124876	up	0.1	0.1	0.1	0.1	0.1	150.344	195.671	152.971	393.082	223.017
circ_7430	14:105160374|105167488	14	105160374	105167488	exon	ENSSSCG00000024359	-	9.68256	7.01725	0.000439484	0.0124876	up	0.1	0.1	0.1	0.1	0.1	375.71	195.671	83.4843	196.591	212.864
circ_5624	11:11156485|11161359	11	11156485	11161359	exon	ENSSSCG00000034348	+	9.82274	7.15469	0.000442711	0.0124876	up	0.1	0.1	0.1	0.1	0.1	175.385	282.592	166.869	308.872	233.429
circ_1503	2:133879175|133922606	2	133879175	133922606	exon	ENSSSCG00000014267	-	9.83431	7.16608	0.00049142	0.0124876	up	0.1	0.1	0.1	0.1	0.1	200.426	108.751	222.458	421.153	238.197
circ_7567	14:135792312|135802615	14	135792312	135802615	exon	ENSSSCG00000010747	-	-11.0292	8.23046	0.000496759	0.0124876	down	0.1	918.893	277.083	360.114	389.047	0.1	0.1	0.1	0.1	0.1
circ_2859	5:46065927|46078034	5	46065927	46078034	exon	ENSSSCG00000000549	-	10.2676	7.59245	0.000537681	0.0124876	up	0.1	0.1	0.1	0.1	0.1	325.629	282.592	291.945	365.012	316.295
circ_1429	2:114706886|114756095	2	114706886	114756095	exon	ENSSSCG00000014195	+	10.0019	7.33073	0.000604628	0.0124876	up	0.1	0.1	0.1	0.1	0.1	150.344	130.481	305.842	477.293	265.99
circ_5353	10:32800584|32827084	10	32800584	32827084	exon	ENSSSCG00000010987	+	10.8885	8.20642	0.000615783	0.0124876	up	0.1	0.1	0.1	0.1	0.1	0.1	1499.48	194.663	196.591	472.709
circ_6762	13:133225592|133229104	13	133225592	133229104	exon	ENSSSCG00000011841	-	10.0511	7.37912	0.000653382	0.0124876	up	0.1	0.1	0.1	0.1	0.1	250.507	130.481	389.227	308.872	269.772
circ_0423	1:115244389|115263755	1	115244389	115263755	exon	ENSSSCG00000026960	+	10.1363	7.4631	0.000671312	0.0124876	up	0.1	0.1	0.1	0.1	0.1	550.995	217.402	166.869	224.661	289.982
circ_7398	14:99777610|99777965	14	99777610	99777965	exon	ENSSSCG00000010437	+	10.0132	7.34188	0.00068234	0.0124876	up	0.1	0.1	0.1	0.1	0.1	475.873	369.513	97.3817	112.381	263.787
circ_2387	4:56162673|56163561	4	56162673	56163561	exon	ENSSSCG00000006155	-	10.1973	7.52321	0.000699682	0.0124876	up	0.1	0.1	0.1	0.1	0.1	200.426	87.0206	278.048	673.784	309.819
circ_6956	13:200012496|200018021	13	200012496	200018021	intron	ENSSSCG00000012055	+	8.50745	5.8788	0.000963965	0.0124876	up	0.1	0.1	0.1	0.1	0.1	125.303	0.1	111.279	140.451	94.2833
circ_2892	5:53633123|53669181	5	53633123	53669181	exon	ENSSSCG00000000587	-	8.47601	5.84889	0.00097367	0.0124876	up	0.1	0.1	0.1	0.1	0.1	100.263	108.751	0.1	168.521	94.4086
circ_2613	4:117895095|117901948	4	117895095	117901948	exon	ENSSSCG00000006866	+	8.51282	5.88384	0.000995733	0.0124876	up	0.1	0.1	0.1	0.1	0.1	0.1	130.481	125.176	112.381	92.0345
circ_6503	13:71719658|71720414	13	71719658	71720414	exon	ENSSSCG00000011616	+	8.48522	5.85761	0.000996446	0.0124876	up	0.1	0.1	0.1	0.1	0.1	150.344	0.1	83.4843	140.451	93.5948
circ_7770	15:71259536|71263414	15	71259536	71263414	intergenic_region	n/a	+	8.49216	5.86428	0.0010007	0.0124876	up	0.1	0.1	0.1	0.1	0.1	100.263	0.1	83.4843	196.591	95.1096
circ_2017	3:98062554|98064327	3	98062554	98064327	exon	ENSSSCG00000008467	-	8.55561	5.92488	0.00101419	0.0124876	up	0.1	0.1	0.1	0.1	0.1	150.344	130.481	0.1	112.381	98.3264
circ_3627	6:115740727|115760551	6	115740727	115760551	intron	ENSSSCG00000003728	-	8.48519	5.85744	0.00102633	0.0124876	up	0.1	0.1	0.1	0.1	0.1	150.344	108.751	97.3817	0.1	89.1441
circ_2287	4:31972148|31996247	4	31972148	31996247	intron	ENSSSCG00000006038	-	8.52529	5.89592	0.00102936	0.0124876	up	0.1	0.1	0.1	0.1	0.1	150.344	0.1	69.5869	168.521	97.138
circ_8139	16:35999623|36001263	16	35999623	36001263	exon	ENSSSCG00000016920	-	8.5224	5.89305	0.00103079	0.0124876	up	0.1	0.1	0.1	0.1	0.1	0.1	152.211	83.4843	140.451	94.0616
circ_0850	1:219640995|219661659	1	219640995	219661659	exon	ENSSSCG00000005232	-	8.43368	5.80841	0.00103377	0.0124876	up	0.1	0.1	0.1	0.1	0.1	0.1	130.481	83.4843	140.451	88.629
circ_4790	9:20136920|20144395	9	20136920	20144395	exon	ENSSSCG00000014915	+	8.51762	5.88854	0.00103437	0.0124876	up	0.1	0.1	0.1	0.1	0.1	0.1	87.0206	97.3817	196.591	95.2734
circ_5713	11:24726868|24739289	11	24726868	24739289	exon	ENSSSCG00000009430	-	8.56163	5.93058	0.00103588	0.0124876	up	0.1	0.1	0.1	0.1	0.1	150.344	0.1	125.176	112.381	97.0003
circ_7193	14:45227613|45230916	14	45227613	45230916	exon	ENSSSCG00000009967	-	8.56222	5.93124	0.00103855	0.0124876	up	0.1	0.1	0.1	0.1	0.1	100.263	130.481	0.1	168.521	99.8412
circ_6444	13:50468158|50474243	13	50468158	50474243	exon	ENSSSCG00000011510	-	8.42871	5.80366	0.00103944	0.0124876	up	0.1	0.1	0.1	0.1	0.1	100.263	0.1	139.074	112.381	87.9543
circ_5457	10:50663344|50664576	10	50663344	50664576	exon	ENSSSCG00000011074	+	8.52528	5.89592	0.00104434	0.0124876	up	0.1	0.1	0.1	0.1	0.1	150.344	0.1	69.5869	168.521	97.138
circ_1927	3:78625008|78628473	3	78625008	78628473	exon	ENSSSCG00000032229	+	8.29918	5.68056	0.00104687	0.0124876	up	0.1	0.1	0.1	0.1	0.1	100.263	0.1	111.279	112.381	81.0056
circ_5275	10:20060944|20073030	10	20060944	20073030	exon	ENSSSCG00000010897	-	8.4089	5.78484	0.00105891	0.0124876	up	0.1	0.1	0.1	0.1	0.1	100.263	0.1	111.279	140.451	88.0232
circ_6912	13:180591411|180594799	13	180591411	180594799	exon	ENSSSCG00000024623	+	8.52528	5.89592	0.00106002	0.0124876	up	0.1	0.1	0.1	0.1	0.1	150.344	0.1	69.5869	168.521	97.138
circ_1583	2:147618527|147626507	2	147618527	147626507	exon	ENSSSCG00000014414	+	8.56347	5.93233	0.00106095	0.0124876	up	0.1	0.1	0.1	0.1	0.1	0.1	108.751	111.279	168.521	97.1627
circ_5899	12:17033862|17060678	12	17033862	17060678	exon	ENSSSCG00000017310	+	8.33914	5.71848	0.00106165	0.0124876	up	0.1	0.1	0.1	0.1	0.1	0.1	108.751	83.4843	140.451	83.1965
circ_7276	14:60962605|60966247	14	60962605	60966247	exon	ENSSSCG00000010196	+	8.55416	5.92337	0.00106169	0.0124876	up	0.1	0.1	0.1	0.1	0.1	0.1	87.0206	152.971	140.451	95.1357
circ_7842	15:88210866|88211674	15	88210866	88211674	exon	ENSSSCG00000016017	+	8.40359	5.77975	0.00107577	0.0124876	up	0.1	0.1	0.1	0.1	0.1	0.1	108.751	97.3817	140.451	86.6708
circ_5613	11:7842819|7855987	11	7842819	7855987	exon	ENSSSCG00000009335	+	8.3198	5.7002	0.00108103	0.0124876	up	0.1	0.1	0.1	0.1	0.1	125.303	0.1	69.5869	140.451	83.8603
circ_8133	16:35117005|35123287	16	35117005	35123287	exon	ENSSSCG00000016916	-	8.37682	5.75439	0.00108523	0.0124876	up	0.1	0.1	0.1	0.1	0.1	150.344	87.0206	0.1	112.381	87.4614
circ_1002	1:265983768|265988965	1	265983768	265988965	exon	ENSSSCG00000005602	+	8.28544	5.66758	0.00108685	0.0124876	up	0.1	0.1	0.1	0.1	0.1	0.1	87.0206	69.5869	168.521	81.3071
circ_6966	13:200707866|200721908	13	200707866	200721908	exon	ENSSSCG00000012062	+	8.52932	5.89953	0.00108859	0.0124876	up	0.1	0.1	0.1	0.1	0.1	100.263	108.751	152.971	0.1	90.5212
circ_6028	12:39904915|39918403	12	39904915	39918403	exon	ENSSSCG00000017712	-	8.55012	5.91956	0.00109206	0.0124876	up	0.1	0.1	0.1	0.1	0.1	0.1	173.941	69.5869	140.451	96.0198
circ_5880	12:16134048|16174077	12	16134048	16174077	exon	ENSSSCG00000017301	-	8.34464	5.72357	0.00109212	0.0124876	up	0.1	0.1	0.1	0.1	0.1	100.263	108.751	111.279	0.1	80.0981
circ_5437	10:48538970|48562529	10	48538970	48562529	exon	ENSSSCG00000023247	-	8.5681	5.93672	0.00109381	0.0124876	up	0.1	0.1	0.1	0.1	0.1	0.1	173.941	97.3817	112.381	95.9509
circ_4362	8:40985328|40985923	8	40985328	40985923	exon	ENSSSCG00000008841	+	8.37286	5.75051	0.00109551	0.0124876	up	0.1	0.1	0.1	0.1	0.1	0.1	87.0206	111.279	140.451	84.7126
circ_1401	2:101574896|101602232	2	101574896	101602232	exon	ENSSSCG00000025286	-	8.31261	5.69315	0.00109872	0.0124876	up	0.1	0.1	0.1	0.1	0.1	100.263	87.0206	125.176	0.1	78.14
circ_3235	6:37957475|37959217	6	37957475	37959217	exon	ENSSSCG00000026239	+	8.38509	5.76222	0.00109902	0.0124876	up	0.1	0.1	0.1	0.1	0.1	125.303	0.1	83.4843	140.451	87.3347
circ_6271	13:25706237|25715600	13	25706237	25715600	exon	ENSSSCG00000025408	-	8.37058	5.74837	0.00110711	0.0124876	up	0.1	0.1	0.1	0.1	0.1	0.1	130.481	69.5869	140.451	85.1547
circ_3008	5:82799606|82804808	5	82799606	82804808	exon	ENSSSCG00000000870	+	8.59645	5.96392	0.00110957	0.0124876	up	0.1	0.1	0.1	0.1	0.1	175.385	0.1	111.279	112.381	99.7861
circ_1816	3:44526875|44546528	3	44526875	44546528	exon	ENSSSCG00000008105	+	8.58461	5.95273	0.00111143	0.0124876	up	0.1	0.1	0.1	0.1	0.1	100.263	87.0206	0.1	224.661	103.011
circ_1755	3:37669208|37671468	3	37669208	37671468	exon	ENSSSCG00000007939	+	8.59966	5.96702	0.00111282	0.0124876	up	0.1	0.1	0.1	0.1	0.1	150.344	0.1	111.279	140.451	100.544
circ_8837	X:61720719|61722343	X	61720719	61722343	exon	ENSSSCG00000012434	-	8.20703	5.5934	0.00111985	0.0124876	up	0.1	0.1	0.1	0.1	0.1	100.263	0.1	69.5869	140.451	77.6001
circ_0108	1:20792929|20804689	1	20792929	20804689	exon	ENSSSCG00000004123	-	8.57288	5.94123	0.0011212	0.0124876	up	0.1	0.1	0.1	0.1	0.1	150.344	87.0206	139.074	0.1	94.1346
circ_2656	4:123986247|123998502	4	123986247	123998502	exon	ENSSSCG00000006897	-	8.20703	5.5934	0.00112228	0.0124876	up	0.1	0.1	0.1	0.1	0.1	100.263	0.1	69.5869	140.451	77.6001
circ_2242	4:14367478|14368076	4	14367478	14368076	exon	ENSSSCG00000037755	-	8.24731	5.63149	0.00112311	0.0124876	up	0.1	0.1	0.1	0.1	0.1	150.344	0.1	55.6895	112.381	79.6286
circ_5329	10:26969694|26997717	10	26969694	26997717	exon	ENSSSCG00000033654	+	8.59644	5.96392	0.00112388	0.0124876	up	0.1	0.1	0.1	0.1	0.1	175.385	0.1	111.279	112.381	99.7861
circ_5044	9:102517694|102524983	9	102517694	102524983	exon	ENSSSCG00000015411	-	8.3516	5.73023	0.00112429	0.0124876	up	0.1	0.1	0.1	0.1	0.1	125.303	130.481	69.5869	0.1	81.3678
circ_7289	14:64342539|64345385	14	64342539	64345385	exon	ENSSSCG00000028327	-	8.29103	5.67282	0.00112459	0.0124876	up	0.1	0.1	0.1	0.1	0.1	0.1	152.211	55.6895	112.381	80.0953
circ_3045	5:87553022|87554273	5	87553022	87554273	exon	ENSSSCG00000000893	-	8.39406	5.7706	0.00112571	0.0124876	up	0.1	0.1	0.1	0.1	0.1	150.344	87.0206	97.3817	0.1	83.7116
circ_2021	3:99897139|99898967	3	99897139	99898967	exon	ENSSSCG00000036418	+	8.26122	5.6445	0.00113084	0.0124876	up	0.1	0.1	0.1	0.1	0.1	150.344	87.0206	69.5869	0.1	76.7629
circ_2062	3:103726106|103727478	3	103726106	103727478	exon	ENSSSCG00000008504	-	8.57288	5.94123	0.00113609	0.0124876	up	0.1	0.1	0.1	0.1	0.1	150.344	87.0206	139.074	0.1	94.1346
circ_2502	4:93738637|93752407	4	93738637	93752407	exon	ENSSSCG00000006487	+	8.58597	5.95372	0.00113865	0.0124876	up	0.1	0.1	0.1	0.1	0.1	100.263	108.751	166.869	0.1	93.9955
circ_5393	10:42497973|42510787	10	42497973	42510787	exon	ENSSSCG00000011026	-	8.36845	5.74648	0.00114137	0.0124876	up	0.1	0.1	0.1	0.1	0.1	100.263	0.1	55.6895	196.591	88.1609
circ_4544	8:104290609|104304643	8	104290609	104304643	exon	ENSSSCG00000009106	+	8.58855	5.95646	0.00114407	0.0124876	up	0.1	0.1	0.1	0.1	0.1	100.263	0.1	83.4843	224.661	102.127
circ_0826	1:216175647|216199042	1	216175647	216199042	exon	ENSSSCG00000005205	+	8.26122	5.6445	0.00114446	0.0124876	up	0.1	0.1	0.1	0.1	0.1	150.344	87.0206	69.5869	0.1	76.7629
circ_6540	13:77255800|77289518	13	77255800	77289518	exon	ENSSSCG00000011653	+	8.59888	5.96615	0.00114946	0.0124876	up	0.1	0.1	0.1	0.1	0.1	0.1	108.751	166.869	112.381	97.025
circ_2574	4:106593778|106597570	4	106593778	106597570	exon	ENSSSCG00000006760	-	8.11383	5.50535	0.00115457	0.0124876	up	0.1	0.1	0.1	0.1	0.1	0.1	87.0206	83.4843	112.381	70.7464
circ_3666	6:137566415|137571525	6	137566415	137571525	exon	ENSSSCG00000003776	-	8.13294	5.5235	0.00115588	0.0124876	up	0.1	0.1	0.1	0.1	0.1	100.263	0.1	55.6895	140.451	74.1258
circ_0885	1:231088302|231094062	1	231088302	231094062	exon	ENSSSCG00000005286	+	8.20091	5.58756	0.00115656	0.0124876	up	0.1	0.1	0.1	0.1	0.1	0.1	108.751	55.6895	140.451	76.2478
circ_7729	15:60363569|60364519	15	60363569	60364519	exon	ENSSSCG00000015866	+	8.61704	5.98362	0.00115744	0.0124876	up	0.1	0.1	0.1	0.1	0.1	150.344	0.1	139.074	112.381	100.475
circ_2177	3:122089927|122133932	3	122089927	122133932	intron	ENSSSCG00000008621	+	8.11383	5.50535	0.00115759	0.0124876	up	0.1	0.1	0.1	0.1	0.1	0.1	87.0206	83.4843	112.381	70.7464
circ_5208	10:5777659|5797656	10	5777659	5797656	exon	ENSSSCG00000010811	+	8.08008	5.47368	0.00116289	0.0124876	up	0.1	0.1	0.1	0.1	0.1	100.263	0.1	69.5869	112.381	70.5826
circ_7485	14:120993720|121006612	14	120993720	121006612	exon	ENSSSCG00000010625	+	8.18631	5.57373	0.00116487	0.0124876	up	0.1	0.1	0.1	0.1	0.1	0.1	130.481	55.6895	112.381	74.6628
circ_3352	6:74817822|74832543	6	74817822	74832543	exon	ENSSSCG00000003461	+	8.37	5.74774	0.0011649	0.0124876	up	0.1	0.1	0.1	0.1	0.1	175.385	87.0206	69.5869	0.1	83.0231
circ_1850	3:56975159|56975594	3	56975159	56975594	exon	ENSSSCG00000040434	+	8.60596	5.97301	0.00116496	0.0124876	up	0.1	0.1	0.1	0.1	0.1	0.1	173.941	83.4843	140.451	99.4941
circ_1474	2:125562143|125562854	2	125562143	125562854	exon	ENSSSCG00000022656	+	8.08008	5.47368	0.00116508	0.0124876	up	0.1	0.1	0.1	0.1	0.1	100.263	0.1	69.5869	112.381	70.5826
circ_5116	9:120628405|120647247	9	120628405	120647247	exon	ENSSSCG00000015523	+	8.63731	6.00313	0.00117394	0.0124876	up	0.1	0.1	0.1	0.1	0.1	150.344	152.211	0.1	112.381	103.759
circ_5308	10:24774960|24781769	10	24774960	24781769	exon	ENSSSCG00000010928	-	8.65109	6.01638	0.00117426	0.0124876	up	0.1	0.1	0.1	0.1	0.1	125.303	130.481	0.1	168.521	106.101
circ_0961	1:253514454|253532500	1	253514454	253532500	exon	ENSSSCG00000005471	+	8.6188	5.98532	0.00117482	0.0124876	up	0.1	0.1	0.1	0.1	0.1	0.1	108.751	125.176	168.521	100.637
circ_3314	6:63557493|63558219	6	63557493	63558219	exon	ENSSSCG00000003334	-	8.60596	5.97301	0.00117971	0.0124876	up	0.1	0.1	0.1	0.1	0.1	0.1	173.941	83.4843	140.451	99.4941
circ_7452	14:108860043|108860758	14	108860043	108860758	exon	ENSSSCG00000010520	-	8.57683	5.94507	0.00118238	0.0124876	up	0.1	0.1	0.1	0.1	0.1	175.385	152.211	55.6895	0.1	95.8464
circ_4626	8:131520826|131528391	8	131520826	131528391	exon	ENSSSCG00000009225	+	8.63405	5.99991	0.00118692	0.0124876	up	0.1	0.1	0.1	0.1	0.1	0.1	152.211	111.279	140.451	101.01
circ_4030	7:64317933|64327181	7	64317933	64327181	exon	ENSSSCG00000032377	+	8.16904	5.55732	0.001191	0.0124876	up	0.1	0.1	0.1	0.1	0.1	100.263	130.481	55.6895	0.1	71.6333
circ_5276	10:20065005|20073030	10	20065005	20073030	exon	ENSSSCG00000010897	-	8.6868	6.05051	0.00119362	0.0124876	up	0.1	0.1	0.1	0.1	0.1	0.1	152.211	125.176	140.451	104.485
circ_4254	8:21470|30272	8	21470	30272	exon	ENSSSCG00000039991	+	8.64475	6.0102	0.00120149	0.0124876	up	0.1	0.1	0.1	0.1	0.1	0.1	130.481	111.279	168.521	102.595
circ_2119	3:113272703|113324246	3	113272703	113324246	exon	ENSSSCG00000008576	+	8.18991	5.57706	0.00121069	0.0124876	up	0.1	0.1	0.1	0.1	0.1	150.344	87.0206	55.6895	0.1	73.2886
circ_2262	4:21934956|21936689	4	21934956	21936689	exon	ENSSSCG00000030493	-	8.67024	6.03466	0.00121287	0.0124876	up	0.1	0.1	0.1	0.1	0.1	0.1	152.211	97.3817	168.521	104.553
circ_6391	13:38526031|38545830	13	38526031	38545830	intron	ENSSSCG00000024201	-	8.68252	6.04645	0.00122151	0.0124876	up	0.1	0.1	0.1	0.1	0.1	0.1	87.0206	139.074	196.591	105.696
circ_2863	5:46402704|46435727	5	46402704	46435727	intron	ENSSSCG00000000551	-	8.06602	5.46031	0.00122878	0.0124876	up	0.1	0.1	0.1	0.1	0.1	125.303	87.0206	55.6895	0.1	67.0284
circ_4717	9:8703167|8709627	9	8703167	8709627	exon	ENSSSCG00000014838	-	8.70019	6.06345	0.00123452	0.0124876	up	0.1	0.1	0.1	0.1	0.1	100.263	217.402	0.1	112.381	107.536
circ_7325	14:72217555|72236967	14	72217555	72236967	exon	ENSSSCG00000010250	+	8.68636	6.05003	0.00123653	0.0124876	up	0.1	0.1	0.1	0.1	0.1	175.385	108.751	125.176	0.1	102.353
circ_5992	12:36346394|36372744	12	36346394	36372744	exon	ENSSSCG00000017672	+	8.6271	5.99318	0.00124285	0.0124876	up	0.1	0.1	0.1	0.1	0.1	0.1	87.0206	194.663	112.381	98.5412
circ_4116	7:86024175|86056387	7	86024175	86056387	exon	ENSSSCG00000002266	-	8.71113	6.07384	0.00124424	0.0124876	up	0.1	0.1	0.1	0.1	0.1	175.385	130.481	111.279	0.1	104.311
circ_4633	8:132071248|132074946	8	132071248	132074946	exon	ENSSSCG00000026655	-	8.76168	6.12255	0.00124737	0.0124876	up	0.1	0.1	0.1	0.1	0.1	100.263	0.1	152.971	196.591	112.481
circ_8708	AEMK02000452.1:2182611|2208500	AEMK02000452.1	2182611	2208500	exon	ENSSSCG00000002547	+	8.01542	5.41277	0.0012506	0.0124876	up	0.1	0.1	0.1	0.1	0.1	100.263	87.0206	69.5869	0.1	64.2426
circ_3935	7:46696413|46701207	7	46696413	46701207	intergenic_region	n/a	-	8.66673	6.03122	0.00125168	0.0124876	up	0.1	0.1	0.1	0.1	0.1	200.426	108.751	97.3817	0.1	101.664
circ_7300	14:71179829|71198359	14	71179829	71198359	exon	ENSSSCG00000038913	-	8.70806	6.07109	0.00125247	0.0124876	up	0.1	0.1	0.1	0.1	0.1	150.344	0.1	69.5869	224.661	111.173
circ_8923	X:111851065|111883719	X	111851065	111883719	exon	ENSSSCG00000030460	-	8.75578	6.11687	0.00125301	0.0124876	up	0.1	0.1	0.1	0.1	0.1	0.1	152.211	97.3817	196.591	111.571
circ_2141	3:114757807|114765885	3	114757807	114765885	exon	ENSSSCG00000008591	+	8.77095	6.1315	0.0012564	0.0124876	up	0.1	0.1	0.1	0.1	0.1	175.385	0.1	111.279	168.521	113.821
circ_0673	1:175311364|175311969	1	175311364	175311969	exon	ENSSSCG00000004997	+	8.61044	5.97741	0.00126025	0.0124876	up	0.1	0.1	0.1	0.1	0.1	0.1	130.481	55.6895	224.661	102.733
circ_2168	3:120105568|120121791	3	120105568	120121791	exon	ENSSSCG00000008614	+	8.78641	6.14633	0.00127056	0.0124876	up	0.1	0.1	0.1	0.1	0.1	175.385	0.1	139.074	140.451	113.752
circ_6885	13:158683519|158686017	13	158683519	158686017	exon	ENSSSCG00000030486	-	8.72304	6.08524	0.00127101	0.0124876	up	0.1	0.1	0.1	0.1	0.1	125.303	152.211	139.074	0.1	104.172
circ_5463	10:52338386|52340200	10	52338386	52340200	exon	ENSSSCG00000011079	+	8.75058	6.112	0.00127741	0.0124876	up	0.1	0.1	0.1	0.1	0.1	100.263	108.751	0.1	252.732	115.461
circ_1894	3:72300370|72313890	3	72300370	72313890	exon	ENSSSCG00000008332	+	8.73591	6.09771	0.00127893	0.0124876	up	0.1	0.1	0.1	0.1	0.1	0.1	195.671	97.3817	140.451	108.401
circ_3460	6:95091551|95114096	6	95091551	95114096	exon	ENSSSCG00000037748	+	8.64991	6.01527	0.00128233	0.0124876	up	0.1	0.1	0.1	0.1	0.1	200.426	0.1	55.6895	168.521	106.184
circ_8026	15:133882802|133909848	15	133882802	133909848	exon	ENSSSCG00000016306	-	8.80997	6.16896	0.00128409	0.0124876	up	0.1	0.1	0.1	0.1	0.1	0.1	173.941	139.074	140.451	113.391
circ_4978	9:72483011|72495350	9	72483011	72495350	intergenic_region	n/a	-	8.78358	6.14361	0.00128534	0.0124876	up	0.1	0.1	0.1	0.1	0.1	200.426	0.1	139.074	112.381	112.995
circ_6311	13:30472205|30473996	13	30472205	30473996	exon	ENSSSCG00000011340	-	8.74956	6.11093	0.00128873	0.0124876	up	0.1	0.1	0.1	0.1	0.1	225.466	0.1	83.4843	140.451	112.375
circ_6598	13:90798827|90802075	13	90798827	90802075	exon	ENSSSCG00000011710	+	8.76561	6.12635	0.00129037	0.0124876	up	0.1	0.1	0.1	0.1	0.1	0.1	130.481	97.3817	224.661	113.156
circ_6985	13:201043326|201121879	13	201043326	201121879	intron	ENSSSCG00000030480	+	8.77154	6.13198	0.00129135	0.0124876	up	0.1	0.1	0.1	0.1	0.1	150.344	0.1	180.766	112.381	110.898
circ_3011	5:83117085|83145338	5	83117085	83145338	exon	ENSSSCG00000000873	-	8.8245	6.18308	0.00129202	0.0124876	up	0.1	0.1	0.1	0.1	0.1	125.303	0.1	125.176	224.661	118.81
circ_1935	3:80295054|80297962	3	80295054	80297962	exon	ENSSSCG00000028228	+	8.6961	6.05955	0.00129864	0.0124876	up	0.1	0.1	0.1	0.1	0.1	250.507	0.1	69.5869	112.381	108.144
circ_7960	15:112808098|112870004	15	112808098	112870004	exon	ENSSSCG00000022830	-	8.73006	6.09223	0.00129941	0.0124876	up	0.1	0.1	0.1	0.1	0.1	100.263	0.1	97.3817	252.732	112.619
circ_7352	14:79362504|79364310	14	79362504	79364310	intron	ENSSSCG00000010325	-	8.81958	6.17823	0.00130072	0.0124876	up	0.1	0.1	0.1	0.1	0.1	150.344	0.1	194.663	112.381	114.372
circ_3933	7:43610581|43618755	7	43610581	43618755	exon	ENSSSCG00000001732	-	8.8245	6.18308	0.00130464	0.0124876	up	0.1	0.1	0.1	0.1	0.1	125.303	0.1	125.176	224.661	118.81
circ_7829	15:81780551|81799621	15	81780551	81799621	exon	ENSSSCG00000015976	-	8.71405	6.07662	0.00131212	0.0124876	up	0.1	0.1	0.1	0.1	0.1	100.263	217.402	97.3817	0.1	103.786
circ_6183	13:2931438|2933716	13	2931438	2933716	exon	ENSSSCG00000011194	-	8.81348	6.17241	0.00131321	0.0124876	up	0.1	0.1	0.1	0.1	0.1	225.466	0.1	125.176	112.381	115.781
circ_0925	1:248463645|248483274	1	248463645	248483274	exon	ENSSSCG00000005436	+	7.93047	5.33325	0.00132291	0.0124876	up	0.1	0.1	0.1	0.1	0.1	100.263	87.0206	55.6895	0.1	60.7682
circ_5618	11:9132180|9149581	11	9132180	9149581	exon	ENSSSCG00000009345	+	8.79774	6.1571	0.00132355	0.0124876	up	0.1	0.1	0.1	0.1	0.1	125.303	130.481	180.766	0.1	109.163
circ_8537	18:15678783|15684434	18	15678783	15684434	exon	ENSSSCG00000016543	-	8.8273	6.18583	0.00134458	0.0124876	up	0.1	0.1	0.1	0.1	0.1	225.466	87.0206	0.1	168.521	120.277
circ_2367	4:46806844|46820778	4	46806844	46820778	exon	ENSSSCG00000006127	+	8.79304	6.15272	0.00134691	0.0124876	up	0.1	0.1	0.1	0.1	0.1	0.1	217.402	69.5869	168.521	113.902
circ_4891	9:44226341|44227691	9	44226341	44227691	exon	ENSSSCG00000015071	-	8.83667	6.19477	0.00134966	0.0124876	up	0.1	0.1	0.1	0.1	0.1	150.344	0.1	152.971	168.521	117.984
circ_2732	5:7341106|7345954	5	7341106	7345954	exon	ENSSSCG00000000068	-	8.79432	6.15385	0.00135301	0.0124876	up	0.1	0.1	0.1	0.1	0.1	125.303	217.402	97.3817	0.1	110.047
circ_5123	9:121607065|121612384	9	121607065	121612384	intergenic_region	n/a	+	8.66225	6.02717	0.0013544	0.0124876	up	0.1	0.1	0.1	0.1	0.1	100.263	0.1	55.6895	280.802	109.214
circ_6951	13:197364156|197366251	13	197364156	197366251	exon	ENSSSCG00000024614	+	8.76386	6.12469	0.00135877	0.0124876	up	0.1	0.1	0.1	0.1	0.1	0.1	173.941	55.6895	224.661	113.598
circ_0659	1:169678853|169693145	1	169678853	169693145	exon	ENSSSCG00000004985	+	8.83233	6.19047	0.00136431	0.0124876	up	0.1	0.1	0.1	0.1	0.1	175.385	152.211	125.176	0.1	113.218
circ_2498	4:93736189|93738733	4	93736189	93738733	exon	ENSSSCG00000006487	+	8.83653	6.19464	0.00137309	0.0124876	up	0.1	0.1	0.1	0.1	0.1	0.1	152.211	97.3817	224.661	118.589
circ_3775	6:165729761|165735502	6	165729761	165735502	exon	ENSSSCG00000028097	+	8.83652	6.19464	0.00138551	0.0124876	up	0.1	0.1	0.1	0.1	0.1	0.1	152.211	97.3817	224.661	118.589
circ_5384	10:42063616|42147610	10	42063616	42147610	intergenic_region	n/a	+	8.85356	6.21111	0.00139052	0.0124876	up	0.1	0.1	0.1	0.1	0.1	150.344	0.1	111.279	224.661	121.596
circ_8087	16:24175667|24179590	16	24175667	24179590	exon	ENSSSCG00000016853	-	8.8655	6.22258	0.00140822	0.0124876	up	0.1	0.1	0.1	0.1	0.1	175.385	0.1	139.074	168.521	120.77
circ_4971	9:72170446|72178091	9	72170446	72178091	exon	ENSSSCG00000015313	-	8.82517	6.18371	0.00141142	0.0124876	up	0.1	0.1	0.1	0.1	0.1	275.548	0.1	83.4843	112.381	117.878
circ_6078	12:48503094|48503900	12	48503094	48503900	exon	ENSSSCG00000017832	-	8.84747	6.2052	0.00143888	0.0124876	up	0.1	0.1	0.1	0.1	0.1	0.1	87.0206	139.074	252.732	119.732
circ_2720	5:6010064|6020984	5	6010064	6020984	exon	ENSSSCG00000000037	+	8.91096	6.26639	0.00144238	0.0124876	up	0.1	0.1	0.1	0.1	0.1	0.1	152.211	166.869	168.521	121.925
circ_4123	7:86055233|86056387	7	86055233	86056387	exon	ENSSSCG00000002266	-	8.83501	6.19304	0.0014473	0.0124876	up	0.1	0.1	0.1	0.1	0.1	100.263	239.132	111.279	0.1	112.693
circ_5856	12:12736751|12771332	12	12736751	12771332	exon	ENSSSCG00000023992	-	8.92659	6.28161	0.00146122	0.0124876	up	0.1	0.1	0.1	0.1	0.1	175.385	0.1	111.279	224.661	127.856
circ_3381	6:80956390|80960170	6	80956390	80960170	exon	ENSSSCG00000003531	+	8.96026	6.31415	0.00146441	0.0124876	up	0.1	0.1	0.1	0.1	0.1	225.466	130.481	0.1	168.521	131.142
circ_7385	14:90616436|90618550	14	90616436	90618550	exon	ENSSSCG00000010401	+	8.91979	6.27494	0.00146456	0.0124876	up	0.1	0.1	0.1	0.1	0.1	0.1	130.481	166.869	196.591	123.51
circ_1551	2:140754235|140757554	2	140754235	140757554	exon	ENSSSCG00000014339	+	8.86551	6.22245	0.00147007	0.0124876	up	0.1	0.1	0.1	0.1	0.1	125.303	195.671	139.074	0.1	115.037
circ_2485	4:90154266|90171499	4	90154266	90171499	exon	ENSSSCG00000006386	+	8.86492	6.22211	0.00147757	0.0124876	up	0.1	0.1	0.1	0.1	0.1	200.426	0.1	69.5869	224.661	123.693
circ_6761	13:133048338|133052271	13	133048338	133052271	exon	ENSSSCG00000011833	+	9.51089	6.84947	0.00148729	0.0124876	up	0.1	0.1	0.1	0.1	0.1	300.588	239.132	0.1	224.661	191.12
circ_1115	2:16381255|16389509	2	16381255	16389509	exon	ENSSSCG00000023974	+	9.45913	6.79888	0.00148848	0.0124876	up	0.1	0.1	0.1	0.1	0.1	350.67	0.1	180.766	196.591	182.032
circ_6241	13:22163023|22184693	13	22163023	22184693	intron	ENSSSCG00000011243	+	8.91257	6.2681	0.00149168	0.0124876	up	0.1	0.1	0.1	0.1	0.1	175.385	0.1	83.4843	252.732	127.925
circ_3887	7:30619601|30627152	7	30619601	30627152	exon	ENSSSCG00000001527	-	9.48605	6.82506	0.00149511	0.0124876	up	0.1	0.1	0.1	0.1	0.1	225.466	260.862	222.458	0.1	177.222
circ_7724	15:60033655|60038876	15	60033655	60038876	intergenic_region	n/a	-	9.4104	6.75134	0.00149683	0.0124876	up	0.1	0.1	0.1	0.1	0.1	150.344	0.1	222.458	336.942	177.461
circ_7687	15:48271060|48277942	15	48271060	48277942	exon	ENSSSCG00000015818	-	8.85308	6.21051	0.00149775	0.0124876	up	0.1	0.1	0.1	0.1	0.1	175.385	217.402	69.5869	0.1	115.618
circ_5773	11:51531489|51551593	11	51531489	51551593	exon	ENSSSCG00000009480	+	8.91215	6.26744	0.00150286	0.0124876	up	0.1	0.1	0.1	0.1	0.1	125.303	152.211	194.663	0.1	118.069
circ_0733	1:187388814|187391730	1	187388814	187391730	exon	ENSSSCG00000005073	+	8.97675	6.32995	0.00150658	0.0124876	up	0.1	0.1	0.1	0.1	0.1	0.1	130.481	208.561	168.521	126.916
circ_4102	7:80919227|80956041	7	80919227	80956041	exon	ENSSSCG00000033958	-	8.90586	6.26136	0.0015071	0.0124876	up	0.1	0.1	0.1	0.1	0.1	100.263	173.941	194.663	0.1	117.242
circ_5075	9:107064877|107075930	9	107064877	107075930	exon	ENSSSCG00000037556	-	8.94412	6.29837	0.00150753	0.0124876	up	0.1	0.1	0.1	0.1	0.1	175.385	173.941	139.074	0.1	122.125
circ_8453	18:2648872|2654761	18	2648872	2654761	exon	ENSSSCG00000016417	-	8.8596	6.2168	0.00151374	0.0124876	up	0.1	0.1	0.1	0.1	0.1	200.426	195.671	69.5869	0.1	116.446
circ_0918	1:246866711|246874253	1	246866711	246874253	exon	ENSSSCG00000005427	+	8.91515	6.2706	0.00151697	0.0124876	up	0.1	0.1	0.1	0.1	0.1	150.344	0.1	83.4843	280.802	128.683
circ_4235	7:116399251|116408577	7	116399251	116408577	exon	ENSSSCG00000028225	-	8.97868	6.3319	0.0015193	0.0124876	up	0.1	0.1	0.1	0.1	0.1	0.1	130.481	139.074	252.732	130.597
circ_7075	14:13379691|13384817	14	13379691	13384817	intron	ENSSSCG00000009684	+	9.13827	6.48659	0.00152656	0.0124876	up	0.1	0.1	0.1	0.1	0.1	150.344	217.402	0.1	224.661	148.127
circ_3725	6:157642376|157643996	6	157642376	157643996	exon	ENSSSCG00000003844	-	8.85695	6.21427	0.00152967	0.0124876	up	0.1	0.1	0.1	0.1	0.1	275.548	108.751	83.4843	0.1	116.971
circ_2806	5:30560128|30572528	5	30560128	30572528	exon	ENSSSCG00000000475	+	8.99276	6.34541	0.00153282	0.0124876	up	0.1	0.1	0.1	0.1	0.1	200.426	152.211	152.971	0.1	126.427
circ_3010	5:83073859|83113261	5	83073859	83113261	exon	ENSSSCG00000000873	-	9.50673	6.84542	0.00153387	0.0124876	up	0.1	0.1	0.1	0.1	0.1	250.507	0.1	152.971	365.012	192.148
circ_0800	1:207223705|207243608	1	207223705	207243608	exon	ENSSSCG00000005184	-	9.07411	6.42434	0.0015351	0.0124876	up	0.1	0.1	0.1	0.1	0.1	225.466	195.671	0.1	140.451	140.422
circ_1631	3:7159062|7164068	3	7159062	7164068	exon	ENSSSCG00000040479	-	8.98135	6.33442	0.00153628	0.0124876	up	0.1	0.1	0.1	0.1	0.1	175.385	0.1	222.458	112.381	127.581
circ_0154	1:37122169|37167150	1	37122169	37167150	exon	ENSSSCG00000004222	-	8.86806	6.22497	0.00153789	0.0124876	up	0.1	0.1	0.1	0.1	0.1	0.1	260.862	97.3817	112.381	117.681
circ_2456	4:81754152|81769869	4	81754152	81769869	exon	ENSSSCG00000006294	+	9.09445	6.44404	0.00153907	0.0124876	up	0.1	0.1	0.1	0.1	0.1	150.344	0.1	166.869	252.732	142.511
circ_3338	6:70428067|70430862	6	70428067	70430862	exon	ENSSSCG00000003398	+	9.50244	6.84106	0.00153982	0.0124876	up	0.1	0.1	0.1	0.1	0.1	225.466	195.671	291.945	0.1	178.296
circ_4797	9:22640189|22690654	9	22640189	22690654	exon	ENSSSCG00000014927	-	9.25601	6.60095	0.00154031	0.0124876	up	0.1	0.1	0.1	0.1	0.1	300.588	0.1	139.074	196.591	159.088
circ_6779	13:134515277|134527329	13	134515277	134527329	exon	ENSSSCG00000011854	+	8.93418	6.28891	0.00154104	0.0124876	up	0.1	0.1	0.1	0.1	0.1	0.1	173.941	83.4843	252.732	127.564
circ_8012	15:132587331|132605467	15	132587331	132605467	exon	ENSSSCG00000022177	+	8.8442	6.20198	0.00154318	0.0124876	up	0.1	0.1	0.1	0.1	0.1	0.1	282.592	69.5869	112.381	116.165
circ_0377	1:105987822|106000228	1	105987822	106000228	exon	ENSSSCG00000004537	-	9.28682	6.63091	0.00154787	0.0124876	up	0.1	0.1	0.1	0.1	0.1	200.426	304.322	0.1	140.451	161.325
circ_2205	3:126983403|126992124	3	126983403	126992124	exon	ENSSSCG00000008642	-	9.23201	6.5776	0.00154832	0.0124876	up	0.1	0.1	0.1	0.1	0.1	300.588	0.1	152.971	168.521	155.545
circ_5531	10:68509412|68518239	10	68509412	68518239	exon	ENSSSCG00000029602	-	9.14989	6.49787	0.00155041	0.0124876	up	0.1	0.1	0.1	0.1	0.1	275.548	152.211	0.1	168.521	149.095
circ_6609	13:94336123|94338366	13	94336123	94338366	exon	ENSSSCG00000024916	-	9.26708	6.6117	0.00155117	0.0124876	up	0.1	0.1	0.1	0.1	0.1	300.588	0.1	166.869	168.521	159.019
circ_0185	1:50832070|50870956	1	50832070	50870956	exon	ENSSSCG00000004276	+	9.11447	6.46337	0.00155135	0.0124876	up	0.1	0.1	0.1	0.1	0.1	0.1	239.132	152.971	168.521	140.181
circ_1147	2:38993497|39030686	2	38993497	39030686	exon	ENSSSCG00000013347	-	9.46436	6.80398	0.00155316	0.0124876	up	0.1	0.1	0.1	0.1	0.1	100.263	0.1	291.945	336.942	182.312
circ_3793	6:168716681|168717962	6	168716681	168717962	intergenic_region	n/a	-	9.32875	6.67172	0.00155649	0.0124876	up	0.1	0.1	0.1	0.1	0.1	0.1	130.481	222.458	308.872	165.478
circ_5758	11:49141097|49145731	11	49141097	49145731	exon	ENSSSCG00000009472	-	9.27962	6.62394	0.00156095	0.0124876	up	0.1	0.1	0.1	0.1	0.1	300.588	0.1	125.176	224.661	162.632
circ_4413	8:66145983|66152649	8	66145983	66152649	intron	ENSSSCG00000040980ENSSSCG00000037635	+	9.03546	6.38682	0.0015615	0.0124876	up	0.1	0.1	0.1	0.1	0.1	200.426	0.1	194.663	140.451	133.91
circ_3153	6:17352018|17362974	6	17352018	17362974	exon	ENSSSCG00000002755	-	9.16738	6.51475	0.00156336	0.0124876	up	0.1	0.1	0.1	0.1	0.1	0.1	195.671	166.869	224.661	146.825
circ_4909	9:46038901|46044924	9	46038901	46044924	exon	ENSSSCG00000015097	-	8.87289	6.22985	0.00156343	0.0124876	up	0.1	0.1	0.1	0.1	0.1	125.303	0.1	69.5869	308.872	125.966
circ_0620	1:163865640|163866262	1	163865640	163866262	exon	ENSSSCG00000032312	+	9.26713	6.61166	0.00156502	0.0124876	up	0.1	0.1	0.1	0.1	0.1	250.507	195.671	166.869	0.1	153.287
circ_1268	2:78364933|78370930	2	78364933	78370930	exon	ENSSSCG00000014010	+	8.99716	6.34969	0.0015689	0.0124876	up	0.1	0.1	0.1	0.1	0.1	150.344	0.1	250.253	112.381	128.269
circ_5213	10:8382470|8386109	10	8382470	8386109	exon	ENSSSCG00000010816	+	9.3206	6.66372	0.00156901	0.0124876	up	0.1	0.1	0.1	0.1	0.1	0.1	152.211	291.945	196.591	160.212
circ_6628	13:100034974|100054982	13	100034974	100054982	exon	ENSSSCG00000011733	-	8.96118	6.31509	0.00156904	0.0124876	up	0.1	0.1	0.1	0.1	0.1	125.303	0.1	97.3817	308.872	132.914
circ_8906	X:106153511|106172488	X	106153511	106172488	exon	ENSSSCG00000012650	+	8.93056	6.28546	0.00157134	0.0124876	up	0.1	0.1	0.1	0.1	0.1	0.1	108.751	97.3817	308.872	128.776
circ_1143	2:38950389|39012138	2	38950389	39012138	exon	ENSSSCG00000013347	-	9.26529	6.60992	0.00157363	0.0124876	up	0.1	0.1	0.1	0.1	0.1	0.1	304.322	125.176	196.591	156.547
circ_0131	1:29027848|29042644	1	29027848	29042644	exon	ENSSSCG00000004169	+	9.3081	6.65152	0.0015738	0.0124876	up	0.1	0.1	0.1	0.1	0.1	200.426	260.862	166.869	0.1	157.064
circ_2970	5:71826791|71834961	5	71826791	71834961	exon	ENSSSCG00000000784	+	8.97934	6.33243	0.00157417	0.0124876	up	0.1	0.1	0.1	0.1	0.1	150.344	239.132	111.279	0.1	125.214
circ_1323	2:85594121|85597549	2	85594121	85597549	exon	ENSSSCG00000014088	+	9.0572	6.40793	0.00157984	0.0124876	up	0.1	0.1	0.1	0.1	0.1	150.344	260.862	0.1	140.451	137.939
circ_7986	15:123386771|123389330	15	123386771	123389330	exon	ENSSSCG00000016230	-	9.01026	6.36235	0.00158422	0.0124876	up	0.1	0.1	0.1	0.1	0.1	0.1	152.211	222.458	140.451	128.805
circ_4989	9:75628054|75646985	9	75628054	75646985	exon	ENSSSCG00000015335	+	9.00309	6.35543	0.00158596	0.0124876	up	0.1	0.1	0.1	0.1	0.1	250.507	152.211	111.279	0.1	128.524
circ_6675	13:117240823|117247185	13	117240823	117247185	exon	ENSSSCG00000030413	+	9.0865	6.43634	0.00158883	0.0124876	up	0.1	0.1	0.1	0.1	0.1	0.1	173.941	111.279	280.802	141.531
circ_5310	10:24776756|24781769	10	24776756	24781769	exon	ENSSSCG00000010928	-	9.09501	6.44458	0.00158993	0.0124876	up	0.1	0.1	0.1	0.1	0.1	300.588	0.1	125.176	140.451	141.579
circ_3415	6:88432187|88432891	6	88432187	88432891	exon	ENSSSCG00000039885	-	8.86344	6.22055	0.00159013	0.0124876	up	0.1	0.1	0.1	0.1	0.1	300.588	87.0206	83.4843	0.1	117.798
circ_4363	8:40997380|40999584	8	40997380	40999584	exon	ENSSSCG00000008841	+	8.99074	6.34342	0.00159055	0.0124876	up	0.1	0.1	0.1	0.1	0.1	100.263	217.402	180.766	0.1	124.633
circ_2258	4:18795587|18796063	4	18795587	18796063	exon	ENSSSCG00000005997	-	9.53404	6.87205	0.00159387	0.0124876	up	0.1	0.1	0.1	0.1	0.1	0.1	173.941	250.253	336.942	190.309
circ_7788	15:76013252|76014397	15	76013252	76014397	intergenic_region	n/a	+	9.09459	6.44403	0.00159518	0.0124876	up	0.1	0.1	0.1	0.1	0.1	200.426	130.481	208.561	0.1	134.892
circ_1480	2:127051486|127082160	2	127051486	127082160	exon	ENSSSCG00000014240	+	9.22958	6.5751	0.001596	0.0124876	up	0.1	0.1	0.1	0.1	0.1	225.466	130.481	236.355	0.1	148.101
circ_3821	7:2397188|2401736	7	2397188	2401736	exon	ENSSSCG00000001002	+	9.14467	6.49262	0.00159612	0.0124876	up	0.1	0.1	0.1	0.1	0.1	175.385	217.402	166.869	0.1	139.939
circ_8518	18:14178768|14226917	18	14178768	14226917	intron	ENSSSCG00000016529	-	9.54863	6.88636	0.00159727	0.0124876	up	0.1	0.1	0.1	0.1	0.1	350.67	0.1	152.971	280.802	196.136
circ_1805	3:44008062|44018329	3	44008062	44018329	exon	ENSSSCG00000008097	-	9.0302	6.38178	0.00159782	0.0124876	up	0.1	0.1	0.1	0.1	0.1	275.548	0.1	125.176	140.451	135.319
circ_2688	4:129368386|129382155	4	129368386	129382155	exon	ENSSSCG00000006930	-	9.13352	6.48193	0.00159884	0.0124876	up	0.1	0.1	0.1	0.1	0.1	300.588	0.1	139.074	140.451	145.053
circ_1608	3:4264224|4279580	3	4264224	4279580	exon	ENSSSCG00000021285	-	9.23562	6.58114	0.00160023	0.0124876	up	0.1	0.1	0.1	0.1	0.1	100.263	0.1	194.663	336.942	157.992
circ_3672	6:142567860|142580485	6	142567860	142580485	exon	ENSSSCG00000003790	+	8.88059	6.23707	0.00160106	0.0124876	up	0.1	0.1	0.1	0.1	0.1	275.548	87.0206	111.279	0.1	118.487
circ_8700	AEMK02000452.1:1906774|1907412	AEMK02000452.1	1906774	1907412	exon	ENSSSCG00000034709	+	9.57723	6.91428	0.00160207	0.0124876	up	0.1	0.1	0.1	0.1	0.1	325.629	0.1	236.355	224.661	196.686
circ_4503	8:87660369|87663752	8	87660369	87663752	exon	ENSSSCG00000009061	-	9.00457	6.35686	0.00160217	0.0124876	up	0.1	0.1	0.1	0.1	0.1	250.507	108.751	152.971	0.1	128.082
circ_0393	1:108385212|108386218	1	108385212	108386218	exon	ENSSSCG00000004561	+	9.381	6.72255	0.00160384	0.0124876	up	0.1	0.1	0.1	0.1	0.1	0.1	282.592	264.15	112.381	164.806
circ_8830	X:60240445|60257143	X	60240445	60257143	exon	ENSSSCG00000012424	-	9.45686	6.79663	0.00160614	0.0124876	up	0.1	0.1	0.1	0.1	0.1	0.1	87.0206	319.74	308.872	178.933
circ_1968	3:87308888|87310440	3	87308888	87310440	exon	ENSSSCG00000008412	+	9.09077	6.44034	0.00160645	0.0124876	up	0.1	0.1	0.1	0.1	0.1	0.1	152.211	250.253	140.451	135.754
circ_7977	15:120032208|120057011	15	120032208	120057011	intergenic_region	n/a	-	9.37923	6.72079	0.00160733	0.0124876	up	0.1	0.1	0.1	0.1	0.1	125.303	217.402	305.842	0.1	162.162
circ_5928	12:23857979|23859799	12	23857979	23859799	exon	ENSSSCG00000017513	+	9.21081	6.55706	0.00160798	0.0124876	up	0.1	0.1	0.1	0.1	0.1	125.303	0.1	139.074	365.012	157.372
circ_4760	9:17302044|17323832	9	17302044	17323832	exon	ENSSSCG00000014901	+	9.02343	6.37526	0.00161413	0.0124876	up	0.1	0.1	0.1	0.1	0.1	300.588	130.481	0.1	112.381	135.887
circ_4726	9:10163947|10258500	9	10163947	10258500	exon	ENSSSCG00000028979	+	9.12177	6.47039	0.00161589	0.0124876	up	0.1	0.1	0.1	0.1	0.1	0.1	173.941	264.15	112.381	137.643
circ_4407	8:60674068|60704116	8	60674068	60704116	exon	ENSSSCG00000026129	+	9.0064	6.35881	0.00161733	0.0124876	up	0.1	0.1	0.1	0.1	0.1	250.507	0.1	69.5869	224.661	136.214
circ_1558	2:141450455|141457233	2	141450455	141457233	exon	ENSSSCG00000036711	+	8.98439	6.33733	0.00161911	0.0124876	up	0.1	0.1	0.1	0.1	0.1	250.507	87.0206	166.869	0.1	126.124
circ_5714	11:24729025|24739289	11	24729025	24739289	exon	ENSSSCG00000009430	-	9.06155	6.41201	0.00161971	0.0124876	up	0.1	0.1	0.1	0.1	0.1	150.344	239.132	139.074	0.1	132.162
circ_0177	1:45173527|45175282	1	45173527	45175282	exon	ENSSSCG00000025941	+	9.28868	6.63277	0.00162281	0.0124876	up	0.1	0.1	0.1	0.1	0.1	0.1	195.671	97.3817	365.012	164.541
circ_3696	6:149787537|149803436	6	149787537	149803436	exon	ENSSSCG00000003818	+	9.31296	6.65641	0.00162355	0.0124876	up	0.1	0.1	0.1	0.1	0.1	0.1	152.211	125.176	393.082	167.642
circ_5692	11:21791604|21805764	11	21791604	21805764	exon	ENSSSCG00000023738	-	9.36215	6.70423	0.00162562	0.0124876	up	0.1	0.1	0.1	0.1	0.1	325.629	239.132	97.3817	0.1	165.561
circ_0392	1:108367819|108371115	1	108367819	108371115	exon	ENSSSCG00000004561	+	8.96008	6.31401	0.0016262	0.0124876	up	0.1	0.1	0.1	0.1	0.1	0.1	108.751	83.4843	336.942	132.319
circ_6617	13:95760812|95775714	13	95760812	95775714	exon	ENSSSCG00000028855	+	8.87939	6.23587	0.00162728	0.0124876	up	0.1	0.1	0.1	0.1	0.1	100.263	282.592	83.4843	0.1	116.61
circ_1081	2:7917525|7918215	2	7917525	7918215	exon	ENSSSCG00000021620	-	9.29797	6.64186	0.00162774	0.0124876	up	0.1	0.1	0.1	0.1	0.1	225.466	0.1	83.4843	365.012	168.516
circ_2130	3:114685738|114703915	3	114685738	114703915	exon	ENSSSCG00000033753	-	9.09045	6.44	0.00163809	0.0124876	up	0.1	0.1	0.1	0.1	0.1	175.385	108.751	250.253	0.1	133.622
circ_5888	12:16158876|16174077	12	16158876	16174077	exon	ENSSSCG00000017301	-	9.16912	6.51644	0.00164033	0.0124876	up	0.1	0.1	0.1	0.1	0.1	0.1	304.322	111.279	168.521	146.056
circ_1102	2:15838942|15839476	2	15838942	15839476	exon	ENSSSCG00000013256	+	9.16562	6.51307	0.00164881	0.0124876	up	0.1	0.1	0.1	0.1	0.1	0.1	87.0206	222.458	280.802	147.595
circ_3954	7:52329055|52354328	7	52329055	52354328	exon	ENSSSCG00000001808	+	9.52486	6.86312	0.00165547	0.0124876	up	0.1	0.1	0.1	0.1	0.1	100.263	0.1	250.253	421.153	192.942
circ_7904	15:104555255|104557139	15	104555255	104557139	exon	ENSSSCG00000016095	-	9.3777	6.71939	0.00165549	0.0124876	up	0.1	0.1	0.1	0.1	0.1	325.629	260.862	83.4843	0.1	167.519
circ_0110	1:20869922|20876823	1	20869922	20876823	exon	ENSSSCG00000004123	-	9.00918	6.36143	0.00165881	0.0124876	up	0.1	0.1	0.1	0.1	0.1	0.1	239.132	69.5869	224.661	133.37
circ_1248	2:71814867|71815418	2	71814867	71815418	exon	ENSSSCG00000013566	+	9.56219	6.89963	0.0016622	0.0124876	up	0.1	0.1	0.1	0.1	0.1	125.303	0.1	222.458	449.223	199.271
circ_1468	2:123076248|123083549	2	123076248	123083549	exon	ENSSSCG00000027857	+	9.05163	6.40238	0.00166963	0.0124876	up	0.1	0.1	0.1	0.1	0.1	100.263	239.132	180.766	0.1	130.065
circ_4185	7:96543074|96555754	7	96543074	96555754	exon	ENSSSCG00000002340	+	9.50624	6.84486	0.00167263	0.0124876	up	0.1	0.1	0.1	0.1	0.1	450.832	173.941	111.279	0.1	184.038
circ_5076	9:107064877|107100250	9	107064877	107100250	exon	ENSSSCG00000037556	-	8.99252	6.34544	0.00167267	0.0124876	up	0.1	0.1	0.1	0.1	0.1	100.263	0.1	83.4843	365.012	137.215
circ_7873	15:95536052|95562038	15	95536052	95562038	exon	ENSSSCG00000016056	+	9.08433	6.43407	0.00168071	0.0124876	up	0.1	0.1	0.1	0.1	0.1	0.1	130.481	291.945	112.381	133.727
circ_6701	13:121161976|121163467	13	121161976	121163467	exon	ENSSSCG00000021749	-	9.05124	6.40206	0.00168554	0.0124876	up	0.1	0.1	0.1	0.1	0.1	275.548	87.0206	166.869	0.1	132.384
circ_5406	10:44830780|44833945	10	44830780	44833945	exon	ENSSSCG00000011040	+	9.18064	6.52751	0.0016866	0.0124876	up	0.1	0.1	0.1	0.1	0.1	150.344	108.751	305.842	0.1	141.259
circ_5563	11:998514|1007418	11	998514	1007418	exon	ENSSSCG00000009270	+	9.18064	6.52751	0.00168916	0.0124876	up	0.1	0.1	0.1	0.1	0.1	150.344	108.751	305.842	0.1	141.259
circ_3820	7:2368145|2373676	7	2368145	2373676	intron	ENSSSCG00000001002	-	9.5299	6.86791	0.00169242	0.0124876	up	0.1	0.1	0.1	0.1	0.1	300.588	108.751	319.74	0.1	182.295
circ_0718	1:182698437|182720865	1	182698437	182720865	exon	ENSSSCG00000005043	-	9.00747	6.35971	0.0016963	0.0124876	up	0.1	0.1	0.1	0.1	0.1	275.548	173.941	69.5869	0.1	129.794
circ_4685	9:295808|300977	9	295808	300977	exon	ENSSSCG00000014578	+	8.9757	6.32896	0.00170383	0.0124969	up	0.1	0.1	0.1	0.1	0.1	0.1	326.052	69.5869	112.381	127.03
circ_2835	5:35769902|35772923	5	35769902	35772923	exon	ENSSSCG00000032468	+	9.6097	6.9461	0.00172621	0.0126146	up	0.1	0.1	0.1	0.1	0.1	425.792	0.1	139.074	252.732	204.424
circ_8647	18:51340815|51349397	18	51340815	51349397	exon	ENSSSCG00000016758	-	10.4333	7.75609	0.00173635	0.0126424	up	0.1	0.1	0.1	0.1	0.1	200.426	738.925	417.021	0.1	339.118
circ_3536	6:103942064|103951953	6	103942064	103951953	exon	ENSSSCG00000029030	-	9.60018	6.93667	0.00177519	0.0128782	up	0.1	0.1	0.1	0.1	0.1	400.751	108.751	264.15	0.1	193.438
circ_8467	18:5252444|5254144	18	5252444	5254144	exon	ENSSSCG00000020663	+	9.62478	6.9609	0.00182018	0.0131567	up	0.1	0.1	0.1	0.1	0.1	0.1	195.671	111.279	533.433	210.121
circ_2827	5:34470911|34513084	5	34470911	34513084	exon	ENSSSCG00000000502	+	9.63904	6.97473	0.00183809	0.0132382	up	0.1	0.1	0.1	0.1	0.1	325.629	347.782	125.176	0.1	199.672
circ_1890	3:72250326|72262713	3	72250326	72262713	exon	ENSSSCG00000023409	+	9.66094	6.99627	0.00185378	0.0133032	up	0.1	0.1	0.1	0.1	0.1	0.1	152.211	194.663	505.363	213.084
circ_1772	3:40456609|40457300	3	40456609	40457300	exon	ENSSSCG00000022963	+	9.756	7.08935	0.00187445	0.0133913	up	0.1	0.1	0.1	0.1	0.1	250.507	0.1	375.329	252.732	219.667
circ_5287	10:20455784|20492105	10	20455784	20492105	exon	ENSSSCG00000010900	-	9.68527	7.02008	0.00187948	0.0133913	up	0.1	0.1	0.1	0.1	0.1	0.1	347.782	139.074	365.012	212.992
circ_5662	11:18350469|18361632	11	18350469	18361632	exon	ENSSSCG00000009397	+	9.66408	6.99936	0.00190345	0.0135138	up	0.1	0.1	0.1	0.1	0.1	100.263	0.1	250.253	505.363	213.995
circ_6626	13:98470648|98476958	13	98470648	98476958	exon	ENSSSCG00000028623	-	-10.5061	7.71278	0.00192856	0.0136436	down	204.566	565.511	323.247	0.1	273.356	0.1	0.1	0.1	0.1	0.1
circ_3012	5:83141416|83160708	5	83141416	83160708	exon	ENSSSCG00000000873	-	9.89154	7.22248	0.00199273	0.0139769	up	0.1	0.1	0.1	0.1	0.1	275.548	0.1	222.458	505.363	250.867
circ_4333	8:31993513|31997428	8	31993513	31997428	exon	ENSSSCG00000022168	-	9.74438	7.0779	0.0019938	0.0139769	up	0.1	0.1	0.1	0.1	0.1	150.344	412.973	278.048	0.1	210.366
circ_8097	16:26624131|26646919	16	26624131	26646919	exon	ENSSSCG00000016863	-	9.9449	7.27484	0.00199671	0.0139769	up	0.1	0.1	0.1	0.1	0.1	350.67	0.1	375.329	280.802	251.725
circ_2504	4:93744902|93749340	4	93744902	93749340	exon	ENSSSCG00000006487	+	9.60098	6.93749	0.00203876	0.0142214	up	0.1	0.1	0.1	0.1	0.1	175.385	543.354	55.6895	0.1	193.632
circ_4603	8:125067992|125092346	8	125067992	125092346	exon	ENSSSCG00000009192	-	9.90597	7.23652	0.00205693	0.0142831	up	0.1	0.1	0.1	0.1	0.1	225.466	412.973	305.842	0.1	236.095
circ_5740	11:32746346|32806006	11	32746346	32806006	exon	ENSSSCG00000009448	-	-10.4994	7.70618	0.00206192	0.0142831	down	163.672	706.864	0.1	200.108	267.686	0.1	0.1	0.1	0.1	0.1
circ_3017	5:83201512|83291130	5	83201512	83291130	exon	ENSSSCG00000000873	-	9.89151	7.22244	0.00213517	0.0147393	up	0.1	0.1	0.1	0.1	0.1	100.263	0.1	333.637	561.504	248.876
circ_4604	8:125067992|125121806	8	125067992	125121806	exon	ENSSSCG00000009192	-	9.6701	7.00514	0.00220412	0.0151628	up	0.1	0.1	0.1	0.1	0.1	100.263	608.544	97.3817	0.1	201.572
circ_5691	11:21789455|21805764	11	21789455	21805764	exon	ENSSSCG00000023738	-	9.94428	7.27416	0.002243	0.0153773	up	0.1	0.1	0.1	0.1	0.1	325.629	108.751	528.201	0.1	240.67
circ_4715	9:8495639|8496682	9	8495639	8496682	exon	ENSSSCG00000014835	-	-10.3012	7.51078	0.00234456	0.0159785	down	531.71	0.1	184.755	320.113	259.17	0.1	0.1	0.1	0.1	0.1
circ_3685	6:147605100|147624764	6	147605100	147624764	exon	ENSSSCG00000025672	-	-10.2241	7.4348	0.00234671	0.0159785	down	368.138	0.1	369.41	240.11	244.439	0.1	0.1	0.1	0.1	0.1
circ_3769	6:163299858|163384931	6	163299858	163384931	exon	ENSSSCG00000003881	+	-10.1455	7.35741	0.00237058	0.0160861	down	490.817	0.1	277.083	160.106	232.027	0.1	0.1	0.1	0.1	0.1
circ_6525	13:75331671|75336899	13	75331671	75336899	exon	ENSSSCG00000011642	-	-10.2756	7.48543	0.00240545	0.0162674	down	327.245	353.482	0.1	280.111	240.234	0.1	0.1	0.1	0.1	0.1
circ_1011	1:266947329|266999838	1	266947329	266999838	exon	ENSSSCG00000036926	+	-10.3245	7.53355	0.00243386	0.0164039	down	204.566	565.511	184.755	0.1	238.733	0.1	0.1	0.1	0.1	0.1
circ_8505	18:10292639|10300806	18	10292639	10300806	exon	ENSSSCG00000016509	-	-10.1928	7.40379	0.00247854	0.0166488	down	0.1	353.482	184.755	360.114	224.613	0.1	0.1	0.1	0.1	0.1
circ_4722	9:10120704|10139416	9	10120704	10139416	exon	ENSSSCG00000028979	+	10.1651	7.49159	0.0025707	0.0172099	up	0.1	0.1	0.1	0.1	0.1	325.629	695.465	125.176	0.1	286.593
circ_5580	11:2737291|2741033	11	2737291	2741033	exon	ENSSSCG00000009290	-	-10.2677	7.4776	0.00265212	0.0176956	down	163.672	565.511	184.755	0.1	228.51	0.1	0.1	0.1	0.1	0.1
circ_7401	14:101141993|101162118	14	101141993	101162118	exon	ENSSSCG00000010450	-	8.59363	5.96132	0.00412057	0.0274018	up	0.1	0.1	0.1	0.1	0.1	150.344	239.132	0.1	0.1	97.419
circ_3825	7:3285579|3304696	7	3285579	3304696	exon	ENSSSCG00000038717	+	7.97076	5.37087	0.00471501	0.0312506	up	0.1	0.1	0.1	0.1	0.1	0.1	130.481	111.279	0.1	60.49
circ_8792	X:40116482|40128932	X	40116482	40128932	exon	ENSSSCG00000012262	+	7.83678	5.24612	0.00489412	0.0323304	up	0.1	0.1	0.1	0.1	0.1	100.263	130.481	0.1	0.1	57.7359
circ_1378	2:91768020|91784772	2	91768020	91784772	exon	ENSSSCG00000014136	+	-4.11223	9.24659	0.0287031	0.188986	down	163.672	1554.98	507.902	800.132	756.672	0.1	0.1	83.4843	140.451	56.0338
circ_5819	12:573171|585916	12	573171	585916	exon	ENSSSCG00000017125	-	-2.36379	9.66708	0.0533934	0.350394	down	368.138	1625.66	831.048	800.132	906.244	250.507	391.243	111.279	112.381	216.352
circ_1329	2:86007603|86008945	2	86007603	86008945	intergenic_region	n/a	+	-4.62847	8.47015	0.0542838	0.35507	down	613.497	353.482	323.247	600.124	472.587	0.1	87.0206	0.1	0.1	21.8302
circ_3118	6:3813863|3814709	6	3813863	3814709	exon	ENSSSCG00000002667	+	-2.25174	9.78404	0.0610529	0.398041	none	531.71	848.216	738.721	1920.18	1009.71	175.385	304.322	83.4843	477.293	260.121
circ_7680	15:47025302|47030228	15	47025302	47030228	exon	ENSSSCG00000015802	+	-4.66911	8.68975	0.0761414	0.494795	none	286.352	918.893	0.1	920.137	531.37	0.1	0.1	0.1	112.381	28.1702
circ_4801	9:24916811|24920113	9	24916811	24920113	intergenic_region	n/a	+	-2.57447	9.73218	0.0877752	0.567783	none	1431.36	1554.98	692.557	240.11	979.751	325.629	0.1	166.869	336.942	207.385
circ_6857	13:151200864|151265264	13	151200864	151265264	intergenic_region	n/a	-	-2.01158	11.0409	0.0879423	0.567783	none	2617.26	1767.01	3508.55	1480.16	2343.24	150.344	239.132	1292.56	1066.77	687.2
circ_7043	14:7274779|7366524	14	7274779	7366524	intergenic_region	n/a	-	-2.52682	10.8034	0.0907337	0.583915	none	1554.04	3251.21	1985.14	1400.16	2047.64	1227.09	0.1	194.663	365.012	446.717
circ_5783	11:66535744|66536519	11	66535744	66536519	exon	ENSSSCG00000009505	+	-1.92859	9.60145	0.0963428	0.618019	none	981.535	989.569	554.065	840.134	841.326	300.588	108.751	278.048	393.082	270.117
circ_2250	4:16033643|16034892	4	16033643	16034892	exon	ENSSSCG00000005983	+	-2.80734	8.79983	0.101011	0.645885	none	409.031	848.216	507.902	320.113	521.316	0.1	108.751	69.5869	196.591	93.7572
circ_2707	5:3717600|3729566	5	3717600	3729566	exon	ENSSSCG00000024864	-	-1.74323	10.5842	0.109759	0.699585	none	1022.43	2191.07	1754.32	1440.16	1601.99	601.077	586.814	694.969	421.153	576.003
circ_5938	12:24327241|24328063	12	24327241	24328063	exon	ENSSSCG00000017529	-	-2.94289	9.19868	0.112309	0.713557	none	490.817	1130.92	369.41	800.132	697.82	0.1	108.751	305.842	0.1	103.698
circ_8425	17:54371635|54374707	17	54371635	54374707	intron	ENSSSCG00000040839	+	-3.35924	9.74148	0.11446	0.724915	none	0.1	2120.39	1338.85	640.126	1024.87	325.629	0.1	166.869	0.1	123.174
circ_5680	11:20710449|20719541	11	20710449	20719541	exon	ENSSSCG00000009408	-	-2.42012	9.14878	0.122194	0.771444	none	654.39	706.864	969.54	280.111	652.726	0.1	260.862	152.971	168.521	145.614
circ_8928	X:120935832|120945464	X	120935832	120945464	exon	ENSSSCG00000012730	+	-1.66095	9.97464	0.128827	0.810754	none	940.641	777.54	1015.7	1520.16	1063.51	475.873	347.782	333.637	449.223	401.629
circ_1297	2:81583157|81584662	2	81583157	81584662	exon	ENSSSCG00000014062	-	-1.71256	10.072	0.132598	0.831867	none	695.283	2049.71	1154.19	480.119	1094.83	626.117	391.243	264.15	393.082	418.648
circ_4514	8:88608460|88635705	8	88608460	88635705	exon	ENSSSCG00000022649	+	-3.78136	8.95724	0.134591	0.840383	none	245.459	1484.3	0.1	680.127	602.497	225.466	0.1	0.1	0.1	56.4416
circ_3597	6:109131969|109150901	6	109131969	109150901	exon	ENSSSCG00000003712	-	-1.99392	8.9932	0.134798	0.840383	none	409.031	565.511	461.738	800.132	559.103	125.303	282.592	97.3817	168.521	168.45
circ_8578	18:24566863|24578477	18	24566863	24578477	exon	ENSSSCG00000016611	+	-3.87607	7.99651	0.136458	0.848081	none	245.459	282.805	461.738	320.113	327.529	0.1	0.1	97.3817	0.1	24.4204
circ_5898	12:16953323|16954694	12	16953323	16954694	exon	ENSSSCG00000017310	+	-1.62605	11.1246	0.137989	0.854933	none	1554.04	4099.33	1938.98	1400.16	2248.13	1001.73	977.957	764.456	870.275	903.604
circ_6649	13:108816286|108854260	13	108816286	108854260	exon	ENSSSCG00000030467	-	-2.25888	9.5279	0.140133	0.865526	none	245.459	1554.98	831.048	600.124	807.903	275.548	0.1	430.919	112.381	204.737
circ_6666	13:110784615|110789120	13	110784615	110789120	exon	ENSSSCG00000011752	+	-2.22565	9.37403	0.143629	0.884383	none	613.497	1413.63	507.902	360.114	723.785	200.426	0.1	152.971	449.223	200.68
circ_8814	X:47763397|47825450	X	47763397	47825450	intergenic_region	n/a	+	-2.61882	9.22362	0.145926	0.895759	none	654.39	706.864	1015.7	440.118	704.269	250.507	0.1	0.1	336.942	146.912
circ_5155	9:126407565|126438047	9	126407565	126438047	exon	ENSSSCG00000015569	+	-2.57602	8.66752	0.148221	0.907059	none	204.566	636.187	323.247	720.129	471.032	225.466	0.1	55.6895	112.381	98.4091
circ_4944	9:64541904|64551059	9	64541904	64551059	exon	ENSSSCG00000028035	+	-4.16122	8.04431	0.150681	0.919135	none	0.1	424.158	600.229	320.113	336.15	0.1	0.1	83.4843	0.1	20.9461
circ_8134	16:35120233|35127635	16	35120233	35127635	exon	ENSSSCG00000016916	-	-1.86501	9.11917	0.151116	0.919135	none	286.352	989.569	415.574	640.126	582.905	225.466	260.862	180.766	112.381	194.869
circ_5920	12:22606823|22607386	12	22606823	22607386	exon	ENSSSCG00000017497	-	-1.96869	8.91359	0.152463	0.924509	none	409.031	848.216	554.065	240.11	512.856	125.303	108.751	166.869	252.732	163.414
circ_0354	1:97447508|97451864	1	97447508	97451864	exon	ENSSSCG00000004505	-	-1.62203	9.78526	0.153173	0.925998	none	899.748	918.893	415.574	1440.16	918.593	325.629	347.782	361.432	393.082	356.981
circ_8461	18:5103837|5109435	18	5103837	5109435	exon	ENSSSCG00000020663	+	-1.52904	10.8512	0.153662	0.926151	none	2617.26	2191.07	1431.18	1280.15	1879.91	751.321	608.544	861.738	926.416	787.005
circ_4940	9:62207589|62208307	9	62207589	62208307	exon	ENSSSCG00000024613	+	-2.34166	8.85952	0.156592	0.939105	none	327.245	706.864	738.721	320.113	523.235	175.385	130.481	180.766	0.1	121.683
circ_4243	7:117718801|117728559	7	117718801	117728559	exon	ENSSSCG00000002505	+	-1.61122	9.62591	0.156753	0.939105	none	736.176	706.864	1200.36	640.126	820.881	225.466	260.862	403.124	393.082	320.634
circ_2681	4:125831440|125835266	4	125831440	125835266	exon	ENSSSCG00000022534	+	-1.56579	10.0893	0.158161	0.944707	none	1022.43	1767.01	1061.87	520.121	1092.86	400.751	304.322	528.201	589.574	455.712
circ_0794	1:206352676|206354645	1	206352676	206354645	exon	ENSSSCG00000005180	+	-1.75478	9.25934	0.160597	0.956391	none	572.603	1130.92	415.574	400.116	629.804	400.751	87.0206	264.15	168.521	230.111
circ_4280	8:10406166|10433424	8	10406166	10433424	exon	ENSSSCG00000038410	+	2.77813	11.0255	0.162807	0.966667	none	572.603	0.1	0.1	960.138	383.235	475.873	10778.3	194.663	252.732	2925.38
circ_1643	3:10670160|10682618	3	10670160	10682618	exon	ENSSSCG00000007702	+	-4.0597	7.94929	0.16381	0.969734	none	0.1	353.482	507.902	400.116	315.4	0.1	0.1	83.4843	0.1	20.9461
circ_7898	15:101459020|101459546	15	101459020	101459546	intron	ENSSSCG00000037483	+	-2.93604	8.50219	0.166797	0.9845	none	245.459	989.569	230.919	200.108	416.514	150.344	0.1	0.1	140.451	72.7488
circ_4578	8:116014634|116022036	8	116014634	116022036	exon	ENSSSCG00000023548	-	-2.1115	9.78053	0.168463	0.991396	none	0.1	1554.98	1108.03	1160.15	955.814	250.507	152.211	444.816	224.661	268.049
circ_2058	3:103690300|103773127	3	103690300	103773127	exon	ENSSSCG00000008504	-	-2.69205	8.81652	0.171043	1	none	163.672	848.216	554.065	520.121	521.519	250.507	0.1	139.074	0.1	97.4452
circ_8644	18:49136964|49138334	18	49136964	49138334	exon	ENSSSCG00000016725	+	-1.61518	9.49338	0.171319	1	none	981.535	706.864	277.083	1040.14	751.406	400.751	217.402	250.253	308.872	294.319
circ_1876	3:69377498|69386742	3	69377498	69386742	exon	ENSSSCG00000037977	-	-2.02367	9.36157	0.173667	1	none	654.39	706.864	507.902	1040.14	727.324	350.67	217.402	264.15	0.1	208.08
circ_8307	17:25007652|25034381	17	25007652	25034381	exon	ENSSSCG00000007080	-	-3.44513	8.79866	0.1767	1	none	0.1	1060.25	646.393	440.118	536.714	250.507	0.1	0.1	0.1	62.7017
circ_6259	13:24074311|24075912	13	24074311	24075912	exon	ENSSSCG00000037236	+	-1.97048	9.76735	0.179569	1	none	736.176	1342.95	600.229	1080.14	939.875	250.507	586.814	291.945	0.1	282.342
circ_8728	AEMK02000682.1:315438|318832	AEMK02000682.1	315438	318832	exon	ENSSSCG00000038437	-	-1.52586	9.62044	0.187021	1	none	449.924	1060.25	1246.52	400.116	789.202	300.588	260.862	430.919	336.942	332.328
circ_4471	8:82698451|82703106	8	82698451	82703106	exon	ENSSSCG00000009037	+	-2.4764	8.42169	0.187673	1	none	204.566	424.158	554.065	400.116	395.726	150.344	130.481	55.6895	0.1	84.1537
circ_3815	7:229160|252991	7	229160	252991	exon	ENSSSCG00000000985	-	-1.51717	9.71736	0.189658	1	none	695.283	1201.6	600.229	880.135	844.311	325.629	130.481	319.74	701.854	369.426
circ_8312	17:25124204|25125658	17	25124204	25125658	exon	ENSSSCG00000007080	-	-2.64496	8.12711	0.193728	1	none	163.672	706.864	184.755	200.108	313.85	0.1	87.0206	55.6895	112.381	63.7977
circ_0237	1:64127621|64136473	1	64127621	64136473	exon	ENSSSCG00000027002	+	-3.03408	7.98993	0.194274	1	none	163.672	424.158	230.919	400.116	304.716	0.1	87.0206	83.4843	0.1	42.6762
circ_5494	10:57250368|57252743	10	57250368	57252743	exon	ENSSSCG00000011103	-	-1.41455	9.90639	0.199692	1	none	1104.21	918.893	1061.87	760.13	961.276	676.199	260.862	333.637	477.293	436.998
circ_7922	15:106414678|106431085	15	106414678	106431085	exon	ENSSSCG00000016117	+	-3.68721	8.01171	0.200644	1	none	613.497	0.1	507.902	240.11	340.402	0.1	0.1	111.279	0.1	27.8948
circ_3798	6:168856047|168858417	6	168856047	168858417	exon	ENSSSCG00000003965	-	-2.13209	9.0917	0.201319	1	none	286.352	1484.3	323.247	200.108	573.503	275.548	326.052	55.6895	0.1	164.347
circ_7021	14:249923|287094	14	249923	287094	exon	ENSSSCG00000035901	+	-3.7201	7.79767	0.204082	1	none	245.459	424.158	0.1	440.118	277.459	0.1	0.1	0.1	112.381	28.1702
circ_3396	6:85922219|85927930	6	85922219	85927930	exon	ENSSSCG00000003586	+	-3.16828	8.23138	0.204958	1	none	286.352	706.864	230.919	200.108	356.061	0.1	0.1	180.766	0.1	45.2665
circ_6552	13:79323253|79342130	13	79323253	79342130	exon	ENSSSCG00000026746	-	-3.28928	8.66323	0.207657	1	none	204.566	706.864	0.1	1080.14	497.918	0.1	239.132	0.1	0.1	59.8579
circ_5598	11:5503065|5524214	11	5503065	5524214	exon	ENSSSCG00000009319	+	-2.03979	8.94306	0.207798	1	none	613.497	282.805	600.229	720.129	554.165	150.344	347.782	0.1	140.451	159.669
circ_8180	16:44515801|44517349	16	44515801	44517349	exon	ENSSSCG00000016954	+	-2.05812	9.07616	0.207815	1	none	204.566	1060.25	877.212	160.106	575.532	225.466	173.941	264.15	0.1	165.914
circ_8224	16:60299435|60314538	16	60299435	60314538	exon	ENSSSCG00000017022	-	-3.40701	8.44542	0.209814	1	none	0.1	1060.25	415.574	160.106	409.007	200.426	0.1	0.1	0.1	50.1814
circ_6841	13:147814768|147839301	13	147814768	147839301	exon	ENSSSCG00000022081	-	2.89959	8.49833	0.212399	1	none	245.459	0.1	0.1	0.1	61.4397	626.117	347.782	681.072	421.153	519.031
circ_3596	6:109117107|109171834	6	109117107	109171834	exon	ENSSSCG00000003712	-	-1.78944	9.60567	0.213474	1	none	777.069	706.864	1015.7	840.134	834.942	400.751	391.243	0.1	393.082	296.294
circ_0793	1:206097434|206114157	1	206097434	206114157	intron	ENSSSCG00000005180	+	-2.21148	8.6427	0.21557	1	none	245.459	989.569	277.083	200.108	428.055	150.344	87.0206	0.1	252.732	122.549
circ_7747	15:66000520|66027687	15	66000520	66027687	exon	ENSSSCG00000015880	+	-3.13038	8.16774	0.217127	1	none	368.138	706.864	277.083	0.1	338.046	0.1	0.1	83.4843	112.381	49.0162
circ_7612	15:15928996|15936972	15	15928996	15936972	exon	ENSSSCG00000035564	+	-3.66475	7.69659	0.217802	1	none	0.1	353.482	277.083	400.116	257.695	100.263	0.1	0.1	0.1	25.1407
circ_1799	3:42881922|42887048	3	42881922	42887048	exon	ENSSSCG00000008079	+	-2.06253	8.79146	0.220178	1	none	409.031	282.805	738.721	560.122	497.67	175.385	217.402	152.971	0.1	136.464
circ_1572	2:147170889|147175048	2	147170889	147175048	exon	ENSSSCG00000014406	-	-1.7655	10.3826	0.222792	1	none	940.641	1484.3	1754.32	1480.16	1414.86	550.995	304.322	1056.3	0.1	477.93
circ_5726	11:25563087|25589582	11	25563087	25589582	exon	ENSSSCG00000009435	-	2.98097	8.28412	0.224336	1	none	0.1	0.1	0.1	200.108	50.102	250.507	108.751	708.866	757.995	456.53
circ_1145	2:38993497|39012138	2	38993497	39012138	exon	ENSSSCG00000013347	-	-2.4493	8.68837	0.227949	1	none	449.924	777.54	277.083	360.114	466.165	0.1	347.782	55.6895	0.1	100.918
circ_1532	2:137591763|137592492	2	137591763	137592492	exon	ENSSSCG00000014307	-	-2.13006	8.57765	0.228176	1	none	409.031	282.805	554.065	480.119	431.505	100.263	195.671	152.971	0.1	112.251
circ_6800	13:137373443|137376721	13	137373443	137376721	exon	ENSSSCG00000011870	-	-1.64162	8.89701	0.228267	1	none	409.031	706.864	507.902	320.113	485.977	225.466	87.0206	250.253	196.591	189.833
circ_1842	3:54832393|54848408	3	54832393	54848408	exon	ENSSSCG00000008179	+	-2.93122	8.48497	0.228696	1	none	245.459	1060.25	323.247	0.1	407.263	200.426	0.1	69.5869	0.1	67.5531
circ_0766	1:201241018|201258839	1	201241018	201258839	intergenic_region	n/a	+	-3.56423	7.65496	0.23118	1	none	0.1	424.158	277.083	280.111	245.363	0.1	0.1	0.1	112.381	28.1702
circ_2277	4:30775953|30818482	4	30775953	30818482	exon	ENSSSCG00000006037	-	-2.61406	8.99351	0.232944	1	none	613.497	706.864	0.1	1080.14	600.151	325.629	0.1	139.074	0.1	116.226
circ_3353	6:74829110|74832543	6	74829110	74832543	exon	ENSSSCG00000003461	+	-2.51991	8.4285	0.234432	1	none	613.497	353.482	369.41	280.111	404.125	250.507	87.0206	0.1	0.1	84.4319
circ_3782	6:166505226|166505778	6	166505226	166505778	intron	ENSSSCG00000031977	+	-1.77174	9.82953	0.235625	1	none	327.245	1554.98	1200.36	680.127	940.678	651.158	0.1	125.176	645.714	355.537
circ_2266	4:29014534|29047618	4	29014534	29047618	intergenic_region	n/a	-	2.90663	8.24455	0.235951	1	none	204.566	0.1	0.1	0.1	51.2164	751.321	195.671	166.869	701.854	453.929
circ_1536	2:138308109|138320744	2	138308109	138320744	exon	ENSSSCG00000014319	+	-1.68517	10.6504	0.236275	1	none	2085.65	1342.95	1431.18	1960.18	1704.99	851.483	695.465	0.1	1066.77	653.454
circ_7679	15:47017102|47025492	15	47017102	47025492	exon	ENSSSCG00000015802	+	-2.62336	8.94035	0.236512	1	none	286.352	0.1	415.574	1720.17	605.549	200.426	0.1	0.1	280.802	120.357
circ_7450	14:107993201|108013871	14	107993201	108013871	exon	ENSSSCG00000010508	-	-1.55879	9.03292	0.238987	1	none	327.245	989.569	277.083	480.119	518.504	250.507	304.322	125.176	196.591	219.149
circ_4302	8:16739255|16755944	8	16739255	16755944	exon	ENSSSCG00000008753	-	-1.34091	9.94145	0.239543	1	none	490.817	1201.6	554.065	1600.16	961.661	475.873	565.084	139.074	701.854	470.471
circ_7814	15:77249916|77283482	15	77249916	77283482	intron	ENSSSCG00000015944	-	-2.44878	10.8463	0.244137	1	none	2780.83	3039.18	1338.85	1280.15	2109.75	0.1	1825.43	0.1	0.1	456.433
circ_1602	3:3820156|3822636	3	3820156	3822636	exon	ENSSSCG00000007580	+	-3.0695	7.8708	0.2472	1	none	286.352	494.835	323.247	0.1	276.133	0.1	0.1	55.6895	112.381	42.0676
circ_0208	1:54576238|54576836	1	54576238	54576836	exon	ENSSSCG00000004294	-	-3.40412	7.77495	0.247271	1	none	490.817	353.482	0.1	240.11	271.127	125.303	0.1	0.1	0.1	31.4009
circ_8812	X:46954877|46959763	X	46954877	46959763	exon	ENSSSCG00000012332	-	-1.3528	9.56746	0.247542	1	none	899.748	1201.6	230.919	600.124	733.097	475.873	347.782	278.048	308.872	352.644
circ_7768	15:71137081|71147039	15	71137081	71147039	exon	ENSSSCG00000015901	-	-3.32854	7.96523	0.248462	1	none	163.672	424.158	0.1	640.126	307.014	150.344	0.1	0.1	0.1	37.661
circ_2289	4:33087513|33153512	4	33087513	33153512	intergenic_region	n/a	-	2.22703	9.95049	0.249515	1	none	163.672	282.805	184.755	320.113	237.836	0.1	5019.77	0.1	224.661	1311.16
circ_3388	6:84075836|84080165	6	84075836	84080165	exon	ENSSSCG00000003559	+	-3.3161	7.26858	0.251146	1	none	409.031	0.1	184.755	200.108	198.499	0.1	0.1	83.4843	0.1	20.9461
circ_6831	13:146211073|146212596	13	146211073	146212596	exon	ENSSSCG00000011917	+	2.84755	8.08547	0.255119	1	none	0.1	0.1	184.755	0.1	46.2638	576.036	152.211	305.842	561.504	398.898
circ_2334	4:38966939|38967502	4	38966939	38967502	exon	ENSSSCG00000006083	-	1.26515	10.0503	0.255539	1	none	449.924	424.158	323.247	520.121	429.362	1777.99	456.433	1806.76	842.205	1220.85
circ_5263	10:16569755|16607933	10	16569755	16607933	exon	ENSSSCG00000010872	-	-2.26358	8.15283	0.255657	1	none	163.672	565.511	277.083	240.11	311.594	100.263	0.1	111.279	112.381	81.0056
circ_2960	5:69698164|69699221	5	69698164	69699221	exon	ENSSSCG00000000766	+	-1.32471	9.53527	0.255805	1	none	613.497	989.569	277.083	1000.14	720.072	225.466	347.782	305.842	533.433	353.131
circ_0827	1:216209672|216210109	1	216209672	216210109	intron	ENSSSCG00000005205	+	-2.3261	9.87332	0.257639	1	none	1186	1272.27	1246.52	560.122	1066.23	0.1	0.1	945.122	0.1	236.355
circ_2586	4:107846330|107848522	4	107846330	107848522	exon	ENSSSCG00000006779	+	2.83577	8.07523	0.258401	1	none	0.1	0.1	184.755	0.1	46.2638	250.507	326.052	305.842	701.854	396.064
circ_6321	13:30516967|30564659	13	30516967	30564659	exon	ENSSSCG00000011340	-	-1.38165	9.381	0.260579	1	none	368.138	1272.27	230.919	680.127	637.865	225.466	499.894	139.074	365.012	307.361
circ_6146	12:59541641|59546736	12	59541641	59546736	exon	ENSSSCG00000034364	-	-2.3869	8.55315	0.261401	1	none	245.459	1130.92	0.1	240.11	404.148	150.344	108.751	125.176	0.1	96.0928
circ_3437	6:91566041|91575552	6	91566041	91575552	exon	ENSSSCG00000003627	+	-1.27375	9.8997	0.261756	1	none	1063.32	989.569	230.919	1440.16	930.992	450.832	412.973	569.893	393.082	456.695
circ_4949	9:66406846|66409132	9	66406846	66409132	exon	ENSSSCG00000022398	-	-2.36495	9.32479	0.264878	1	none	0.1	1484.3	969.54	360.114	703.514	425.792	260.862	0.1	0.1	171.713
circ_5294	10:23313239|23321391	10	23313239	23321391	exon	ENSSSCG00000027314	+	-2.87032	8.1477	0.264951	1	none	163.672	918.893	184.755	0.1	316.855	150.344	0.1	69.5869	0.1	55.0328
circ_2787	5:22078183|22084169	5	22078183	22084169	exon	ENSSSCG00000026055	-	-3.24397	7.36647	0.266167	1	none	327.245	0.1	277.083	240.11	211.134	0.1	0.1	0.1	112.381	28.1702
circ_2493	4:90235723|90238988	4	90235723	90238988	exon	ENSSSCG00000006388	+	-1.8678	8.75837	0.267681	1	none	449.924	353.482	323.247	760.13	471.696	250.507	108.751	0.1	280.802	160.04
circ_0948	1:252431131|252435454	1	252431131	252435454	intron	ENSSSCG00000021386ENSSSCG00000005460	+	-1.62512	9.46783	0.267811	1	none	940.641	494.835	784.884	760.13	745.123	0.1	391.243	375.329	365.012	282.921
circ_1762	3:38413987|38472523	3	38413987	38472523	exon	ENSSSCG00000007951	+	-1.78529	9.10366	0.270855	1	none	572.603	1060.25	0.1	640.126	568.269	125.303	173.941	166.869	365.012	207.781
circ_0239	1:64281137|64286360	1	64281137	64286360	exon	ENSSSCG00000027002	+	-3.18825	7.87631	0.270925	1	none	204.566	0.1	554.065	440.118	299.712	0.1	0.1	139.074	0.1	34.8435
circ_0914	1:242242621|242280710	1	242242621	242280710	exon	ENSSSCG00000005391	+	-1.21626	9.93529	0.271336	1	none	654.39	1272.27	784.884	1000.14	927.922	801.402	282.592	305.842	589.574	494.853
circ_3463	6:95171603|95182054	6	95171603	95182054	exon	ENSSSCG00000003654	+	-1.28876	9.75378	0.272376	1	none	449.924	777.54	323.247	1840.17	847.721	500.914	195.671	555.995	393.082	411.416
circ_3986	7:56848097|56875183	7	56848097	56875183	exon	ENSSSCG00000001865	-	-3.22661	7.61565	0.275548	1	none	409.031	0.1	277.083	320.113	251.582	125.303	0.1	0.1	0.1	31.4009
circ_2079	3:107198689|107229406	3	107198689	107229406	exon	ENSSSCG00000008513	-	-1.30241	9.41543	0.276461	1	none	286.352	1272.27	646.393	360.114	641.283	275.548	304.322	305.842	421.153	326.716
circ_7840	15:86556414|86561911	15	86556414	86561911	exon	ENSSSCG00000033987	+	-2.24452	8.52331	0.276978	1	none	327.245	636.187	461.738	200.108	406.32	200.426	217.402	0.1	0.1	104.507
circ_5172	9:130372679|130409903	9	130372679	130409903	exon	ENSSSCG00000015586	-	-1.65805	9.27585	0.277269	1	none	245.459	989.569	415.574	880.135	632.684	175.385	0.1	347.535	477.293	250.078
circ_1892	3:72257086|72262713	3	72257086	72262713	exon	ENSSSCG00000023409	+	-1.55734	8.77867	0.277936	1	none	327.245	848.216	277.083	280.111	433.164	325.629	130.481	139.074	140.451	183.909
circ_2815	5:32998512|33000625	5	32998512	33000625	exon	ENSSSCG00000000486	+	-2.79973	8.01274	0.278709	1	none	163.672	424.158	461.738	160.106	302.419	0.1	0.1	194.663	0.1	48.7408
circ_3996	7:58196071|58230971	7	58196071	58230971	exon	ENSSSCG00000001880	+	-3.12273	7.95322	0.278784	1	none	327.245	636.187	0.1	200.108	290.91	0.1	0.1	152.971	0.1	38.3178
circ_8929	X:120944619|120945464	X	120944619	120945464	exon	ENSSSCG00000012730	+	-1.65252	11.5438	0.279068	1	none	1922.08	7350.44	2492.94	0.1	2941.39	1427.42	1064.88	820.046	1515.89	1207.06
circ_2670	4:124894039|124943084	4	124894039	124943084	exon	ENSSSCG00000035196	-	2.77557	7.81338	0.281447	1	none	163.672	0.1	0.1	0.1	40.9931	325.629	326.052	250.253	393.082	323.754
circ_5445	10:48820847|48824559	10	48820847	48824559	exon	ENSSSCG00000011066	-	1.60582	9.24253	0.281624	1	none	204.566	0.1	369.41	280.111	213.547	576.036	891.036	555.995	1010.63	758.423
circ_0068	1:14662109|14720460	1	14662109	14720460	exon	ENSSSCG00000004087	-	2.365	8.77126	0.28555	1	none	409.031	0.1	0.1	0.1	102.333	275.548	695.465	1000.71	365.012	584.184
circ_7369	14:87557330|87560723	14	87557330	87560723	exon	ENSSSCG00000010357	-	-1.19173	9.89597	0.28725	1	none	1145.11	1342.95	415.574	680.127	895.94	400.751	391.243	653.277	449.223	473.623
circ_1212	2:59261730|59262716	2	59261730	59262716	exon	ENSSSCG00000013905	+	-1.15815	10.0735	0.288952	1	none	777.069	1130.92	1477.34	680.127	1016.36	676.199	608.544	555.995	336.942	544.42
circ_0520	1:130268080|130277126	1	130268080	130277126	exon	ENSSSCG00000004753	+	-2.06261	8.76727	0.290381	1	none	409.031	424.158	738.721	360.114	483.006	175.385	369.513	0.1	0.1	136.274
circ_2358	4:42327946|42361848	4	42327946	42361848	exon	ENSSSCG00000006101	+	-2.5361	8.37238	0.290382	1	none	409.031	353.482	507.902	280.111	387.631	325.629	0.1	0.1	0.1	81.4822
circ_0510	1:129687076|129688206	1	129687076	129688206	exon	ENSSSCG00000004739	-	-1.12883	11.3431	0.292689	1	none	2290.11	2827.15	2677.6	1960.18	2438.76	1076.85	782.386	1417.63	2189.57	1366.61
circ_7575	14:136307328|136335070	14	136307328	136335070	exon	ENSSSCG00000035045	+	-2.7763	7.77334	0.295226	1	none	245.459	424.158	184.755	160.106	253.62	0.1	0.1	166.869	0.1	41.7921
circ_4337	8:37407837|37445470	8	37407837	37445470	exon	ENSSSCG00000008812	+	-2.66581	8.63923	0.297561	1	none	449.924	0.1	831.048	680.127	490.3	0.1	0.1	0.1	393.082	98.3456
circ_8400	17:49278762|49281294	17	49278762	49281294	intron	ENSSSCG00000007454	-	-2.74184	7.90161	0.298885	1	none	204.566	636.187	0.1	240.11	270.241	0.1	108.751	83.4843	0.1	48.1088
circ_8394	17:46489470|46524599	17	46489470	46524599	intergenic_region	n/a	+	-2.63017	8.10852	0.298967	1	none	0.1	565.511	369.41	320.113	313.784	100.263	0.1	0.1	168.521	67.246
circ_6487	13:67437822|67517641	13	67437822	67517641	exon	ENSSSCG00000011575	+	-2.35728	8.07927	0.299861	1	none	368.138	494.835	184.755	160.106	301.959	0.1	0.1	125.176	168.521	73.4744
circ_0478	1:127746552|127748761	1	127746552	127748761	exon	ENSSSCG00000040383	+	-1.1676	9.77806	0.300715	1	none	1267.79	706.864	831.048	560.122	841.455	325.629	282.592	681.072	477.293	441.646
circ_4424	8:69374301|69381214	8	69374301	69381214	exon	ENSSSCG00000024592	-	-1.48905	10.5176	0.302154	1	none	572.603	2120.39	1154.19	2000.18	1461.84	1001.73	0.1	569.893	1038.7	652.604
circ_3774	6:165729761|165731887	6	165729761	165731887	exon	ENSSSCG00000028097	+	-2.14733	8.46909	0.303116	1	none	286.352	353.482	507.902	440.118	396.963	125.303	0.1	0.1	336.942	115.611
circ_4671	8:137747353|137772606	8	137747353	137772606	exon	ENSSSCG00000009256	+	-1.80239	10.1405	0.303217	1	none	1063.32	1130.92	1754.32	880.135	1207.18	1327.26	347.782	0.1	0.1	418.81
circ_1422	2:114338109|114371287	2	114338109	114371287	intron	ENSSSCG00000022845	-	-1.8013	9.82791	0.303413	1	none	940.641	918.893	1385.01	640.126	971.168	951.646	391.243	0.1	0.1	335.772
circ_1157	2:40910438|40920659	2	40910438	40920659	intergenic_region	n/a	+	-2.00144	8.78395	0.303487	1	none	490.817	636.187	461.738	320.113	477.214	175.385	0.1	0.1	449.223	156.202
circ_7551	14:134058259|134082462	14	134058259	134082462	exon	ENSSSCG00000010732	-	-2.03248	8.83311	0.306486	1	none	0.1	1201.6	369.41	320.113	472.805	100.263	130.481	0.1	393.082	155.982
circ_4915	9:48152108|48168468	9	48152108	48168468	exon	ENSSSCG00000023728	+	1.79221	9.43365	0.306616	1	none	0.1	282.805	0.1	560.122	210.782	851.483	999.687	694.969	1010.63	889.192
circ_1952	3:83349428|83384802	3	83349428	83384802	exon	ENSSSCG00000008394	+	-1.09901	12.9953	0.308036	1	none	9323.73	6148.94	7109.32	8400.44	7745.61	5433.93	1955.81	3627.32	6512.38	4382.36
circ_6830	13:146058078|146078858	13	146058078	146078858	exon	ENSSSCG00000011915	-	-1.16504	9.69473	0.308669	1	none	1186	494.835	646.393	880.135	801.841	776.361	173.941	264.15	505.363	429.954
circ_0267	1:75753869|75759232	1	75753869	75759232	exon	ENSSSCG00000004405	+	-1.33247	9.15872	0.309703	1	none	572.603	777.54	461.738	400.116	552.999	150.344	130.481	69.5869	786.065	284.119
circ_6862	13:151811869|151818699	13	151811869	151818699	exon	ENSSSCG00000011943	-	-1.16596	9.76589	0.309947	1	none	449.924	1201.6	600.229	1000.14	812.973	325.629	217.402	403.124	870.275	454.108
circ_1843	3:54832393|54850266	3	54832393	54850266	exon	ENSSSCG00000008179	+	-1.11903	10.207	0.311126	1	none	1267.79	1130.92	507.902	1560.16	1116.69	450.832	499.894	305.842	1291.33	636.974
circ_5238	10:13491755|13527498	10	13491755	13527498	exon	ENSSSCG00000010850	-	1.2512	10.0224	0.312337	1	none	245.459	494.835	184.755	760.13	421.295	350.67	3563.85	444.816	365.012	1181.09
circ_6962	13:200017893|200020785	13	200017893	200020785	exon	ENSSSCG00000012055	+	2.59079	7.86474	0.313615	1	none	0.1	0.1	184.755	0.1	46.2638	300.588	326.052	458.714	196.591	320.486
circ_0385	1:106923369|106924847	1	106923369	106924847	exon	ENSSSCG00000004542	-	-1.46943	9.74582	0.314037	1	none	858.855	1130.92	600.229	840.134	857.535	325.629	326.052	778.353	0.1	357.534
circ_8579	18:24985702|25003037	18	24985702	25003037	exon	ENSSSCG00000016613	+	-1.1639	9.66557	0.314277	1	none	654.39	1130.92	369.41	880.135	758.714	450.832	152.211	430.919	645.714	419.919
circ_2063	3:103726106|103773127	3	103726106	103773127	exon	ENSSSCG00000008504	-	-1.81761	9.48332	0.314664	1	none	0.1	1554.98	692.557	680.127	731.941	325.629	0.1	430.919	280.802	259.362
circ_4729	9:10229873|10258500	9	10229873	10258500	exon	ENSSSCG00000028979	+	1.7872	9.89164	0.315108	1	none	0.1	565.511	554.065	0.1	279.944	676.199	3020.59	667.174	393.082	1189.26
circ_2510	4:94324418|94324938	4	94324418	94324938	exon	ENSSSCG00000006508	+	-1.53479	9.15898	0.315748	1	none	654.39	565.511	323.247	800.132	585.82	0.1	347.782	347.535	252.732	237.037
circ_1778	3:40858043|40882821	3	40858043	40882821	intron	ENSSSCG00000008009	+	-2.93646	7.7063	0.3198	1	none	163.672	282.805	0.1	560.122	251.675	0.1	152.211	0.1	0.1	38.1278
circ_2607	4:117720900|117786894	4	117720900	117786894	exon	ENSSSCG00000006864	-	2.54087	7.90421	0.322008	1	none	0.1	0.1	0.1	200.108	50.102	425.792	543.354	97.3817	280.802	336.832
circ_8243	16:72920552|72985217	16	72920552	72985217	exon	ENSSSCG00000017095	+	-1.05902	10.4033	0.323004	1	none	1513.14	1060.25	1338.85	1160.15	1268.1	901.565	847.576	722.764	393.082	716.247
circ_1005	1:266296454|266321713	1	266296454	266321713	exon	ENSSSCG00000029169	-	2.45246	8.0892	0.32459	1	none	0.1	0.1	0.1	240.11	60.1024	175.385	260.862	514.303	561.504	378.013
circ_7412	14:103551372|103564282	14	103551372	103564282	exon	ENSSSCG00000010467	+	-1.05145	10.5442	0.324714	1	none	1554.04	918.893	1708.16	1440.16	1405.31	425.792	956.227	959.019	842.205	795.811
circ_1377	2:91768020|91773257	2	91768020	91773257	exon	ENSSSCG00000014136	+	-1.87694	9.04598	0.324722	1	none	0.1	1201.6	646.393	320.113	542.051	375.71	173.941	180.766	0.1	182.629
circ_1494	2:133488825|133496034	2	133488825	133496034	exon	ENSSSCG00000033213	+	-2.59689	7.81258	0.325001	1	none	245.459	0.1	369.41	480.119	273.772	150.344	0.1	55.6895	0.1	51.5584
circ_6104	12:51657943|51680596	12	51657943	51680596	exon	ENSSSCG00000017895	-	2.21728	8.75996	0.325082	1	none	0.1	0.1	0.1	440.118	110.104	1076.85	478.163	55.6895	814.135	606.209
circ_6041	12:43006733|43029509	12	43006733	43029509	exon	ENSSSCG00000017744	-	-2.12013	8.25294	0.330051	1	none	204.566	353.482	277.083	520.121	338.813	225.466	0.1	0.1	168.521	98.5468
circ_1614	3:4974527|4985274	3	4974527	4985274	exon	ENSSSCG00000034768	+	-2.17301	8.18409	0.330782	1	none	0.1	282.805	461.738	560.122	326.191	125.303	0.1	111.279	112.381	87.2658
circ_8147	16:40231897|40253338	16	40231897	40253338	exon	ENSSSCG00000025194	+	-1.06739	10.3062	0.332878	1	none	1104.21	1837.69	831.048	840.134	1153.27	525.955	1238.72	319.74	617.644	675.514
circ_6361	13:32559768|32569679	13	32559768	32569679	exon	ENSSSCG00000011394	+	-2.83649	7.53043	0.334796	1	none	449.924	0.1	230.919	240.11	230.263	150.344	0.1	0.1	0.1	37.661
circ_4377	8:44556765|44562777	8	44556765	44562777	intron	ENSSSCG00000008870	+	-1.30532	8.9069	0.335185	1	none	531.71	424.158	369.41	560.122	471.35	100.263	152.211	180.766	505.363	234.651
circ_4297	8:16716774|16755944	8	16716774	16755944	exon	ENSSSCG00000008753	-	-1.72964	11.0722	0.336532	1	none	3067.08	0.1	1892.82	4560.28	2380.07	1227.09	673.735	0.1	1543.96	861.222
circ_7537	14:131560094|131576631	14	131560094	131576631	exon	ENSSSCG00000010699	-	-1.13783	9.31445	0.338592	1	none	736.176	494.835	554.065	640.126	606.3	425.792	478.163	180.766	224.661	327.346
circ_2679	4:125780952|125783720	4	125780952	125783720	intron	ENSSSCG00000022534	+	-1.97106	9.68874	0.338971	1	none	0.1	1554.98	1061.87	880.135	874.271	375.71	0.1	0.1	814.135	297.511
circ_7660	15:33441214|33441613	15	33441214	33441613	exon	ENSSSCG00000023419	+	-1.14433	9.32635	0.339054	1	none	368.138	989.569	369.41	640.126	591.811	500.914	217.402	319.74	280.802	329.714
circ_6277	13:26160701|26169083	13	26160701	26169083	exon	ENSSSCG00000011284	+	-1.06591	9.93192	0.339084	1	none	736.176	777.54	1061.87	1080.14	913.932	425.792	173.941	875.635	589.574	516.235
circ_8657	18:53986050|54040690	18	53986050	54040690	exon	ENSSSCG00000035581	-	-1.35659	10.8083	0.339138	1	none	1594.93	1696.33	2215.96	1600.16	1776.85	1101.89	0.1	1153.58	1094.84	837.602
circ_4122	7:86044906|86087677	7	86044906	86087677	exon	ENSSSCG00000002266	-	-2.30553	8.38297	0.339518	1	none	531.71	565.511	0.1	400.116	374.359	0.1	195.671	152.971	0.1	87.2106
circ_6957	13:200012507|200018021	13	200012507	200018021	intron	ENSSSCG00000012055	+	1.69118	9.33973	0.340678	1	none	695.283	0.1	184.755	0.1	220.059	1227.09	695.465	764.456	561.504	812.13
circ_8424	17:54371635|54374580	17	54371635	54374580	exon	ENSSSCG00000040839	+	-2.19793	8.55676	0.343055	1	none	449.924	0.1	554.065	760.13	441.055	250.507	0.1	180.766	0.1	107.868
circ_4656	8:135346369|135358910	8	135346369	135358910	exon	ENSSSCG00000009242	+	-1.70629	8.61296	0.343238	1	none	0.1	565.511	369.41	680.127	403.787	175.385	260.862	55.6895	112.381	151.079
circ_1750	3:33789131|33791943	3	33789131	33791943	exon	ENSSSCG00000007907	+	-2.51311	7.77286	0.345797	1	none	163.672	494.835	0.1	320.113	244.68	125.303	87.0206	0.1	0.1	53.131
circ_1108	2:15967840|16021491	2	15967840	16021491	exon	ENSSSCG00000013262	+	-2.35552	8.18215	0.347135	1	none	0.1	706.864	277.083	280.111	316.039	225.466	87.0206	0.1	0.1	78.1717
circ_8584	18:25791450|25809926	18	25791450	25809926	exon	ENSSSCG00000016618	-	-1.04854	10.4862	0.347699	1	none	981.535	1484.3	646.393	2200.19	1328.1	676.199	260.862	625.482	1628.17	797.678
circ_8284	17:13008092|13012850	17	13008092	13012850	exon	ENSSSCG00000007034	+	-1.3594	9.73941	0.348072	1	none	940.641	848.216	1108.03	480.119	844.252	801.402	0.1	333.637	477.293	403.108
circ_3789	6:166989367|167024441	6	166989367	167024441	exon	ENSSSCG00000036909	+	-1.34127	9.86327	0.349109	1	none	1104.21	1201.6	646.393	680.127	908.083	601.077	695.465	0.1	477.293	443.484
circ_3505	6:98833466|98842928	6	98833466	98842928	exon	ENSSSCG00000038826	-	1.87423	10.0116	0.353073	1	none	0.1	0.1	1246.52	0.1	311.706	1277.18	956.227	1320.35	1852.73	1351.62
circ_8664	18:54260019|54270584	18	54260019	54270584	exon	ENSSSCG00000035581	-	-1.73304	12.7961	0.353424	1	none	7156.39	8622.62	8678.89	5480.32	7484.56	6410.52	4454.78	0.1	0.1	2716.37
circ_5821	12:1492107|1494267	12	1492107	1494267	exon	ENSSSCG00000022317	+	-2.1794	7.91498	0.35371	1	none	0.1	353.482	230.919	480.119	266.155	125.303	0.1	55.6895	112.381	73.3684
circ_8313	17:25124204|25132019	17	25124204	25132019	exon	ENSSSCG00000007080	-	-2.37667	8.05005	0.354242	1	none	327.245	565.511	277.083	0.1	292.485	100.263	0.1	166.869	0.1	66.8328
circ_1819	3:46142071|46151353	3	46142071	46151353	exon	ENSSSCG00000008113	+	-1.02401	10.0078	0.354397	1	none	409.031	1130.92	1061.87	1160.15	940.492	576.036	282.592	500.406	926.416	571.362
circ_0934	1:250949831|250956707	1	250949831	250956707	exon	ENSSSCG00000033120	+	-2.18442	8.5976	0.354613	1	none	0.1	565.511	0.1	1160.15	431.464	100.263	217.402	125.176	0.1	110.735
circ_1504	2:133906135|133922606	2	133906135	133922606	exon	ENSSSCG00000014267	-	-1.00394	10.2327	0.355067	1	none	490.817	1201.6	1108.03	1600.16	1100.15	776.361	391.243	681.072	814.135	665.703
circ_1706	3:26683193|26685606	3	26683193	26685606	exon	ENSSSCG00000032531	+	-1.04392	9.63796	0.355737	1	none	531.71	777.54	831.048	800.132	735.108	525.955	326.052	583.79	252.732	422.132
circ_7863	15:94387078|94413980	15	94387078	94413980	exon	ENSSSCG00000016045	+	2.43602	7.49985	0.356547	1	none	0.1	0.1	0.1	160.106	40.1016	375.71	304.322	125.176	196.591	250.45
circ_4691	9:2038535|2055979	9	2038535	2055979	exon	ENSSSCG00000014598	-	-1.07671	9.49721	0.35705	1	none	531.71	989.569	600.229	520.121	660.407	300.588	543.354	458.714	196.591	374.812
circ_8245	16:72985021|73039920	16	72985021	73039920	exon	ENSSSCG00000017095	+	-1.6583	8.52202	0.357974	1	none	327.245	636.187	323.247	200.108	371.697	125.303	282.592	152.971	0.1	140.242
circ_6898	13:165850549|165891486	13	165850549	165891486	exon	ENSSSCG00000027571	-	2.37082	7.7875	0.358114	1	none	204.566	0.1	0.1	0.1	51.2164	250.507	391.243	305.842	252.732	300.081
circ_4202	7:103654106|103664878	7	103654106	103664878	exon	ENSSSCG00000002410	-	-1.44297	9.0654	0.358222	1	none	449.924	848.216	323.247	480.119	525.377	0.1	369.513	264.15	308.872	235.659
circ_2904	5:58079141|58083307	5	58079141	58083307	exon	ENSSSCG00000000612	-	-1.01848	9.92964	0.359798	1	none	531.71	1060.25	969.54	1000.14	890.409	601.077	673.735	166.869	729.925	542.901
circ_8704	AEMK02000452.1:1966581|2013236	AEMK02000452.1	1966581	2013236	exon	ENSSSCG00000021669	+	-2.61472	7.93515	0.360405	1	none	0.1	353.482	184.755	600.124	284.615	0.1	217.402	0.1	0.1	54.4254
circ_2272	4:29058486|29068902	4	29058486	29068902	exon	ENSSSCG00000006032	-	-1.36694	9.57145	0.36069	1	none	1022.43	1060.25	877.212	0.1	739.996	300.588	217.402	250.253	673.784	360.507
circ_5089	9:114937099|114951665	9	114937099	114951665	exon	ENSSSCG00000015485	+	-1.63985	11.3682	0.360995	1	none	3680.48	1272.27	3323.89	3000.22	2819.22	0.1	2194.85	1820.66	0.1	1003.93
circ_8051	16:18379579|18387297	16	18379579	18387297	exon	ENSSSCG00000031705	-	-1.32194	10.1634	0.361687	1	none	1104.21	353.482	831.048	2360.19	1162.23	901.565	521.624	681.072	0.1	526.09
circ_4649	8:133838809|133841340	8	133838809	133841340	exon	ENSSSCG00000009230	+	-1.60785	8.56079	0.36176	1	none	245.459	424.158	323.247	560.122	388.246	150.344	130.481	0.1	365.012	161.484
circ_5668	11:19129679|19134837	11	19129679	19134837	intron	ENSSSCG00000009400	+	-1.3123	10.476	0.363062	1	none	1513.14	2332.42	877.212	720.129	1360.73	851.483	782.386	972.917	0.1	651.721
circ_4731	9:10247446|10258500	9	10247446	10258500	exon	ENSSSCG00000028979	+	2.61164	7.88241	0.363112	1	none	0.1	0.1	184.755	0.1	46.2638	100.263	912.767	264.15	0.1	319.32
circ_7549	14:134058259|134059037	14	134058259	134059037	exon	ENSSSCG00000010732	-	-1.65328	9.51093	0.364957	1	none	0.1	1625.66	784.884	480.119	722.69	400.751	0.1	97.3817	729.925	307.039
circ_0272	1:76723120|76750287	1	76723120	76750287	exon	ENSSSCG00000037424	-	-1.04538	9.63168	0.366133	1	none	572.603	989.569	692.557	640.126	723.714	801.402	239.132	152.971	561.504	438.752
circ_6573	13:83156797|83160799	13	83156797	83160799	exon	ENSSSCG00000011678	-	-1.75819	8.88296	0.367602	1	none	286.352	1060.25	554.065	0.1	475.191	400.751	173.941	125.176	0.1	174.992
circ_5907	12:18552929|18555766	12	18552929	18555766	exon	ENSSSCG00000021306	+	-1.36367	9.58393	0.367633	1	none	654.39	1837.69	369.41	0.1	715.396	350.67	347.782	375.329	336.942	352.681
circ_7310	14:71765050|71767362	14	71765050	71767362	exon	ENSSSCG00000010241	+	-1.31057	10.3302	0.368447	1	none	1472.25	1767.01	1246.52	480.119	1241.48	0.1	260.862	875.635	1347.47	621.016
circ_4494	8:87130575|87132120	8	87130575	87132120	intron	ENSSSCG00000009060	+	-2.40872	7.69021	0.369876	1	none	163.672	0.1	184.755	640.126	247.163	0.1	0.1	55.6895	168.521	56.1026
circ_1486	2:129669693|129675119	2	129669693	129675119	exon	ENSSSCG00000014247	-	-1.21606	9.01218	0.370798	1	none	204.566	989.569	461.738	240.11	473.996	300.588	173.941	83.4843	505.363	265.844
circ_3524	6:100602832|100607627	6	100602832	100607627	intron	ENSSSCG00000021612	-	-1.08175	9.24858	0.371693	1	none	940.641	565.511	369.41	400.116	568.92	601.077	282.592	208.561	196.591	322.205
circ_3640	6:120469876|120482663	6	120469876	120482663	exon	ENSSSCG00000027935	+	-2.54241	7.87393	0.372718	1	none	368.138	0.1	369.41	400.116	284.441	0.1	217.402	0.1	0.1	54.4254
circ_8540	18:16583749|16605796	18	16583749	16605796	exon	ENSSSCG00000031119	+	-2.38687	7.49184	0.375648	1	none	163.672	0.1	369.41	320.113	213.324	0.1	108.751	69.5869	0.1	44.6344
circ_7057	14:9478895|9498411	14	9478895	9498411	exon	ENSSSCG00000009652	-	-1.27574	10.0886	0.376196	1	none	613.497	1625.66	554.065	1360.15	1038.34	0.1	391.243	694.969	1038.7	531.252
circ_1977	3:92045274|92075563	3	92045274	92075563	exon	ENSSSCG00000033106	-	1.70487	8.83329	0.377806	1	none	0.1	282.805	277.083	0.1	140.022	826.443	217.402	972.917	224.661	560.356
circ_2820	5:33533423|33545826	5	33533423	33545826	exon	ENSSSCG00000038031	+	-1.26546	8.7672	0.37819	1	none	245.459	636.187	369.41	400.116	412.793	125.303	87.0206	180.766	477.293	217.596
circ_4088	7:77769110|77771399	7	77769110	77771399	exon	ENSSSCG00000002127	+	2.17262	8.10363	0.37895	1	none	286.352	0.1	0.1	0.1	71.6629	425.792	369.513	458.714	196.591	362.652
circ_0133	1:31980772|31982095	1	31980772	31982095	exon	ENSSSCG00000004196	+	-1.2356	8.75276	0.379323	1	none	245.459	565.511	461.738	360.114	408.205	275.548	130.481	194.663	252.732	213.356
circ_4807	9:26137742|26143371	9	26137742	26143371	exon	ENSSSCG00000014946	+	-1.41634	8.98185	0.379697	1	none	654.39	848.216	184.755	280.111	491.868	250.507	347.782	278.048	0.1	219.109
circ_4437	8:72695065|72698949	8	72695065	72698949	exon	ENSSSCG00000008987	-	1.81829	8.4054	0.38225	1	none	0.1	0.1	184.755	240.11	106.266	325.629	391.243	555.995	449.223	430.522
circ_3462	6:95171603|95174915	6	95171603	95174915	exon	ENSSSCG00000003654	+	-2.55857	7.58757	0.384879	1	none	0.1	353.482	277.083	240.11	217.694	0.1	0.1	166.869	0.1	41.7921
circ_0365	1:100589850|100613174	1	100589850	100613174	exon	ENSSSCG00000004524	+	-1.29395	12.7216	0.385081	1	none	8015.15	6078.27	5447.43	7040.38	6645.31	3806.29	3607.31	5044.85	0.1	3114.64
circ_3709	6:153141619|153176886	6	153141619	153176886	exon	ENSSSCG00000003828	-	2.22626	7.90216	0.385872	1	none	0.1	0.1	0.1	240.11	60.1024	225.466	717.195	139.074	196.591	319.582
circ_6976	13:200731731|200759988	13	200731731	200759988	exon	ENSSSCG00000012062	+	-1.54098	9.47531	0.38619	1	none	695.283	1060.25	738.721	360.114	713.591	776.361	0.1	403.124	0.1	294.921
circ_8460	18:5075293|5109435	18	5075293	5109435	exon	ENSSSCG00000020663	+	-1.89886	8.33866	0.386352	1	none	163.672	706.864	461.738	0.1	333.094	150.344	87.0206	194.663	0.1	108.032
circ_7353	14:80294676|80294935	14	80294676	80294935	exon	ENSSSCG00000026268	-	-0.953819	9.85865	0.387083	1	none	572.603	636.187	1108.03	1080.14	849.241	375.71	369.513	667.174	673.784	521.545
circ_8262	17:1547525|1561416	17	1547525	1561416	exon	ENSSSCG00000006970	-	-1.66973	8.82972	0.387819	1	none	0.1	565.511	554.065	760.13	469.952	300.588	0.1	152.971	280.802	183.615
circ_4822	9:28120503|28122017	9	28120503	28122017	exon	ENSSSCG00000034879	-	-2.11209	8.26272	0.389925	1	none	531.71	494.835	0.1	320.113	336.689	225.466	152.211	0.1	0.1	94.4693
circ_1726	3:28903672|28904794	3	28903672	28904794	exon	ENSSSCG00000036428	-	2.22192	8.54517	0.390021	1	none	0.1	0.1	369.41	0.1	92.4276	0.1	804.116	861.738	280.802	486.689
circ_0428	1:115553445|115595480	1	115553445	115595480	exon	ENSSSCG00000004602	-	-1.24866	8.72245	0.390401	1	none	163.672	706.864	230.919	480.119	395.394	150.344	173.941	291.945	196.591	203.205
circ_1555	2:141219340|141223721	2	141219340	141223721	exon	ENSSSCG00000014343	+	-0.992281	9.5097	0.390977	1	none	899.748	989.569	369.41	360.114	654.711	375.71	347.782	458.714	421.153	400.84
circ_3423	6:89127456|89131566	6	89127456	89131566	exon	ENSSSCG00000022801	+	-0.894823	12.1818	0.392773	1	none	4089.41	4311.36	3877.86	4360.27	4159.73	3155.23	2107.93	1973.53	3677.29	2728.49
circ_5581	11:3193839|3208876	11	3193839	3208876	exon	ENSSSCG00000035119	-	-1.97897	7.9702	0.393313	1	none	204.566	424.158	277.083	160.106	266.478	0.1	87.0206	222.458	0.1	77.4197
circ_5144	9:124746022|124747461	9	124746022	124747461	exon	ENSSSCG00000015558	+	2.2015	7.33279	0.394282	1	none	163.672	0.1	0.1	0.1	40.9931	300.588	260.862	180.766	112.381	213.649
circ_4640	8:132123346|132145167	8	132123346	132145167	exon	ENSSSCG00000026655	-	-1.74154	8.57432	0.395104	1	none	777.069	494.835	323.247	0.1	398.813	250.507	173.941	139.074	0.1	140.905
circ_4260	8:964857|992003	8	964857	992003	intergenic_region	n/a	+	-2.27924	7.51303	0.395354	1	none	286.352	0.1	369.41	200.108	213.993	0.1	108.751	83.4843	0.1	48.1088
circ_4434	8:71638232|71643022	8	71638232	71643022	exon	ENSSSCG00000008974	-	-2.01014	8.47722	0.397049	1	none	531.71	706.864	0.1	280.111	379.696	150.344	0.1	291.945	0.1	110.622
circ_6652	13:108842609|108854260	13	108842609	108854260	exon	ENSSSCG00000030467	-	-1.22604	9.62272	0.397421	1	none	654.39	989.569	831.048	520.121	748.782	375.71	782.386	0.1	421.153	394.837
circ_5824	12:2288303|2292225	12	2288303	2292225	exon	ENSSSCG00000017155	+	-1.01342	9.25726	0.398141	1	none	327.245	918.893	461.738	480.119	546.999	375.71	456.433	222.458	280.802	333.851
circ_0862	1:227999397|228037829	1	227999397	228037829	intergenic_region	n/a	-	-1.22017	10.5139	0.398864	1	none	2331.01	636.187	738.721	2080.18	1446.52	1277.18	630.274	917.327	0.1	706.219
circ_7851	15:93199516|93223292	15	93199516	93223292	exon	ENSSSCG00000016033	+	-2.0944	8.13865	0.400946	1	none	0.1	424.158	323.247	480.119	306.906	0.1	0.1	111.279	252.732	91.0527
circ_2414	4:67679793|67689219	4	67679793	67689219	exon	ENSSSCG00000006202	-	-1.25496	13.0922	0.403694	1	none	7197.29	9329.38	9832.99	7400.4	8440.01	5584.17	0.1	4850.29	6961.5	4349.02
circ_1802	3:43535845|43536562	3	43535845	43536562	exon	ENSSSCG00000032834	+	-1.60459	8.30421	0.405317	1	none	163.672	565.511	369.41	160.106	314.675	100.263	108.751	278.048	0.1	121.79
circ_8497	18:10004185|10005271	18	10004185	10005271	exon	ENSSSCG00000026733	+	-0.909421	10.7393	0.40578	1	none	1554.04	1908.36	1108.03	1520.16	1522.65	576.036	1934.08	389.227	1038.7	984.511
circ_3660	6:135651327|135660627	6	135651327	135660627	exon	ENSSSCG00000003772	+	-0.903262	10.4806	0.405974	1	none	1226.89	1201.6	646.393	2080.18	1288.77	651.158	1303.91	778.353	505.363	809.696
circ_1650	3:11731299|11733763	3	11731299	11733763	exon	ENSSSCG00000007721	+	-1.65577	8.73389	0.4061	1	none	736.176	636.187	369.41	0.1	435.468	0.1	304.322	97.3817	280.802	170.651
circ_0947	1:252271582|252280307	1	252271582	252280307	exon	ENSSSCG00000005459	-	-0.933061	9.6624	0.406831	1	none	777.069	636.187	923.376	600.124	734.189	325.629	282.592	472.611	786.065	466.724
circ_5323	10:26180874|26195694	10	26180874	26195694	exon	ENSSSCG00000010941	-	-0.908164	9.82817	0.406995	1	none	1104.21	777.54	554.065	840.134	818.988	651.158	434.703	403.124	617.644	526.657
circ_1931	3:79005676|79011131	3	79005676	79011131	exon	ENSSSCG00000008372	-	-2.44339	7.49099	0.407039	1	none	204.566	282.805	323.247	0.1	202.679	0.1	0.1	166.869	0.1	41.7921
circ_6132	12:59273100|59283672	12	59273100	59283672	intergenic_region	n/a	+	-1.54928	8.97436	0.410598	1	none	490.817	777.54	738.721	0.1	501.794	275.548	0.1	222.458	365.012	215.779
circ_8931	X:122348586|122354133	X	122348586	122354133	exon	ENSSSCG00000012742	+	-1.74068	8.38914	0.413208	1	none	204.566	636.187	323.247	200.108	341.027	300.588	0.1	194.663	0.1	123.863
circ_8429	17:59133156|59136271	17	59133156	59136271	exon	ENSSSCG00000007521	+	-1.94841	8.45421	0.413637	1	none	531.71	706.864	0.1	240.11	369.696	0.1	239.132	208.561	0.1	111.973
circ_6690	13:120778216|120779879	13	120778216	120779879	exon	ENSSSCG00000011772	+	-0.889193	9.93851	0.413762	1	none	695.283	1342.95	554.065	840.134	858.108	626.117	565.084	472.611	617.644	570.364
circ_8698	AEMK02000452.1:1677528|1679425	AEMK02000452.1	1677528	1679425	exon	ENSSSCG00000002523	-	2.05438	7.98283	0.414782	1	none	0.1	0.1	0.1	280.111	70.1028	475.873	239.132	361.432	252.732	332.292
circ_1761	3:38413987|38450234	3	38413987	38450234	exon	ENSSSCG00000007951	+	-1.27524	9.04351	0.415451	1	none	613.497	424.158	507.902	520.121	516.419	400.751	412.973	180.766	0.1	248.647
circ_0449	1:121160753|121168527	1	121160753	121168527	exon	ENSSSCG00000004636	+	-2.3368	7.81092	0.416302	1	none	327.245	0.1	415.574	320.113	265.758	0.1	0.1	222.458	0.1	55.6895
circ_1877	3:69377498|69390965	3	69377498	69390965	exon	ENSSSCG00000037977	-	-0.988916	9.18205	0.416462	1	none	654.39	636.187	415.574	400.116	526.567	325.629	217.402	444.816	280.802	317.162
circ_7312	14:71844195|71853159	14	71844195	71853159	exon	ENSSSCG00000010243	+	2.05284	7.18841	0.417521	1	none	0.1	0.1	0.1	160.106	40.1016	100.263	217.402	125.176	336.942	194.946
circ_1028	1:270874729|270876043	1	270874729	270876043	exon	ENSSSCG00000005706	+	-2.38478	7.55567	0.417712	1	none	163.672	424.158	0.1	240.11	207.01	0.1	0.1	180.766	0.1	45.2665
circ_1010	1:266567618|266575250	1	266567618	266575250	exon	ENSSSCG00000005604	+	-2.02382	8.12094	0.417964	1	none	572.603	282.805	369.41	0.1	306.23	0.1	0.1	166.869	196.591	90.915
circ_0294	1:79879036|79879318	1	79879036	79879318	exon	ENSSSCG00000004432	-	-2.02538	8.15581	0.418089	1	none	163.672	0.1	692.557	440.118	324.112	0.1	195.671	152.971	0.1	87.2106
circ_5742	11:33313986|33336182	11	33313986	33336182	exon	ENSSSCG00000009449	+	-2.12169	7.8415	0.418743	1	none	163.672	565.511	0.1	240.11	242.348	100.263	0.1	166.869	0.1	66.8328
circ_4027	7:64286782|64287500	7	64286782	64287500	exon	ENSSSCG00000032377	+	-1.17267	11.1761	0.419173	1	none	2208.33	3463.24	1246.52	1720.17	2159.57	1227.09	0.1	1320.35	2273.78	1205.33
circ_8042	15:139967130|139986145	15	139967130	139986145	exon	ENSSSCG00000016379	-	-2.01513	8.157	0.419384	1	none	0.1	494.835	323.247	400.116	304.574	0.1	0.1	83.4843	308.872	98.1391
circ_1740	3:31385093|31406396	3	31385093	31406396	exon	ENSSSCG00000007896	+	-2.35907	7.40421	0.419965	1	none	204.566	353.482	184.755	0.1	185.726	0.1	173.941	0.1	0.1	43.5603
circ_6990	13:202796617|202807630	13	202796617	202807630	exon	ENSSSCG00000021042	-	-1.38472	8.70171	0.420325	1	none	163.672	706.864	369.41	360.114	400.015	250.507	0.1	166.869	365.012	195.622
circ_0726	1:184914188|184923633	1	184914188	184923633	exon	ENSSSCG00000005060	+	-0.964487	9.22486	0.421858	1	none	899.748	424.158	277.083	600.124	550.278	350.67	304.322	389.227	280.802	331.255
circ_4885	9:42036668|42051840	9	42036668	42051840	intergenic_region	n/a	+	-1.89622	9.52932	0.423403	1	none	1145.11	353.482	0.1	1800.17	824.715	1051.81	0.1	0.1	0.1	263.027
circ_4678	8:138729748|138744340	8	138729748	138744340	exon	ENSSSCG00000027722	-	2.25889	7.90511	0.423406	1	none	0.1	0.1	230.919	0.1	57.8047	0.1	673.735	250.253	365.012	322.275
circ_3539	6:104058131|104065876	6	104058131	104065876	exon	ENSSSCG00000034816	+	2.02968	7.1955	0.424183	1	none	163.672	0.1	0.1	0.1	40.9931	125.303	87.0206	180.766	393.082	196.543
circ_7602	15:7751278|7785694	15	7751278	7785694	intron	ENSSSCG00000015670	+	2.01532	7.18412	0.425018	1	none	163.672	0.1	0.1	0.1	40.9931	100.263	217.402	236.355	196.591	187.653
circ_1205	2:50877353|50886317	2	50877353	50886317	exon	ENSSSCG00000013984	+	-0.920833	9.42199	0.425496	1	none	613.497	706.864	415.574	720.129	614.016	275.548	260.862	403.124	645.714	396.312
circ_1423	2:114358053|114371287	2	114358053	114371287	intron	ENSSSCG00000022845	-	-1.24376	9.17193	0.425599	1	none	245.459	1130.92	277.083	480.119	533.396	475.873	347.782	278.048	0.1	275.451
circ_1327	2:85895664|85901430	2	85895664	85901430	exon	ENSSSCG00000014094	+	1.44169	9.12718	0.425766	1	none	0.1	0.1	415.574	440.118	213.973	450.832	1086.61	500.406	645.714	670.89
circ_2248	4:16023866|16035760	4	16023866	16035760	exon	ENSSSCG00000005983	+	-1.48049	8.44662	0.426207	1	none	0.1	565.511	323.247	480.119	342.244	200.426	173.941	69.5869	168.521	153.119
circ_3039	5:85285642|85286475	5	85285642	85286475	exon	ENSSSCG00000000886	-	1.13905	10.6119	0.428805	1	none	531.71	0.1	831.048	1440.16	700.754	1101.89	2021	2737.88	1066.77	1731.89
circ_0847	1:219010541|219028462	1	219010541	219028462	exon	ENSSSCG00000005227	+	-0.925306	9.50229	0.42897	1	none	572.603	706.864	877.212	440.118	649.199	500.914	412.973	555.995	140.451	402.583
circ_8856	X:67336836|67379977	X	67336836	67379977	exon	ENSSSCG00000012456	-	-1.1391	10.7361	0.430088	1	none	1308.68	1979.04	2215.96	880.135	1595.95	1752.95	586.814	1097.99	0.1	859.464
circ_4775	9:19875266|19913189	9	19875266	19913189	exon	ENSSSCG00000014913	-	2.06066	7.42856	0.430276	1	none	0.1	0.1	184.755	0.1	46.2638	250.507	217.402	166.869	280.802	228.895
circ_0364	1:100589850|100603238	1	100589850	100603238	exon	ENSSSCG00000004524	+	-0.833192	10.4195	0.430361	1	none	1145.11	1201.6	969.54	1520.16	1209.1	826.443	673.735	833.943	926.416	815.134
circ_1714	3:26701499|26703165	3	26701499	26703165	exon	ENSSSCG00000032531	+	-0.944627	9.30796	0.430857	1	none	245.459	918.893	507.902	560.122	558.094	375.71	260.862	305.842	505.363	361.944
circ_2437	4:77614097|77618720	4	77614097	77618720	exon	ENSSSCG00000028902	+	1.96972	7.12295	0.431641	1	none	0.1	0.1	0.1	160.106	40.1016	250.507	195.671	111.279	168.521	181.495
circ_2285	4:31964422|31996226	4	31964422	31996226	intron	ENSSSCG00000006038	-	2.04327	7.41474	0.434936	1	none	0.1	0.1	184.755	0.1	46.2638	125.303	173.941	264.15	336.942	225.084
circ_1730	3:31250808|31266844	3	31250808	31266844	exon	ENSSSCG00000021118	+	-1.89403	8.2954	0.435684	1	none	286.352	0.1	600.229	520.121	351.7	275.548	0.1	152.971	0.1	107.18
circ_8050	16:18249647|18258513	16	18249647	18258513	exon	ENSSSCG00000016810	+	-0.892304	10.0176	0.436137	1	none	409.031	1272.27	415.574	1560.16	914.261	400.751	1108.34	555.995	280.802	586.471
circ_0415	1:113128000|113128579	1	113128000	113128579	exon	ENSSSCG00000004592	+	-0.857113	10.271	0.436389	1	none	858.855	1767.01	415.574	1240.15	1070.4	550.995	956.227	820.046	533.433	715.175
circ_7185	14:41428540|41438049	14	41428540	41438049	exon	ENSSSCG00000009933	-	-2.05774	7.77927	0.436661	1	none	0.1	565.511	184.755	160.106	227.618	100.263	173.941	0.1	0.1	68.601
circ_6665	13:110770451|110789120	13	110770451	110789120	exon	ENSSSCG00000011752	+	-1.79575	7.97185	0.437553	1	none	0.1	424.158	369.41	240.11	258.445	100.263	0.1	83.4843	196.591	95.1096
circ_8344	17:37852424|37854328	17	37852424	37854328	exon	ENSSSCG00000007280	+	1.97116	7.91684	0.437923	1	none	0.1	0.1	0.1	280.111	70.1028	300.588	173.941	208.561	617.644	325.184
circ_2421	4:68935650|68958236	4	68935650	68958236	exon	ENSSSCG00000006219	-	0.86379	9.82163	0.437929	1	none	204.566	424.158	692.557	440.118	440.35	751.321	1086.61	806.148	1235.19	969.816
circ_3892	7:31665249|31669318	7	31665249	31669318	exon	ENSSSCG00000001554	-	-0.912255	9.49655	0.439271	1	none	572.603	1201.6	369.41	360.114	625.932	550.995	347.782	458.714	280.802	409.573
circ_7060	14:9497312|9505715	14	9497312	9505715	exon	ENSSSCG00000009652	-	1.36366	10.1327	0.43949	1	none	613.497	0.1	0.1	1200.15	453.461	2729.54	1673.32	555.995	365.012	1330.97
circ_7381	14:90472132|90474888	14	90472132	90474888	exon	ENSSSCG00000010396	-	-1.85313	8.35377	0.439873	1	none	449.924	0.1	646.393	360.114	364.133	150.344	0.1	291.945	0.1	110.622
circ_0174	1:45173524|45175282	1	45173524	45175282	exon	ENSSSCG00000025941	+	-1.26212	8.9835	0.440377	1	none	858.855	0.1	1015.7	160.106	508.691	300.588	217.402	166.869	308.872	248.433
circ_2699	5:2600835|2692132	5	2600835	2692132	exon	ENSSSCG00000000955	-	-1.97179	7.93051	0.440682	1	none	368.138	0.1	415.574	320.113	275.981	0.1	0.1	180.766	140.451	80.3542
circ_7287	14:63220984|63237347	14	63220984	63237347	exon	ENSSSCG00000010211	-	2.01997	7.50319	0.443128	1	none	204.566	0.1	0.1	0.1	51.2164	300.588	108.751	194.663	365.012	242.254
circ_8342	17:37838591|37854328	17	37838591	37854328	exon	ENSSSCG00000007280	+	-2.24315	7.4394	0.443291	1	none	245.459	282.805	0.1	240.11	192.118	0.1	0.1	180.766	0.1	45.2665
circ_1445	2:116783862|116793088	2	116783862	116793088	exon	ENSSSCG00000014204	-	-0.825641	10.1754	0.444362	1	none	899.748	1554.98	923.376	600.124	994.557	601.077	847.576	694.969	589.574	683.299
circ_8445	18:1875193|1881411	18	1875193	1881411	exon	ENSSSCG00000016412	+	1.98814	7.73661	0.445129	1	none	245.459	0.1	0.1	0.1	61.4397	175.385	412.973	333.637	168.521	272.629
circ_3350	6:74739074|74741562	6	74739074	74741562	exon	ENSSSCG00000003464	+	-1.6814	8.26429	0.445825	1	none	327.245	706.864	184.755	0.1	304.741	0.1	130.481	152.971	196.591	120.036
circ_2208	3:127285171|127326248	3	127285171	127326248	exon	ENSSSCG00000023539	+	1.89835	7.06736	0.446241	1	none	0.1	0.1	0.1	160.106	40.1016	150.344	130.481	278.048	112.381	167.813
circ_0029	1:9191141|9195425	1	9191141	9195425	exon	ENSSSCG00000030535	-	-1.19134	9.06787	0.446408	1	none	409.031	494.835	507.902	640.126	512.973	200.426	260.862	0.1	673.784	283.793
circ_0985	1:263873074|263916275	1	263873074	263916275	exon	ENSSSCG00000020743	+	-0.844361	9.71079	0.44837	1	none	695.283	424.158	969.54	920.137	752.279	701.239	543.354	319.74	421.153	496.371
circ_7697	15:54310541|54312703	15	54310541	54312703	exon	ENSSSCG00000015842	+	2.19445	7.61732	0.448881	1	none	0.1	0.1	0.1	200.108	50.102	0.1	304.322	444.816	280.802	257.51
circ_7329	14:73752038|73759656	14	73752038	73759656	exon	ENSSSCG00000010274	+	1.97704	7.72786	0.448956	1	none	245.459	0.1	0.1	0.1	61.4397	250.507	499.894	222.458	112.381	271.31
circ_6623	13:97912254|97913066	13	97912254	97913066	exon	ENSSSCG00000027556	+	-0.817583	10.3077	0.449468	1	none	1063.32	1342.95	1477.34	520.121	1100.93	1051.81	434.703	653.277	926.416	766.551
circ_6319	13:30516967|30547685	13	30516967	30547685	exon	ENSSSCG00000011340	-	-0.856416	9.79538	0.449692	1	none	695.283	1342.95	461.738	560.122	765.024	851.483	456.433	319.74	477.293	526.237
circ_8839	X:61720719|61746482	X	61720719	61746482	exon	ENSSSCG00000012434	-	-1.36809	9.23077	0.449692	1	none	531.71	989.569	784.884	0.1	576.566	0.1	260.862	347.535	505.363	278.465
circ_4577	8:116010596|116022036	8	116010596	116022036	exon	ENSSSCG00000023548	-	-2.01921	7.47354	0.449952	1	none	245.459	282.805	230.919	0.1	189.821	125.303	0.1	97.3817	0.1	55.7213
circ_2143	3:114783339|114785114	3	114783339	114785114	exon	ENSSSCG00000008591	+	-1.96108	7.8631	0.450763	1	none	245.459	353.482	0.1	400.116	249.789	225.466	87.0206	0.1	0.1	78.1717
circ_1763	3:38470924|38472523	3	38470924	38472523	exon	ENSSSCG00000007951	+	2.11619	7.23873	0.451774	1	none	0.1	0.1	0.1	160.106	40.1016	375.71	0.1	278.048	140.451	198.577
circ_7479	14:114541451|114575408	14	114541451	114575408	exon	ENSSSCG00000010604	-	2.19341	7.6165	0.451863	1	none	0.1	0.1	0.1	200.108	50.102	0.1	87.0206	486.508	477.293	262.73
circ_7122	14:29673474|29684479	14	29673474	29684479	exon	ENSSSCG00000009779	+	1.97395	7.46687	0.452384	1	none	204.566	0.1	0.1	0.1	51.2164	325.629	282.592	166.869	140.451	228.885
circ_2624	4:118062336|118077545	4	118062336	118077545	exon	ENSSSCG00000006870	-	-1.28277	8.74168	0.455321	1	none	409.031	494.835	738.721	0.1	410.672	200.426	304.322	97.3817	224.661	206.698
circ_0951	1:253012174|253056412	1	253012174	253056412	exon	ENSSSCG00000005466	-	-1.85538	8.12648	0.455351	1	none	0.1	353.482	507.902	320.113	295.399	175.385	217.402	0.1	0.1	98.2466
circ_5265	10:17478592|17481300	10	17478592	17481300	exon	ENSSSCG00000010877	-	-0.871703	9.5694	0.456802	1	none	981.535	494.835	461.738	800.132	684.56	550.995	87.0206	417.021	757.995	453.258
circ_7414	14:103553553|103564282	14	103553553	103564282	exon	ENSSSCG00000010467	+	2.08505	7.23936	0.457227	1	none	163.672	0.1	0.1	0.1	40.9931	400.751	217.402	0.1	196.591	203.711
circ_3428	6:91537803|91540596	6	91537803	91540596	exon	ENSSSCG00000003627	+	-1.96895	7.41609	0.458502	1	none	204.566	0.1	323.247	240.11	192.005	0.1	87.0206	125.176	0.1	53.0993
circ_6197	13:6908887|6909142	13	6908887	6909142	exon	ENSSSCG00000037653	+	2.08176	7.21132	0.459523	1	none	0.1	0.1	0.1	160.106	40.1016	0.1	87.0206	236.355	477.293	200.192
circ_0822	1:216148995|216190639	1	216148995	216190639	exon	ENSSSCG00000005205	+	-1.88281	7.14561	0.459902	1	none	163.672	0.1	184.755	280.111	157.16	0.1	87.0206	97.3817	0.1	46.1506
circ_4338	8:37441277|37445470	8	37441277	37445470	exon	ENSSSCG00000008812	+	1.08899	9.33724	0.460091	1	none	286.352	0.1	415.574	480.119	295.536	826.443	999.687	458.714	617.644	725.622
circ_6322	13:30522328|30524999	13	30522328	30524999	exon	ENSSSCG00000011340	-	-1.63847	8.15863	0.46066	1	none	531.71	282.805	369.41	0.1	296.007	200.426	0.1	97.3817	168.521	116.607
circ_6856	13:151200864|151249776	13	151200864	151249776	intergenic_region	n/a	-	-1.33295	10.205	0.46141	1	none	0.1	777.54	1800.49	2120.18	1174.58	225.466	260.862	1584.4	0.1	517.707
circ_4283	8:10934377|10949574	8	10934377	10949574	exon	ENSSSCG00000008740	-	-1.83909	8.14375	0.462001	1	none	163.672	565.511	0.1	440.118	292.35	150.344	0.1	236.355	0.1	96.7249
circ_8431	17:62107961|62114089	17	62107961	62114089	exon	ENSSSCG00000038631	-	-1.84492	8.09829	0.462964	1	none	245.459	565.511	0.1	320.113	282.796	0.1	217.402	152.971	0.1	92.6432
circ_6375	13:34882055|34882541	13	34882055	34882541	exon	ENSSSCG00000011446	-	-1.632	8.19766	0.463002	1	none	327.245	636.187	0.1	200.108	290.91	0.1	87.0206	208.561	168.521	116.051
circ_8129	16:34798441|34803686	16	34798441	34803686	exon	ENSSSCG00000030343	-	1.75143	8.30411	0.465084	1	none	0.1	353.482	0.1	0.1	88.4455	300.588	347.782	542.098	393.082	395.888
circ_8464	18:5199558|5212308	18	5199558	5212308	exon	ENSSSCG00000020663	+	-1.88178	7.99779	0.465243	1	none	572.603	494.835	0.1	0.1	266.91	100.263	0.1	97.3817	168.521	91.5664
circ_5667	11:19129663|19134837	11	19129663	19134837	intron	ENSSSCG00000009400	+	1.86934	7.8535	0.465725	1	none	0.1	0.1	277.083	0.1	69.3457	425.792	173.941	403.124	168.521	292.845
circ_7238	14:55549471|55553080	14	55549471	55553080	exon	ENSSSCG00000010151	+	2.02945	7.19528	0.465787	1	none	163.672	0.1	0.1	0.1	40.9931	275.548	282.592	0.1	224.661	195.725
circ_0307	1:85926481|85964180	1	85926481	85964180	exon	ENSSSCG00000004465	-	-1.55888	8.99198	0.466047	1	none	490.817	0.1	877.212	800.132	542.065	450.832	0.1	0.1	449.223	225.064
circ_4114	7:86024175|86025429	7	86024175	86025429	exon	ENSSSCG00000002266	-	1.60518	8.74946	0.466249	1	none	613.497	0.1	0.1	0.1	153.449	601.077	391.243	694.969	421.153	527.11
circ_3226	6:37077213|37166517	6	37077213	37166517	exon	ENSSSCG00000002844	-	1.64985	8.57816	0.466267	1	none	531.71	0.1	0.1	0.1	133.003	350.67	608.544	250.253	729.925	484.848
circ_0707	1:182341721|182348499	1	182341721	182348499	exon	ENSSSCG00000005038	+	-0.831259	9.58903	0.467435	1	none	368.138	1201.6	415.574	640.126	656.359	626.117	434.703	305.842	477.293	460.989
circ_5599	11:5503065|5546751	11	5503065	5546751	exon	ENSSSCG00000009319	+	-0.826158	9.7073	0.467952	1	none	531.71	777.54	1015.7	600.124	731.269	425.792	195.671	417.021	1010.63	512.278
circ_0259	1:73564812|73595164	1	73564812	73595164	exon	ENSSSCG00000004379	+	-1.67572	8.02431	0.468105	1	none	0.1	636.187	184.755	200.108	255.288	125.303	0.1	166.869	112.381	101.163
circ_1520	2:136907206|136907907	2	136907206	136907907	exon	ENSSSCG00000014304	+	1.84551	7.26016	0.468906	1	none	0.1	0.1	184.755	0.1	46.2638	100.263	239.132	236.355	196.591	193.085
circ_4913	9:46486910|46488853	9	46486910	46488853	exon	ENSSSCG00000015115	+	-1.19028	9.00268	0.469675	1	none	0.1	918.893	600.229	360.114	469.834	250.507	217.402	69.5869	533.433	267.732
circ_8002	15:130853867|130894869	15	130853867	130894869	exon	ENSSSCG00000024373	-	-0.892034	9.22184	0.470787	1	none	409.031	565.511	784.884	360.114	529.885	626.117	87.0206	291.945	393.082	349.541
circ_7967	15:117071799|117095608	15	117071799	117095608	exon	ENSSSCG00000016170	-	-1.32855	8.43012	0.477025	1	none	245.459	0.1	323.247	840.134	352.235	250.507	87.0206	97.3817	224.661	164.893
circ_3571	6:106936502|106958839	6	106936502	106958839	exon	ENSSSCG00000025478	+	-1.33841	8.9856	0.477127	1	none	409.031	424.158	923.376	240.11	499.169	0.1	0.1	611.585	308.872	230.164
circ_8363	17:38986014|38991291	17	38986014	38991291	exon	ENSSSCG00000007306	-	-1.06118	9.89043	0.477739	1	none	981.535	1837.69	554.065	0.1	843.346	250.507	260.862	667.174	870.275	512.205
circ_6118	12:55430883|55432293	12	55430883	55432293	exon	ENSSSCG00000018009	+	-1.58871	8.73591	0.478034	1	none	531.71	706.864	0.1	480.119	429.698	0.1	0.1	291.945	421.153	178.324
circ_3420	6:88999540|89002108	6	88999540	89002108	exon	ENSSSCG00000028423	+	-1.83956	7.88111	0.478386	1	none	0.1	424.158	230.919	320.113	243.822	250.507	0.1	83.4843	0.1	83.5478
circ_1542	2:140023010|140031581	2	140023010	140031581	exon	ENSSSCG00000029125	-	1.73806	8.16233	0.478683	1	none	0.1	0.1	369.41	0.1	92.4276	100.263	304.322	458.714	589.574	363.218
circ_3591	6:109082436|109171834	6	109082436	109171834	exon	ENSSSCG00000003712	-	-1.44079	7.97725	0.479219	1	none	163.672	353.482	230.919	240.11	247.046	0.1	87.0206	208.561	140.451	109.033
circ_7609	15:15866989|15878306	15	15866989	15878306	exon	ENSSSCG00000015689	+	-1.70678	7.54445	0.47982	1	none	163.672	282.805	0.1	320.113	191.673	125.303	0.1	55.6895	112.381	73.3684
circ_2016	3:98056723|98074295	3	98056723	98074295	exon	ENSSSCG00000008467	-	-1.35658	8.85058	0.480529	1	none	490.817	848.216	415.574	0.1	438.677	250.507	0.1	347.535	252.732	212.718
circ_1076	2:5782769|5784337	2	5782769	5784337	exon	ENSSSCG00000032437	-	-1.64971	8.51119	0.481028	1	none	0.1	424.158	323.247	760.13	376.909	0.1	282.592	264.15	0.1	136.736
circ_7673	15:46294098|46315302	15	46294098	46315302	exon	ENSSSCG00000015789	+	1.49269	8.40459	0.482539	1	none	0.1	0.1	184.755	320.113	126.267	100.263	869.306	430.919	196.591	399.27
circ_0911	1:242111791|242116331	1	242111791	242116331	exon	ENSSSCG00000005389	-	-0.805132	9.58427	0.482998	1	none	695.283	918.893	784.884	240.11	659.792	576.036	630.274	319.74	308.872	458.731
circ_8285	17:13008092|13031589	17	13008092	13031589	exon	ENSSSCG00000007034	+	-0.743797	11.214	0.483494	1	none	1349.57	2756.48	2123.63	1840.17	2017.46	1377.34	2021	1070.2	1403.61	1468.04
circ_3940	7:47969622|47971049	7	47969622	47971049	exon	ENSSSCG00000001765	-	-1.81338	7.82803	0.483552	1	none	409.031	0.1	277.083	320.113	251.582	0.1	0.1	208.561	112.381	80.2854
circ_2210	3:131272241|131272989	3	131272241	131272989	exon	ENSSSCG00000025305	+	-0.986808	10.079	0.485324	1	none	1145.11	777.54	1108.03	960.138	997.704	1051.81	0.1	528.201	870.275	612.596
circ_8818	X:54286536|54293347	X	54286536	54293347	exon	ENSSSCG00000022676	-	1.82692	7.61089	0.485409	1	none	245.459	0.1	0.1	0.1	61.4397	250.507	108.751	305.842	336.942	250.511
circ_4793	9:20809498|20812474	9	20809498	20812474	exon	ENSSSCG00000035619	+	1.76085	7.99291	0.485534	1	none	0.1	282.805	0.1	0.1	70.7764	200.426	543.354	278.048	252.732	318.64
circ_0355	1:97447508|97484275	1	97447508	97484275	exon	ENSSSCG00000004505	-	-1.39418	8.73645	0.485551	1	none	0.1	282.805	277.083	1160.15	430.034	275.548	0.1	111.279	421.153	202.02
circ_0137	1:32520013|32522430	1	32520013	32522430	exon	ENSSSCG00000004199	+	-1.06394	9.40368	0.485586	1	none	736.176	1342.95	323.247	0.1	600.618	350.67	173.941	472.611	449.223	361.611
circ_6978	13:200731731|200766047	13	200731731	200766047	exon	ENSSSCG00000012062	+	-0.934974	9.04727	0.486425	1	none	572.603	777.54	230.919	280.111	465.293	701.239	130.481	250.253	112.381	298.588
circ_5358	10:32840622|32843863	10	32840622	32843863	exon	ENSSSCG00000010987	+	-1.09813	8.9694	0.487321	1	none	531.71	424.158	369.41	560.122	471.35	500.914	369.513	0.1	196.591	266.779
circ_2162	3:117952014|117958024	3	117952014	117958024	exon	ENSSSCG00000008600	+	-1.02972	9.63872	0.487374	1	none	0.1	1342.95	692.557	800.132	708.935	250.507	499.894	444.816	533.433	432.163
circ_4211	7:110475343|110495505	7	110475343	110495505	exon	ENSSSCG00000002426	+	-1.2556	8.48775	0.487607	1	none	449.924	282.805	461.738	200.108	348.644	0.1	282.592	278.048	112.381	168.28
circ_4970	9:72161163|72170034	9	72161163	72170034	exon	ENSSSCG00000015313	-	-1.29116	8.33823	0.488665	1	none	286.352	353.482	369.41	240.11	312.338	0.1	239.132	222.458	140.451	150.535
circ_1425	2:114706886|114727393	2	114706886	114727393	exon	ENSSSCG00000014195	+	1.90314	7.07104	0.4894	1	none	0.1	0.1	0.1	160.106	40.1016	0.1	152.211	278.048	252.732	170.773
circ_1748	3:32569056|32577584	3	32569056	32577584	exon	ENSSSCG00000020675	-	-1.02208	11.0098	0.490148	1	none	2331.01	1484.3	1754.32	2120.18	1922.45	0.1	217.402	1612.2	2779.05	1152.19
circ_4979	9:73094595|73102060	9	73094595	73102060	exon	ENSSSCG00000022982	+	-1.20589	9.70836	0.490632	1	none	940.641	848.216	969.54	440.118	799.629	0.1	825.846	750.559	0.1	394.151
circ_3434	6:91559499|91561270	6	91559499	91561270	exon	ENSSSCG00000003627	+	-1.82213	7.43616	0.491509	1	none	286.352	0.1	277.083	200.108	190.911	0.1	108.751	125.176	0.1	58.5318
circ_4300	8:16728875|16755944	8	16728875	16755944	exon	ENSSSCG00000008753	-	-1.56256	8.61371	0.4925	1	none	286.352	706.864	554.065	0.1	386.845	300.588	0.1	0.1	393.082	173.468
circ_6087	12:50206420|50209164	12	50206420	50209164	exon	ENSSSCG00000017877	-	-1.82461	7.52185	0.493778	1	none	286.352	282.805	0.1	200.108	192.341	0.1	108.751	139.074	0.1	62.0061
circ_2982	5:73631382|73653060	5	73631382	73653060	exon	ENSSSCG00000000793	+	1.65309	8.20564	0.494177	1	none	409.031	0.1	0.1	0.1	102.333	300.588	304.322	417.021	449.223	367.789
circ_5820	12:580548|585916	12	580548	585916	exon	ENSSSCG00000017125	-	-0.878799	9.0714	0.494291	1	none	449.924	636.187	323.247	480.119	472.369	375.71	217.402	111.279	589.574	323.491
circ_3999	7:58850363|58868520	7	58850363	58868520	exon	ENSSSCG00000001903	+	-0.724524	10.0813	0.495061	1	none	899.748	989.569	738.721	1080.14	927.045	651.158	630.274	639.38	786.065	676.719
circ_0477	1:127195769|127207695	1	127195769	127207695	exon	ENSSSCG00000023996	-	-1.0046	9.54427	0.496137	1	none	981.535	777.54	646.393	320.113	681.395	375.71	934.497	0.1	336.942	411.812
circ_4562	8:112685624|112686605	8	112685624	112686605	exon	ENSSSCG00000009142	-	-0.998027	9.4002	0.497052	1	none	695.283	424.158	784.884	600.124	626.112	325.629	456.433	639.38	0.1	355.385
circ_6168	12:60373334|60376920	12	60373334	60376920	exon	ENSSSCG00000018049	-	-0.768713	10.0847	0.497228	1	none	981.535	1201.6	507.902	1040.14	932.794	175.385	1347.37	417.021	701.854	660.408
circ_0953	1:253024490|253056412	1	253024490	253056412	exon	ENSSSCG00000005466	-	-0.80183	9.26213	0.497359	1	none	572.603	353.482	646.393	600.124	543.151	550.995	434.703	236.355	252.732	368.696
circ_5291	10:22742781|22748221	10	22742781	22748221	exon	ENSSSCG00000024975	+	-1.68006	8.88553	0.497395	1	none	0.1	706.864	277.083	960.138	486.046	0.1	717.195	0.1	0.1	179.374
circ_7375	14:89065561|89075561	14	89065561	89075561	exon	ENSSSCG00000010380	+	-0.855471	9.0952	0.498214	1	none	449.924	282.805	554.065	680.127	491.731	325.629	152.211	319.74	505.363	325.736
circ_0024	1:7593401|7598966	1	7593401	7598966	exon	ENSSSCG00000004048	+	-1.73406	8.08397	0.498654	1	none	0.1	848.216	0.1	200.108	262.131	0.1	108.751	180.766	112.381	100.499
circ_6478	13:65957292|65967418	13	65957292	65967418	exon	ENSSSCG00000011546	+	-1.63723	7.6199	0.499206	1	none	163.672	424.158	184.755	0.1	193.171	0.1	130.481	69.5869	112.381	78.1371
circ_4476	8:82957079|82957656	8	82957079	82957656	exon	ENSSSCG00000009040	-	-0.760465	9.82547	0.499674	1	none	409.031	1201.6	461.738	1000.14	768.127	325.629	608.544	681.072	589.574	551.205
circ_7733	15:60404225|60414442	15	60404225	60414442	exon	ENSSSCG00000015867	-	-1.50532	8.74215	0.499797	1	none	695.283	0.1	554.065	560.122	452.393	500.914	0.1	222.458	0.1	180.893
circ_0656	1:169551755|169559446	1	169551755	169559446	exon	ENSSSCG00000004979	-	1.94903	7.65658	0.500895	1	none	0.1	0.1	230.919	0.1	57.8047	400.751	326.052	291.945	0.1	254.712
circ_1411	2:105133460|105134798	2	105133460	105134798	exon	ENSSSCG00000014177	-	-0.937898	8.85449	0.501571	1	none	204.566	353.482	831.048	280.111	417.302	200.426	152.211	97.3817	645.714	273.933
circ_4674	8:137747353|137821570	8	137747353	137821570	exon	ENSSSCG00000009256	+	-1.9488	7.74244	0.502641	1	none	286.352	424.158	184.755	0.1	223.841	0.1	0.1	264.15	0.1	66.1126
circ_0064	1:14456953|14476051	1	14456953	14476051	intron	ENSSSCG00000025777	-	-1.69574	8.01795	0.503043	1	none	0.1	424.158	230.919	400.116	263.823	200.426	0.1	0.1	224.661	106.322
circ_3158	6:18549366|18551182	6	18549366	18551182	exon	ENSSSCG00000025417	-	-1.14486	8.73223	0.503124	1	none	368.138	0.1	738.721	560.122	416.77	350.67	152.211	152.971	224.661	220.128
circ_8459	18:4718566|4730946	18	4718566	4730946	exon	ENSSSCG00000016426	-	1.84171	7.04911	0.503541	1	none	163.672	0.1	0.1	0.1	40.9931	0.1	173.941	125.176	393.082	173.075
circ_8522	18:14202813|14226917	18	14202813	14226917	intron	ENSSSCG00000016529	-	1.66394	8.03782	0.504337	1	none	0.1	0.1	0.1	360.114	90.1036	250.507	412.973	375.329	252.732	322.885
circ_5597	11:5503065|5507316	11	5503065	5507316	exon	ENSSSCG00000009319	+	-0.698862	12.3242	0.505542	1	none	6134.07	4099.33	3693.2	3640.25	4391.71	3305.47	3868.07	2293.17	3536.94	3250.91
circ_3579	6:107293705|107295065	6	107293705	107295065	exon	ENSSSCG00000003702	+	-1.56224	8.5915	0.506373	1	none	163.672	1272.27	0.1	0.1	359.037	275.548	260.862	0.1	112.381	162.223
circ_6177	13:1529653|1540269	13	1529653	1540269	exon	ENSSSCG00000011183	-	-1.85928	8.00524	0.50677	1	none	409.031	0.1	415.574	320.113	286.204	0.1	0.1	333.637	0.1	83.4843
circ_2043	3:102243607|102298741	3	102243607	102298741	exon	ENSSSCG00000008488	-	-1.77027	7.59883	0.50697	1	none	0.1	282.805	277.083	240.11	200.024	0.1	87.0206	180.766	0.1	66.9966
circ_5640	11:12858353|12862293	11	12858353	12862293	exon	ENSSSCG00000009359	-	1.91057	7.62656	0.50836	1	none	0.1	0.1	230.919	0.1	57.8047	300.588	0.1	291.945	449.223	260.464
circ_2933	5:67681766|67688990	5	67681766	67688990	exon	ENSSSCG00000029464	-	-0.774648	9.80578	0.50885	1	none	981.535	1484.3	369.41	160.106	748.839	576.036	543.354	500.406	561.504	545.325
circ_5650	11:15719260|15726712	11	15719260	15726712	exon	ENSSSCG00000035658	-	-1.28754	8.81602	0.508994	1	none	695.283	353.482	323.247	400.116	443.032	100.263	0.1	0.1	842.205	235.667
circ_2989	5:77049090|77058522	5	77049090	77058522	intergenic_region	n/a	-	1.67742	7.88023	0.509078	1	none	0.1	0.1	0.1	320.113	80.1032	275.548	130.481	333.637	449.223	297.222
circ_3859	7:20227763|20231951	7	20227763	20231951	exon	ENSSSCG00000001100	+	1.59206	6.86156	0.509821	1	none	163.672	0.1	0.1	0.1	40.9931	250.507	152.211	55.6895	112.381	142.697
circ_2724	5:6185346|6186572	5	6185346	6186572	exon	ENSSSCG00000000039	+	-1.14343	8.72562	0.509881	1	none	613.497	565.511	0.1	400.116	394.806	125.303	456.433	111.279	168.521	215.384
circ_7017	13:206986084|206990757	13	206986084	206990757	exon	ENSSSCG00000039085	+	-0.816413	9.15874	0.511657	1	none	777.069	636.187	369.41	200.108	495.694	425.792	282.592	180.766	505.363	348.628
circ_1883	3:70283524|70295087	3	70283524	70295087	exon	ENSSSCG00000008310	+	1.56365	6.84072	0.512685	1	none	163.672	0.1	0.1	0.1	40.9931	200.426	130.481	111.279	112.381	138.642
circ_4816	9:26899161|26905802	9	26899161	26905802	exon	ENSSSCG00000014960	+	-1.53675	8.5905	0.512881	1	none	0.1	1130.92	0.1	320.113	362.809	100.263	0.1	389.227	140.451	157.51
circ_1224	2:62312200|62313757	2	62312200	62313757	exon	ENSSSCG00000022227	+	-0.939456	8.70657	0.513193	1	none	531.71	282.805	230.919	480.119	381.389	300.588	87.0206	278.048	280.802	236.615
circ_2636	4:122253260|122285360	4	122253260	122285360	exon	ENSSSCG00000039854	-	0.771045	11.6931	0.515684	1	none	1635.82	1130.92	1985.14	2080.18	1708.02	2604.33	9278.88	305.842	1487.82	3419.22
circ_7508	14:125438861|125448835	14	125438861	125448835	exon	ENSSSCG00000010654	+	-0.937659	9.68295	0.515915	1	none	817.962	706.864	692.557	760.13	744.378	701.239	0.1	305.842	926.416	483.399
circ_7684	15:48094739|48096210	15	48094739	48096210	exon	ENSSSCG00000015815	+	1.87506	7.38963	0.516171	1	none	204.566	0.1	0.1	0.1	51.2164	0.1	195.671	486.508	140.451	205.683
circ_7051	14:9306169|9317826	14	9306169	9317826	exon	ENSSSCG00000009650	+	-1.60976	8.3001	0.516472	1	none	368.138	848.216	0.1	0.1	304.139	275.548	173.941	55.6895	0.1	126.32
circ_0668	1:175244214|175246746	1	175244214	175246746	exon	ENSSSCG00000027765	+	1.61936	8.00439	0.518399	1	none	0.1	0.1	0.1	360.114	90.1036	275.548	173.941	472.611	336.942	314.76
circ_1243	2:70827334|70836232	2	70827334	70836232	exon	ENSSSCG00000013602	-	-1.43643	8.12586	0.518885	1	none	654.39	0.1	230.919	280.111	291.38	0.1	173.941	125.176	196.591	123.952
circ_1937	3:80371236|80390801	3	80371236	80390801	exon	ENSSSCG00000008382	+	1.63062	7.20425	0.519122	1	none	204.566	0.1	0.1	0.1	51.2164	200.426	108.751	125.176	308.872	185.806
circ_8668	18:54348426|54404485	18	54348426	54404485	exon	ENSSSCG00000016769	-	-0.752732	9.35291	0.519863	1	none	899.748	565.511	277.083	520.121	565.616	475.873	391.243	278.048	477.293	405.614
circ_0335	1:94314527|94315177	1	94314527	94315177	intergenic_region	n/a	+	-1.04109	8.89716	0.52034	1	none	204.566	565.511	369.41	600.124	434.903	350.67	217.402	0.1	505.363	268.384
circ_4765	9:17351072|17398149	9	17351072	17398149	exon	ENSSSCG00000014902	+	-1.10549	8.69784	0.520598	1	none	163.672	282.805	600.229	520.121	391.707	0.1	239.132	125.176	533.433	224.46
circ_7734	15:60405553|60414442	15	60405553	60414442	exon	ENSSSCG00000015867	-	-0.727053	9.50264	0.520612	1	none	899.748	353.482	600.229	680.127	633.397	400.751	412.973	458.714	533.433	451.468
circ_8608	18:38309526|38324769	18	38309526	38324769	exon	ENSSSCG00000027389	+	-1.65993	7.8728	0.520889	1	none	0.1	353.482	277.083	320.113	237.694	0.1	195.671	152.971	0.1	87.2106
circ_3783	6:166971305|167000612	6	166971305	167000612	exon	ENSSSCG00000036909	+	1.73389	6.96703	0.523505	1	none	163.672	0.1	0.1	0.1	40.9931	275.548	195.671	139.074	0.1	152.598
circ_7258	14:56073932|56077868	14	56073932	56077868	exon	ENSSSCG00000010156	+	-1.3571	8.34962	0.524386	1	none	409.031	0.1	369.41	560.122	334.666	275.548	173.941	139.074	0.1	147.166
circ_2061	3:103704319|103773127	3	103704319	103773127	exon	ENSSSCG00000008504	-	-1.22426	9.13724	0.524689	1	none	0.1	1696.33	0.1	280.111	494.161	525.955	87.0206	278.048	224.661	278.921
circ_3295	6:54200798|54201346	6	54200798	54201346	exon	ENSSSCG00000003150	+	-1.01136	9.01102	0.524732	1	none	286.352	636.187	461.738	480.119	466.099	325.629	195.671	555.995	0.1	269.349
circ_4743	9:12093564|12106836	9	12093564	12106836	exon	ENSSSCG00000014881	-	-1.61338	8.00176	0.525009	1	none	409.031	0.1	369.41	320.113	274.664	0.1	239.132	152.971	0.1	98.0757
circ_6849	13:148522545|148534946	13	148522545	148534946	exon	ENSSSCG00000011933	-	1.50181	8.37759	0.525162	1	none	0.1	424.158	0.1	0.1	106.115	275.548	412.973	305.842	645.714	410.019
circ_4830	9:33731308|33735453	9	33731308	33735453	exon	ENSSSCG00000033937	+	-1.17641	8.45244	0.526642	1	none	572.603	565.511	0.1	160.106	324.58	225.466	87.0206	222.458	168.521	175.867
circ_5557	11:675689|683082	11	675689	683082	exon	ENSSSCG00000021814	+	-1.21414	8.29886	0.526775	1	none	613.497	353.482	230.919	0.1	299.499	200.426	108.751	194.663	112.381	154.055
circ_4392	8:55255572|55261626	8	55255572	55261626	exon	ENSSSCG00000022283	+	-1.57825	8.16827	0.527849	1	none	0.1	848.216	0.1	240.11	272.132	125.303	0.1	111.279	252.732	122.354
circ_1373	2:90580651|90594124	2	90580651	90594124	exon	ENSSSCG00000025210	+	-1.14475	8.55543	0.527942	1	none	817.962	0.1	461.738	200.108	369.977	100.263	87.0206	347.535	224.661	189.87
circ_7235	14:55105293|55105756	14	55105293	55105756	exon	ENSSSCG00000010148	+	1.75978	7.96834	0.529267	1	none	327.245	0.1	0.1	0.1	81.8862	350.67	630.274	250.253	0.1	307.824
circ_5626	11:11156485|11181394	11	11156485	11181394	exon	ENSSSCG00000034348	+	-1.17392	8.37051	0.530035	1	none	0.1	424.158	369.41	440.118	308.447	150.344	130.481	166.869	224.661	168.089
circ_4819	9:27836847|27837513	9	27836847	27837513	exon	ENSSSCG00000014969	+	1.32733	9.02881	0.530206	1	none	858.855	0.1	0.1	0.1	214.789	576.036	608.544	486.508	814.135	621.306
circ_2641	4:122384622|122384926	4	122384622	122384926	intron	ENSSSCG00000006885	+	-1.07819	8.67932	0.530645	1	none	286.352	282.805	646.393	320.113	383.916	125.303	0.1	472.611	252.732	212.687
circ_4091	7:78055271|78056399	7	78055271	78056399	exon	ENSSSCG00000023857	-	-0.673663	10.2889	0.530792	1	none	1104.21	1484.3	738.721	840.134	1041.84	876.524	412.973	972.917	926.416	797.207
circ_3117	6:2564305|2574166	6	2564305	2574166	exon	ENSSSCG00000002660	+	-1.04042	8.91629	0.53117	1	none	204.566	0.1	415.574	1240.15	465.097	375.71	173.941	125.176	393.082	266.978
circ_3341	6:70578482|70586855	6	70578482	70586855	exon	ENSSSCG00000003401	+	1.76373	7.30426	0.532186	1	none	204.566	0.1	0.1	0.1	51.2164	0.1	347.782	166.869	280.802	198.888
circ_0630	1:166036953|166044981	1	166036953	166044981	exon	ENSSSCG00000004958	+	0.891318	10.0859	0.533023	1	none	1349.57	0.1	323.247	520.121	548.26	1327.26	782.386	1014.61	1600.1	1181.09
circ_0444	1:119735151|119740313	1	119735151	119740313	exon	ENSSSCG00000004624	-	-1.42988	8.54545	0.533117	1	none	654.39	0.1	461.738	440.118	389.086	0.1	0.1	236.355	449.223	171.445
circ_6900	13:165883078|165891486	13	165883078	165891486	exon	ENSSSCG00000027571	-	1.43061	8.51482	0.534644	1	none	409.031	0.1	0.1	160.106	142.334	626.117	0.1	555.995	589.574	442.947
circ_8706	AEMK02000452.1:2035285|2045203	AEMK02000452.1	2035285	2045203	exon	ENSSSCG00000021669	+	1.5504	8.02144	0.536554	1	none	0.1	0.1	369.41	0.1	92.4276	375.71	499.894	166.869	224.661	316.783
circ_8717	AEMK02000452.1:3325019|3327814	AEMK02000452.1	3325019	3327814	exon	ENSSSCG00000031710	-	-1.30504	8.41295	0.537326	1	none	490.817	565.511	0.1	240.11	324.134	150.344	0.1	152.971	365.012	167.107
circ_8777	X:28437952|28486118	X	28437952	28486118	exon	ENSSSCG00000028148	-	-1.52374	8.12545	0.538584	1	none	490.817	353.482	277.083	0.1	280.37	325.629	0.1	0.1	168.521	123.588
circ_2265	4:28981119|29068902	4	28981119	29068902	intergenic_region	n/a	-	1.72287	7.16678	0.538791	1	none	0.1	0.1	184.755	0.1	46.2638	0.1	108.751	111.279	533.433	188.391
circ_3879	7:28639544|28653086	7	28639544	28653086	exon	ENSSSCG00000029539	+	-1.02902	8.77095	0.539597	1	none	204.566	565.511	369.41	440.118	394.901	450.832	326.052	152.971	0.1	232.489
circ_3266	6:45903456|45907174	6	45903456	45907174	exon	ENSSSCG00000029170	+	1.64169	6.89813	0.539653	1	none	163.672	0.1	0.1	0.1	40.9931	250.507	0.1	194.663	140.451	146.43
circ_0152	1:36964151|36994867	1	36964151	36994867	exon	ENSSSCG00000004220	-	-0.690702	9.66505	0.540174	1	none	368.138	777.54	831.048	760.13	684.214	701.239	304.322	611.585	421.153	509.575
circ_7763	15:66664434|66683291	15	66664434	66683291	exon	ENSSSCG00000015883	+	-1.08009	8.65885	0.541512	1	none	204.566	848.216	369.41	0.1	355.573	150.344	369.513	111.279	224.661	213.949
circ_8236	16:69126081|69133446	16	69126081	69133446	exon	ENSSSCG00000017073	+	-1.11526	11.9221	0.541774	1	none	2862.62	6502.33	4754.97	0.1	3530	3230.35	0.1	2154.19	2863.26	2061.98
circ_3447	6:92121987|92130264	6	92121987	92130264	exon	ENSSSCG00000003630	+	1.63389	6.86702	0.542211	1	none	0.1	0.1	0.1	160.106	40.1016	275.548	130.481	152.971	0.1	139.775
circ_7702	15:54405977|54411041	15	54405977	54411041	exon	ENSSSCG00000015844	+	-1.51772	8.1146	0.542739	1	none	0.1	494.835	230.919	360.114	271.492	250.507	217.402	0.1	0.1	117.027
circ_2501	4:93738637|93750841	4	93738637	93750841	exon	ENSSSCG00000006487	+	-1.07397	10.1926	0.543053	1	none	858.855	0.1	2816.09	840.134	1128.79	801.402	1151.8	472.611	0.1	606.478
circ_8782	X:36388349|36405619	X	36388349	36405619	exon	ENSSSCG00000012250	-	-1.39907	8.06157	0.543369	1	none	163.672	636.187	0.1	200.108	250.017	275.548	87.0206	111.279	0.1	118.487
circ_5401	10:43523156|43524659	10	43523156	43524659	exon	ENSSSCG00000011033	+	1.71575	7.24244	0.543597	1	none	0.1	0.1	0.1	200.108	50.102	400.751	87.0206	250.253	0.1	184.531
circ_5262	10:16560321|16607933	10	16560321	16607933	exon	ENSSSCG00000010872	-	-0.893677	9.68223	0.544823	1	none	695.283	706.864	230.919	1320.15	738.305	0.1	326.052	708.866	870.275	476.324
circ_3575	6:106936502|106994788	6	106936502	106994788	exon	ENSSSCG00000025478	+	-0.742612	9.21295	0.544904	1	none	286.352	494.835	461.738	800.132	510.764	626.117	434.703	180.766	224.661	366.562
circ_3547	6:106060673|106078157	6	106060673	106078157	exon	ENSSSCG00000025653	+	-1.52533	8.06571	0.54607	1	none	368.138	282.805	0.1	440.118	272.79	0.1	130.481	291.945	0.1	105.656
circ_1587	2:149795386|149799967	2	149795386	149799967	exon	ENSSSCG00000014428	-	-1.59981	7.48479	0.546424	1	none	204.566	0.1	277.083	280.111	190.465	125.303	0.1	152.971	0.1	69.6187
circ_3346	6:73137415|73166221	6	73137415	73166221	intergenic_region	n/a	+	1.54399	7.83013	0.546791	1	none	0.1	282.805	0.1	0.1	70.7764	375.71	304.322	111.279	336.942	282.063
circ_3500	6:98742427|98774966	6	98742427	98774966	exon	ENSSSCG00000003682	-	-1.01385	8.79574	0.546802	1	none	368.138	0.1	646.393	680.127	423.69	300.588	260.862	278.048	112.381	237.97
circ_8896	X:101525185|101536227	X	101525185	101536227	exon	ENSSSCG00000012642	+	1.3411	8.7282	0.547024	1	none	490.817	0.1	0.1	200.108	172.781	626.117	0.1	806.148	561.504	498.467
circ_8201	16:47810330|47817069	16	47810330	47817069	exon	ENSSSCG00000016968	+	-1.32622	8.22479	0.547394	1	none	613.497	353.482	0.1	200.108	291.797	0.1	326.052	111.279	112.381	137.453
circ_3377	6:80068941|80087801	6	80068941	80087801	exon	ENSSSCG00000003520	+	-1.22877	8.55025	0.54774	1	none	327.245	565.511	507.902	0.1	350.189	275.548	217.402	222.458	0.1	178.877
circ_0519	1:130268080|130275035	1	130268080	130275035	exon	ENSSSCG00000004753	+	-1.12051	8.40001	0.548006	1	none	0.1	282.805	738.721	240.11	315.434	150.344	195.671	180.766	168.521	173.826
circ_6627	13:99987011|100035111	13	99987011	100035111	exon	ENSSSCG00000011733	-	-1.22853	8.60148	0.549137	1	none	163.672	989.569	0.1	240.11	348.363	250.507	0.1	125.176	421.153	199.234
circ_5112	9:118068519|118083148	9	118068519	118083148	exon	ENSSSCG00000015509	-	-1.49949	8.06307	0.549836	1	none	409.031	0.1	277.083	440.118	281.583	250.507	0.1	194.663	0.1	111.343
circ_1611	3:4303785|4308978	3	4303785	4308978	exon	ENSSSCG00000021285	-	-0.958992	8.91519	0.550238	1	none	327.245	494.835	554.065	360.114	434.065	350.67	478.163	222.458	0.1	262.848
circ_1523	2:136907206|136920524	2	136907206	136920524	exon	ENSSSCG00000014304	+	-1.26443	8.36375	0.550485	1	none	572.603	0.1	277.083	480.119	332.476	0.1	173.941	208.561	252.732	158.833
circ_3109	6:1051422|1057079	6	1051422	1057079	exon	ENSSSCG00000035967	-	-0.729457	9.17366	0.550507	1	none	736.176	494.835	507.902	240.11	494.755	300.588	282.592	472.611	365.012	355.201
circ_3064	5:94368661|94375527	5	94368661	94375527	exon	ENSSSCG00000000927	-	-1.32128	8.17387	0.550519	1	none	449.924	424.158	230.919	0.1	276.275	275.548	130.481	125.176	0.1	132.826
circ_8648	18:52417988|52495626	18	52417988	52495626	exon	ENSSSCG00000016763	+	1.57072	7.62711	0.550625	1	none	0.1	0.1	277.083	0.1	69.3457	100.263	173.941	375.329	308.872	239.601
circ_7815	15:77251049|77283482	15	77251049	77283482	exon	ENSSSCG00000015944	-	-0.847638	10.7577	0.552139	1	none	1717.61	1837.69	1523.51	1000.14	1519.74	1227.09	847.576	0.1	2217.64	1073.1
circ_5110	9:118058399|118083148	9	118058399	118083148	exon	ENSSSCG00000015509	-	-1.07351	8.43958	0.553337	1	none	449.924	282.805	323.247	240.11	324.021	200.426	0.1	166.869	393.082	190.119
circ_2509	4:94313136|94324938	4	94313136	94324938	exon	ENSSSCG00000006508	+	-0.802254	8.85097	0.55338	1	none	327.245	565.511	369.41	320.113	395.57	150.344	391.243	347.535	196.591	271.428
circ_8036	15:137824300|137825447	15	137824300	137825447	exon	ENSSSCG00000016338	-	-0.893047	9.52292	0.554443	1	none	0.1	1130.92	692.557	720.129	635.927	475.873	239.132	764.456	168.521	411.995
circ_7845	15:88482354|88486742	15	88482354	88486742	exon	ENSSSCG00000016019	-	-0.982909	8.85116	0.554591	1	none	449.924	848.216	0.1	320.113	404.588	425.792	260.862	166.869	168.521	255.511
circ_2946	5:68310430|68321820	5	68310430	68321820	exon	ENSSSCG00000000755	+	1.71487	7.49976	0.554773	1	none	0.1	0.1	0.1	240.11	60.1024	0.1	499.894	264.15	112.381	219.131
circ_2243	4:14638092|14638411	4	14638092	14638411	exon	ENSSSCG00000005969	+	-1.31457	8.12958	0.555065	1	none	204.566	494.835	0.1	360.114	264.904	175.385	108.751	222.458	0.1	126.673
circ_2595	4:111245266|111251135	4	111245266	111251135	exon	ENSSSCG00000006845	-	0.855231	12.1358	0.556146	1	none	3107.98	0.1	3831.69	2240.19	2294.99	5734.42	3455.19	4919.77	5108.87	4804.56
circ_0453	1:121217326|121230821	1	121217326	121230821	exon	ENSSSCG00000004636	+	-0.62436	11.6762	0.556242	1	none	3148.87	3604.6	2446.78	1600.16	2700.1	2504.17	1108.34	2320.96	2638.7	2143.04
circ_5582	11:3208399|3208876	11	3208399	3208876	exon	ENSSSCG00000035119	-	-1.49164	8.03382	0.557102	1	none	286.352	0.1	646.393	160.106	273.238	150.344	0.1	278.048	0.1	107.148
circ_4148	7:90698518|90794467	7	90698518	90794467	exon	ENSSSCG00000002285	+	-0.980401	8.85053	0.557836	1	none	163.672	848.216	277.083	320.113	402.271	200.426	565.084	222.458	0.1	247.017
circ_4784	9:20130905|20139090	9	20130905	20139090	exon	ENSSSCG00000014915	+	1.39261	7.68379	0.558361	1	none	163.672	0.1	0.1	160.106	80.9947	100.263	326.052	97.3817	477.293	250.247
circ_5169	9:130326633|130384896	9	130326633	130384896	exon	ENSSSCG00000015586	-	-0.625744	10.1214	0.558529	1	none	695.283	1060.25	1292.69	640.126	922.085	951.646	652.005	597.687	701.854	725.798
circ_4242	7:117718801|117724022	7	117718801	117724022	exon	ENSSSCG00000002505	+	-0.926335	9.05524	0.558581	1	none	449.924	565.511	600.229	280.111	473.944	726.28	304.322	166.869	0.1	299.393
circ_3615	6:110753545|110758296	6	110753545	110758296	exon	ENSSSCG00000003716	-	1.52277	7.76517	0.559255	1	none	0.1	0.1	0.1	320.113	80.1032	100.263	565.084	250.253	112.381	256.995
circ_1893	3:72262638|72270592	3	72262638	72270592	exon	ENSSSCG00000023409	+	-0.814267	8.74947	0.559546	1	none	286.352	282.805	507.902	440.118	379.294	200.426	304.322	333.637	168.521	251.726
circ_6871	13:157615688|157628266	13	157615688	157628266	exon	ENSSSCG00000021791	+	1.55872	6.83705	0.559692	1	none	163.672	0.1	0.1	0.1	40.9931	325.629	152.211	69.5869	0.1	136.882
circ_2284	4:31964422|31972249	4	31964422	31972249	intron	ENSSSCG00000006038	-	-1.5566	7.57555	0.560001	1	none	0.1	282.805	0.1	480.119	190.781	125.303	0.1	83.4843	112.381	80.3171
circ_0120	1:22891664|22901667	1	22891664	22901667	exon	ENSSSCG00000004140	-	1.50628	7.77874	0.560112	1	none	327.245	0.1	0.1	0.1	81.8862	325.629	87.0206	319.74	336.942	267.333
circ_1196	2:48891637|48894542	2	48891637	48894542	exon	ENSSSCG00000020720	+	1.54234	6.79988	0.56119	1	none	0.1	0.1	0.1	160.106	40.1016	0.1	87.0206	152.971	308.872	137.241
circ_1369	2:89359613|89384364	2	89359613	89384364	exon	ENSSSCG00000014126	+	-1.09884	8.90754	0.562738	1	none	286.352	565.511	600.229	320.113	443.051	300.588	0.1	653.277	0.1	238.516
circ_2665	4:124722046|124744355	4	124722046	124744355	exon	ENSSSCG00000006903	-	-1.29395	8.71922	0.563254	1	none	0.1	636.187	600.229	360.114	399.158	325.629	0.1	0.1	533.433	214.816
circ_2885	5:51444401|51448377	5	51444401	51448377	exon	ENSSSCG00000034733	-	-0.665159	9.50345	0.563496	1	none	1022.43	636.187	507.902	280.111	611.657	550.995	543.354	291.945	477.293	465.897
circ_5811	11:78382356|78383968	11	78382356	78383968	exon	ENSSSCG00000037561	+	0.870482	9.21765	0.563625	1	none	409.031	282.805	461.738	0.1	288.419	751.321	499.894	875.635	365.012	622.965
circ_4782	9:19905675|19913189	9	19905675	19913189	exon	ENSSSCG00000014913	-	-0.612528	10.1542	0.564651	1	none	858.855	777.54	1061.87	1120.14	954.602	626.117	804.116	986.814	505.363	730.603
circ_7194	14:45490289|45490796	14	45490289	45490796	exon	ENSSSCG00000009968	-	-0.607838	10.5199	0.565459	1	none	1635.82	989.569	1061.87	1240.15	1231.85	951.646	673.735	1334.25	842.205	950.459
circ_0870	1:228980934|229026540	1	228980934	229026540	exon	ENSSSCG00000023520	+	1.47934	7.35091	0.565635	1	none	245.459	0.1	0.1	0.1	61.4397	175.385	173.941	139.074	308.872	199.318
circ_2013	3:98047438|98064327	3	98047438	98064327	exon	ENSSSCG00000008467	-	-0.606074	11.2847	0.566209	1	none	1962.97	2332.42	2585.27	1360.15	2060.2	1427.42	2064.46	1153.58	1936.94	1645.6
circ_4893	9:44278271|44279060	9	44278271	44279060	exon	ENSSSCG00000015071	-	-1.4109	8.30777	0.567453	1	none	0.1	989.569	0.1	160.106	287.469	175.385	0.1	83.4843	336.942	148.978
circ_3614	6:110092102|110094448	6	110092102	110094448	intron	ENSSSCG00000003715	-	1.38426	6.91896	0.567884	1	none	0.1	0.1	184.755	0.1	46.2638	100.263	173.941	125.176	168.521	141.975
circ_6543	13:77417167|77431049	13	77417167	77431049	exon	ENSSSCG00000011652	-	1.64415	7.68167	0.568688	1	none	0.1	0.1	277.083	0.1	69.3457	200.426	369.513	403.124	0.1	243.291
circ_8524	18:14212354|14243823	18	14212354	14243823	exon	ENSSSCG00000016529	-	-1.35768	7.37639	0.568757	1	none	204.566	0.1	230.919	240.11	168.924	125.303	87.0206	83.4843	0.1	73.9771
circ_5915	12:20126112|20136260	12	20126112	20136260	exon	ENSSSCG00000017382	+	1.58359	7.16943	0.56877	1	none	204.566	0.1	0.1	0.1	51.2164	350.67	173.941	0.1	196.591	180.326
circ_8722	AEMK02000510.1:631357|631791	AEMK02000510.1	631357	631791	exon	ENSSSCG00000038870	-	-0.657209	9.36651	0.568909	1	none	572.603	706.864	554.065	360.114	548.412	500.914	434.703	430.919	308.872	418.852
circ_7556	14:134280157|134282673	14	134280157	134282673	exon	ENSSSCG00000010738	+	-0.611011	10.1636	0.570129	1	none	899.748	989.569	646.393	1280.15	953.965	500.914	977.957	417.021	1150.98	761.717
circ_7212	14:49380314|49424492	14	49380314	49424492	exon	ENSSSCG00000010053	+	-1.31765	7.28869	0.570158	1	none	286.352	0.1	184.755	160.106	157.828	100.263	0.1	83.4843	112.381	74.0569
circ_5868	12:14533441|14538259	12	14533441	14538259	exon	ENSSSCG00000028925	-	-1.28119	8.09022	0.570178	1	none	449.924	424.158	0.1	160.106	258.572	0.1	130.481	97.3817	308.872	134.209
circ_0509	1:129659979|129662208	1	129659979	129662208	exon	ENSSSCG00000004739	-	-1.3213	7.84889	0.570656	1	none	204.566	424.158	0.1	240.11	217.233	175.385	152.211	0.1	112.381	110.019
circ_3056	5:88253163|88273584	5	88253163	88273584	exon	ENSSSCG00000000902	+	-0.599888	10.5941	0.570945	1	none	1513.14	706.864	1523.51	1480.16	1305.92	976.687	652.005	1250.86	1179.05	1014.65
circ_5305	10:24770316|24779098	10	24770316	24779098	exon	ENSSSCG00000010928	-	1.57424	7.16245	0.5714	1	none	204.566	0.1	0.1	0.1	51.2164	250.507	217.402	208.561	0.1	169.142
circ_4317	8:29513969|29561547	8	29513969	29561547	exon	ENSSSCG00000028983	+	-1.37973	8.35003	0.571789	1	none	0.1	777.54	0.1	440.118	304.464	375.71	87.0206	125.176	0.1	147.002
circ_4498	8:87643220|87644581	8	87643220	87644581	exon	ENSSSCG00000009061	-	1.33684	8.34885	0.571804	1	none	531.71	0.1	0.1	0.1	133.003	325.629	391.243	347.535	477.293	385.425
circ_4233	7:114673750|114675741	7	114673750	114675741	exon	ENSSSCG00000002461	-	-0.807128	9.97061	0.572146	1	none	613.497	1201.6	646.393	1000.14	865.407	726.28	1043.15	569.893	0.1	584.855
circ_3178	6:28711467|28714979	6	28711467	28714979	exon	ENSSSCG00000029578	+	-0.898953	9.04124	0.572819	1	none	0.1	494.835	461.738	920.137	469.202	375.71	260.862	152.971	449.223	309.692
circ_4771	9:19852498|19861801	9	19852498	19861801	exon	ENSSSCG00000014913	-	1.42847	7.88983	0.573143	1	none	368.138	0.1	0.1	0.1	92.1095	175.385	434.703	236.355	280.802	281.811
circ_7038	14:6745390|6771753	14	6745390	6771753	exon	ENSSSCG00000032622	+	1.43996	7.29698	0.573185	1	none	0.1	0.1	0.1	240.11	60.1024	300.588	173.941	111.279	168.521	188.582
circ_7905	15:104588586|104600168	15	104588586	104600168	exon	ENSSSCG00000039654	+	1.39356	7.03184	0.573418	1	none	204.566	0.1	0.1	0.1	51.2164	175.385	173.941	125.176	140.451	153.738
circ_2702	5:2675422|2692132	5	2675422	2692132	exon	ENSSSCG00000000955	-	-0.812084	10.3596	0.573419	1	none	0.1	1484.3	1846.65	1200.15	1132.8	676.199	565.084	1000.71	898.346	785.085
circ_4095	7:80343073|80346071	7	80343073	80346071	exon	ENSSSCG00000002245	+	-1.09275	8.21741	0.573431	1	none	245.459	282.805	415.574	160.106	275.986	100.263	391.243	111.279	0.1	150.721
circ_7334	14:75895155|75897301	14	75895155	75897301	exon	ENSSSCG00000010292	-	-0.747586	8.99593	0.573686	1	none	286.352	777.54	277.083	360.114	425.272	500.914	152.211	417.021	168.521	309.667
circ_1649	3:10962194|10962666	3	10962194	10962666	exon	ENSSSCG00000007713	+	1.62079	7.40563	0.574082	1	none	0.1	0.1	230.919	0.1	57.8047	200.426	456.433	152.971	0.1	202.482
circ_0476	1:127195769|127196307	1	127195769	127196307	exon	ENSSSCG00000023996	-	1.46944	7.53664	0.575161	1	none	0.1	0.1	0.1	280.111	70.1028	200.426	347.782	97.3817	252.732	224.58
circ_1259	2:73841767|73858570	2	73841767	73858570	exon	ENSSSCG00000024570	-	1.47191	6.74898	0.575859	1	none	0.1	0.1	0.1	160.106	40.1016	250.507	108.751	0.1	168.521	131.97
circ_6384	13:38452833|38490204	13	38452833	38490204	exon	ENSSSCG00000021439	+	1.42836	7.31412	0.575998	1	none	245.459	0.1	0.1	0.1	61.4397	175.385	260.862	125.176	196.591	189.504
circ_6601	13:91368437|91378095	13	91368437	91378095	exon	ENSSSCG00000011714	+	-0.836842	9.47463	0.576102	1	none	490.817	989.569	369.41	600.124	612.48	626.117	173.941	0.1	982.556	445.679
circ_3628	6:115954027|115957402	6	115954027	115957402	exon	ENSSSCG00000003730	+	-0.604758	10.1594	0.576678	1	none	981.535	1484.3	646.393	600.124	928.089	976.687	934.497	472.611	617.644	750.36
circ_7230	14:54538644|54541433	14	54538644	54541433	intergenic_region	n/a	-	1.59467	7.38628	0.577743	1	none	0.1	0.1	230.919	0.1	57.8047	200.426	0.1	361.432	252.732	203.672
circ_6167	12:60370050|60376920	12	60370050	60376920	exon	ENSSSCG00000018049	-	0.843839	9.17838	0.577767	1	none	409.031	0.1	415.574	360.114	296.205	576.036	1043.15	347.535	477.293	611.003
circ_0598	1:161909790|161924707	1	161909790	161924707	exon	ENSSSCG00000034704	-	-0.823942	9.56154	0.578055	1	none	1186	989.569	0.1	440.118	653.947	525.955	434.703	486.508	336.942	446.027
circ_4395	8:55297984|55298812	8	55297984	55298812	exon	ENSSSCG00000022283	+	-0.808098	8.65291	0.578085	1	none	163.672	353.482	600.229	280.111	349.374	325.629	195.671	194.663	252.732	242.174
circ_6037	12:42750233|42762928	12	42750233	42762928	exon	ENSSSCG00000017735	-	-1.03583	9.0623	0.578356	1	none	899.748	636.187	415.574	0.1	487.902	400.751	565.084	0.1	196.591	290.632
circ_4373	8:43732762|43739096	8	43732762	43739096	exon	ENSSSCG00000008857	-	1.6075	7.63799	0.578412	1	none	0.1	0.1	0.1	280.111	70.1028	0.1	521.624	125.176	336.942	245.961
circ_5390	10:42468077|42490463	10	42468077	42490463	exon	ENSSSCG00000011026	-	-0.599554	10.3264	0.579198	1	none	1186	1130.92	1246.52	680.127	1060.89	1001.73	1369.1	500.406	477.293	837.132
circ_5587	11:4104218|4118265	11	4104218	4118265	exon	ENSSSCG00000009298	+	1.60771	7.63811	0.579587	1	none	0.1	0.1	0.1	280.111	70.1028	150.344	586.814	208.561	0.1	236.455
circ_3678	6:145641251|145648732	6	145641251	145648732	exon	ENSSSCG00000030423	-	1.45305	7.52474	0.579789	1	none	0.1	0.1	0.1	280.111	70.1028	200.426	108.751	361.432	196.591	216.8
circ_4439	8:73258405|73262907	8	73258405	73262907	exon	ENSSSCG00000008989	-	1.08654	8.63228	0.580928	1	none	490.817	0.1	0.1	240.11	182.782	500.914	478.163	444.816	336.942	440.209
circ_5352	10:32800584|32819154	10	32800584	32819154	exon	ENSSSCG00000010987	+	1.58036	7.39925	0.581467	1	none	0.1	0.1	0.1	240.11	60.1024	0.1	347.782	264.15	196.591	202.156
circ_1760	3:38413987|38414699	3	38413987	38414699	exon	ENSSSCG00000007951	+	-0.750248	8.8222	0.581833	1	none	327.245	282.805	600.229	360.114	392.598	150.344	369.513	347.535	224.661	273.013
circ_2986	5:76839521|76857881	5	76839521	76857881	exon	ENSSSCG00000000806	-	0.788083	9.69175	0.581899	1	none	736.176	0.1	600.229	400.116	434.155	676.199	1195.26	778.353	786.065	858.969
circ_1554	2:141219340|141222143	2	141219340	141222143	exon	ENSSSCG00000014343	+	-0.784596	10.7859	0.582174	1	none	1267.79	1484.3	2077.47	1320.15	1537.43	1252.13	1043.15	1820.66	0.1	1029.01
circ_0813	1:215371012|215389275	1	215371012	215389275	exon	ENSSSCG00000005198	-	1.57523	7.37188	0.582249	1	none	0.1	0.1	230.919	0.1	57.8047	225.466	260.862	291.945	0.1	194.593
circ_5966	12:32060091|32067455	12	32060091	32067455	exon	ENSSSCG00000017608	+	1.57314	7.41945	0.582809	1	none	245.459	0.1	0.1	0.1	61.4397	325.629	0.1	333.637	168.521	206.972
circ_8494	18:9651790|9652810	18	9651790	9652810	exon	ENSSSCG00000016501	+	-1.38649	8.06563	0.582975	1	none	449.924	0.1	646.393	0.1	274.129	200.426	0.1	125.176	168.521	123.556
circ_7877	15:96002500|96013455	15	96002500	96013455	exon	ENSSSCG00000016061	+	1.4414	6.72712	0.583296	1	none	0.1	0.1	0.1	160.106	40.1016	125.303	217.402	0.1	168.521	127.832
circ_7466	14:112711277|112712035	14	112711277	112712035	exon	ENSSSCG00000010566	-	1.48596	6.99177	0.583315	1	none	0.1	0.1	184.755	0.1	46.2638	200.426	152.211	0.1	280.802	158.385
circ_4181	7:96347125|96353198	7	96347125	96353198	exon	ENSSSCG00000002337	-	1.3759	7.97651	0.584079	1	none	0.1	0.1	0.1	400.116	100.104	150.344	412.973	333.637	280.802	294.439
circ_0040	1:12041132|12043885	1	12041132	12043885	exon	ENSSSCG00000004070	-	1.21517	8.10524	0.584251	1	none	286.352	0.1	184.755	0.1	117.827	175.385	108.751	430.919	561.504	319.139
circ_6133	12:59273100|59296987	12	59273100	59296987	intergenic_region	n/a	+	-0.796043	9.57207	0.586094	1	none	490.817	0.1	1108.03	1160.15	689.774	475.873	412.973	444.816	505.363	459.756
circ_1341	2:87745803|87760449	2	87745803	87760449	exon	ENSSSCG00000038535	-	-1.39649	7.95449	0.586728	1	none	449.924	494.835	0.1	0.1	236.24	125.303	0.1	180.766	140.451	111.655
circ_1535	2:138308109|138308679	2	138308109	138308679	exon	ENSSSCG00000014319	+	0.994152	9.04164	0.587393	1	none	695.283	0.1	0.1	320.113	253.899	450.832	565.084	667.174	617.644	575.184
circ_7705	15:54488295|54497470	15	54488295	54497470	exon	ENSSSCG00000015845	+	1.42932	6.74371	0.587509	1	none	163.672	0.1	0.1	0.1	40.9931	0.1	130.481	152.971	224.661	127.053
circ_4021	7:62714874|62737351	7	62714874	62737351	exon	ENSSSCG00000039714	-	-0.916423	8.71043	0.588506	1	none	368.138	424.158	184.755	520.121	374.293	250.507	0.1	417.021	280.802	237.108
circ_1016	1:266986661|267028781	1	266986661	267028781	exon	ENSSSCG00000036926	+	-1.42798	7.61501	0.588621	1	none	245.459	0.1	323.247	240.11	202.229	0.1	130.481	194.663	0.1	81.3361
circ_1610	3:4288138|4308978	3	4288138	4308978	exon	ENSSSCG00000021285	-	-0.922144	8.6433	0.589777	1	none	286.352	353.482	277.083	520.121	359.259	0.1	260.862	236.355	421.153	229.617
circ_2592	4:111084473|111090334	4	111084473	111090334	exon	ENSSSCG00000006841	+	1.36636	7.26987	0.590422	1	none	245.459	0.1	0.1	0.1	61.4397	250.507	173.941	180.766	112.381	179.399
circ_6705	13:121576383|121596427	13	121576383	121596427	exon	ENSSSCG00000011775	+	-0.601977	9.72866	0.590428	1	none	654.39	848.216	646.393	640.126	697.281	576.036	217.402	569.893	898.346	565.419
circ_8332	17:35946455|35947089	17	35946455	35947089	exon	ENSSSCG00000007247	+	1.37566	7.27653	0.590473	1	none	245.459	0.1	0.1	0.1	61.4397	100.263	108.751	125.176	421.153	188.836
circ_1861	3:59424959|59425872	3	59424959	59425872	intergenic_region	n/a	-	0.999913	9.0941	0.590589	1	none	409.031	0.1	0.1	640.126	262.339	500.914	1325.64	333.637	196.591	589.195
circ_5985	12:35952997|35960199	12	35952997	35960199	exon	ENSSSCG00000017668	+	-1.27268	7.34617	0.590899	1	none	163.672	282.805	0.1	160.106	151.671	150.344	0.1	55.6895	112.381	79.6286
circ_8554	18:17859078|17947161	18	17859078	17947161	intergenic_region	n/a	+	-1.10391	9.39994	0.591123	1	none	1063.32	0.1	738.721	840.134	660.569	0.1	652.005	681.072	0.1	333.319
circ_4356	8:40180318|40200697	8	40180318	40200697	exon	ENSSSCG00000031636	+	1.41988	6.73695	0.591237	1	none	163.672	0.1	0.1	0.1	40.9931	250.507	130.481	111.279	0.1	123.092
circ_1218	2:60502168|60503198	2	60502168	60503198	exon	ENSSSCG00000013876	-	1.47486	7.0646	0.592093	1	none	0.1	0.1	0.1	200.108	50.102	175.385	173.941	264.15	0.1	153.394
circ_5795	11:69067104|69080842	11	69067104	69080842	exon	ENSSSCG00000009522	+	-1.41502	7.75007	0.592541	1	none	0.1	0.1	600.229	280.111	220.135	225.466	0.1	55.6895	112.381	98.4091
circ_0167	1:44163930|44171097	1	44163930	44171097	exon	ENSSSCG00000020885	-	1.536	7.60157	0.592741	1	none	0.1	0.1	277.083	0.1	69.3457	325.629	0.1	222.458	421.153	242.335
circ_1593	2:151686104|151689933	2	151686104	151689933	exon	ENSSSCG00000021427	-	-1.1392	8.37601	0.592773	1	none	286.352	0.1	415.574	600.124	325.537	0.1	108.751	125.176	477.293	177.83
circ_0792	1:206068176|206114157	1	206068176	206114157	exon	ENSSSCG00000005180	+	-1.06535	8.66638	0.594942	1	none	490.817	0.1	831.048	240.11	390.519	450.832	173.941	222.458	0.1	211.833
circ_6027	12:39714543|39716761	12	39714543	39716761	exon	ENSSSCG00000017707	-	-1.103	8.47667	0.595054	1	none	531.71	0.1	415.574	440.118	346.876	0.1	130.481	208.561	421.153	190.074
circ_1950	3:83349428|83358984	3	83349428	83358984	exon	ENSSSCG00000008394	+	-0.901492	8.75189	0.595452	1	none	940.641	0.1	230.919	440.118	402.944	200.426	173.941	305.842	308.872	247.27
circ_6911	13:179873033|179896221	13	179873033	179896221	intron	ENSSSCG00000021038	-	1.35858	7.81411	0.595479	1	none	0.1	0.1	0.1	360.114	90.1036	250.507	434.703	125.176	252.732	265.78
circ_5260	10:16541738|16607933	10	16541738	16607933	exon	ENSSSCG00000010872	-	-0.608186	9.51622	0.596194	1	none	654.39	918.893	369.41	440.118	595.703	751.321	412.973	291.945	477.293	483.383
circ_6834	13:146421223|146435567	13	146421223	146435567	exon	ENSSSCG00000024663	+	-1.38053	7.85363	0.596298	1	none	163.672	353.482	369.41	0.1	221.666	350.67	0.1	69.5869	0.1	105.114
circ_6657	13:108958194|108963151	13	108958194	108963151	exon	ENSSSCG00000011745	+	1.3685	7.69938	0.598125	1	none	0.1	0.1	323.247	0.1	80.8866	175.385	173.941	319.74	308.872	244.484
circ_4968	9:72153385|72179828	9	72153385	72179828	exon	ENSSSCG00000015313	-	-1.18576	8.05107	0.598191	1	none	204.566	0.1	323.247	520.121	262.008	150.344	173.941	0.1	224.661	137.262
circ_6703	13:121571994|121577363	13	121571994	121577363	exon	ENSSSCG00000011775	+	1.43557	8.10545	0.598282	1	none	0.1	0.1	415.574	0.1	103.969	0.1	326.052	528.201	449.223	325.894
circ_8034	15:135707739|135716699	15	135707739	135716699	exon	ENSSSCG00000016317	+	1.37858	6.70779	0.600742	1	none	163.672	0.1	0.1	0.1	40.9931	0.1	152.211	69.5869	280.802	125.675
circ_2269	4:29038357|29068902	4	29038357	29068902	exon	ENSSSCG00000006032	-	0.754407	9.95201	0.600908	1	none	327.245	0.1	1015.7	760.13	525.795	1627.74	369.513	903.43	1263.26	1040.99
circ_3343	6:71751064|71751663	6	71751064	71751663	exon	ENSSSCG00000003421	+	1.50794	7.58105	0.601814	1	none	0.1	0.1	277.083	0.1	69.3457	450.832	0.1	69.5869	449.223	242.436
circ_1004	1:266296454|266312704	1	266296454	266312704	exon	ENSSSCG00000029169	-	0.740764	10.8793	0.602476	1	none	1758.5	0.1	1015.7	1280.15	1013.61	2754.58	1173.53	1973.53	1908.87	1952.63
circ_4128	7:86064996|86087677	7	86064996	86087677	exon	ENSSSCG00000002266	-	-1.38037	7.6822	0.602813	1	none	0.1	0.1	554.065	280.111	208.594	0.1	173.941	83.4843	112.381	92.4766
circ_8702	AEMK02000452.1:1966581|1984156	AEMK02000452.1	1966581	1984156	exon	ENSSSCG00000021669	+	1.48413	7.35438	0.6031	1	none	245.459	0.1	0.1	0.1	61.4397	0.1	239.132	97.3817	477.293	203.477
circ_4567	8:114266870|114285079	8	114266870	114285079	exon	ENSSSCG00000031901	+	-0.576254	9.73326	0.603524	1	none	654.39	918.893	554.065	640.126	691.868	726.28	499.894	639.38	365.012	557.641
circ_2910	5:59915033|59935574	5	59915033	59935574	exon	ENSSSCG00000032097	+	-0.805096	9.21078	0.604522	1	none	204.566	848.216	323.247	640.126	504.039	225.466	825.846	319.74	0.1	342.788
circ_4718	9:9103677|9149572	9	9103677	9149572	exon	ENSSSCG00000021822	+	-0.588588	9.82495	0.605213	1	none	777.069	1060.25	784.884	320.113	735.578	350.67	847.576	820.046	308.872	581.791
circ_4096	7:80344261|80346071	7	80344261	80346071	exon	ENSSSCG00000002245	+	1.48617	7.56509	0.605862	1	none	0.1	0.1	277.083	0.1	69.3457	375.71	173.941	333.637	0.1	220.847
circ_5852	12:12704689|12748564	12	12704689	12748564	exon	ENSSSCG00000023992	-	-0.974469	8.33726	0.606716	1	none	327.245	565.511	0.1	240.11	283.241	225.466	87.0206	208.561	196.591	179.41
circ_3908	7:37902522|37904204	7	37902522	37904204	exon	ENSSSCG00000001646	+	-1.31874	7.97227	0.607073	1	none	613.497	353.482	0.1	0.1	241.795	150.344	195.671	111.279	0.1	114.349
circ_0541	1:136157112|136164328	1	136157112	136164328	exon	ENSSSCG00000004802	+	1.28279	8.07211	0.607108	1	none	449.924	0.1	0.1	0.1	112.556	300.588	87.0206	444.816	421.153	313.394
circ_5364	10:33229551|33237248	10	33229551	33237248	exon	ENSSSCG00000010996	+	-1.20715	7.81272	0.607477	1	none	163.672	424.158	230.919	0.1	204.712	100.263	173.941	152.971	0.1	106.819
circ_3808	6:170137545|170143503	6	170137545	170143503	exon	ENSSSCG00000003971	+	-1.34643	7.7831	0.608121	1	none	0.1	565.511	0.1	240.11	201.455	125.303	0.1	166.869	112.381	101.163
circ_3600	6:109139462|109150901	6	109139462	109150901	exon	ENSSSCG00000003712	-	-1.30206	7.97074	0.608437	1	none	163.672	0.1	369.41	480.119	253.325	0.1	239.132	208.561	0.1	111.973
circ_0410	1:113012687|113013582	1	113012687	113013582	exon	ENSSSCG00000004589	-	1.34066	7.68317	0.609451	1	none	0.1	282.805	0.1	0.1	70.7764	250.507	391.243	194.663	112.381	237.198
circ_2647	4:123713681|123731130	4	123713681	123731130	exon	ENSSSCG00000006894	-	-1.29866	7.91888	0.609702	1	none	327.245	0.1	369.41	280.111	244.217	250.507	0.1	194.663	0.1	111.343
circ_0192	1:53396207|53413955	1	53396207	53413955	exon	ENSSSCG00000004289	-	1.43548	7.31923	0.609896	1	none	245.459	0.1	0.1	0.1	61.4397	200.426	0.1	236.355	336.942	193.456
circ_8591	18:31065678|31065950	18	31065678	31065950	exon	ENSSSCG00000021885	-	-1.04595	8.52289	0.60994	1	none	0.1	282.805	323.247	760.13	341.571	225.466	0.1	264.15	308.872	199.647
circ_1794	3:42011359|42012685	3	42011359	42012685	exon	ENSSSCG00000008068	-	1.1012	8.23673	0.611127	1	none	0.1	0.1	184.755	360.114	136.267	601.077	108.751	291.945	365.012	341.696
circ_6786	13:134998506|135020313	13	134998506	135020313	exon	ENSSSCG00000011858	+	-0.533135	10.8724	0.611648	1	none	1513.14	1060.25	1846.65	1760.17	1545.05	1302.22	825.846	1667.79	1235.19	1257.76
circ_7003	13:202874107|202875571	13	202874107	202875571	exon	ENSSSCG00000021042	-	1.31963	7.42961	0.612602	1	none	0.1	0.1	0.1	280.111	70.1028	250.507	195.671	139.074	224.661	202.478
circ_5346	10:31153774|31175932	10	31153774	31175932	exon	ENSSSCG00000026087	+	1.448	7.52112	0.614216	1	none	0.1	0.1	0.1	280.111	70.1028	325.629	0.1	208.561	365.012	224.825
circ_4780	9:19897760|19913189	9	19897760	19913189	exon	ENSSSCG00000014913	-	0.527751	11.7501	0.614286	1	none	2576.37	1060.25	2169.8	2120.18	1981.65	2754.58	4628.62	2779.58	3256.24	3354.75
circ_0060	1:14373973|14457143	1	14373973	14457143	exon	ENSSSCG00000025777	-	-0.792223	8.43085	0.61534	1	none	327.245	494.835	184.755	160.106	291.735	125.303	130.481	291.945	280.802	207.133
circ_5416	10:45992309|46022353	10	45992309	46022353	exon	ENSSSCG00000011045	+	-0.877319	10.4113	0.61542	1	none	1922.08	1060.25	831.048	1080.14	1223.38	1427.42	1716.78	0.1	0.1	786.1
circ_6010	12:38083733|38093378	12	38083733	38093378	exon	ENSSSCG00000017688	+	1.40507	7.2974	0.616226	1	none	245.459	0.1	0.1	0.1	61.4397	0.1	239.132	222.458	280.802	185.623
circ_7534	14:131556704|131576631	14	131556704	131576631	exon	ENSSSCG00000010699	-	-0.936853	9.02351	0.616564	1	none	940.641	636.187	277.083	0.1	463.503	325.629	478.163	333.637	0.1	284.382
circ_8391	17:44164326|44166273	17	44164326	44166273	exon	ENSSSCG00000007360	-	1.2861	7.78854	0.616667	1	none	368.138	0.1	0.1	0.1	92.1095	100.263	304.322	236.355	393.082	258.506
circ_2949	5:68321653|68362580	5	68321653	68362580	exon	ENSSSCG00000000755	+	1.40631	7.24923	0.617254	1	none	0.1	0.1	230.919	0.1	57.8047	150.344	304.322	236.355	0.1	172.78
circ_4632	8:132069936|132074946	8	132069936	132074946	exon	ENSSSCG00000026655	-	-1.32216	7.41634	0.617515	1	none	163.672	282.805	0.1	200.108	161.671	200.426	0.1	111.279	0.1	77.9761
circ_3778	6:165903478|165951653	6	165903478	165951653	exon	ENSSSCG00000003917	+	0.926908	8.96334	0.617868	1	none	613.497	0.1	369.41	0.1	245.777	626.117	695.465	194.663	673.784	547.507
circ_4332	8:31230095|31244845	8	31230095	31244845	intergenic_region	n/a	+	-1.32758	7.49425	0.617983	1	none	0.1	353.482	0.1	320.113	168.449	100.263	130.481	0.1	112.381	85.8061
circ_2204	3:126975536|126992124	3	126975536	126992124	exon	ENSSSCG00000008642	-	-1.28507	7.91998	0.618942	1	none	0.1	636.187	230.919	0.1	216.827	0.1	152.211	139.074	168.521	114.976
circ_5181	9:131464801|131475251	9	131464801	131475251	exon	ENSSSCG00000015603	+	-0.845946	8.72669	0.619641	1	none	0.1	636.187	369.41	440.118	361.454	150.344	282.592	278.048	280.802	247.946
circ_7858	15:93992834|94015731	15	93992834	94015731	exon	ENSSSCG00000016036	+	1.16377	7.69254	0.620172	1	none	204.566	0.1	0.1	160.106	91.218	225.466	347.782	139.074	224.661	234.246
circ_5504	10:59913525|59919743	10	59913525	59919743	exon	ENSSSCG00000011117	+	-0.522165	10.3242	0.620308	1	none	817.962	918.893	1200.36	1240.15	1044.34	1001.73	999.687	806.148	645.714	863.319
circ_7514	14:125707566|125716203	14	125707566	125716203	exon	ENSSSCG00000010654	+	-0.730845	10.7784	0.620403	1	none	1881.18	1837.69	369.41	1920.18	1502.11	1302.22	478.163	0.1	2863.26	1160.93
circ_0450	1:121160753|121179866	1	121160753	121179866	exon	ENSSSCG00000004636	+	-1.24598	8.10484	0.620954	1	none	0.1	706.864	0.1	280.111	246.794	100.263	173.941	236.355	0.1	127.665
circ_3195	6:31835306|31849452	6	31835306	31849452	exon	ENSSSCG00000033591	-	1.29939	6.65232	0.6219	1	none	163.672	0.1	0.1	0.1	40.9931	225.466	173.941	55.6895	0.1	113.799
circ_1725	3:28684207|28692651	3	28684207	28692651	exon	ENSSSCG00000007878	+	-0.614858	9.14056	0.621995	1	none	654.39	282.805	646.393	320.113	475.925	300.588	152.211	583.79	421.153	364.436
circ_5176	9:131042755|131046226	9	131042755	131046226	exon	ENSSSCG00000015599	-	-0.972612	8.74862	0.622255	1	none	777.069	565.511	0.1	200.108	385.697	175.385	304.322	430.919	0.1	227.681
circ_8670	18:54393586|54404485	18	54393586	54404485	exon	ENSSSCG00000016769	-	-0.513826	12.2155	0.622447	1	none	4334.77	3533.92	3185.4	4440.28	3873.59	2729.54	2977.13	3960.85	3200.1	3216.91
circ_0987	1:263873074|263940366	1	263873074	263940366	exon	ENSSSCG00000020743	+	-0.73021	9.43372	0.623551	1	none	490.817	0.1	738.721	1240.15	617.447	300.588	369.513	417.021	645.714	433.209
circ_6611	13:95696483|95703536	13	95696483	95703536	exon	ENSSSCG00000025316	-	1.22738	7.1238	0.624056	1	none	0.1	0.1	230.919	0.1	57.8047	125.303	152.211	139.074	224.661	160.312
circ_8144	16:36278273|36285749	16	36278273	36285749	exon	ENSSSCG00000016922	+	-0.699693	9.88843	0.625061	1	none	654.39	1060.25	554.065	920.137	797.209	1026.77	586.814	708.866	0.1	580.637
circ_6165	12:60366858|60376920	12	60366858	60376920	exon	ENSSSCG00000018049	-	0.702701	9.89564	0.625158	1	none	0.1	777.54	369.41	800.132	486.796	1026.77	1499.48	764.456	561.504	963.052
circ_4947	9:66405629|66409132	9	66405629	66409132	exon	ENSSSCG00000022398	-	-0.737673	9.41651	0.625349	1	none	613.497	1201.6	0.1	440.118	563.828	701.239	434.703	180.766	393.082	427.448
circ_7942	15:109428070|109441836	15	109428070	109441836	exon	ENSSSCG00000016127	-	-0.998001	8.00946	0.625386	1	none	286.352	424.158	0.1	200.108	227.679	100.263	130.481	69.5869	280.802	145.283
circ_8143	16:36266989|36285749	16	36266989	36285749	exon	ENSSSCG00000016922	+	-1.06101	8.25243	0.625966	1	none	409.031	0.1	600.229	160.106	292.367	0.1	152.211	264.15	224.661	160.281
circ_1666	3:16964040|16964840	3	16964040	16964840	exon	ENSSSCG00000029029	-	-0.758571	9.12504	0.625968	1	none	490.817	0.1	831.048	680.127	500.523	175.385	391.243	305.842	505.363	344.458
circ_0240	1:66353976|66356192	1	66353976	66356192	exon	ENSSSCG00000037594	-	-1.16185	7.59279	0.626211	1	none	245.459	0.1	230.919	280.111	189.147	0.1	87.0206	111.279	196.591	98.7477
circ_6709	13:121798856|121802974	13	121798856	121802974	exon	ENSSSCG00000033424	-	1.36525	7.84447	0.62634	1	none	368.138	0.1	0.1	0.1	92.1095	0.1	304.322	403.124	365.012	268.14
circ_8282	17:12061716|12084564	17	12061716	12084564	exon	ENSSSCG00000007004	-	-0.803337	8.91196	0.626527	1	none	490.817	777.54	0.1	360.114	407.143	300.588	173.941	111.279	617.644	300.863
circ_6052	12:43673069|43691261	12	43673069	43691261	exon	ENSSSCG00000017748	-	-0.539664	9.6641	0.627372	1	none	777.069	706.864	554.065	600.124	659.531	350.67	695.465	444.816	701.854	548.201
circ_6396	13:38538687|38545830	13	38538687	38545830	exon	ENSSSCG00000024201	-	-0.94838	8.7431	0.628342	1	none	409.031	0.1	600.229	600.124	402.371	475.873	0.1	361.432	112.381	237.446
circ_7839	15:84830996|84870609	15	84830996	84870609	exon	ENSSSCG00000016005	-	0.84238	9.82836	0.628371	1	none	0.1	0.1	738.721	1120.14	464.766	1076.85	347.782	1000.71	1487.82	978.291
circ_8592	18:31065678|31102892	18	31065678	31102892	exon	ENSSSCG00000021885	-	0.73288	9.21537	0.629289	1	none	286.352	0.1	507.902	480.119	318.618	375.71	478.163	333.637	1347.47	633.745
circ_7180	14:40712179|40715025	14	40712179	40715025	exon	ENSSSCG00000009917	-	-0.762246	9.11905	0.629668	1	none	490.817	0.1	277.083	1240.15	502.037	375.71	239.132	472.611	252.732	335.046
circ_0419	1:114737786|114740195	1	114737786	114740195	exon	ENSSSCG00000004600	-	1.25749	7.57551	0.630302	1	none	0.1	0.1	0.1	320.113	80.1032	125.303	217.402	347.535	168.521	214.69
circ_4666	8:135780981|135786172	8	135780981	135786172	exon	ENSSSCG00000009246	-	-0.644799	8.93761	0.630487	1	none	409.031	706.864	277.083	200.108	398.271	200.426	543.354	180.766	336.942	315.372
circ_6647	13:108816286|108829633	13	108816286	108829633	exon	ENSSSCG00000030467	-	-0.963589	8.62397	0.630657	1	none	777.069	0.1	277.083	440.118	373.592	0.1	434.703	208.561	224.661	217.006
circ_5451	10:48911448|48916899	10	48911448	48916899	exon	ENSSSCG00000011064	-	1.0132	8.31719	0.630975	1	none	286.352	0.1	0.1	320.113	151.666	400.751	239.132	278.048	505.363	355.823
circ_0266	1:75718076|75739270	1	75718076	75739270	exon	ENSSSCG00000004405	+	-0.739488	9.16973	0.631021	1	none	981.535	282.805	277.083	480.119	505.385	601.077	239.132	0.1	645.714	371.506
circ_8212	16:51162445|51183322	16	51162445	51183322	exon	ENSSSCG00000016986	-	1.25171	7.73892	0.631424	1	none	0.1	0.1	0.1	360.114	90.1036	350.67	152.211	69.5869	449.223	255.423
circ_0704	1:182338671|182341116	1	182338671	182341116	exon	ENSSSCG00000005038	+	1.24714	7.37899	0.631781	1	none	0.1	0.1	0.1	280.111	70.1028	200.426	239.132	83.4843	252.732	193.943
circ_1117	2:17225982|17227421	2	17225982	17227421	exon	ENSSSCG00000013276	-	-0.540835	9.59755	0.632326	1	none	777.069	777.54	507.902	440.118	625.657	926.606	282.592	389.227	505.363	525.947
circ_2332	4:38957345|38985591	4	38957345	38985591	exon	ENSSSCG00000006083	-	-0.522395	10.1953	0.632608	1	none	858.855	848.216	1385.01	720.129	953.054	701.239	1499.48	305.842	673.784	795.087
circ_2655	4:123979149|123998502	4	123979149	123998502	exon	ENSSSCG00000006897	-	-1.37218	7.37982	0.632771	1	none	0.1	0.1	277.083	400.116	169.35	100.263	0.1	0.1	224.661	81.281
circ_2408	4:66781891|66805882	4	66781891	66805882	exon	ENSSSCG00000006199	-	-0.986568	8.48658	0.632903	1	none	409.031	282.805	184.755	440.118	329.177	0.1	0.1	375.329	421.153	199.17
circ_4680	9:115944|121030	9	115944	121030	exon	ENSSSCG00000028886	-	1.24161	6.58738	0.633409	1	none	0.1	0.1	0.1	160.106	40.1016	225.466	108.751	0.1	112.381	111.674
circ_5965	12:32060088|32067455	12	32060088	32067455	exon	ENSSSCG00000017608	+	-0.513086	10.2797	0.633448	1	none	981.535	353.482	1431.18	1360.15	1031.59	1001.73	717.195	847.84	814.135	845.225
circ_7383	14:90510793|90511831	14	90510793	90511831	exon	ENSSSCG00000010399	-	1.23501	7.72728	0.633514	1	none	0.1	0.1	0.1	360.114	90.1036	150.344	195.671	291.945	336.942	243.726
circ_7651	15:31182230|31203096	15	31182230	31203096	exon	ENSSSCG00000039185	-	1.27749	6.92501	0.633872	1	none	0.1	0.1	0.1	200.108	50.102	200.426	152.211	0.1	224.661	144.35
circ_6100	12:51636713|51658146	12	51636713	51658146	exon	ENSSSCG00000017895	-	1.381	7.4731	0.634542	1	none	0.1	0.1	0.1	280.111	70.1028	0.1	195.671	69.5869	617.644	220.751
circ_1775	3:40456609|40471377	3	40456609	40471377	exon	ENSSSCG00000022963	+	1.32501	7.2152	0.63462	1	none	0.1	0.1	0.1	240.11	60.1024	0.1	217.402	194.663	280.802	173.242
circ_5643	11:13775004|13776697	11	13775004	13776697	intergenic_region	n/a	+	0.849359	9.3605	0.634689	1	none	572.603	494.835	0.1	200.108	316.912	1026.77	1021.42	667.174	0.1	678.865
circ_2110	3:113127816|113131647	3	113127816	113131647	exon	ENSSSCG00000008575	+	1.13623	8.30579	0.635066	1	none	0.1	0.1	554.065	0.1	138.591	250.507	217.402	389.227	589.574	361.677
circ_3851	7:13921773|13929874	7	13921773	13929874	exon	ENSSSCG00000001075	-	-0.540374	9.93034	0.635344	1	none	858.855	1201.6	184.755	880.135	781.336	525.955	304.322	667.174	1179.05	669.125
circ_7391	14:92396506|92409653	14	92396506	92409653	exon	ENSSSCG00000040863	+	1.11614	7.66016	0.636038	1	none	204.566	0.1	0.1	160.106	91.218	225.466	304.322	222.458	140.451	223.174
circ_1347	2:88184110|88206327	2	88184110	88206327	exon	ENSSSCG00000014113	-	1.21115	7.87611	0.636067	1	none	245.459	0.1	0.1	160.106	101.441	0.1	521.624	375.329	140.451	259.376
circ_2680	4:125783660|125835266	4	125783660	125835266	exon	ENSSSCG00000022534	+	-0.706403	9.44944	0.63617	1	none	736.176	1060.25	0.1	520.121	579.161	651.158	239.132	375.329	505.363	442.746
circ_8241	16:72099772|72105944	16	72099772	72105944	exon	ENSSSCG00000017094	-	0.716922	9.33268	0.636327	1	none	817.962	0.1	184.755	400.116	350.733	1202.05	217.402	694.969	533.433	661.964
circ_4699	9:6361824|6376708	9	6361824	6376708	exon	ENSSSCG00000014794	+	-0.671416	8.74471	0.636336	1	none	245.459	282.805	369.41	560.122	364.449	150.344	543.354	139.074	252.732	271.376
circ_0371	1:103718639|103738168	1	103718639	103738168	intron	ENSSSCG00000004528	-	1.31887	7.23634	0.636337	1	none	245.459	0.1	0.1	0.1	61.4397	275.548	0.1	278.048	140.451	173.537
circ_3230	6:37151567|37166517	6	37151567	37166517	exon	ENSSSCG00000002844	-	-0.832874	10.5049	0.636543	1	none	1308.68	494.835	1061.87	2400.2	1316.39	1302.22	2107.93	0.1	0.1	852.585
circ_2690	4:129378277|129385680	4	129378277	129385680	exon	ENSSSCG00000006930	-	0.680401	9.61119	0.636731	1	none	0.1	636.187	415.574	560.122	402.996	576.036	934.497	555.995	1150.98	804.376
circ_2268	4:29038357|29047618	4	29038357	29047618	exon	ENSSSCG00000006032	-	1.22699	7.55438	0.637617	1	none	0.1	0.1	0.1	320.113	80.1032	275.548	217.402	125.176	252.732	217.714
circ_7229	14:54538637|54541433	14	54538637	54541433	intergenic_region	n/a	-	-1.03942	8.88743	0.637867	1	none	777.069	424.158	0.1	560.122	440.362	0.1	108.751	833.943	0.1	235.723
circ_2609	4:117742260|117786894	4	117742260	117786894	exon	ENSSSCG00000006864	-	1.32159	7.85609	0.638529	1	none	0.1	0.1	369.41	0.1	92.4276	0.1	282.592	236.355	589.574	277.155
circ_2677	4:125746959|125783720	4	125746959	125783720	exon	ENSSSCG00000022534	+	1.22215	7.5766	0.639346	1	none	327.245	0.1	0.1	0.1	81.8862	275.548	195.671	180.766	224.661	219.162
circ_5567	11:1141224|1141776	11	1141224	1141776	exon	ENSSSCG00000009276	-	-0.491589	11.1253	0.639774	1	none	1513.14	2473.77	1338.85	1760.17	1771.48	1502.54	1521.21	1348.15	1796.59	1542.12
circ_0717	1:182688834|182720865	1	182688834	182720865	exon	ENSSSCG00000005043	-	0.731298	9.10224	0.640096	1	none	572.603	0.1	369.41	240.11	295.556	400.751	912.767	639.38	252.732	551.407
circ_3333	6:69210845|69211313	6	69210845	69211313	intergenic_region	n/a	-	-0.990095	8.34933	0.640206	1	none	0.1	282.805	461.738	440.118	296.19	250.507	0.1	222.458	252.732	181.449
circ_0058	1:14373232|14457143	1	14373232	14457143	intron	ENSSSCG00000025777	-	1.22223	7.67364	0.640277	1	none	0.1	0.1	184.755	160.106	86.2654	275.548	0.1	305.842	365.012	236.626
circ_7751	15:66291710|66299872	15	66291710	66299872	exon	ENSSSCG00000015882	-	1.34029	7.63367	0.640428	1	none	0.1	0.1	0.1	320.113	80.1032	425.792	0.1	166.869	365.012	239.443
circ_3715	6:155709580|155724087	6	155709580	155724087	exon	ENSSSCG00000036145	-	0.503507	10.148	0.64046	1	none	327.245	706.864	969.54	560.122	640.943	1101.89	1521.21	667.174	1122.91	1103.3
circ_0832	1:216427782|216434127	1	216427782	216434127	exon	ENSSSCG00000005208	-	-1.02515	8.27569	0.64059	1	none	286.352	636.187	0.1	160.106	270.686	300.588	260.862	97.3817	0.1	164.733
circ_4779	9:19892116|19913189	9	19892116	19913189	exon	ENSSSCG00000014913	-	0.673818	10.239	0.640768	1	none	858.855	494.835	831.048	400.116	646.214	0.1	2216.58	1097.99	1572.03	1221.67
circ_5386	10:42147410|42185876	10	42147410	42185876	exon	ENSSSCG00000011025	+	1.10273	7.65112	0.640818	1	none	204.566	0.1	0.1	160.106	91.218	375.71	108.751	194.663	224.661	225.946
circ_3288	6:52971038|52992912	6	52971038	52992912	exon	ENSSSCG00000003111	+	-0.93694	8.66262	0.64124	1	none	286.352	0.1	277.083	960.138	380.918	175.385	152.211	0.1	645.714	243.352
circ_4662	8:135465447|135470536	8	135465447	135470536	exon	ENSSSCG00000009244	+	0.789439	8.65721	0.641471	1	none	327.245	0.1	277.083	240.11	211.134	425.792	239.132	514.303	505.363	421.147
circ_6220	13:17582876|17587193	13	17582876	17587193	exon	ENSSSCG00000011229	+	-0.695157	9.45553	0.642124	1	none	1104.21	0.1	507.902	880.135	623.088	175.385	412.973	583.79	589.574	440.43
circ_1800	3:42881922|42902838	3	42881922	42902838	exon	ENSSSCG00000008079	+	0.973052	8.37811	0.642589	1	none	0.1	0.1	277.083	360.114	159.349	250.507	673.735	208.561	308.872	360.419
circ_4707	9:7476478|7481586	9	7476478	7481586	exon	ENSSSCG00000014820	-	-0.80802	10.1474	0.642761	1	none	0.1	565.511	1662	1800.17	1006.94	926.606	1043.15	0.1	814.135	695.997
circ_8607	18:38309526|38320787	18	38309526	38320787	exon	ENSSSCG00000027389	+	1.11556	8.28812	0.642847	1	none	286.352	0.1	0.1	280.111	141.666	475.873	673.735	222.458	0.1	343.042
circ_2186	3:125943043|125943717	3	125943043	125943717	exon	ENSSSCG00000008635	+	1.28924	7.19018	0.643103	1	none	0.1	0.1	0.1	240.11	60.1024	0.1	195.671	152.971	336.942	171.421
circ_3565	6:106750398|106771048	6	106750398	106771048	exon	ENSSSCG00000003700	-	-0.865735	8.96507	0.643901	1	none	817.962	565.511	369.41	0.1	438.246	500.914	456.433	0.1	224.661	295.527
circ_3599	6:109131969|109171834	6	109131969	109171834	exon	ENSSSCG00000003712	-	-1.02157	8.09691	0.644769	1	none	368.138	0.1	277.083	400.116	261.359	225.466	260.862	0.1	112.381	149.702
circ_7731	15:60396962|60403463	15	60396962	60403463	exon	ENSSSCG00000015867	-	-1.09976	7.6012	0.645684	1	none	327.245	0.1	184.755	240.11	188.052	100.263	0.1	69.5869	252.732	105.67
circ_7790	15:76166995|76177857	15	76166995	76177857	exon	ENSSSCG00000015940	+	0.675571	9.41543	0.646001	1	none	0.1	565.511	323.247	520.121	352.245	400.751	1021.42	583.79	757.995	690.988
circ_2511	4:94324418|94353369	4	94324418	94353369	exon	ENSSSCG00000006508	+	-1.16521	8.0842	0.646103	1	none	163.672	777.54	0.1	0.1	235.353	275.548	152.211	111.279	0.1	134.784
circ_6763	13:133296684|133305955	13	133296684	133305955	exon	ENSSSCG00000011843	-	1.11426	8.16848	0.646858	1	none	0.1	0.1	0.1	520.121	130.105	300.588	195.671	472.611	308.872	319.436
circ_0916	1:246218297|246243861	1	246218297	246243861	exon	ENSSSCG00000005423	-	1.19543	6.58107	0.64692	1	none	163.672	0.1	0.1	0.1	40.9931	0.1	130.481	83.4843	224.661	109.682
circ_1106	2:15967840|15970677	2	15967840	15970677	exon	ENSSSCG00000013262	+	-0.940716	8.52105	0.647027	1	none	490.817	424.158	0.1	400.116	328.798	0.1	108.751	305.842	421.153	208.961
circ_4082	7:74995762|74996138	7	74995762	74996138	exon	ENSSSCG00000001991	+	-0.87451	8.85017	0.647209	1	none	286.352	424.158	600.229	320.113	407.713	676.199	0.1	375.329	0.1	262.932
circ_4778	9:19885865|19913189	9	19885865	19913189	exon	ENSSSCG00000014913	-	-1.07279	9.95266	0.647813	1	none	817.962	1413.63	0.1	1400.16	907.961	0.1	2042.73	0.1	0.1	510.759
circ_7333	14:75890549|75897301	14	75890549	75897301	exon	ENSSSCG00000010292	-	1.16562	7.82941	0.647855	1	none	0.1	0.1	0.1	400.116	100.104	250.507	130.481	222.458	449.223	263.167
circ_7467	14:112711277|112714985	14	112711277	112714985	exon	ENSSSCG00000010566	-	-0.688823	9.32378	0.648046	1	none	695.283	706.864	738.721	0.1	535.242	425.792	195.671	472.611	533.433	406.877
circ_0175	1:45173524|45175843	1	45173524	45175843	exon	ENSSSCG00000025941	+	-0.477658	11.0329	0.649089	1	none	1758.5	1060.25	1569.67	2440.2	1707.15	1177.01	1521.21	1250.86	1880.8	1457.47
circ_3211	6:34743079|34751712	6	34743079	34751712	exon	ENSSSCG00000039577	-	1.16961	7.34198	0.650346	1	none	0.1	0.1	277.083	0.1	69.3457	250.507	152.211	208.561	112.381	180.915
circ_0095	1:18987938|19005183	1	18987938	19005183	exon	ENSSSCG00000004114	-	-0.725816	8.92264	0.650599	1	none	654.39	0.1	554.065	520.121	432.169	325.629	282.592	264.15	336.942	302.328
circ_4430	8:70193530|70224123	8	70193530	70224123	exon	ENSSSCG00000008961	+	1.27105	7.92797	0.650854	1	none	409.031	0.1	0.1	0.1	102.333	225.466	717.195	152.971	0.1	273.933
circ_4669	8:136568711|136571455	8	136568711	136571455	exon	ENSSSCG00000029507	+	1.25117	7.16368	0.652054	1	none	0.1	0.1	0.1	240.11	60.1024	0.1	282.592	194.663	168.521	161.469
circ_6528	13:75342684|75362989	13	75342684	75362989	exon	ENSSSCG00000011642	-	-1.14129	8.02148	0.653378	1	none	0.1	565.511	0.1	360.114	231.456	0.1	239.132	97.3817	196.591	133.301
circ_4582	8:116275910|116294261	8	116275910	116294261	exon	ENSSSCG00000022788	+	0.775908	9.93189	0.65343	1	none	0.1	0.1	738.721	1320.15	514.768	1477.5	977.957	500.406	1179.05	1033.73
circ_7199	14:46982871|46985309	14	46982871	46985309	exon	ENSSSCG00000009994	+	1.18501	6.7808	0.654461	1	none	0.1	0.1	184.755	0.1	46.2638	100.263	87.0206	0.1	336.942	131.081
circ_6764	13:133296684|133312344	13	133296684	133312344	exon	ENSSSCG00000011843	-	0.982527	8.11865	0.654512	1	none	204.566	0.1	323.247	0.1	132.003	225.466	326.052	389.227	252.732	298.369
circ_2694	4:130714061|130714746	4	130714061	130714746	exon	ENSSSCG00000006947	+	1.17789	6.77592	0.655278	1	none	0.1	0.1	184.755	0.1	46.2638	200.426	0.1	83.4843	224.661	127.168
circ_2527	4:97552286|97595259	4	97552286	97595259	exon	ENSSSCG00000006619	-	-1.11818	8.08727	0.655639	1	none	0.1	636.187	0.1	320.113	239.125	175.385	0.1	194.663	196.591	141.685
circ_5548	11:534135|562934	11	534135	562934	exon	ENSSSCG00000009569	-	0.736556	8.94937	0.65609	1	none	286.352	424.158	277.083	0.1	246.923	200.426	1369.1	250.253	168.521	497.075
circ_2546	4:99515003|99537986	4	99515003	99537986	exon	ENSSSCG00000037355	+	0.782635	10.5087	0.656246	1	none	1145.11	494.835	1338.85	0.1	744.723	1627.74	2564.26	1695.58	0.1	1471.92
circ_3604	6:109165680|109171834	6	109165680	109171834	exon	ENSSSCG00000003712	-	-0.710352	9.06484	0.656246	1	none	613.497	706.864	461.738	0.1	445.55	500.914	326.052	375.329	112.381	328.669
circ_4751	9:12162493|12166226	9	12162493	12166226	exon	ENSSSCG00000014882	-	-0.64531	10.3478	0.657105	1	none	899.748	1979.04	1338.85	0.1	1054.43	1477.5	434.703	569.893	926.416	852.128
circ_5088	9:114529701|114533673	9	114529701	114533673	intron	ENSSSCG00000038958	-	0.669062	9.32446	0.657462	1	none	777.069	0.1	323.247	320.113	355.132	751.321	217.402	472.611	1235.19	669.13
circ_4963	9:72152452|72160471	9	72152452	72160471	exon	ENSSSCG00000015313	-	1.04753	7.70939	0.658538	1	none	0.1	0.1	184.755	200.108	96.2658	400.751	326.052	83.4843	112.381	230.667
circ_4491	8:86233111|86246280	8	86233111	86246280	exon	ENSSSCG00000009053	+	0.924381	8.54092	0.658643	1	none	0.1	424.158	0.1	240.11	166.117	100.263	1130.07	194.663	140.451	391.361
circ_6935	13:195370476|195375057	13	195370476	195375057	exon	ENSSSCG00000021023	-	-1.16546	7.52548	0.659549	1	none	327.245	0.1	0.1	400.116	181.89	150.344	0.1	111.279	112.381	93.526
circ_0187	1:52134346|52179177	1	52134346	52179177	exon	ENSSSCG00000004280	+	1.03709	9.84812	0.659602	1	none	0.1	1484.3	0.1	0.1	371.151	1202.05	0.1	361.432	2779.05	1085.66
circ_6374	13:34824030|34825924	13	34824030	34825924	exon	ENSSSCG00000011449	+	-0.467792	10.1251	0.659739	1	none	1022.43	636.187	1108.03	840.134	901.695	926.606	499.894	903.43	757.995	771.981
circ_6757	13:132986164|133023430	13	132986164	133023430	exon	ENSSSCG00000011833	+	-1.0809	8.27612	0.659966	1	none	0.1	706.864	369.41	0.1	269.119	350.67	108.751	180.766	0.1	160.072
circ_6398	13:38541875|38545830	13	38541875	38545830	exon	ENSSSCG00000024201	-	1.21705	7.14025	0.659977	1	none	0.1	0.1	0.1	240.11	60.1024	250.507	87.0206	0.1	336.942	168.642
circ_5015	9:91752357|91777166	9	91752357	91777166	exon	ENSSSCG00000015386	-	-1.09252	8.15167	0.660227	1	none	0.1	706.864	0.1	280.111	246.794	250.507	0.1	180.766	168.521	149.973
circ_3252	6:43879422|43894306	6	43879422	43894306	exon	ENSSSCG00000002869	+	-0.471166	10.1211	0.660891	1	none	899.748	706.864	1061.87	920.137	897.154	876.524	326.052	681.072	1263.26	786.727
circ_7936	15:106955729|106961095	15	106955729	106961095	exon	ENSSSCG00000016119	-	-0.70463	9.00284	0.661523	1	none	327.245	565.511	507.902	320.113	430.193	0.1	782.386	111.279	393.082	321.712
circ_0141	1:33271334|33278592	1	33271334	33278592	exon	ENSSSCG00000004203	-	1.20959	7.1351	0.66245	1	none	0.1	0.1	0.1	240.11	60.1024	375.71	0.1	83.4843	196.591	163.971
circ_3989	7:58112449|58123585	7	58112449	58123585	exon	ENSSSCG00000001878	+	0.996205	7.99248	0.662495	1	none	327.245	0.1	0.1	160.106	121.888	150.344	630.274	194.663	112.381	271.916
circ_7533	14:131556704|131569467	14	131556704	131569467	exon	ENSSSCG00000010699	-	-1.1073	8.03734	0.662637	1	none	531.71	424.158	0.1	0.1	239.017	150.344	239.132	139.074	0.1	132.162
circ_1075	2:5291535|5292935	2	5291535	5292935	exon	ENSSSCG00000029637	-	1.16073	6.84502	0.662865	1	none	0.1	0.1	0.1	200.108	50.102	275.548	0.1	83.4843	168.521	131.913
circ_2331	4:38957345|38967502	4	38957345	38967502	exon	ENSSSCG00000006083	-	-0.781729	11.7487	0.662875	1	none	4130.3	0.1	4431.82	3920.26	3120.62	2454.09	2846.75	0.1	3340.45	2160.35
circ_1222	2:62307779|62313757	2	62307779	62313757	exon	ENSSSCG00000022227	+	-0.475707	11.4589	0.664009	1	none	2944.4	3109.86	2031.31	800.132	2221.43	2103.52	2998.86	1598.3	982.556	1920.81
circ_1129	2:27649122|27650223	2	27649122	27650223	exon	ENSSSCG00000013312	-	1.22103	7.86749	0.664159	1	none	0.1	0.1	0.1	400.116	100.104	0.1	478.163	389.227	168.521	259.003
circ_6088	12:50206420|50213931	12	50206420	50213931	exon	ENSSSCG00000017877	-	-0.68462	9.14443	0.664456	1	none	1226.89	0.1	415.574	360.114	500.67	350.67	543.354	389.227	112.381	348.908
circ_1822	3:47004817|47007823	3	47004817	47007823	exon	ENSSSCG00000008132ENSSSCG00000034105	+	-0.460769	10.4937	0.66473	1	none	1104.21	989.569	1523.51	1000.14	1154.36	1702.87	912.767	722.764	673.784	1003.05
circ_2785	5:22008784|22009750	5	22008784	22009750	exon	ENSSSCG00000000406	-	-0.456224	12.9346	0.664818	1	none	6992.82	6502.33	5493.59	5960.34	6237.27	4933.12	3650.77	5781.41	7663.26	5507.14
circ_1836	3:53231004|53238013	3	53231004	53238013	exon	ENSSSCG00000008169	+	1.11349	7.79393	0.664853	1	none	0.1	0.1	0.1	400.116	100.104	400.751	326.052	125.176	140.451	248.108
circ_2010	3:98033105|98064327	3	98033105	98064327	exon	ENSSSCG00000008467	-	-0.993386	8.05315	0.665053	1	none	0.1	565.511	184.755	160.106	227.618	375.71	0.1	55.6895	168.521	150.005
circ_7268	14:59432075|59439450	14	59432075	59439450	exon	ENSSSCG00000010180	+	-0.460649	10.0381	0.666505	1	none	1186	706.864	646.393	840.134	844.848	851.483	912.767	514.303	645.714	731.067
circ_4352	8:39008497|39040610	8	39008497	39040610	exon	ENSSSCG00000008831	+	-0.46819	9.8944	0.666528	1	none	940.641	565.511	923.376	640.126	767.413	626.117	369.513	806.148	842.205	660.996
circ_1966	3:87299327|87301882	3	87299327	87301882	exon	ENSSSCG00000008412	+	-0.456322	10.2056	0.666775	1	none	1554.04	706.864	784.884	760.13	951.479	776.361	760.655	875.635	870.275	820.732
circ_0373	1:104748096|104774676	1	104748096	104774676	exon	ENSSSCG00000004535	-	-0.949354	8.11896	0.666894	1	none	286.352	0.1	277.083	480.119	260.913	200.426	0.1	250.253	168.521	154.825
circ_5288	10:20469603|20492105	10	20469603	20492105	exon	ENSSSCG00000010900	-	0.766175	8.4955	0.667146	1	none	163.672	0.1	277.083	320.113	190.242	275.548	391.243	472.611	336.942	369.086
circ_6007	12:37636936|37649220	12	37636936	37649220	exon	ENSSSCG00000017678	+	1.22468	7.36338	0.667711	1	none	0.1	0.1	0.1	280.111	70.1028	275.548	260.862	194.663	0.1	182.793
circ_3119	6:4003874|4015029	6	4003874	4015029	exon	ENSSSCG00000002670	-	-0.819872	8.83412	0.668076	1	none	327.245	0.1	692.557	640.126	415.007	500.914	239.132	319.74	0.1	264.971
circ_4857	9:36698685|36715744	9	36698685	36715744	exon	ENSSSCG00000025606	+	1.01304	8.42301	0.668217	1	none	654.39	0.1	0.1	0.1	163.672	826.443	130.481	236.355	336.942	382.555
circ_7115	14:29281864|29290551	14	29281864	29290551	exon	ENSSSCG00000009766	-	-0.747305	9.8385	0.668258	1	none	695.283	1342.95	0.1	1040.14	769.619	851.483	760.655	0.1	701.854	578.523
circ_7089	14:20221955|20238937	14	20221955	20238937	exon	ENSSSCG00000009714	+	-1.13543	7.53263	0.668338	1	none	490.817	0.1	230.919	0.1	180.484	100.263	0.1	69.5869	224.661	98.6528
circ_6082	12:49892777|49895944	12	49892777	49895944	exon	ENSSSCG00000017870ENSSSCG00000017869	-	-1.13867	7.67821	0.668451	1	none	0.1	282.805	461.738	0.1	186.186	150.344	173.941	83.4843	0.1	101.967
circ_3392	6:85102090|85111763	6	85102090	85111763	exon	ENSSSCG00000003580	-	1.09355	7.29057	0.669071	1	none	0.1	0.1	277.083	0.1	69.3457	100.263	282.592	139.074	168.521	172.612
circ_5180	9:131347317|131348762	9	131347317	131348762	exon	ENSSSCG00000015602	+	1.12434	6.73973	0.669367	1	none	0.1	0.1	184.755	0.1	46.2638	175.385	130.481	152.971	0.1	114.734
circ_3095	5:101790862|101795355	5	101790862	101795355	exon	ENSSSCG00000036560	+	-0.62703	12.4144	0.669488	1	none	5111.74	4735.42	3970.19	4440.28	4564.4	4582.55	0.1	5336.69	4294.84	3553.54
circ_7835	15:84220498|84225453	15	84220498	84225453	intergenic_region	n/a	+	-0.955996	8.07837	0.669489	1	none	163.672	0.1	369.41	480.119	253.325	275.548	173.941	0.1	168.521	154.527
circ_0770	1:202536297|202536998	1	202536297	202536998	exon	ENSSSCG00000005166	+	-0.624243	9.59229	0.669544	1	none	777.069	1060.25	0.1	680.127	629.385	500.914	369.513	361.432	814.135	511.498
circ_8660	18:54192244|54260139	18	54192244	54260139	exon	ENSSSCG00000035581	-	-1.06177	8.09093	0.670023	1	none	204.566	282.805	0.1	520.121	251.898	250.507	0.1	305.842	0.1	139.137
circ_7557	14:134281823|134282673	14	134281823	134282673	exon	ENSSSCG00000010738	+	-0.955692	8.71612	0.671194	1	none	286.352	706.864	0.1	480.119	368.359	250.507	673.735	0.1	0.1	231.11
circ_7935	15:106867717|106882819	15	106867717	106882819	exon	ENSSSCG00000034630	+	-0.765317	8.46368	0.671363	1	none	327.245	282.805	369.41	240.11	304.893	275.548	0.1	166.869	449.223	222.935
circ_4472	8:82698451|82719341	8	82698451	82719341	exon	ENSSSCG00000009037	+	-0.674493	8.98369	0.671572	1	none	0.1	565.511	554.065	560.122	419.95	350.67	391.243	305.842	224.661	318.104
circ_6129	12:58280876|58285689	12	58280876	58285689	intergenic_region	n/a	+	-1.13471	7.64111	0.671583	1	none	286.352	424.158	0.1	0.1	177.677	125.303	217.402	55.6895	0.1	99.6236
circ_1263	2:76582777|76583208	2	76582777	76583208	exon	ENSSSCG00000013445	-	1.08372	7.79949	0.672598	1	none	409.031	0.1	0.1	0.1	102.333	350.67	239.132	250.253	140.451	245.126
circ_7082	14:14989270|14992789	14	14989270	14992789	exon	ENSSSCG00000026044	+	0.800704	8.96058	0.673926	1	none	449.924	0.1	230.919	360.114	260.264	0.1	1456.02	347.535	224.661	507.079
circ_6646	13:108816286|108820326	13	108816286	108820326	exon	ENSSSCG00000030467	-	-0.950161	8.6758	0.674067	1	none	736.176	353.482	0.1	400.116	372.468	0.1	478.163	389.227	0.1	216.898
circ_0927	1:248467612|248474020	1	248467612	248474020	exon	ENSSSCG00000005436	+	1.09498	7.6316	0.674402	1	none	0.1	0.1	0.1	360.114	90.1036	250.507	239.132	194.663	196.591	220.223
circ_6560	13:82256891|82285635	13	82256891	82285635	exon	ENSSSCG00000011672	+	0.608031	10.3054	0.675149	1	none	1063.32	0.1	461.738	1360.15	721.328	1602.7	2173.12	806.148	393.082	1243.76
circ_1505	2:133976286|133983650	2	133976286	133983650	exon	ENSSSCG00000014269	-	-1.11158	7.54912	0.675355	1	none	163.672	0.1	554.065	0.1	179.484	125.303	108.751	139.074	0.1	93.307
circ_1749	3:32569999|32577584	3	32569999	32577584	exon	ENSSSCG00000020675	-	1.08679	7.7722	0.675945	1	none	163.672	0.1	230.919	0.1	98.6978	676.199	0.1	166.869	140.451	245.905
circ_3068	5:98808700|98831312	5	98808700	98831312	exon	ENSSSCG00000024065	-	1.18615	7.35334	0.677214	1	none	0.1	0.1	277.083	0.1	69.3457	325.629	87.0206	0.1	365.012	194.44
circ_4079	7:69814386|69828037	7	69814386	69828037	exon	ENSSSCG00000001975	+	1.07251	7.77662	0.67723	1	none	163.672	0.1	0.1	240.11	100.996	0.1	260.862	458.714	224.661	236.084
circ_5336	10:29028959|29035802	10	29028959	29035802	exon	ENSSSCG00000010952	+	-1.07709	7.85913	0.677244	1	none	163.672	424.158	0.1	240.11	207.01	0.1	282.592	180.766	0.1	115.889
circ_2799	5:28850613|28858296	5	28850613	28858296	exon	ENSSSCG00000000466	+	-0.813283	8.12103	0.678659	1	none	286.352	0.1	323.247	400.116	252.454	150.344	282.592	111.279	112.381	164.149
circ_1823	3:47006767|47007039	3	47006767	47007039	exon	ENSSSCG00000008132ENSSSCG00000034105	+	1.1766	7.34673	0.678842	1	none	0.1	0.1	277.083	0.1	69.3457	125.303	0.1	375.329	224.661	181.349
circ_4670	8:137747353|137749645	8	137747353	137749645	exon	ENSSSCG00000009256	+	-0.602624	10.9434	0.679349	1	none	2739.94	1625.66	2169.8	0.1	1633.87	1777.99	478.163	1431.53	1515.89	1300.89
circ_0954	1:253034155|253056412	1	253034155	253056412	exon	ENSSSCG00000005466	-	-0.60066	9.81241	0.679535	1	none	0.1	1342.95	692.557	840.134	718.935	751.321	565.084	486.508	561.504	591.104
circ_4566	8:113967111|113982056	8	113967111	113982056	exon	ENSSSCG00000009150	-	-0.914214	8.11665	0.679675	1	none	327.245	0.1	461.738	240.11	257.298	0.1	173.941	180.766	280.802	158.902
circ_4277	8:9287995|9361510	8	9287995	9361510	intergenic_region	n/a	+	1.14067	7.11357	0.679715	1	none	245.459	0.1	0.1	0.1	61.4397	0.1	304.322	69.5869	252.732	156.685
circ_2176	3:122089927|122094251	3	122089927	122094251	intron	ENSSSCG00000008621	+	-0.435151	10.3475	0.681013	1	none	1104.21	636.187	1246.52	1200.15	1046.77	876.524	565.084	1195.27	1010.63	911.877
circ_8523	18:14212354|14226917	18	14212354	14226917	exon	ENSSSCG00000016529	-	1.08665	6.82061	0.681639	1	none	204.566	0.1	0.1	0.1	51.2164	150.344	0.1	180.766	168.521	124.933
circ_4829	9:33731308|33732436	9	33731308	33732436	exon	ENSSSCG00000033937	+	0.768015	8.92862	0.682037	1	none	613.497	0.1	415.574	0.1	257.318	300.588	282.592	500.406	982.556	516.536
circ_6392	13:38531389|38545830	13	38531389	38545830	exon	ENSSSCG00000024201	-	-0.583126	9.86333	0.682875	1	none	695.283	918.893	831.048	600.124	761.337	851.483	565.084	0.1	1150.98	641.911
circ_5351	10:32569928|32576571	10	32569928	32576571	exon	ENSSSCG00000021761	-	-0.668615	8.8767	0.683696	1	none	245.459	0.1	600.229	800.132	411.48	150.344	282.592	250.253	533.433	304.156
circ_3530	6:103870689|103879369	6	103870689	103879369	exon	ENSSSCG00000029030	-	0.912869	8.06346	0.683824	1	none	0.1	0.1	323.247	200.108	130.889	300.588	130.481	166.869	589.574	296.878
circ_5389	10:42468077|42479927	10	42468077	42479927	exon	ENSSSCG00000011026	-	0.959	7.70418	0.683879	1	none	204.566	0.1	0.1	200.108	101.218	350.67	130.481	83.4843	365.012	232.412
circ_3878	7:28639544|28649999	7	28639544	28649999	exon	ENSSSCG00000029539	+	-1.02678	7.13394	0.684605	1	none	204.566	0.1	323.247	0.1	132.003	0.1	108.751	55.6895	140.451	76.2478
circ_5096	9:116495349|116556539	9	116495349	116556539	exon	ENSSSCG00000015499	+	1.07307	6.70561	0.684817	1	none	0.1	0.1	184.755	0.1	46.2638	250.507	87.0206	111.279	0.1	112.227
circ_2229	4:7060626|7060877	4	7060626	7060877	exon	ENSSSCG00000030947	+	1.14828	7.3112	0.685397	1	none	0.1	0.1	0.1	280.111	70.1028	100.263	0.1	166.869	477.293	186.131
circ_2483	4:89111117|89111486	4	89111117	89111486	intergenic_region	n/a	+	0.593527	11.0847	0.685542	1	none	490.817	848.216	1754.32	1720.17	1203.38	2629.37	0.1	3321.57	2694.84	2161.47
circ_6833	13:146421223|146428798	13	146421223	146428798	exon	ENSSSCG00000024663	+	-0.922767	7.95555	0.685568	1	none	327.245	0.1	277.083	320.113	231.135	150.344	195.671	194.663	0.1	135.195
circ_2475	4:85892566|85915590	4	85892566	85915590	exon	ENSSSCG00000006331	-	-0.880812	8.29135	0.685991	1	none	817.962	0.1	184.755	160.106	290.731	200.426	217.402	278.048	0.1	173.994
circ_0104	1:20776417|20798556	1	20776417	20798556	exon	ENSSSCG00000004123	-	1.16461	7.5608	0.686314	1	none	0.1	282.805	0.1	0.1	70.7764	0.1	152.211	194.663	533.433	220.102
circ_6653	13:108851501|108854260	13	108851501	108854260	exon	ENSSSCG00000030467	-	0.957206	7.50745	0.686334	1	none	163.672	0.1	184.755	0.1	87.1569	150.344	282.592	152.971	196.591	195.625
circ_2391	4:62146811|62187826	4	62146811	62187826	exon	ENSSSCG00000006179	+	0.607476	9.18665	0.686373	1	none	490.817	0.1	507.902	320.113	329.733	500.914	434.703	542.098	870.275	586.998
circ_5184	9:131873041|131880686	9	131873041	131880686	exon	ENSSSCG00000028293	-	-0.59192	9.37402	0.686566	1	none	449.924	494.835	692.557	560.122	549.36	0.1	434.703	653.277	645.714	433.449
circ_2369	4:46892870|46897315	4	46892870	46897315	exon	ENSSSCG00000021184	-	0.829316	8.46856	0.686934	1	none	449.924	0.1	277.083	0.1	181.802	400.751	260.862	222.458	645.714	382.446
circ_4250	7:120464280|120473807	7	120464280	120473807	exon	ENSSSCG00000002508	-	-0.428681	10.4859	0.687588	1	none	1635.82	424.158	1154.19	1440.16	1163.58	951.646	1086.61	1028.51	954.486	1005.31
circ_4358	8:40198261|40200697	8	40198261	40200697	exon	ENSSSCG00000031636	+	1.05304	6.69241	0.688097	1	none	0.1	0.1	184.755	0.1	46.2638	0.1	195.671	111.279	140.451	111.875
circ_6574	13:83159181|83160799	13	83159181	83160799	exon	ENSSSCG00000011678	-	-0.72056	9.3549	0.688166	1	none	0.1	848.216	969.54	360.114	544.493	0.1	239.132	569.893	842.205	412.832
circ_7302	14:71219663|71239477	14	71219663	71239477	exon	ENSSSCG00000038913	-	-0.762248	8.29333	0.688511	1	none	245.459	0.1	554.065	320.113	279.934	150.344	173.941	97.3817	365.012	196.67
circ_4245	7:117718801|117735703	7	117718801	117735703	exon	ENSSSCG00000002505	+	-0.615973	9.19382	0.688737	1	none	1063.32	494.835	0.1	400.116	489.593	400.751	217.402	458.714	449.223	381.522
circ_1213	2:59261733|59262716	2	59261733	59262716	exon	ENSSSCG00000013905	+	-1.05159	7.55332	0.690234	1	none	327.245	0.1	230.919	160.106	179.593	0.1	195.671	180.766	0.1	94.1593
circ_4826	9:33043520|33045820	9	33043520	33045820	exon	ENSSSCG00000027529	+	1.09441	8.09047	0.69044	1	none	0.1	424.158	0.1	0.1	106.115	525.955	195.671	458.714	0.1	295.11
circ_5483	10:57126906|57137646	10	57126906	57137646	intron	ENSSSCG00000011103	-	-0.69397	9.56949	0.690648	1	none	899.748	777.54	877.212	0.1	638.65	651.158	521.624	0.1	814.135	496.754
circ_3203	6:34107266|34112786	6	34107266	34112786	exon	ENSSSCG00000040286	-	0.941444	7.48543	0.691089	1	none	0.1	0.1	184.755	160.106	86.2654	225.466	108.751	236.355	196.591	191.791
circ_0218	1:55995701|56000362	1	55995701	56000362	exon	ENSSSCG00000004306	+	-0.746524	8.31727	0.691323	1	none	245.459	0.1	646.393	240.11	283.015	250.507	195.671	166.869	168.521	195.392
circ_8277	17:11844341|11850285	17	11844341	11850285	exon	ENSSSCG00000024486	+	0.85483	8.22091	0.691753	1	none	449.924	0.1	0.1	160.106	152.558	425.792	173.941	305.842	365.012	317.647
circ_8835	X:61688015|61691522	X	61688015	61691522	exon	ENSSSCG00000012434	-	0.736196	8.94669	0.692586	1	none	0.1	424.158	554.065	0.1	244.606	576.036	565.084	319.74	589.574	512.608
circ_1025	1:270096257|270131332	1	270096257	270131332	exon	ENSSSCG00000005689	-	1.0828	7.07471	0.693002	1	none	245.459	0.1	0.1	0.1	61.4397	0.1	217.402	152.971	224.661	148.784
circ_7774	15:72431133|72450009	15	72431133	72450009	exon	ENSSSCG00000015908	-	1.02734	6.6755	0.69624	1	none	0.1	0.1	184.755	0.1	46.2638	100.263	0.1	222.458	112.381	108.8
circ_4067	7:68514625|68521235	7	68514625	68521235	exon	ENSSSCG00000040657	+	-0.443626	9.49033	0.696573	1	none	817.962	494.835	461.738	520.121	573.664	550.995	608.544	305.842	561.504	506.721
circ_2310	4:36903221|36957899	4	36903221	36957899	exon	ENSSSCG00000006069	+	-0.576971	9.55924	0.697059	1	none	0.1	777.54	831.048	840.134	612.205	626.117	152.211	542.098	701.854	505.57
circ_5131	9:121640085|121652501	9	121640085	121652501	exon	ENSSSCG00000015531	+	1.10175	7.30519	0.697315	1	none	286.352	0.1	0.1	0.1	71.6629	300.588	87.0206	291.945	0.1	169.913
circ_3047	5:87896929|87899774	5	87896929	87899774	exon	ENSSSCG00000030608	-	1.06192	7.06083	0.69774	1	none	245.459	0.1	0.1	0.1	61.4397	0.1	130.481	180.766	280.802	148.037
circ_7438	14:105893635|105902806	14	105893635	105902806	exon	ENSSSCG00000010485	+	0.555238	9.58112	0.698034	1	none	695.283	0.1	600.229	480.119	443.933	651.158	825.846	528.201	1038.7	760.975
circ_1665	3:16850859|16851571	3	16850859	16851571	exon	ENSSSCG00000020808	-	-1.09604	7.99505	0.698188	1	none	0.1	848.216	0.1	0.1	212.129	175.385	0.1	97.3817	280.802	138.417
circ_0546	1:137638041|137638586	1	137638041	137638586	exon	ENSSSCG00000030560	-	-0.408323	11.9516	0.698306	1	none	1922.08	3675.27	3231.57	3520.24	3087.29	2303.84	3368.27	3182.6	2273.78	2782.13
circ_7813	15:77234646|77283482	15	77234646	77283482	exon	ENSSSCG00000015944	-	-0.569231	12.2385	0.698472	1	none	4498.34	4523.39	3924.02	2880.22	3956.49	3305.47	4802.46	4294.39	0.1	3100.61
circ_4750	9:12155871|12166226	9	12155871	12166226	exon	ENSSSCG00000014882	-	-0.95263	8.15943	0.698718	1	none	0.1	0.1	507.902	560.122	267.056	325.629	0.1	152.971	168.521	161.805
circ_6170	12:60376419|60376920	12	60376419	60376920	exon	ENSSSCG00000018049	-	-0.836001	8.32409	0.699082	1	none	0.1	706.864	184.755	160.106	262.956	350.67	0.1	97.3817	336.942	196.273
circ_2540	4:98669435|98676168	4	98669435	98676168	exon	ENSSSCG00000030291	-	0.855756	8.12275	0.699169	1	none	0.1	282.805	230.919	0.1	128.481	150.344	304.322	166.869	589.574	302.777
circ_8149	16:40251241|40253338	16	40251241	40253338	exon	ENSSSCG00000025194	+	0.824028	8.28432	0.699191	1	none	245.459	0.1	0.1	400.116	161.444	325.629	152.211	319.74	533.433	332.753
circ_3767	6:163299858|163306198	6	163299858	163306198	exon	ENSSSCG00000003881	+	-0.837598	8.22598	0.699495	1	none	368.138	424.158	230.919	0.1	255.829	175.385	195.671	0.1	365.012	184.042
circ_2700	5:2619764|2692132	5	2619764	2692132	exon	ENSSSCG00000000955	-	1.08703	7.2953	0.699521	1	none	286.352	0.1	0.1	0.1	71.6629	125.303	217.402	319.74	0.1	165.636
circ_3743	6:159692704|159709551	6	159692704	159709551	exon	ENSSSCG00000003859	+	-0.922621	7.68823	0.699775	1	none	572.603	0.1	0.1	200.108	193.228	125.303	130.481	97.3817	112.381	116.387
circ_2086	3:107410925|107416547	3	107410925	107416547	exon	ENSSSCG00000008518	-	1.04922	7.00356	0.700045	1	none	0.1	0.1	230.919	0.1	57.8047	225.466	0.1	125.176	224.661	143.851
circ_5555	11:603753|604571	11	603753	604571	exon	ENSSSCG00000009568	-	-0.471988	9.35426	0.700267	1	none	572.603	565.511	230.919	720.129	522.291	525.955	912.767	111.279	252.732	450.683
circ_2997	5:79458763|79460620	5	79458763	79460620	exon	ENSSSCG00000000840	-	0.704324	9.08857	0.700422	1	none	531.71	0.1	646.393	0.1	294.576	901.565	326.052	569.893	421.153	554.666
circ_7172	14:39253307|39261600	14	39253307	39261600	exon	ENSSSCG00000030289	-	1.06015	7.03421	0.700698	1	none	0.1	0.1	0.1	240.11	60.1024	150.344	326.052	83.4843	0.1	139.995
circ_3441	6:91593753|91605991	6	91593753	91605991	exon	ENSSSCG00000003627	+	0.544701	10.1423	0.70098	1	none	736.176	918.893	0.1	840.134	623.826	1702.87	1260.45	778.353	673.784	1103.86
circ_6355	13:32471840|32478114	13	32471840	32478114	exon	ENSSSCG00000011394	+	-0.40831	11.3441	0.70127	1	none	2371.9	2615.13	1615.83	1480.16	2020.75	1777.99	999.687	1806.76	2919.4	1875.96
circ_3671	6:142559834|142602446	6	142559834	142602446	exon	ENSSSCG00000003790	+	-1.06622	7.18568	0.701385	1	none	163.672	0.1	230.919	160.106	138.699	0.1	0.1	0.1	336.942	84.3105
circ_2499	4:93738637|93747422	4	93738637	93747422	exon	ENSSSCG00000006487	+	-0.403749	11.3407	0.702145	1	none	1472.25	2049.71	1662	2960.22	2036.05	1828.07	2129.66	1598.3	1824.66	1845.17
circ_8478	18:9065917|9084316	18	9065917	9084316	exon	ENSSSCG00000016494	+	0.571415	9.2202	0.702246	1	none	327.245	353.482	0.1	640.126	330.238	651.158	543.354	472.611	701.854	592.244
circ_7617	15:16184227|16197963	15	16184227	16197963	exon	ENSSSCG00000015690	-	1.00862	6.74393	0.702259	1	none	0.1	0.1	0.1	200.108	50.102	0.1	108.751	111.279	252.732	118.215
circ_3784	6:166971305|167024441	6	166971305	167024441	exon	ENSSSCG00000036909	+	0.845494	8.11043	0.702291	1	none	286.352	0.1	0.1	280.111	141.666	125.303	543.354	278.048	196.591	285.824
circ_0363	1:100589850|100597672	1	100589850	100597672	exon	ENSSSCG00000004524	+	-0.815478	8.31971	0.703321	1	none	245.459	0.1	277.083	640.126	290.692	375.71	173.941	194.663	0.1	186.104
circ_5579	11:1455412|1463356	11	1455412	1463356	exon	ENSSSCG00000024667	-	-0.563328	12.2564	0.703538	1	none	0.1	5795.56	4754.97	5200.31	3937.74	3130.19	2173.12	3710.7	4098.35	3278.09
circ_1210	2:58545155|58545782	2	58545155	58545782	exon	ENSSSCG00000021664	-	-0.651856	8.68908	0.703826	1	none	327.245	353.482	692.557	0.1	343.346	175.385	282.592	333.637	252.732	261.086
circ_4380	8:45680285|45693050	8	45680285	45693050	exon	ENSSSCG00000024960	-	-0.864988	7.98893	0.704359	1	none	204.566	353.482	0.1	320.113	219.565	250.507	0.1	222.458	112.381	146.361
circ_6791	13:135019965|135062178	13	135019965	135062178	exon	ENSSSCG00000011858	+	0.99063	7.7614	0.704682	1	none	0.1	353.482	0.1	0.1	88.4455	100.263	412.973	291.945	112.381	229.39
circ_5530	10:68491183|68518239	10	68491183	68518239	exon	ENSSSCG00000029602	-	-0.87761	7.8158	0.704908	1	none	245.459	0.1	184.755	400.116	207.607	0.1	173.941	125.176	224.661	130.97
circ_6510	13:73237139|73239444	13	73237139	73239444	exon	ENSSSCG00000031557	-	-0.730489	8.7804	0.704997	1	none	531.71	0.1	554.065	480.119	391.499	375.71	499.894	0.1	224.661	275.091
circ_4994	9:78270713|78312958	9	78270713	78312958	exon	ENSSSCG00000015345	+	0.989107	6.65066	0.705083	1	none	0.1	0.1	184.755	0.1	46.2638	175.385	0.1	97.3817	168.521	110.347
circ_5382	10:42063516|42147610	10	42063516	42147610	intergenic_region	n/a	+	0.544896	11.5365	0.705845	1	none	2044.76	1837.69	2723.76	0.1	1651.58	3580.92	1499.48	2696.19	4042.21	2954.7
circ_2529	4:97566524|97576948	4	97566524	97576948	exon	ENSSSCG00000006619	-	-0.531289	10.2566	0.706441	1	none	940.641	777.54	1292.69	1000.14	1002.75	1252.13	0.1	972.917	1122.91	837.015
circ_5239	10:13516188|13527498	10	13516188	13527498	exon	ENSSSCG00000010850	-	-0.765278	8.52896	0.706738	1	none	449.924	353.482	461.738	0.1	316.311	250.507	0.1	319.74	336.942	226.822
circ_6112	12:53623053|53633146	12	53623053	53633146	exon	ENSSSCG00000017986	+	0.844412	8.00501	0.706753	1	none	286.352	0.1	0.1	240.11	131.665	350.67	173.941	208.561	365.012	274.546
circ_6613	13:95698444|95703536	13	95698444	95703536	exon	ENSSSCG00000025316	-	-0.478153	9.05714	0.706996	1	none	695.283	282.805	507.902	240.11	431.525	400.751	195.671	403.124	477.293	369.21
circ_6846	13:148496646|148534946	13	148496646	148534946	exon	ENSSSCG00000011933	-	-0.421	9.57633	0.707847	1	none	327.245	706.864	784.884	560.122	594.779	350.67	717.195	444.816	645.714	539.599
circ_5768	11:50762620|50773425	11	50762620	50773425	exon	ENSSSCG00000029113	-	-0.542788	10.5233	0.707964	1	none	0.1	2261.74	1431.18	920.137	1153.29	1101.89	934.497	472.611	1543.96	1013.24
circ_6864	13:157429171|157436827	13	157429171	157436827	exon	ENSSSCG00000011953	+	-0.867879	7.87921	0.708091	1	none	0.1	282.805	369.41	160.106	203.106	0.1	239.132	180.766	112.381	133.095
circ_2448	4:80973985|80978012	4	80973985	80978012	exon	ENSSSCG00000006282	+	-0.559803	8.55317	0.708319	1	none	286.352	353.482	415.574	160.106	303.879	250.507	130.481	333.637	280.802	248.857
circ_8090	16:25613034|25618464	16	25613034	25618464	intergenic_region	n/a	-	0.931413	8.04704	0.709934	1	none	0.1	0.1	0.1	520.121	130.105	350.67	87.0206	389.227	308.872	283.947
circ_5673	11:19253377|19274010	11	19253377	19274010	exon	ENSSSCG00000009401	-	0.966106	7.74534	0.710012	1	none	0.1	353.482	0.1	0.1	88.4455	175.385	260.862	166.869	336.942	235.014
circ_8768	X:20243402|20247157	X	20243402	20247157	exon	ENSSSCG00000021322	+	-0.670921	11.7104	0.710183	1	none	0.1	3533.92	3739.37	3920.26	2798.41	4131.81	1999.27	2237.58	0.1	2092.19
circ_3084	5:101541822|101572595	5	101541822	101572595	exon	ENSSSCG00000038973	+	0.724132	8.6771	0.710683	1	none	327.245	0.1	0.1	560.122	221.892	450.832	347.782	430.919	449.223	419.689
circ_8123	16:34633974|34666354	16	34633974	34666354	exon	ENSSSCG00000016912	-	-0.774722	8.49432	0.710731	1	none	0.1	636.187	0.1	560.122	299.127	250.507	304.322	125.176	196.591	219.149
circ_6536	13:77068767|77075075	13	77068767	77075075	exon	ENSSSCG00000033185	+	-0.767887	8.45461	0.711024	1	none	572.603	353.482	277.083	0.1	300.817	300.588	0.1	208.561	365.012	218.565
circ_2639	4:122275847|122285360	4	122275847	122285360	exon	ENSSSCG00000039854	-	0.560438	11.6287	0.711357	1	none	2208.33	1767.01	1015.7	2080.18	1767.81	1752.95	9148.5	0.1	1459.75	3090.32
circ_1502	2:133845441|133922606	2	133845441	133922606	exon	ENSSSCG00000014267	-	-1.04367	7.96205	0.71158	1	none	0.1	0.1	0.1	960.138	240.11	0.1	217.402	166.869	140.451	131.205
circ_2912	5:60168451|60168844	5	60168451	60168844	exon	ENSSSCG00000000625	+	-0.394457	10.3482	0.711757	1	none	1390.47	1060.25	784.884	840.134	1018.93	926.606	760.655	1348.15	617.644	913.263
circ_5399	10:43443984|43446589	10	43443984	43446589	exon	ENSSSCG00000021309	-	-0.569706	9.12824	0.712138	1	none	613.497	636.187	554.065	0.1	450.962	400.751	478.163	291.945	308.872	369.933
circ_4964	9:72153385|72160471	9	72153385	72160471	exon	ENSSSCG00000015313	-	-0.521821	10.1393	0.712629	1	none	1145.11	706.864	923.376	920.137	923.871	1452.46	673.735	861.738	0.1	747.008
circ_7313	14:71844195|71857332	14	71844195	71857332	exon	ENSSSCG00000010243	+	-0.663949	8.48585	0.713047	1	none	0.1	353.482	554.065	280.111	296.94	200.426	260.862	222.458	224.661	227.102
circ_1383	2:95657634|95680452	2	95657634	95680452	intron	ENSSSCG00000014148	-	0.917319	8.0379	0.71336	1	none	0.1	0.1	0.1	520.121	130.105	375.71	130.481	291.945	336.942	283.77
circ_7345	14:77706066|77706658	14	77706066	77706658	exon	ENSSSCG00000010319	+	0.86473	7.60348	0.713953	1	none	204.566	0.1	184.755	0.1	97.3802	150.344	130.481	166.869	393.082	210.194
circ_3308	6:60900793|60901870	6	60900793	60901870	intergenic_region	n/a	-	-0.94588	7.76819	0.715485	1	none	490.817	0.1	323.247	0.1	203.566	200.426	108.751	0.1	196.591	126.467
circ_0631	1:166036953|166058413	1	166036953	166058413	exon	ENSSSCG00000004958	+	-0.531942	10.0646	0.7155	1	none	1431.36	0.1	923.376	1280.15	908.746	550.995	456.433	278.048	1740.45	756.482
circ_4777	9:19883798|19913189	9	19883798	19913189	exon	ENSSSCG00000014913	-	0.659315	9.12254	0.71615	1	none	0.1	0.1	784.884	440.118	306.301	751.321	586.814	458.714	449.223	561.518
circ_7091	14:20270674|20282065	14	20270674	20282065	exon	ENSSSCG00000009714	+	-0.839153	7.92827	0.716248	1	none	0.1	424.158	230.919	160.106	203.821	200.426	260.862	97.3817	0.1	139.692
circ_4431	8:70193530|70266960	8	70193530	70266960	exon	ENSSSCG00000008961	+	0.930261	7.98174	0.716361	1	none	0.1	424.158	0.1	0.1	106.115	150.344	673.735	83.4843	168.521	269.021
circ_1636	3:7928957|7929871	3	7928957	7929871	exon	ENSSSCG00000031461ENSSSCG00000021941	+	-0.780176	8.33599	0.716634	1	none	0.1	0.1	323.247	840.134	290.895	200.426	217.402	166.869	196.591	195.322
circ_7586	15:151025|154802	15	151025	154802	exon	ENSSSCG00000016399	+	1.03967	7.45297	0.717204	1	none	327.245	0.1	0.1	0.1	81.8862	0.1	195.671	333.637	224.661	188.517
circ_7963	15:112840121|112896614	15	112840121	112896614	exon	ENSSSCG00000022830	-	-0.639941	10.87	0.717409	1	none	0.1	2191.07	2631.44	1320.15	1535.69	2078.48	0.1	1681.68	1066.77	1206.76
circ_4011	7:60748007|60757895	7	60748007	60757895	exon	ENSSSCG00000023188	-	1.01076	7.24476	0.717769	1	none	286.352	0.1	0.1	0.1	71.6629	125.303	0.1	305.842	224.661	163.977
circ_4298	8:16726255|16755944	8	16726255	16755944	exon	ENSSSCG00000008753	-	-0.697741	8.80993	0.718764	1	none	368.138	706.864	0.1	400.116	368.804	525.955	195.671	375.329	0.1	274.264
circ_4305	8:20285480|20297043	8	20285480	20297043	exon	ENSSSCG00000008761	+	0.982692	7.00876	0.718912	1	none	245.459	0.1	0.1	0.1	61.4397	0.1	217.402	69.5869	280.802	141.973
circ_3717	6:156756312|156763986	6	156756312	156763986	intergenic_region	n/a	-	0.923635	6.40244	0.718991	1	none	163.672	0.1	0.1	0.1	40.9931	150.344	0.1	97.3817	112.381	90.0516
circ_1591	2:151068704|151069641	2	151068704	151069641	exon	ENSSSCG00000014440	+	0.882941	8.12148	0.719126	1	none	0.1	0.1	0.1	560.122	140.106	250.507	412.973	166.869	365.012	298.84
circ_2689	4:129368386|129385680	4	129368386	129385680	exon	ENSSSCG00000006930	-	0.560876	9.10638	0.719545	1	none	0.1	565.511	369.41	240.11	293.783	525.955	217.402	583.79	870.275	549.355
circ_5541	10:69201376|69235186	10	69201376	69235186	exon	ENSSSCG00000011166	-	-0.646952	11.8051	0.720189	1	none	3680.48	3887.3	4293.33	0.1	2965.3	3130.19	3194.43	2626.71	0.1	2237.86
circ_5059	9:104970469|104983103	9	104970469	104983103	exon	ENSSSCG00000029082	+	0.934667	7.40782	0.720479	1	none	0.1	282.805	0.1	0.1	70.7764	150.344	217.402	139.074	224.661	182.87
circ_2099	3:110335381|110344032	3	110335381	110344032	exon	ENSSSCG00000008536	-	-1.00838	7.93852	0.720824	1	none	940.641	0.1	0.1	0.1	235.235	0.1	108.751	152.971	280.802	135.656
circ_0745	1:190648253|190649258	1	190648253	190649258	exon	ENSSSCG00000005096	+	0.777628	8.19464	0.721331	1	none	0.1	0.1	369.41	240.11	152.43	400.751	239.132	83.4843	533.433	314.2
circ_2662	4:124520319|124539837	4	124520319	124539837	exon	ENSSSCG00000006901	+	-0.75875	8.41396	0.722351	1	none	0.1	565.511	554.065	0.1	279.944	175.385	130.481	389.227	112.381	201.868
circ_5282	10:20438111|20481282	10	20438111	20481282	exon	ENSSSCG00000010900	-	-0.506504	9.98378	0.723122	1	none	1104.21	0.1	1061.87	1240.15	851.583	450.832	869.306	722.764	701.854	686.189
circ_8084	16:23740869|23745763	16	23740869	23745763	exon	ENSSSCG00000016850	-	0.62895	9.92127	0.723382	1	none	0.1	706.864	1061.87	280.111	512.236	450.832	2151.39	1125.79	0.1	932.026
circ_3102	5:104341858|104367080	5	104341858	104367080	exon	ENSSSCG00000000952	-	0.923238	6.60825	0.723731	1	none	0.1	0.1	184.755	0.1	46.2638	0.1	108.751	111.279	196.591	104.18
circ_0455	1:121217326|121238262	1	121217326	121238262	exon	ENSSSCG00000004636	+	-0.999752	7.22614	0.725082	1	none	0.1	0.1	554.065	0.1	138.591	100.263	87.0206	125.176	0.1	78.14
circ_6228	13:19228140|19251022	13	19228140	19251022	exon	ENSSSCG00000011235	-	-0.630295	8.54282	0.725205	1	none	327.245	353.482	0.1	560.122	310.237	175.385	130.481	111.279	589.574	251.68
circ_0618	1:163743155|163758473	1	163743155	163758473	exon	ENSSSCG00000004938	-	0.591639	8.71666	0.725469	1	none	409.031	0.1	230.919	320.113	240.041	200.426	586.814	347.535	533.433	417.052
circ_4673	8:137747353|137799766	8	137747353	137799766	exon	ENSSSCG00000009256	+	-0.551205	9.11694	0.725577	1	none	204.566	636.187	184.755	760.13	446.41	500.914	0.1	514.303	477.293	373.152
circ_2619	4:118002524|118013108	4	118002524	118013108	exon	ENSSSCG00000028821	+	0.917101	6.68485	0.726957	1	none	0.1	0.1	0.1	200.108	50.102	0.1	130.481	111.279	196.591	109.613
circ_7469	14:112836925|112844150	14	112836925	112844150	exon	ENSSSCG00000010569	-	-0.522555	9.33742	0.727546	1	none	858.855	494.835	0.1	760.13	528.48	500.914	173.941	430.919	673.784	444.89
circ_6323	13:30524874|30547685	13	30524874	30547685	exon	ENSSSCG00000011340	-	0.505864	9.97042	0.727571	1	none	0.1	565.511	554.065	1160.15	569.956	1452.46	239.132	820.046	1459.75	992.847
circ_0327	1:90803041|90805557	1	90803041	90805557	exon	ENSSSCG00000004484	+	0.675796	8.75892	0.728626	1	none	0.1	494.835	369.41	0.1	216.111	300.588	478.163	722.764	196.591	424.527
circ_4071	7:68514625|68539413	7	68514625	68539413	exon	ENSSSCG00000040657	+	0.763601	8.1351	0.729959	1	none	409.031	0.1	184.755	0.1	148.497	175.385	608.544	97.3817	280.802	290.528
circ_5218	10:10038504|10073030	10	10038504	10073030	exon	ENSSSCG00000010825	+	-0.685557	8.69191	0.730175	1	none	0.1	0.1	923.376	520.121	360.924	250.507	173.941	333.637	280.802	259.722
circ_2802	5:29732023|29753021	5	29732023	29753021	exon	ENSSSCG00000026004	+	0.806896	8.46867	0.730241	1	none	409.031	282.805	0.1	0.1	173.009	350.67	412.973	653.277	0.1	354.255
circ_3502	6:98754169|98774966	6	98754169	98774966	exon	ENSSSCG00000003682	-	-0.751297	8.2752	0.731702	1	none	286.352	706.864	0.1	0.1	248.354	250.507	152.211	139.074	224.661	191.613
circ_4984	9:73146003|73172031	9	73146003	73172031	exon	ENSSSCG00000022982	+	0.986407	7.41786	0.731771	1	none	327.245	0.1	0.1	0.1	81.8862	250.507	347.782	125.176	0.1	180.891
circ_6134	12:59273100|59308104	12	59273100	59308104	intergenic_region	n/a	+	-0.424932	9.13736	0.731983	1	none	490.817	565.511	415.574	280.111	438.003	550.995	152.211	417.021	477.293	399.38
circ_3492	6:98559734|98564964	6	98559734	98564964	exon	ENSSSCG00000003680	-	-0.82294	6.80508	0.732089	1	none	163.672	0.1	0.1	240.11	100.996	100.263	0.1	55.6895	112.381	67.1082
circ_6345	13:31891050|31894444	13	31891050	31894444	exon	ENSSSCG00000011382	-	0.688863	8.53202	0.732814	1	none	531.71	0.1	277.083	0.1	202.248	500.914	217.402	278.048	533.433	382.449
circ_0297	1:82875117|82891579	1	82875117	82891579	exon	ENSSSCG00000004454	+	0.661497	8.96196	0.732968	1	none	286.352	0.1	415.574	400.116	275.535	0.1	1629.86	69.5869	280.802	495.088
circ_7340	14:76369984|76377709	14	76369984	76377709	exon	ENSSSCG00000010302	-	-0.750811	8.81551	0.733304	1	none	777.069	0.1	831.048	0.1	402.079	450.832	173.941	0.1	533.433	289.577
circ_0367	1:100589850|100626668	1	100589850	100626668	exon	ENSSSCG00000004524	+	-0.477265	8.81842	0.733565	1	none	163.672	494.835	554.065	200.108	353.17	350.67	130.481	514.303	224.661	305.029
circ_0265	1:75718076|75731720	1	75718076	75731720	exon	ENSSSCG00000004405	+	-0.87729	7.78911	0.733901	1	none	0.1	0.1	369.41	440.118	202.432	275.548	108.751	0.1	140.451	131.212
circ_4862	9:37048731|37055819	9	37048731	37055819	exon	ENSSSCG00000015011	+	-0.500742	9.57637	0.734045	1	none	368.138	989.569	831.048	200.108	597.216	751.321	0.1	514.303	870.275	534
circ_4335	8:31993513|32031054	8	31993513	32031054	exon	ENSSSCG00000022168	-	0.919804	8.195	0.734199	1	none	0.1	494.835	0.1	0.1	123.784	375.71	0.1	653.277	196.591	306.42
circ_0214	1:55937066|55954186	1	55937066	55954186	exon	ENSSSCG00000004303	-	0.876683	7.32151	0.73443	1	none	0.1	0.1	0.1	320.113	80.1032	125.303	130.481	55.6895	393.082	176.139
circ_3987	7:58109602|58123585	7	58109602	58123585	intron	ENSSSCG00000001878	+	-0.891982	7.44906	0.734791	1	none	163.672	0.1	277.083	200.108	160.241	0.1	195.671	180.766	0.1	94.1593
circ_3019	5:83252820|83257730	5	83252820	83257730	exon	ENSSSCG00000000873	-	-0.480743	10.0156	0.736561	1	none	981.535	777.54	1200.36	360.114	829.887	776.361	0.1	986.814	1122.91	721.546
circ_3641	6:120911107|120911780	6	120911107	120911780	exon	ENSSSCG00000003747	+	-0.657357	8.72343	0.737215	1	none	531.71	0.1	230.919	720.129	370.715	0.1	304.322	375.329	393.082	268.208
circ_7809	15:77219097|77283482	15	77219097	77283482	exon	ENSSSCG00000015944	-	-0.361539	10.0246	0.737517	1	none	981.535	989.569	507.902	720.129	799.784	651.158	499.894	653.277	1263.26	766.897
circ_3942	7:48821286|48866128	7	48821286	48866128	exon	ENSSSCG00000038708	-	0.539169	8.90578	0.737787	1	none	409.031	0.1	230.919	480.119	280.042	826.443	260.862	305.842	505.363	474.628
circ_1053	2:3124713|3126923	2	3124713	3126923	exon	ENSSSCG00000037451	-	0.850167	6.33112	0.738723	1	none	0.1	0.1	0.1	160.106	40.1016	100.263	0.1	97.3817	140.451	84.5488
circ_0119	1:22880595|22901667	1	22880595	22901667	exon	ENSSSCG00000004140	-	-0.612104	8.46087	0.739155	1	none	0.1	636.187	230.919	240.11	276.829	150.344	130.481	278.048	365.012	230.971
circ_5211	10:8265577|8271193	10	8265577	8271193	exon	ENSSSCG00000027846	+	-0.583446	9.77243	0.739199	1	none	1349.57	706.864	831.048	0.1	721.896	751.321	630.274	847.84	0.1	557.384
circ_2158	3:117899269|117903927	3	117899269	117903927	exon	ENSSSCG00000008600	+	0.783915	7.397	0.739617	1	none	163.672	0.1	184.755	0.1	87.1569	175.385	217.402	180.766	112.381	171.483
circ_5093	9:116218093|116219108	9	116218093	116219108	exon	ENSSSCG00000015498	-	-0.51658	9.11629	0.73974	1	none	777.069	0.1	415.574	680.127	468.218	200.426	412.973	389.227	505.363	376.997
circ_6796	13:137185110|137226265	13	137185110	137226265	exon	ENSSSCG00000024904	-	-0.398792	9.45523	0.739833	1	none	531.71	1130.92	277.083	160.106	524.955	601.077	543.354	333.637	533.433	502.875
circ_4090	7:77950751|77956163	7	77950751	77956163	exon	ENSSSCG00000038947	+	-0.682703	8.50132	0.739939	1	none	490.817	0.1	461.738	320.113	318.192	250.507	412.973	222.458	0.1	221.509
circ_7646	15:29932361|29939777	15	29932361	29939777	exon	ENSSSCG00000039157	+	0.769274	8.47708	0.740699	1	none	0.1	0.1	738.721	0.1	184.755	275.548	391.243	222.458	617.644	376.723
circ_2155	3:117885521|117911323	3	117885521	117911323	exon	ENSSSCG00000008600	+	-0.64235	8.15721	0.740806	1	none	409.031	0.1	184.755	400.116	248.501	250.507	195.671	166.869	112.381	181.357
circ_8712	AEMK02000452.1:2193313|2193727	AEMK02000452.1	2193313	2193727	exon	ENSSSCG00000002547	+	-0.356419	10.2056	0.741746	1	none	695.283	918.893	600.229	1440.16	913.641	375.71	1086.61	792.251	1179.05	858.404
circ_2154	3:117885521|117903927	3	117885521	117903927	exon	ENSSSCG00000008600	+	-0.647165	8.73323	0.741959	1	none	0.1	565.511	184.755	640.126	347.623	0.1	326.052	389.227	365.012	270.098
circ_1609	3:4269795|4279580	3	4269795	4279580	exon	ENSSSCG00000021285	-	-0.586119	9.282	0.741992	1	none	736.176	424.158	0.1	920.137	520.143	525.955	695.465	0.1	449.223	417.686
circ_6651	13:108829483|108854260	13	108829483	108854260	exon	ENSSSCG00000030467	-	0.867459	6.67866	0.742383	1	none	204.566	0.1	0.1	0.1	51.2164	150.344	0.1	69.5869	224.661	111.173
circ_0372	1:103798188|103815098	1	103798188	103815098	exon	ENSSSCG00000004529	+	-0.689391	8.43564	0.743242	1	none	0.1	636.187	0.1	480.119	279.127	225.466	217.402	250.253	168.521	215.41
circ_4703	9:6555049|6561930	9	6555049	6561930	exon	ENSSSCG00000014800	+	-0.57348	8.58326	0.743351	1	none	245.459	0.1	461.738	600.124	326.855	200.426	412.973	125.176	280.802	254.844
circ_7157	14:32734055|32737056	14	32734055	32737056	exon	ENSSSCG00000009834	-	0.845958	8.50686	0.74349	1	none	0.1	636.187	0.1	0.1	159.122	500.914	543.354	444.816	0.1	372.296
circ_1009	1:266554302|266575250	1	266554302	266575250	exon	ENSSSCG00000005604	+	0.834227	7.92013	0.744027	1	none	0.1	424.158	0.1	0.1	106.115	375.71	130.481	97.3817	449.223	263.199
circ_5316	10:25205440|25206443	10	25205440	25206443	exon	ENSSSCG00000011171	+	-0.797039	8.18986	0.744479	1	none	204.566	0.1	369.41	480.119	263.549	450.832	0.1	236.355	0.1	171.847
circ_4468	8:82633708|82634760	8	82633708	82634760	exon	ENSSSCG00000009037	+	-0.779187	7.5619	0.744807	1	none	0.1	282.805	184.755	160.106	156.942	225.466	152.211	69.5869	0.1	111.841
circ_1424	2:114706886|114710012	2	114706886	114710012	exon	ENSSSCG00000014195	+	0.552802	8.71081	0.745081	1	none	204.566	282.805	0.1	440.118	231.897	250.507	543.354	180.766	701.854	419.12
circ_1385	2:95657661|95677798	2	95657661	95677798	exon	ENSSSCG00000014148	-	0.461388	10.1005	0.745309	1	none	0.1	424.158	1061.87	1080.14	641.567	926.606	1521.21	833.943	898.346	1045.03
circ_1440	2:114823795|114838908	2	114823795	114838908	exon	ENSSSCG00000014195	+	0.840097	7.58784	0.747073	1	none	204.566	0.1	184.755	0.1	97.3802	275.548	173.941	0.1	393.082	210.668
circ_6789	13:135007591|135020313	13	135007591	135020313	exon	ENSSSCG00000011858	+	-0.789812	8.22603	0.747627	1	none	0.1	0.1	554.065	520.121	268.597	500.914	0.1	69.5869	168.521	184.78
circ_6376	13:35084780|35101407	13	35084780	35101407	exon	ENSSSCG00000011454	-	0.820489	6.33772	0.74807	1	none	163.672	0.1	0.1	0.1	40.9931	125.303	0.1	97.3817	112.381	83.7915
circ_7735	15:60407130|60414442	15	60407130	60414442	exon	ENSSSCG00000015867	-	-0.465668	11.4151	0.748133	1	none	2903.51	3039.18	2631.44	0.1	2143.56	1777.99	2064.46	1890.14	1824.66	1889.31
circ_2267	4:29014534|29068902	4	29014534	29068902	intergenic_region	n/a	-	-0.578583	8.50144	0.748174	1	none	327.245	0.1	507.902	400.116	308.841	350.67	87.0206	291.945	224.661	238.574
circ_0429	1:115575635|115595480	1	115575635	115595480	exon	ENSSSCG00000004602	-	0.893475	7.1687	0.748456	1	none	286.352	0.1	0.1	0.1	71.6629	250.507	87.0206	250.253	0.1	146.97
circ_4428	8:70193530|70204678	8	70193530	70204678	exon	ENSSSCG00000008961	+	0.842756	6.63781	0.749071	1	none	0.1	0.1	0.1	200.108	50.102	175.385	173.941	55.6895	0.1	101.279
circ_2783	5:21912524|21915147	5	21912524	21915147	exon	ENSSSCG00000000402	+	-0.517259	8.85577	0.749397	1	none	449.924	353.482	415.574	280.111	374.773	300.588	0.1	250.253	757.995	327.234
circ_5513	10:63899363|63912175	10	63899363	63912175	exon	ENSSSCG00000024480	+	0.833895	7.47267	0.749506	1	none	163.672	0.1	0.1	200.108	90.9951	0.1	282.592	250.253	196.591	182.384
circ_2089	3:107469180|107487250	3	107469180	107487250	exon	ENSSSCG00000008517	-	0.841975	6.66259	0.749697	1	none	204.566	0.1	0.1	0.1	51.2164	0.1	87.0206	139.074	196.591	105.696
circ_5400	10:43448481|43453197	10	43448481	43453197	exon	ENSSSCG00000021309	-	-0.812764	7.27852	0.751205	1	none	327.245	0.1	230.919	0.1	139.591	100.263	87.0206	0.1	196.591	95.9937
circ_0270	1:76649382|76723195	1	76649382	76723195	exon	ENSSSCG00000037424	-	-0.609052	8.20407	0.751282	1	none	327.245	353.482	0.1	280.111	240.234	150.344	260.862	180.766	168.521	190.123
circ_7962	15:112840121|112870004	15	112840121	112870004	exon	ENSSSCG00000022830	-	0.809233	7.30435	0.752388	1	none	327.245	0.1	0.1	0.1	81.8862	150.344	108.751	152.971	252.732	166.199
circ_8433	17:62677113|62688878	17	62677113	62688878	exon	ENSSSCG00000040388	-	-0.572738	8.55621	0.752428	1	none	0.1	565.511	184.755	440.118	297.621	200.426	586.814	83.4843	112.381	245.776
circ_0797	1:207190793|207194651	1	207190793	207194651	exon	ENSSSCG00000005183	+	0.446088	9.94949	0.752722	1	none	0.1	777.54	646.393	840.134	566.042	951.646	738.925	708.866	1431.68	957.779
circ_1624	3:6981006|6993212	3	6981006	6993212	exon	ENSSSCG00000033377	+	0.692495	8.78898	0.753642	1	none	613.497	0.1	0.1	360.114	243.453	826.443	282.592	639.38	0.1	437.129
circ_3501	6:98742427|98790460	6	98742427	98790460	exon	ENSSSCG00000003682	-	-0.678931	8.21819	0.754104	1	none	368.138	0.1	277.083	400.116	261.359	0.1	173.941	361.432	196.591	183.016
circ_6722	13:123445565|123447842	13	123445565	123447842	exon	ENSSSCG00000011794	+	0.890119	7.73249	0.754429	1	none	0.1	0.1	415.574	0.1	103.969	0.1	326.052	333.637	224.661	221.113
circ_3025	5:83829027|83836287	5	83829027	83836287	exon	ENSSSCG00000000877	-	0.797677	6.32365	0.754473	1	none	163.672	0.1	0.1	0.1	40.9931	0.1	108.751	55.6895	168.521	83.2653
circ_2701	5:2637894|2692132	5	2637894	2692132	exon	ENSSSCG00000000955	-	-0.499116	9.0005	0.75508	1	none	327.245	0.1	1015.7	360.114	425.791	325.629	456.433	347.535	252.732	345.582
circ_6533	13:75615215|75652667	13	75615215	75652667	exon	ENSSSCG00000011645	+	-0.325136	11.7869	0.755414	1	none	3353.33	2827.15	2400.62	2240.19	2705.32	2679.45	1651.59	3238.19	2779.05	2587.07
circ_3383	6:81208179|81219203	6	81208179	81219203	exon	ENSSSCG00000023761	-	0.716172	7.23407	0.755583	1	none	163.672	0.1	0.1	160.106	80.9947	250.507	130.481	69.5869	168.521	154.774
circ_3574	6:106936502|106978180	6	106936502	106978180	exon	ENSSSCG00000025478	+	-0.538643	10.0336	0.755724	1	none	1349.57	0.1	1246.52	960.138	889.083	801.402	1151.8	778.353	0.1	682.913
circ_8635	18:44996263|45011080	18	44996263	45011080	exon	ENSSSCG00000016695	+	-0.335063	10.0981	0.756306	1	none	817.962	706.864	1292.69	560.122	844.409	1026.77	434.703	528.201	1291.33	820.25
circ_4868	9:39494895|39504434	9	39494895	39504434	exon	ENSSSCG00000029538	-	-0.503609	8.91675	0.756668	1	none	817.962	353.482	0.1	400.116	392.915	250.507	434.703	430.919	168.521	321.162
circ_1033	1:271368900|271377311	1	271368900	271377311	exon	ENSSSCG00000005715	+	-0.820792	7.58907	0.756758	1	none	204.566	424.158	0.1	0.1	157.231	125.303	130.481	180.766	0.1	109.163
circ_0370	1:100597460|100613174	1	100597460	100613174	exon	ENSSSCG00000004524	+	-0.712285	7.92665	0.757142	1	none	368.138	424.158	0.1	0.1	198.124	150.344	152.211	111.279	196.591	152.606
circ_0950	1:253012174|253014268	1	253012174	253014268	exon	ENSSSCG00000005466	-	-0.407392	8.88175	0.757314	1	none	286.352	424.158	277.083	480.119	366.928	425.792	304.322	250.253	365.012	336.345
circ_5111	9:118068519|118074614	9	118068519	118074614	exon	ENSSSCG00000015509	-	0.853368	7.13405	0.757584	1	none	0.1	0.1	277.083	0.1	69.3457	200.426	217.402	152.971	0.1	142.725
circ_3827	7:4574943|4584896	7	4574943	4584896	intergenic_region	n/a	+	-0.353692	9.43109	0.757644	1	none	572.603	494.835	507.902	560.122	533.866	776.361	456.433	236.355	561.504	507.663
circ_1856	3:58059590|58077167	3	58059590	58077167	exon	ENSSSCG00000035478	-	0.724106	7.40717	0.757648	1	none	204.566	0.1	0.1	160.106	91.218	150.344	195.671	125.176	224.661	173.963
circ_5125	9:121610724|121617143	9	121610724	121617143	exon	ENSSSCG00000015531	+	0.883137	7.56059	0.757679	1	none	0.1	0.1	369.41	0.1	92.4276	200.426	0.1	319.74	280.802	200.267
circ_1813	3:44298411|44303573	3	44298411	44303573	exon	ENSSSCG00000026954	-	0.827598	6.88432	0.757754	1	none	0.1	0.1	0.1	240.11	60.1024	100.263	0.1	125.176	280.802	126.585
circ_6537	13:77226243|77289518	13	77226243	77289518	exon	ENSSSCG00000011653	+	0.876872	7.34709	0.75789	1	none	327.245	0.1	0.1	0.1	81.8862	0.1	326.052	111.279	252.732	172.541
circ_8634	18:44885414|44903054	18	44885414	44903054	exon	ENSSSCG00000016692	-	0.699831	8.60083	0.758028	1	none	490.817	0.1	0.1	360.114	212.783	0.1	630.274	152.971	842.205	406.388
circ_8930	X:122310312|122331263	X	122310312	122331263	exon	ENSSSCG00000012742	+	-0.496999	8.88265	0.758579	1	none	368.138	0.1	646.393	560.122	393.688	275.548	412.973	333.637	252.732	318.722
circ_0775	1:203515105|203537078	1	203515105	203537078	exon	ENSSSCG00000005170	-	-0.608391	8.07998	0.75869	1	none	204.566	282.805	0.1	400.116	221.897	200.426	195.671	139.074	168.521	175.923
circ_0640	1:169420292|169424282	1	169420292	169424282	exon	ENSSSCG00000004979	-	-0.567617	8.97535	0.760023	1	none	695.283	0.1	738.721	280.111	428.554	400.751	0.1	444.816	505.363	337.758
circ_8633	18:44885414|44890608	18	44885414	44890608	exon	ENSSSCG00000016692	-	0.878692	7.66496	0.760286	1	none	409.031	0.1	0.1	0.1	102.333	400.751	260.862	180.766	0.1	210.62
circ_4980	9:73094595|73126973	9	73094595	73126973	exon	ENSSSCG00000022982	+	0.607575	8.58497	0.760351	1	none	449.924	0.1	415.574	0.1	216.425	450.832	195.671	528.201	336.942	377.912
circ_0379	1:106148090|106150609	1	106148090	106150609	exon	ENSSSCG00000004538	+	-0.437822	9.89253	0.760843	1	none	327.245	848.216	969.54	840.134	746.284	1076.85	825.846	694.969	0.1	649.441
circ_4043	7:65198472|65198799	7	65198472	65198799	exon	ENSSSCG00000040912	+	-0.439474	11.3096	0.761876	1	none	1922.08	2261.74	2492.94	1320.15	1999.23	3004.98	2346.96	1612.2	0.1	1741.06
circ_6745	13:132321056|132337788	13	132321056	132337788	exon	ENSSSCG00000031147	-	0.62475	8.44331	0.762378	1	none	409.031	0.1	369.41	0.1	194.66	275.548	543.354	347.535	196.591	340.757
circ_3152	6:17352018|17356850	6	17352018	17356850	exon	ENSSSCG00000002755	-	0.658565	8.19453	0.762506	1	none	0.1	353.482	230.919	0.1	146.15	200.426	391.243	389.227	168.521	287.354
circ_2435	4:77612564|77618720	4	77612564	77618720	exon	ENSSSCG00000028902	+	-0.383056	9.00889	0.762811	1	none	409.031	282.805	369.41	560.122	405.342	275.548	326.052	444.816	421.153	366.892
circ_2600	4:117360110|117367392	4	117360110	117367392	exon	ENSSSCG00000006860	-	0.578811	8.81234	0.763078	1	none	0.1	0.1	738.721	280.111	254.758	300.588	652.005	458.714	336.942	437.062
circ_3421	6:89122469|89131566	6	89122469	89131566	exon	ENSSSCG00000022801	+	-0.835867	8.08238	0.763348	1	none	0.1	848.216	0.1	0.1	212.129	200.426	304.322	0.1	140.451	161.325
circ_3601	6:109139462|109171834	6	109139462	109171834	exon	ENSSSCG00000003712	-	0.83357	7.12154	0.76335	1	none	0.1	0.1	277.083	0.1	69.3457	100.263	260.862	194.663	0.1	138.972
circ_3995	7:58196071|58200499	7	58196071	58200499	exon	ENSSSCG00000001880	+	0.824956	7.09992	0.764206	1	none	0.1	0.1	0.1	280.111	70.1028	150.344	260.862	0.1	168.521	144.957
circ_8898	X:101530588|101536227	X	101530588	101536227	exon	ENSSSCG00000012642	+	0.805098	6.8955	0.764453	1	none	245.459	0.1	0.1	0.1	61.4397	100.263	130.481	236.355	0.1	116.8
circ_2845	5:42538537|42551710	5	42538537	42551710	exon	ENSSSCG00000034407	+	-0.609683	8.53163	0.765161	1	none	777.069	0.1	184.755	320.113	320.509	450.832	282.592	0.1	252.732	246.564
circ_1237	2:69853256|69853745	2	69853256	69853745	exon	ENSSSCG00000028512	+	0.643642	9.13551	0.765531	1	none	449.924	353.482	0.1	400.116	300.906	200.426	1999.27	0.1	0.1	549.975
circ_8683	AEMK02000258.1:276847|277808	AEMK02000258.1	276847	277808	exon	ENSSSCG00000031206	+	0.77146	7.71658	0.765565	1	none	163.672	0.1	0.1	280.111	110.996	300.588	0.1	291.945	280.802	218.359
circ_3355	6:75038901|75043103	6	75038901	75043103	exon	ENSSSCG00000034484	+	0.73097	8.15641	0.765722	1	none	0.1	0.1	600.229	0.1	150.132	450.832	108.751	236.355	393.082	297.255
circ_5733	11:25755742|25761445	11	25755742	25761445	exon	ENSSSCG00000031627	-	0.756893	6.27359	0.76626	1	none	0.1	0.1	0.1	160.106	40.1016	125.303	108.751	69.5869	0.1	75.9353
circ_6719	13:123437550|123438399	13	123437550	123438399	exon	ENSSSCG00000011794	+	0.779637	6.62386	0.766274	1	none	204.566	0.1	0.1	0.1	51.2164	125.303	0.1	139.074	140.451	101.232
circ_8919	X:111210948|111220783	X	111210948	111220783	exon	ENSSSCG00000012698	+	-0.651342	8.23125	0.766456	1	none	654.39	0.1	0.1	400.116	263.676	350.67	173.941	83.4843	168.521	194.154
circ_8652	18:52625249|52628187	18	52625249	52628187	exon	ENSSSCG00000016763	+	-0.735377	8.10579	0.766614	1	none	409.031	0.1	369.41	200.108	244.662	0.1	0.1	458.714	196.591	163.876
circ_4461	8:80787216|80815987	8	80787216	80815987	exon	ENSSSCG00000009029	-	0.429327	11.5713	0.766869	1	none	0.1	1625.66	1938.98	3600.24	1791.24	4006.61	1955.81	3043.63	2526.42	2883.12
circ_5772	11:51531489|51540684	11	51531489	51540684	exon	ENSSSCG00000009480	+	-0.55979	8.86322	0.767286	1	none	490.817	636.187	0.1	360.114	371.805	250.507	543.354	0.1	477.293	317.813
circ_3617	6:110866624|110892394	6	110866624	110892394	exon	ENSSSCG00000003718	+	-0.425776	10.4459	0.767577	1	none	1308.68	1413.63	1615.83	0.1	1084.56	1001.73	1564.67	736.661	589.574	973.158
circ_0085	1:16406041|16415727	1	16406041	16415727	exon	ENSSSCG00000028867	+	0.847371	7.53778	0.767908	1	none	0.1	0.1	369.41	0.1	92.4276	0.1	152.211	361.432	252.732	191.619
circ_3125	6:9860419|9864561	6	9860419	9864561	exon	ENSSSCG00000027415	-	-0.44591	9.45416	0.76816	1	none	1145.11	706.864	0.1	360.114	553.046	375.71	173.941	430.919	1038.7	504.817
circ_1758	3:38275930|38288061	3	38275930	38288061	exon	ENSSSCG00000007950	+	-0.779557	7.67596	0.768379	1	none	0.1	424.158	0.1	240.11	166.117	150.344	87.0206	0.1	280.802	129.567
circ_1732	3:31255432|31258924	3	31255432	31258924	exon	ENSSSCG00000021118	+	-0.777058	8.42273	0.768498	1	none	0.1	1060.25	0.1	0.1	265.136	250.507	369.513	0.1	224.661	211.195
circ_3405	6:87615275|87630082	6	87615275	87630082	exon	ENSSSCG00000003591	-	-0.509162	8.64904	0.768736	1	none	286.352	706.864	0.1	240.11	308.356	325.629	304.322	208.561	252.732	272.811
circ_3519	6:100540411|100563851	6	100540411	100563851	exon	ENSSSCG00000021612	-	0.81123	7.11677	0.769266	1	none	286.352	0.1	0.1	0.1	71.6629	300.588	0.1	69.5869	224.661	148.734
circ_7721	15:59562524|59570339	15	59562524	59570339	exon	ENSSSCG00000015861	+	-0.418928	9.94591	0.769337	1	none	1022.43	848.216	0.1	1240.15	777.723	601.077	956.227	597.687	617.644	693.159
circ_4050	7:67576364|67580251	7	67576364	67580251	exon	ENSSSCG00000001966	-	-0.41719	8.84219	0.769393	1	none	736.176	282.805	277.083	160.106	364.043	275.548	130.481	722.764	112.381	310.293
circ_2047	3:102849438|102850385	3	102849438	102850385	exon	ENSSSCG00000008495	+	0.337556	9.44909	0.769687	1	none	654.39	424.158	184.755	440.118	425.855	851.483	521.624	611.585	589.574	643.566
circ_4008	7:60731692|60732585	7	60731692	60732585	exon	ENSSSCG00000023188	-	0.619054	8.32501	0.76986	1	none	245.459	0.1	0.1	480.119	181.444	200.426	195.671	361.432	533.433	322.741
circ_1084	2:8388248|8390219	2	8388248	8390219	exon	ENSSSCG00000013054	+	-0.638605	8.99496	0.770131	1	none	0.1	1201.6	369.41	0.1	392.802	826.443	282.592	194.663	0.1	325.95
circ_1747	3:32558924|32577584	3	32558924	32577584	exon	ENSSSCG00000020675	-	-0.565091	8.74506	0.771369	1	none	531.71	0.1	646.393	280.111	364.579	425.792	0.1	194.663	561.504	295.515
circ_5593	11:4338231|4345913	11	4338231	4345913	exon	ENSSSCG00000009300	+	0.42085	11.7775	0.771426	1	none	0.1	3251.21	2677.6	2120.18	2012.27	3230.35	2346.96	3057.52	4828.17	3365.75
circ_4417	8:67551464|67566830	8	67551464	67566830	exon	ENSSSCG00000025514	+	0.814411	7.30758	0.772493	1	none	327.245	0.1	0.1	0.1	81.8862	200.426	0.1	236.355	224.661	165.386
circ_6281	13:26682837|26686462	13	26682837	26686462	exon	ENSSSCG00000011295	+	-0.653274	8.66886	0.772877	1	none	0.1	706.864	0.1	600.124	326.797	400.751	0.1	430.919	196.591	257.09
circ_6986	13:201067069|201068601	13	201067069	201068601	intron	ENSSSCG00000030480	+	-0.747229	7.77746	0.773882	1	none	0.1	0.1	415.574	360.114	193.972	0.1	87.0206	222.458	224.661	133.56
circ_6965	13:200707866|200718953	13	200707866	200718953	exon	ENSSSCG00000012062	+	-0.455015	9.10303	0.773941	1	none	613.497	636.187	461.738	0.1	427.88	275.548	782.386	250.253	196.591	376.194
circ_2293	4:34047036|34055774	4	34047036	34055774	exon	ENSSSCG00000006054	-	0.752836	7.70964	0.774189	1	none	245.459	0.1	0.1	200.108	111.442	325.629	434.703	83.4843	0.1	210.979
circ_0788	1:205515399|205527866	1	205515399	205527866	exon	ENSSSCG00000005178	-	-0.311909	9.97477	0.774911	1	none	817.962	777.54	554.065	920.137	767.426	601.077	369.513	639.38	1431.68	760.412
circ_4757	9:12903427|12918332	9	12903427	12918332	exon	ENSSSCG00000014893	-	-0.73583	7.32273	0.775314	1	none	286.352	0.1	277.083	0.1	140.909	125.303	87.0206	0.1	196.591	102.254
circ_8796	X:43052047|43052598	X	43052047	43052598	exon	ENSSSCG00000021106	-	-0.413424	10.8687	0.775608	1	none	1390.47	2473.77	507.902	1360.15	1433.07	1427.42	0.1	1737.27	2217.64	1345.61
circ_8389	17:43769569|43777920	17	43769569	43777920	exon	ENSSSCG00000007355	+	0.760753	6.84275	0.775922	1	none	0.1	0.1	0.1	240.11	60.1024	200.426	173.941	83.4843	0.1	114.488
circ_8256	17:889087|906090	17	889087	906090	exon	ENSSSCG00000006968	-	-0.811987	7.8307	0.776008	1	none	0.1	706.864	0.1	0.1	176.791	175.385	195.671	152.971	0.1	131.032
circ_6315	13:30500711|30547685	13	30500711	30547685	exon	ENSSSCG00000011340	-	-0.637981	8.05826	0.776155	1	none	286.352	0.1	277.083	360.114	230.912	175.385	260.862	222.458	0.1	164.701
circ_2713	5:3895045|3897222	5	3895045	3897222	exon	ENSSSCG00000000010	-	0.798109	7.87335	0.776546	1	none	490.817	0.1	0.1	0.1	122.779	200.426	0.1	597.687	140.451	234.666
circ_2000	3:96249368|96260927	3	96249368	96260927	exon	ENSSSCG00000008451	-	0.724762	7.8328	0.777063	1	none	0.1	0.1	323.247	160.106	120.888	425.792	217.402	264.15	0.1	226.861
circ_7056	14:9478895|9480356	14	9478895	9480356	exon	ENSSSCG00000009652	-	0.41004	10.6552	0.777405	1	none	940.641	636.187	2262.13	0.1	959.764	2704.49	782.386	889.532	1824.66	1550.27
circ_1768	3:39466946|39478565	3	39466946	39478565	exon	ENSSSCG00000037719	-	-0.409328	9.59736	0.778015	1	none	858.855	636.187	923.376	0.1	604.63	375.71	543.354	625.482	645.714	547.565
circ_1733	3:31258831|31266844	3	31258831	31266844	exon	ENSSSCG00000021118	+	0.804876	7.59262	0.778385	1	none	0.1	0.1	0.1	400.116	100.104	400.751	173.941	0.1	252.732	206.881
circ_3788	6:166989367|167000612	6	166989367	167000612	exon	ENSSSCG00000036909	+	-0.400019	10.1444	0.778821	1	none	572.603	848.216	692.557	1440.16	888.384	851.483	760.655	0.1	1768.52	845.19
circ_8826	X:58378203|58384217	X	58378203	58384217	exon	ENSSSCG00000021200	-	0.790392	7.31615	0.779291	1	none	0.1	282.805	0.1	0.1	70.7764	200.426	0.1	236.355	224.661	165.386
circ_0412	1:113097707|113102025	1	113097707	113102025	exon	ENSSSCG00000004592	+	-0.296137	13.1272	0.779372	1	none	8587.65	7633.15	5585.92	5280.31	6771.76	6861.25	6280.11	5878.69	7691.33	6677.85
circ_6097	12:51636713|51642686	12	51636713	51642686	exon	ENSSSCG00000017895	-	-0.67084	7.66132	0.779408	1	none	0.1	282.805	369.41	0.1	163.104	175.385	87.0206	111.279	140.451	128.534
circ_3131	6:12234387|12252148	6	12234387	12252148	exon	ENSSSCG00000033842	+	-0.407171	11.5868	0.779522	1	none	0.1	3533.92	3739.37	2160.19	2358.39	2128.56	2433.88	1987.43	2189.57	2184.86
circ_7964	15:112869863|112896614	15	112869863	112896614	exon	ENSSSCG00000022830	-	-0.299416	11.3065	0.779573	1	none	2044.76	2120.39	2215.96	1280.15	1915.31	2303.84	760.655	1834.55	2722.91	1905.49
circ_8480	18:9065917|9118627	18	9065917	9118627	exon	ENSSSCG00000016494	+	-0.733404	7.51379	0.780037	1	none	368.138	0.1	277.083	0.1	161.355	125.303	0.1	111.279	224.661	115.336
circ_2476	4:85892566|85922913	4	85892566	85922913	exon	ENSSSCG00000006331	-	-0.662363	7.67152	0.780208	1	none	204.566	0.1	184.755	320.113	177.383	225.466	0.1	83.4843	224.661	133.428
circ_7568	14:136258011|136271400	14	136258011	136271400	exon	ENSSSCG00000035045	+	-0.708504	7.21481	0.78073	1	none	163.672	0.1	0.1	360.114	130.997	125.303	0.1	83.4843	168.521	94.3522
circ_5115	9:120607167|120647247	9	120607167	120647247	exon	ENSSSCG00000015523	+	-0.714715	7.82253	0.781899	1	none	0.1	0.1	277.083	520.121	199.351	100.263	0.1	97.3817	393.082	147.707
circ_7594	15:4136904|4150279	15	4136904	4150279	exon	ENSSSCG00000015668	+	-0.499681	9.20202	0.781953	1	none	1022.43	0.1	554.065	400.116	494.177	400.751	412.973	0.1	870.275	421.025
circ_3799	6:169018075|169047805	6	169018075	169047805	exon	ENSSSCG00000023266	+	0.790427	7.58352	0.782205	1	none	0.1	0.1	0.1	400.116	100.104	0.1	239.132	291.945	252.732	195.977
circ_1924	3:78013714|78014790	3	78013714	78014790	exon	ENSSSCG00000008368	-	-0.405832	9.53116	0.782208	1	none	490.817	1130.92	600.229	0.1	555.517	525.955	586.814	430.919	561.504	526.298
circ_3593	6:109117107|109150901	6	109117107	109150901	exon	ENSSSCG00000003712	-	-0.406508	9.44262	0.782391	1	none	817.962	636.187	277.083	440.118	542.837	726.28	630.274	0.1	673.784	507.61
circ_8222	16:55385796|55397890	16	55385796	55397890	exon	ENSSSCG00000017015	-	0.57911	8.4067	0.782688	1	none	0.1	494.835	0.1	200.108	173.786	250.507	195.671	278.048	645.714	342.485
circ_2495	4:90365515|90365882	4	90365515	90365882	exon	ENSSSCG00000006391	-	-0.554987	7.97443	0.782997	1	none	286.352	0.1	323.247	240.11	212.452	225.466	152.211	125.176	168.521	167.844
circ_2903	5:58045514|58054445	5	58045514	58054445	exon	ENSSSCG00000000612	-	0.7208	6.56264	0.78315	1	none	0.1	0.1	0.1	200.108	50.102	125.303	130.481	111.279	0.1	91.7909
circ_1241	2:70592974|70594737	2	70592974	70594737	exon	ENSSSCG00000029035	-	0.59492	8.2119	0.783266	1	none	0.1	0.1	230.919	440.118	167.809	425.792	130.481	264.15	365.012	296.359
circ_6373	13:34799994|34814973	13	34799994	34814973	exon	ENSSSCG00000035824	-	-0.435621	8.37479	0.783896	1	none	368.138	282.805	230.919	160.106	260.492	425.792	173.941	139.074	196.591	233.85
circ_4645	8:133695707|133705563	8	133695707	133705563	intergenic_region	n/a	+	-0.562948	8.50064	0.784464	1	none	572.603	0.1	184.755	480.119	309.394	0.1	347.782	389.227	196.591	233.425
circ_1375	2:91384391|91465447	2	91384391	91465447	exon	ENSSSCG00000014136	+	0.701928	7.79666	0.784733	1	none	163.672	0.1	0.1	320.113	120.996	175.385	412.973	278.048	0.1	216.626
circ_0900	1:240889406|240900266	1	240889406	240900266	exon	ENSSSCG00000005382	+	-0.655994	7.66668	0.784735	1	none	0.1	0.1	184.755	520.121	176.269	100.263	217.402	83.4843	112.381	128.382
circ_8661	18:54192244|54270584	18	54192244	54270584	exon	ENSSSCG00000035581	-	0.756588	8.05805	0.785179	1	none	0.1	0.1	554.065	0.1	138.591	751.321	0.1	97.3817	280.802	282.401
circ_6886	13:158683519|158688234	13	158683519	158688234	exon	ENSSSCG00000030486	-	-0.794053	7.55618	0.785424	1	none	0.1	0.1	0.1	680.127	170.107	150.344	87.0206	194.663	0.1	108.032
circ_8264	17:4802543|4823695	17	4802543	4823695	exon	ENSSSCG00000006981	+	0.59475	8.12467	0.786498	1	none	0.1	0.1	230.919	400.116	157.809	225.466	304.322	403.124	140.451	268.341
circ_4322	8:30613554|30621379	8	30613554	30621379	exon	ENSSSCG00000008788	-	-0.320293	9.26779	0.786982	1	none	245.459	424.158	692.557	520.121	470.574	350.67	695.465	264.15	505.363	453.912
circ_6445	13:50643756|50651009	13	50643756	50651009	exon	ENSSSCG00000011511	-	-0.78241	7.61806	0.78723	1	none	0.1	0.1	692.557	0.1	173.214	150.344	0.1	180.766	140.451	117.915
circ_2427	4:72630918|72643259	4	72630918	72643259	exon	ENSSSCG00000006231	-	-0.500431	8.35465	0.787461	1	none	490.817	0.1	323.247	280.111	273.569	325.629	239.132	180.766	140.451	221.494
circ_4507	8:87799383|87801061	8	87799383	87801061	exon	ENSSSCG00000029920	+	-0.616181	7.91063	0.787904	1	none	409.031	0.1	415.574	0.1	206.201	150.344	130.481	125.176	224.661	157.666
circ_8356	17:38164322|38173595	17	38164322	38173595	exon	ENSSSCG00000007284	-	0.495704	9.01668	0.788393	1	none	0.1	0.1	738.721	480.119	304.76	475.873	521.624	653.277	308.872	489.911
circ_1320	2:85507179|85518807	2	85507179	85518807	exon	ENSSSCG00000014088	+	-0.638717	8.40074	0.788625	1	none	0.1	494.835	0.1	600.124	273.79	250.507	456.433	139.074	0.1	211.528
circ_1183	2:47475559|47494398	2	47475559	47494398	exon	ENSSSCG00000013402	-	0.713073	6.83895	0.788653	1	none	245.459	0.1	0.1	0.1	61.4397	0.1	87.0206	152.971	224.661	116.188
circ_5481	10:56466524|56478719	10	56466524	56478719	intergenic_region	n/a	+	0.547915	8.49293	0.789381	1	none	0.1	353.482	415.574	0.1	192.314	225.466	456.433	375.329	336.942	348.543
circ_7119	14:29444013|29445557	14	29444013	29445557	exon	ENSSSCG00000009773	+	0.350595	8.94164	0.789882	1	none	163.672	353.482	415.574	240.11	293.209	350.67	304.322	361.432	842.205	464.657
circ_4991	9:78232234|78312958	9	78232234	78312958	intron	ENSSSCG00000015345	+	-0.7028	7.64922	0.789991	1	none	0.1	282.805	369.41	0.1	163.104	250.507	0.1	139.074	112.381	125.515
circ_8336	17:37114409|37127180	17	37114409	37127180	exon	ENSSSCG00000027410	+	-0.685714	7.91986	0.790848	1	none	572.603	0.1	277.083	0.1	212.472	450.832	87.0206	69.5869	0.1	151.885
circ_2551	4:100446495|100449293	4	100446495	100449293	intron	ENSSSCG00000006704	+	0.706839	6.7864	0.791239	1	none	0.1	0.1	230.919	0.1	57.8047	175.385	173.941	83.4843	0.1	108.228
circ_4241	7:117693554|117695673	7	117693554	117695673	exon	ENSSSCG00000002505	+	-0.461461	9.7102	0.791647	1	none	695.283	706.864	1246.52	0.1	662.192	826.443	999.687	0.1	533.433	589.916
circ_5693	11:21797314|21805764	11	21797314	21805764	exon	ENSSSCG00000023738	-	0.58755	8.07565	0.792082	1	none	286.352	282.805	0.1	0.1	142.339	175.385	282.592	222.458	393.082	268.379
circ_1679	3:18512814|18514451	3	18512814	18514451	exon	ENSSSCG00000021845	+	0.66595	6.244	0.792297	1	none	163.672	0.1	0.1	0.1	40.9931	0.1	130.481	55.6895	112.381	74.6628
circ_0205	1:54487286|54529700	1	54487286	54529700	exon	ENSSSCG00000004293	-	0.734709	7.27811	0.792344	1	none	0.1	0.1	323.247	0.1	80.8866	250.507	0.1	166.869	224.661	160.534
circ_5010	9:87039402|87047919	9	87039402	87047919	exon	ENSSSCG00000024761	-	0.369169	10.1266	0.793475	1	none	777.069	0.1	1015.7	1000.14	698.253	751.321	891.036	1389.84	1094.84	1031.76
circ_7732	15:60397513|60403463	15	60397513	60403463	exon	ENSSSCG00000015867	-	-0.497494	8.26831	0.794204	1	none	286.352	0.1	184.755	560.122	257.832	175.385	130.481	208.561	336.942	212.842
circ_6889	13:158685847|158688234	13	158685847	158688234	exon	ENSSSCG00000030486	-	-0.55254	8.43185	0.794297	1	none	981.535	0.1	0.1	200.108	295.461	275.548	108.751	236.355	308.872	232.381
circ_7853	15:93205480|93243693	15	93205480	93243693	exon	ENSSSCG00000016033	+	0.633076	8.16375	0.794458	1	none	0.1	0.1	277.083	360.114	159.349	375.71	0.1	361.432	421.153	289.599
circ_1226	2:65141048|65141379	2	65141048	65141379	exon	ENSSSCG00000013766	-	0.679413	6.53773	0.79488	1	none	0.1	0.1	0.1	200.108	50.102	0.1	130.481	97.3817	140.451	92.1034
circ_1175	2:46576744|46576999	2	46576744	46576999	exon	ENSSSCG00000013399	-	0.603094	7.33408	0.795115	1	none	204.566	0.1	0.1	160.106	91.218	125.303	195.671	166.869	140.451	157.074
circ_3567	6:106936502|106939430	6	106936502	106939430	exon	ENSSSCG00000025478	+	-0.561788	8.26892	0.7958	1	none	572.603	0.1	277.083	200.108	262.474	500.914	217.402	0.1	112.381	207.699
circ_4967	9:72153385|72178091	9	72153385	72178091	exon	ENSSSCG00000015313	-	0.689854	6.79953	0.795973	1	none	0.1	0.1	0.1	240.11	60.1024	200.426	152.211	83.4843	0.1	109.055
circ_7274	14:60813334|60813820	14	60813334	60813820	exon	ENSSSCG00000031589	-	-0.374313	10.4117	0.796268	1	none	0.1	1908.36	1015.7	1160.15	1021.08	1026.77	369.513	1320.35	1207.12	980.937
circ_0081	1:16307508|16307993	1	16307508	16307993	exon	ENSSSCG00000004106	+	-0.465547	9.32542	0.796382	1	none	736.176	1201.6	0.1	0.1	484.494	500.914	239.132	486.508	561.504	447.014
circ_5695	11:21804834|21808388	11	21804834	21808388	exon	ENSSSCG00000023738	-	-0.692348	6.85763	0.79639	1	none	245.459	0.1	0.1	160.106	101.441	0.1	87.0206	180.766	0.1	66.9966
circ_0176	1:45173524|45177436	1	45173524	45177436	exon	ENSSSCG00000025941	+	-0.450324	9.72025	0.796897	1	none	858.855	0.1	1477.34	440.118	694.104	926.606	0.1	694.969	757.995	594.917
circ_2708	5:3717600|3739361	5	3717600	3739361	exon	ENSSSCG00000024864	-	-0.410907	9.09928	0.796966	1	none	0.1	918.893	277.083	440.118	409.048	425.792	608.544	347.535	140.451	380.58
circ_4038	7:64846241|64854244	7	64846241	64854244	exon	ENSSSCG00000001955	-	-0.601671	7.82785	0.797113	1	none	286.352	424.158	0.1	0.1	177.677	200.426	87.0206	139.074	168.521	148.76
circ_7738	15:64759481|64795113	15	64759481	64795113	exon	ENSSSCG00000015874	-	-0.448178	8.64873	0.797289	1	none	572.603	0.1	507.902	240.11	330.179	150.344	130.481	555.995	252.732	272.388
circ_7846	15:91510898|91514202	15	91510898	91514202	exon	ENSSSCG00000016026	+	0.336967	8.91484	0.797339	1	none	204.566	282.805	323.247	360.114	292.683	726.28	326.052	291.945	449.223	448.375
circ_1302	2:82200380|82200981	2	82200380	82200981	exon	ENSSSCG00000022661	+	0.558493	8.21076	0.797504	1	none	327.245	0.1	0.1	360.114	171.89	601.077	217.402	222.458	112.381	288.329
circ_5283	10:20438111|20487072	10	20438111	20487072	exon	ENSSSCG00000010900	-	0.670476	7.48273	0.798388	1	none	204.566	0.1	184.755	0.1	97.3802	300.588	0.1	83.4843	365.012	187.296
circ_3853	7:15922699|16013622	7	15922699	16013622	exon	ENSSSCG00000001080	+	-0.648072	7.93475	0.798531	1	none	0.1	0.1	600.229	240.11	210.135	300.588	195.671	0.1	140.451	159.203
circ_4818	9:26923563|26932473	9	26923563	26932473	exon	ENSSSCG00000014960	+	0.678734	6.79282	0.79871	1	none	0.1	0.1	0.1	240.11	60.1024	0.1	108.751	208.561	112.381	107.448
circ_0275	1:77263699|77270404	1	77263699	77270404	exon	ENSSSCG00000025703	-	-0.458107	8.50561	0.798734	1	none	409.031	0.1	507.902	280.111	299.286	450.832	173.941	236.355	140.451	250.395
circ_4166	7:93921496|93928855	7	93921496	93928855	exon	ENSSSCG00000026389	-	-0.733674	7.35182	0.798958	1	none	0.1	494.835	0.1	0.1	123.784	0.1	87.0206	97.3817	224.661	102.291
circ_8260	17:1451065|1458687	17	1451065	1458687	exon	ENSSSCG00000006970	-	-0.724759	7.81299	0.799175	1	none	0.1	0.1	0.1	800.132	200.108	275.548	0.1	97.3817	196.591	142.405
circ_4542	8:103313633|103321590	8	103313633	103321590	exon	ENSSSCG00000009101	+	0.452628	8.50397	0.799824	1	none	163.672	0.1	230.919	480.119	218.703	500.914	217.402	375.329	280.802	343.612
circ_0912	1:242242621|242259806	1	242242621	242259806	exon	ENSSSCG00000005391	+	0.446765	9.51042	0.799844	1	none	0.1	0.1	877.212	880.135	439.387	1001.73	521.624	264.15	1066.77	713.567
circ_2416	4:67698424|67722071	4	67698424	67722071	exon	ENSSSCG00000006202	-	0.599854	8.37339	0.800504	1	none	0.1	0.1	738.721	0.1	184.755	601.077	130.481	236.355	365.012	333.231
circ_6869	13:157589373|157628266	13	157589373	157628266	exon	ENSSSCG00000021791	+	0.708327	7.2419	0.800891	1	none	327.245	0.1	0.1	0.1	81.8862	0.1	282.592	152.971	168.521	151.046
circ_0976	1:261237316|261246048	1	261237316	261246048	exon	ENSSSCG00000005514ENSSSCG00000034749	-	-0.374623	9.51958	0.800949	1	none	0.1	1201.6	369.41	600.124	542.808	576.036	282.592	542.098	729.925	532.663
circ_0860	1:227998338|228037829	1	227998338	228037829	intergenic_region	n/a	-	-0.662805	7.61558	0.801069	1	none	286.352	0.1	0.1	400.116	171.667	0.1	87.0206	139.074	280.802	126.749
circ_8064	16:21537442|21540786	16	21537442	21540786	exon	ENSSSCG00000016836	-	0.517915	8.47457	0.801106	1	none	368.138	0.1	461.738	0.1	207.519	450.832	434.703	305.842	168.521	339.975
circ_8414	17:50931699|50933570	17	50931699	50933570	exon	ENSSSCG00000030108	-	-0.459299	8.42487	0.801396	1	none	531.71	282.805	0.1	280.111	273.682	175.385	282.592	166.869	336.942	240.447
circ_3378	6:80443721|80451792	6	80443721	80451792	exon	ENSSSCG00000026276	+	-0.710517	7.86797	0.802432	1	none	0.1	706.864	0.1	0.1	176.791	0.1	173.941	180.766	224.661	144.867
circ_3474	6:95853280|95853697	6	95853280	95853697	exon	ENSSSCG00000036673	-	-0.621248	8.1052	0.802442	1	none	163.672	0.1	461.738	320.113	236.406	200.426	0.1	472.611	0.1	168.309
circ_6616	13:95702963|95709483	13	95702963	95709483	exon	ENSSSCG00000025316	-	0.665723	6.76161	0.802445	1	none	0.1	0.1	230.919	0.1	57.8047	200.426	108.751	111.279	0.1	105.139
circ_2895	5:53828916|53838066	5	53828916	53838066	exon	ENSSSCG00000000588	-	0.656481	6.54917	0.802622	1	none	204.566	0.1	0.1	0.1	51.2164	100.263	173.941	83.4843	0.1	89.4471
circ_1562	2:142195747|142219557	2	142195747	142219557	exon	ENSSSCG00000014364	+	0.713732	7.62178	0.803555	1	none	0.1	0.1	415.574	0.1	103.969	0.1	282.592	139.074	393.082	203.712
circ_5855	12:12736751|12757927	12	12736751	12757927	exon	ENSSSCG00000023992	-	-0.619536	8.07972	0.803591	1	none	0.1	0.1	369.41	560.122	232.433	0.1	152.211	264.15	280.802	174.316
circ_3695	6:149650150|149666969	6	149650150	149666969	exon	ENSSSCG00000003816	-	0.366863	9.4951	0.803993	1	none	858.855	0.1	507.902	440.118	451.744	851.483	217.402	694.969	954.486	679.585
circ_1299	2:82117897|82137277	2	82117897	82137277	exon	ENSSSCG00000022661	+	0.530818	8.27043	0.804616	1	none	0.1	0.1	277.083	440.118	179.35	200.426	239.132	389.227	365.012	298.449
circ_6447	13:51386726|51401694	13	51386726	51401694	exon	ENSSSCG00000011514	+	0.603514	8.15008	0.804749	1	none	286.352	0.1	0.1	360.114	161.667	475.873	217.402	0.1	477.293	292.667
circ_1293	2:80975762|80992288	2	80975762	80992288	exon	ENSSSCG00000022508ENSSSCG00000014048	+	0.485887	8.69146	0.805048	1	none	613.497	0.1	369.41	0.1	245.777	225.466	695.465	361.432	280.802	390.791
circ_6694	13:120919103|120935351	13	120919103	120935351	exon	ENSSSCG00000022783	-	-0.429407	10.3779	0.806004	1	none	0.1	777.54	1108.03	2360.19	1061.47	1527.58	1216.99	0.1	1094.84	959.877
circ_2107	3:112636837|112653047	3	112636837	112653047	exon	ENSSSCG00000030643	-	-0.434054	9.41696	0.806082	1	none	490.817	706.864	923.376	0.1	530.289	651.158	869.306	0.1	421.153	485.429
circ_0033	1:10099395|10175846	1	10099395	10175846	exon	ENSSSCG00000004064	-	-0.473826	8.75969	0.806198	1	none	449.924	0.1	507.902	480.119	359.511	350.67	412.973	389.227	0.1	288.242
circ_7492	14:121316588|121320413	14	121316588	121320413	exon	ENSSSCG00000010627	+	-0.352906	11.209	0.807019	1	none	0.1	2756.48	1754.32	2640.21	1787.78	2153.6	1738.51	1348.15	1656.24	1724.12
circ_0869	1:228980934|228986161	1	228980934	228986161	exon	ENSSSCG00000023520	+	-0.42753	10.6849	0.80725	1	none	1799.4	0.1	1385.01	2240.19	1356.17	1727.91	1021.42	1737.27	0.1	1121.67
circ_7860	15:94016853|94019208	15	94016853	94019208	exon	ENSSSCG00000016036	+	-0.273283	9.8055	0.807328	1	none	1104.21	424.158	415.574	800.132	686.02	601.077	456.433	430.919	1263.26	687.922
circ_6296	13:29915862|29925370	13	29915862	29925370	exon	ENSSSCG00000011332	-	-0.480269	8.67245	0.807525	1	none	286.352	0.1	507.902	560.122	338.619	275.548	0.1	500.406	336.942	278.249
circ_7304	14:71491530|71493586	14	71491530	71493586	exon	ENSSSCG00000010238	+	-0.278348	9.46524	0.807785	1	none	449.924	494.835	784.884	400.116	532.44	726.28	412.973	375.329	617.644	533.057
circ_4749	9:12146484|12166226	9	12146484	12166226	exon	ENSSSCG00000014882	-	-0.445762	8.42171	0.808005	1	none	409.031	0.1	554.065	160.106	280.826	275.548	195.671	208.561	280.802	240.145
circ_7510	14:125438861|125478881	14	125438861	125478881	exon	ENSSSCG00000010654	+	-0.624036	7.81071	0.808325	1	none	163.672	282.805	277.083	0.1	180.915	0.1	0.1	250.253	336.942	146.849
circ_8892	X:98262075|98263484	X	98262075	98263484	exon	ENSSSCG00000012613	-	-0.397524	8.91508	0.808596	1	none	777.069	0.1	277.083	520.121	393.593	651.158	87.0206	333.637	308.872	345.172
circ_0008	1:641934|653683	1	641934	653683	exon	ENSSSCG00000004008	+	-0.352328	9.97942	0.808675	1	none	736.176	1272.27	1015.7	0.1	756.063	300.588	630.274	1236.97	701.854	717.421
circ_4948	9:66405629|66413572	9	66405629	66413572	exon	ENSSSCG00000022398	-	-0.358405	9.45654	0.809191	1	none	572.603	848.216	692.557	0.1	528.369	676.199	434.703	236.355	729.925	519.295
circ_0389	1:107552365|107553238	1	107552365	107553238	exon	ENSSSCG00000004551	-	-0.37195	9.18027	0.8092	1	none	0.1	636.187	877.212	240.11	438.402	275.548	434.703	403.124	561.504	418.72
circ_0248	1:67576479|67584208	1	67576479	67584208	exon	ENSSSCG00000004358	-	-0.5267	8.21544	0.809953	1	none	0.1	494.835	415.574	0.1	227.652	300.588	173.941	111.279	224.661	202.617
circ_4115	7:86024175|86032780	7	86024175	86032780	exon	ENSSSCG00000002266	-	0.673722	7.22085	0.810404	1	none	327.245	0.1	0.1	0.1	81.8862	200.426	108.751	264.15	0.1	143.357
circ_4591	8:118470357|118483348	8	118470357	118483348	exon	ENSSSCG00000030957	-	0.575523	8.24579	0.81105	1	none	368.138	282.805	0.1	0.1	162.786	525.955	260.862	0.1	449.223	309.035
circ_5415	10:45992309|46006364	10	45992309	46006364	exon	ENSSSCG00000011045	+	-0.24944	11.4365	0.81108	1	none	1840.29	2261.74	2354.45	1800.17	2064.16	1803.03	2477.34	2084.71	1965.01	2082.52
circ_7599	15:7586373|7591848	15	7586373	7591848	exon	ENSSSCG00000021343	+	0.654207	7.0113	0.811189	1	none	0.1	0.1	277.083	0.1	69.3457	100.263	239.132	152.971	0.1	123.116
circ_2440	4:78124832|78139488	4	78124832	78139488	exon	ENSSSCG00000006267	+	0.553875	8.44245	0.811192	1	none	449.924	0.1	0.1	360.114	202.56	400.751	369.513	0.1	645.714	354.019
circ_6437	13:47760569|47794947	13	47760569	47794947	exon	ENSSSCG00000011498	+	0.648012	7.00768	0.811572	1	none	0.1	0.1	277.083	0.1	69.3457	200.426	130.481	0.1	196.591	131.899
circ_3650	6:135291965|135296176	6	135291965	135296176	exon	ENSSSCG00000003771	+	-0.604386	7.90274	0.811703	1	none	0.1	0.1	415.574	400.116	203.973	200.426	239.132	0.1	196.591	159.062
circ_0558	1:141920484|141927044	1	141920484	141927044	exon	ENSSSCG00000004832	+	-0.246482	11.9102	0.812312	1	none	3067.08	2544.45	3231.57	2720.21	2890.83	3856.37	2064.46	2696.19	3087.82	2926.21
circ_6606	13:94310914|94312044	13	94310914	94312044	exon	ENSSSCG00000024916	-	0.627028	6.78723	0.81254	1	none	245.459	0.1	0.1	0.1	61.4397	0.1	130.481	180.766	112.381	105.932
circ_0568	1:146142261|146194348	1	146142261	146194348	exon	ENSSSCG00000004857	-	0.429139	9.15171	0.812711	1	none	0.1	424.158	877.212	0.1	325.393	425.792	717.195	444.816	561.504	537.327
circ_4463	8:80800577|80815987	8	80800577	80815987	exon	ENSSSCG00000009029	-	-0.454028	8.79911	0.813423	1	none	0.1	353.482	415.574	640.126	352.32	500.914	0.1	264.15	505.363	317.632
circ_4020	7:62714874|62719144	7	62714874	62719144	exon	ENSSSCG00000039714	-	0.658171	7.18603	0.813586	1	none	0.1	0.1	0.1	320.113	80.1032	375.71	87.0206	111.279	0.1	143.528
circ_4130	7:86070324|86075222	7	86070324	86075222	exon	ENSSSCG00000002266	-	0.592722	7.95651	0.813794	1	none	327.245	0.1	0.1	240.11	141.889	325.629	0.1	278.048	393.082	249.215
circ_5226	10:11693303|11694808	10	11693303	11694808	exon	ENSSSCG00000035479	+	-0.323376	8.82404	0.813992	1	none	449.924	353.482	415.574	160.106	344.772	250.507	326.052	542.098	168.521	321.795
circ_0062	1:14416335|14476051	1	14416335	14476051	intron	ENSSSCG00000025777	-	-0.308764	8.9198	0.814318	1	none	368.138	353.482	507.902	240.11	367.408	525.955	173.941	389.227	336.942	356.516
circ_0924	1:248463645|248474020	1	248463645	248474020	exon	ENSSSCG00000005436	+	-0.417842	9.30261	0.814494	1	none	981.535	0.1	646.393	440.118	517.036	375.71	630.274	0.1	842.205	462.073
circ_8151	16:41104364|41106467	16	41104364	41106467	exon	ENSSSCG00000031990	-	0.402001	8.64333	0.814795	1	none	204.566	0.1	415.574	360.114	245.089	300.588	673.735	208.561	308.872	372.939
circ_6184	13:2940058|2964480	13	2940058	2964480	exon	ENSSSCG00000011194	-	0.537554	7.29269	0.815177	1	none	163.672	0.1	0.1	200.108	90.9951	100.263	195.671	139.074	168.521	150.882
circ_3075	5:99324926|99335687	5	99324926	99335687	exon	ENSSSCG00000000941	-	-0.396492	8.749	0.815677	1	none	531.71	424.158	369.41	0.1	331.345	200.426	108.751	278.048	673.784	315.252
circ_1408	2:102535641|102539766	2	102535641	102539766	exon	ENSSSCG00000014168	-	0.413833	9.40784	0.815767	1	none	286.352	777.54	0.1	480.119	386.028	0.1	565.084	903.43	1094.84	640.863
circ_5959	12:31337521|31362356	12	31337521	31362356	exon	ENSSSCG00000017602	+	0.536051	7.80314	0.81649	1	none	0.1	282.805	184.755	0.1	116.94	200.426	195.671	194.663	280.802	217.891
circ_2909	5:59915033|59916786	5	59915033	59916786	exon	ENSSSCG00000032097	+	-0.339671	8.63676	0.816702	1	none	245.459	353.482	369.41	240.11	302.115	125.303	543.354	152.971	336.942	289.643
circ_4702	9:6387175|6388462	9	6387175	6388462	exon	ENSSSCG00000014794	+	0.551138	7.55176	0.817171	1	none	245.459	0.1	184.755	0.1	107.603	100.263	369.513	111.279	140.451	180.376
circ_8124	16:34779426|34803686	16	34779426	34803686	exon	ENSSSCG00000030343	-	0.455054	8.66423	0.817501	1	none	654.39	0.1	323.247	0.1	244.459	450.832	478.163	347.535	252.732	382.315
circ_8179	16:44513270|44525240	16	44513270	44525240	exon	ENSSSCG00000016954	+	0.400827	9.71978	0.817633	1	none	613.497	0.1	784.884	680.127	519.652	1452.46	0.1	875.635	870.275	799.618
circ_3227	6:37091577|37166517	6	37091577	37166517	exon	ENSSSCG00000002844	-	0.628283	6.99588	0.817638	1	none	0.1	0.1	277.083	0.1	69.3457	150.344	0.1	139.074	224.661	128.545
circ_6696	13:120931036|120935351	13	120931036	120935351	exon	ENSSSCG00000022783	-	0.3394	9.46378	0.817732	1	none	981.535	424.158	0.1	320.113	431.476	576.036	717.195	653.277	645.714	648.055
circ_8390	17:43775146|43777223	17	43775146	43777223	exon	ENSSSCG00000007355	+	-0.481786	7.77847	0.817829	1	none	163.672	282.805	230.919	0.1	169.374	125.303	152.211	152.971	168.521	149.752
circ_3635	6:119415912|119425363	6	119415912	119425363	exon	ENSSSCG00000003743	+	0.65889	7.42111	0.818716	1	none	0.1	0.1	369.41	0.1	92.4276	0.1	260.862	264.15	140.451	166.391
circ_8673	18:55373243|55382706	18	55373243	55382706	exon	ENSSSCG00000016772	+	-0.564711	8.09705	0.81876	1	none	245.459	0.1	323.247	360.114	232.23	400.751	0.1	0.1	365.012	191.491
circ_4052	7:68160992|68169856	7	68160992	68169856	intergenic_region	n/a	+	-0.400304	10.3592	0.819032	1	none	1799.4	1342.95	923.376	0.1	1016.46	1202.05	825.846	1570.5	0.1	899.626
circ_1835	3:53073338|53077591	3	53073338	53077591	exon	ENSSSCG00000008167	-	0.407403	9.22083	0.819788	1	none	817.962	0.1	646.393	0.1	366.139	776.361	326.052	583.79	561.504	561.927
circ_5585	11:3237458|3242632	11	3237458	3242632	exon	ENSSSCG00000035318	+	0.597605	7.57919	0.819866	1	none	245.459	0.1	184.755	0.1	107.603	100.263	0.1	319.74	336.942	189.261
circ_0789	1:205515399|205557988	1	205515399	205557988	exon	ENSSSCG00000005178	-	-0.584672	7.90934	0.820417	1	none	245.459	494.835	0.1	0.1	185.123	175.385	326.052	111.279	0.1	153.204
circ_3174	6:28311909|28312248	6	28311909	28312248	exon	ENSSSCG00000024750	-	-0.468278	7.7929	0.821513	1	none	245.459	0.1	323.247	160.106	182.228	100.263	130.481	111.279	280.802	155.706
circ_3634	6:119404113|119425363	6	119404113	119425363	exon	ENSSSCG00000003743	+	0.408723	9.16212	0.821562	1	none	695.283	0.1	277.083	440.118	353.146	500.914	804.116	764.456	0.1	517.396
circ_7787	15:75944605|75953955	15	75944605	75953955	exon	ENSSSCG00000031123	+	-0.518219	8.55618	0.821641	1	none	613.497	0.1	646.393	0.1	315.022	200.426	326.052	444.816	0.1	242.849
circ_7603	15:7757935|7785694	15	7757935	7785694	exon	ENSSSCG00000015670	+	-0.491579	8.17492	0.822286	1	none	204.566	0.1	277.083	480.119	240.467	275.548	369.513	125.176	0.1	192.584
circ_2914	5:60241617|60249461	5	60241617	60249461	exon	ENSSSCG00000000625	+	-0.350027	9.1213	0.822371	1	none	449.924	424.158	831.048	0.1	426.308	200.426	347.782	597.687	449.223	398.78
circ_2092	3:107587063|107613737	3	107587063	107613737	exon	ENSSSCG00000008515	+	-0.464168	8.46953	0.822619	1	none	409.031	282.805	0.1	440.118	283.014	275.548	0.1	417.021	280.802	243.368
circ_3990	7:58112449|58140971	7	58112449	58140971	exon	ENSSSCG00000001878	+	-0.541355	6.76653	0.822702	1	none	204.566	0.1	0.1	160.106	91.218	100.263	108.751	69.5869	0.1	69.6751
circ_8718	AEMK02000452.1:3474375|3484061	AEMK02000452.1	3474375	3484061	exon	ENSSSCG00000032544	+	-0.631966	7.17172	0.822967	1	none	0.1	424.158	0.1	0.1	106.115	0.1	173.941	55.6895	140.451	92.5454
circ_3659	6:135651327|135659362	6	135651327	135659362	exon	ENSSSCG00000003772	+	0.621749	7.20974	0.823442	1	none	0.1	0.1	323.247	0.1	80.8866	175.385	0.1	97.3817	336.942	152.452
circ_4543	8:103313633|103341634	8	103313633	103341634	exon	ENSSSCG00000009101	+	-0.532051	7.45172	0.823757	1	none	0.1	0.1	184.755	400.116	146.268	125.303	87.0206	69.5869	196.591	119.626
circ_5493	10:57227399|57252743	10	57227399	57252743	exon	ENSSSCG00000011103	-	0.591648	6.71765	0.824266	1	none	0.1	0.1	230.919	0.1	57.8047	125.303	173.941	97.3817	0.1	99.1816
circ_5471	10:53169687|53202893	10	53169687	53202893	exon	ENSSSCG00000011085	-	0.390789	9.56694	0.824444	1	none	0.1	0.1	831.048	1040.14	467.847	225.466	695.465	833.943	1094.84	712.428
circ_5048	9:103339555|103341373	9	103339555	103341373	exon	ENSSSCG00000015423	-	-0.584837	7.67126	0.824626	1	none	0.1	353.482	277.083	0.1	157.691	0.1	152.211	111.279	280.802	136.098
circ_8439	18:1475203|1481335	18	1475203	1481335	exon	ENSSSCG00000033272	-	-0.236295	9.99794	0.824646	1	none	858.855	706.864	923.376	560.122	762.304	651.158	760.655	792.251	898.346	775.602
circ_0212	1:55666252|55669095	1	55666252	55669095	exon	ENSSSCG00000035281	+	0.31883	11.6655	0.825318	1	none	2862.62	2473.77	2539.11	0.1	1968.9	3205.31	2433.88	3960.85	2161.5	2940.39
circ_8615	18:40161261|40184681	18	40161261	40184681	exon	ENSSSCG00000024754	-	0.332579	9.21069	0.826035	1	none	613.497	0.1	369.41	520.121	375.782	500.914	239.132	667.174	786.065	548.321
circ_7278	14:61389331|61400625	14	61389331	61400625	exon	ENSSSCG00000010200	+	-0.579975	8.39924	0.826424	1	none	0.1	989.569	0.1	0.1	247.467	0.1	326.052	250.253	308.872	221.319
circ_7422	14:104064308|104070594	14	104064308	104070594	exon	ENSSSCG00000010470	-	-0.417784	8.81821	0.827295	1	none	613.497	0.1	461.738	400.116	368.863	250.507	673.735	0.1	365.012	322.338
circ_2443	4:79987800|79990116	4	79987800	79990116	exon	ENSSSCG00000006277	-	-0.612277	7.88164	0.827929	1	none	817.962	0.1	0.1	0.1	204.566	250.507	0.1	194.663	168.521	153.448
circ_3533	6:103910117|103911289	6	103910117	103911289	exon	ENSSSCG00000029030	-	-0.388774	8.52008	0.828459	1	none	368.138	424.158	323.247	0.1	278.911	425.792	347.782	152.971	112.381	259.732
circ_2862	5:46402704|46418898	5	46402704	46418898	exon	ENSSSCG00000000551	-	0.441538	8.57643	0.828564	1	none	0.1	494.835	184.755	160.106	209.949	225.466	717.195	444.816	0.1	346.894
circ_0670	1:175245670|175246746	1	175245670	175246746	exon	ENSSSCG00000027765	+	0.558859	6.3865	0.828934	1	none	0.1	0.1	184.755	0.1	46.2638	0.1	152.211	55.6895	112.381	80.0953
circ_6534	13:75615215|75675474	13	75615215	75675474	exon	ENSSSCG00000011645	+	-0.650708	6.1204	0.829405	1	none	0.1	0.1	230.919	0.1	57.8047	175.385	0.1	0.1	0.1	43.9212
circ_4719	9:9143068|9149572	9	9143068	9149572	exon	ENSSSCG00000021822	+	-0.509319	7.57701	0.830475	1	none	163.672	0.1	230.919	240.11	158.7	125.303	173.941	194.663	0.1	123.502
circ_0322	1:90238341|90269663	1	90238341	90269663	exon	ENSSSCG00000020702	-	-0.501184	8.4297	0.830662	1	none	368.138	0.1	461.738	320.113	287.522	601.077	0.1	319.74	0.1	230.254
circ_7266	14:58836339|58840822	14	58836339	58840822	exon	ENSSSCG00000010170	-	0.57846	6.96636	0.831114	1	none	0.1	0.1	277.083	0.1	69.3457	0.1	195.671	166.869	112.381	118.755
circ_5312	10:24788311|24799565	10	24788311	24799565	exon	ENSSSCG00000010928	-	-0.39125	8.41309	0.831823	1	none	163.672	565.511	277.083	0.1	251.592	225.466	239.132	319.74	168.521	238.215
circ_8003	15:130875217|130894869	15	130875217	130894869	exon	ENSSSCG00000024373	-	0.476982	8.07093	0.831912	1	none	163.672	0.1	0.1	480.119	160.998	225.466	282.592	97.3817	449.223	263.666
circ_5972	12:34980903|35008491	12	34980903	35008491	exon	ENSSSCG00000023955	+	0.225267	10.457	0.832425	1	none	654.39	1272.27	738.721	840.134	876.38	1677.83	1021.42	903.43	1459.75	1265.61
circ_6352	13:32466924|32506478	13	32466924	32506478	exon	ENSSSCG00000011394	+	-0.555519	7.60125	0.833017	1	none	245.459	353.482	0.1	0.1	149.785	0.1	217.402	125.176	168.521	127.8
circ_8128	16:34798441|34800600	16	34798441	34800600	exon	ENSSSCG00000030343	-	0.463779	8.15563	0.833116	1	none	0.1	424.158	184.755	0.1	152.278	350.67	260.862	222.458	252.732	271.68
circ_0764	1:200899063|200922046	1	200899063	200922046	exon	ENSSSCG00000005135	-	0.316597	9.23281	0.833309	1	none	409.031	353.482	0.1	720.129	370.685	826.443	347.782	291.945	786.065	563.059
circ_6169	12:60375325|60376920	12	60375325	60376920	exon	ENSSSCG00000018049	-	-0.470283	8.68569	0.834369	1	none	736.176	0.1	0.1	640.126	344.125	200.426	0.1	278.048	701.854	295.107
circ_0206	1:54494181|54502778	1	54494181	54502778	exon	ENSSSCG00000004293	-	-0.540906	7.77572	0.834447	1	none	204.566	0.1	369.41	160.106	183.546	0.1	195.671	0.1	421.153	154.256
circ_4904	9:45877120|45880176	9	45877120	45880176	exon	ENSSSCG00000030053	+	-0.36168	8.66304	0.834672	1	none	490.817	494.835	0.1	240.11	306.465	375.71	195.671	430.919	140.451	285.688
circ_0426	1:115553445|115579538	1	115553445	115579538	exon	ENSSSCG00000004602	-	-0.305412	9.80717	0.834809	1	none	0.1	918.893	1385.01	360.114	666.03	826.443	760.655	403.124	673.784	666.002
circ_7918	15:106074746|106076503	15	106074746	106076503	exon	ENSSSCG00000016113	+	0.303124	10.0143	0.835016	1	none	981.535	1272.27	0.1	200.108	613.504	1026.77	782.386	653.277	1375.54	959.492
circ_0390	1:107763496|107763896	1	107763496	107763896	exon	ENSSSCG00000004558	+	-0.549155	7.71511	0.835345	1	none	0.1	0.1	461.738	240.11	175.512	125.303	347.782	69.5869	0.1	135.693
circ_0696	1:180529105|180552016	1	180529105	180552016	exon	ENSSSCG00000005022	-	0.579991	7.16491	0.83575	1	none	327.245	0.1	0.1	0.1	81.8862	200.426	87.0206	250.253	0.1	134.45
circ_0321	1:90220788|90269663	1	90220788	90269663	exon	ENSSSCG00000020702	-	-0.330543	8.95731	0.83641	1	none	654.39	494.835	0.1	360.114	377.36	475.873	195.671	250.253	561.504	370.825
circ_0021	1:7117529|7166248	1	7117529	7166248	exon	ENSSSCG00000004039	-	0.5778	7.18719	0.836526	1	none	0.1	282.805	0.1	0.1	70.7764	325.629	152.211	83.4843	0.1	140.356
circ_4163	7:92778443|92785790	7	92778443	92785790	exon	ENSSSCG00000039701	-	0.35976	9.76312	0.837071	1	none	0.1	565.511	831.048	680.127	519.197	976.687	0.1	1473.22	729.925	794.983
circ_6356	13:32471840|32506478	13	32471840	32506478	exon	ENSSSCG00000011394	+	0.588203	7.69587	0.837118	1	none	0.1	0.1	461.738	0.1	115.509	250.507	0.1	194.663	393.082	209.588
circ_4781	9:19897760|19929369	9	19897760	19929369	intron	ENSSSCG00000014913	-	-0.499401	8.31283	0.8381	1	none	572.603	424.158	0.1	0.1	249.24	225.466	565.084	55.6895	0.1	211.585
circ_3021	5:83252820|83270866	5	83252820	83270866	exon	ENSSSCG00000000873	-	0.321177	12.0012	0.838142	1	none	5193.52	2827.15	0.1	2040.18	2515.24	3806.29	108.751	4766.9	6652.73	3833.67
circ_5338	10:29037750|29038934	10	29037750	29038934	exon	ENSSSCG00000010952	+	-0.291434	10.5843	0.838213	1	none	1104.21	1060.25	1615.83	880.135	1165.11	1452.46	1955.81	1028.51	0.1	1109.22
circ_0077	1:15310676|15320349	1	15310676	15320349	exon	ENSSSCG00000004092	-	-0.516413	7.95711	0.838443	1	none	0.1	0.1	230.919	600.124	207.811	150.344	0.1	222.458	308.872	170.444
circ_3414	6:88429060|88432891	6	88429060	88432891	exon	ENSSSCG00000039885	-	-0.509541	7.06767	0.838655	1	none	163.672	0.1	277.083	0.1	110.239	200.426	0.1	55.6895	112.381	92.1489
circ_7435	14:105866977|105902806	14	105866977	105902806	exon	ENSSSCG00000010485	+	-0.220717	10.1266	0.839179	1	none	1104.21	1060.25	554.065	560.122	819.662	1327.26	369.513	861.738	870.275	857.196
circ_6817	13:140805618|140817139	13	140805618	140817139	exon	ENSSSCG00000011901	+	-0.367781	9.13981	0.839252	1	none	613.497	424.158	0.1	720.129	439.471	0.1	521.624	458.714	645.714	406.538
circ_3489	6:98504293|98506141	6	98504293	98506141	exon	ENSSSCG00000003679	+	-0.224986	9.69618	0.839427	1	none	409.031	494.835	692.557	880.135	619.139	726.28	521.624	375.329	954.486	644.43
circ_1690	3:23692700|23704670	3	23692700	23704670	exon	ENSSSCG00000030373	-	0.349384	10.4151	0.840332	1	none	981.535	0.1	1061.87	1400.16	860.914	1327.26	1738.51	0.1	2161.5	1306.84
circ_4447	8:76607805|76609327	8	76607805	76609327	intron	ENSSSCG00000020879	+	0.294972	9.55762	0.840395	1	none	654.39	0.1	877.212	400.116	482.954	550.995	1216.99	375.329	589.574	683.222
circ_0124	1:27450521|27478260	1	27450521	27478260	exon	ENSSSCG00000026041	+	0.577252	7.68936	0.84047	1	none	0.1	0.1	461.738	0.1	115.509	250.507	0.1	305.842	252.732	202.295
circ_3855	7:19265492|19273195	7	19265492	19273195	exon	ENSSSCG00000001087	+	0.408001	8.54222	0.840644	1	none	163.672	0.1	230.919	520.121	228.703	375.71	0.1	430.919	617.644	356.093
circ_3721	6:157293187|157294263	6	157293187	157294263	exon	ENSSSCG00000029633	+	-0.349809	9.66917	0.840865	1	none	613.497	0.1	877.212	1120.14	652.738	951.646	521.624	0.1	982.556	613.982
circ_1209	2:58456862|58478376	2	58456862	58478376	exon	ENSSSCG00000013938	-	-0.527313	7.59129	0.840952	1	none	490.817	0.1	0.1	160.106	162.781	225.466	0.1	83.4843	224.661	133.428
circ_6908	13:177438129|177474540	13	177438129	177474540	exon	ENSSSCG00000012002	-	0.558075	7.17212	0.841585	1	none	0.1	0.1	323.247	0.1	80.8866	325.629	0.1	55.6895	196.591	144.502
circ_1459	2:118773810|118774228	2	118773810	118774228	exon	ENSSSCG00000014213	+	-0.318301	9.0238	0.841874	1	none	0.1	353.482	554.065	680.127	396.944	450.832	130.481	264.15	729.925	393.847
circ_1553	2:141219340|141220554	2	141219340	141220554	exon	ENSSSCG00000014343	+	-0.208764	11.2089	0.842227	1	none	1962.97	1342.95	2031.31	1720.17	1764.35	2479.13	1195.26	1667.79	1965.01	1826.8
circ_2531	4:97796454|97797983	4	97796454	97797983	exon	ENSSSCG00000006622	+	-0.501754	7.9809	0.842338	1	none	368.138	0.1	0.1	480.119	212.114	125.303	0.1	305.842	252.732	170.994
circ_4390	8:55194966|55211996	8	55194966	55211996	exon	ENSSSCG00000023269	+	-0.385216	8.1755	0.842567	1	none	0.1	353.482	277.083	240.11	217.694	375.71	130.481	152.971	168.521	206.921
circ_3016	5:83201512|83270866	5	83201512	83270866	exon	ENSSSCG00000000873	-	0.555832	7.83998	0.842867	1	none	531.71	0.1	0.1	0.1	133.003	325.629	0.1	222.458	365.012	228.3
circ_7810	15:77226317|77283482	15	77226317	77283482	exon	ENSSSCG00000015944	-	0.435339	8.79065	0.843142	1	none	327.245	0.1	738.721	0.1	266.541	0.1	499.894	597.687	561.504	414.796
circ_7311	14:71765050|71773116	14	71765050	71773116	exon	ENSSSCG00000010241	+	-0.28895	11.3729	0.843288	1	none	3516.91	0.1	3831.69	1000.14	2087.21	2078.48	1912.35	1487.12	2498.35	1994.07
circ_7621	15:16340141|16342055	15	16340141	16342055	exon	ENSSSCG00000015692	-	-0.327691	8.79797	0.843372	1	none	490.817	353.482	0.1	520.121	341.13	550.995	239.132	236.355	280.802	326.821
circ_2852	5:43064513|43080892	5	43064513	43080892	exon	ENSSSCG00000022611	+	0.515827	7.43084	0.843377	1	none	204.566	0.1	0.1	200.108	101.218	250.507	0.1	125.176	308.872	171.164
circ_2451	4:80977923|81047314	4	80977923	81047314	exon	ENSSSCG00000006282	+	-0.364637	9.0985	0.843796	1	none	1022.43	282.805	415.574	0.1	430.227	0.1	695.465	417.021	449.223	390.452
circ_4535	8:102220724|102226105	8	102220724	102226105	exon	ENSSSCG00000009093	+	0.445074	7.97125	0.844128	1	none	409.031	0.1	0.1	200.108	152.335	375.71	217.402	139.074	224.661	239.212
circ_3009	5:83073859|83081749	5	83073859	83081749	exon	ENSSSCG00000000873	-	-0.428719	8.16834	0.844303	1	none	409.031	0.1	369.41	160.106	234.662	250.507	0.1	139.074	449.223	209.726
circ_2939	5:68106936|68113748	5	68106936	68113748	exon	ENSSSCG00000000753	+	-0.389553	8.63023	0.84459	1	none	368.138	0.1	277.083	640.126	321.362	0.1	282.592	347.535	505.363	283.897
circ_8913	X:110332792|110346171	X	110332792	110346171	exon	ENSSSCG00000034896	+	0.49846	7.8864	0.844715	1	none	0.1	0.1	0.1	560.122	140.106	275.548	239.132	194.663	196.591	226.483
circ_5417	10:45992309|46027671	10	45992309	46027671	exon	ENSSSCG00000011045	+	-0.2041	11.4551	0.844938	1	none	2371.9	2049.71	2262.13	1600.16	2070.98	1878.15	1955.81	1973.53	2891.33	2174.71
circ_8601	18:33663765|33673693	18	33663765	33673693	exon	ENSSSCG00000025602	+	0.278939	10.1801	0.845427	1	none	940.641	1130.92	0.1	760.13	707.948	1352.3	630.274	1528.81	617.644	1032.26
circ_1052	2:3096937|3098647	2	3096937	3098647	exon	ENSSSCG00000037451	-	0.408974	8.39506	0.845552	1	none	0.1	0.1	184.755	640.126	206.27	400.751	369.513	166.869	336.942	318.519
circ_1158	2:40921354|40925620	2	40921354	40925620	intergenic_region	n/a	+	-0.436619	8.10655	0.845783	1	none	245.459	565.511	0.1	0.1	202.792	100.263	260.862	180.766	224.661	191.638
circ_1777	3:40469709|40490735	3	40469709	40490735	exon	ENSSSCG00000022963	+	-0.539084	7.13563	0.846147	1	none	0.1	0.1	461.738	0.1	115.509	100.263	0.1	111.279	168.521	95.0407
circ_4479	8:83267616|83268011	8	83267616	83268011	exon	ENSSSCG00000009042	+	-0.488385	8.09151	0.84678	1	none	0.1	777.54	0.1	0.1	194.46	175.385	347.782	55.6895	168.521	186.844
circ_2883	5:51097637|51112176	5	51097637	51112176	exon	ENSSSCG00000000570	+	-0.375731	8.79986	0.847243	1	none	0.1	0.1	1061.87	360.114	355.545	375.71	152.211	222.458	561.504	327.971
circ_6559	13:82256891|82274534	13	82256891	82274534	exon	ENSSSCG00000011672	+	0.204627	10.3683	0.8474	1	none	1063.32	565.511	1154.19	640.126	855.788	1202.05	1499.48	972.917	982.556	1164.25
circ_3406	6:87628833|87630082	6	87628833	87630082	exon	ENSSSCG00000003591	-	0.403367	7.70377	0.847439	1	none	163.672	0.1	184.755	160.106	127.158	175.385	217.402	208.561	168.521	192.467
circ_4711	9:8147104|8157830	9	8147104	8157830	exon	ENSSSCG00000014828	-	0.487125	7.91708	0.847489	1	none	245.459	0.1	323.247	0.1	142.226	0.1	173.941	403.124	336.942	228.527
circ_8614	18:40140465|40184681	18	40140465	40184681	exon	ENSSSCG00000024754	-	0.477726	8.03905	0.848937	1	none	204.566	0.1	415.574	0.1	155.085	200.426	0.1	250.253	589.574	260.088
circ_8350	17:37890389|37912170	17	37890389	37912170	exon	ENSSSCG00000007280	+	-0.505543	6.64973	0.849239	1	none	0.1	282.805	0.1	0.1	70.7764	0.1	87.0206	69.5869	112.381	67.2721
circ_2832	5:35635564|35640848	5	35635564	35640848	exon	ENSSSCG00000000509	-	-0.322023	8.72049	0.849281	1	none	327.245	494.835	0.1	440.118	315.574	400.751	304.322	319.74	196.591	305.351
circ_3552	6:106551428|106575060	6	106551428	106575060	intergenic_region	n/a	+	-0.509232	6.76526	0.849328	1	none	0.1	0.1	0.1	360.114	90.1036	0.1	108.751	69.5869	112.381	72.7046
circ_5160	9:127561944|127566841	9	127561944	127566841	exon	ENSSSCG00000015577	+	-0.320641	8.73597	0.849587	1	none	368.138	565.511	323.247	0.1	314.249	500.914	217.402	278.048	252.732	312.274
circ_6642	13:108671003|108677607	13	108671003	108677607	exon	ENSSSCG00000029608	+	-0.445849	8.40716	0.849992	1	none	0.1	353.482	692.557	0.1	261.56	350.67	260.862	0.1	365.012	244.161
circ_6117	12:55430702|55432293	12	55430702	55432293	exon	ENSSSCG00000018009	+	-0.391973	9.49992	0.849993	1	none	0.1	1060.25	277.083	840.134	544.39	1076.85	977.957	0.1	0.1	513.752
circ_8836	X:61688015|61702090	X	61688015	61702090	exon	ENSSSCG00000012434	-	0.368634	8.72582	0.850003	1	none	0.1	0.1	646.393	400.116	261.677	300.588	347.782	514.303	393.082	388.939
circ_4025	7:64263201|64287500	7	64263201	64287500	exon	ENSSSCG00000032377	+	-0.49675	7.383	0.850307	1	none	368.138	0.1	184.755	0.1	138.273	275.548	87.0206	83.4843	0.1	111.538
circ_5851	12:12704689|12715789	12	12704689	12715789	exon	ENSSSCG00000023992	-	-0.40694	8.27122	0.850372	1	none	490.817	282.805	184.755	0.1	239.619	325.629	0.1	250.253	308.872	221.213
circ_0917	1:246238089|246243861	1	246238089	246243861	exon	ENSSSCG00000005423	-	-0.39458	8.40566	0.850593	1	none	245.459	494.835	0.1	280.111	255.126	350.67	0.1	264.15	365.012	244.983
circ_2971	5:73372351|73373224	5	73372351	73373224	exon	ENSSSCG00000031701	-	0.523437	7.15541	0.851375	1	none	0.1	282.805	0.1	0.1	70.7764	250.507	173.941	111.279	0.1	133.957
circ_6597	13:90108498|90137838	13	90108498	90137838	exon	ENSSSCG00000027459	+	0.378067	8.53823	0.851452	1	none	409.031	0.1	0.1	520.121	232.338	450.832	217.402	305.842	421.153	348.807
circ_1522	2:136907206|136916014	2	136907206	136916014	exon	ENSSSCG00000014304	+	-0.544697	7.61451	0.851506	1	none	0.1	565.511	0.1	0.1	141.453	225.466	0.1	111.279	196.591	133.359
circ_0502	1:129062737|129078630	1	129062737	129078630	exon	ENSSSCG00000004729	-	-0.410584	8.1609	0.851644	1	none	204.566	282.805	0.1	400.116	221.897	0.1	304.322	194.663	308.872	201.989
circ_5314	10:24795546|24799565	10	24795546	24799565	exon	ENSSSCG00000010928	-	-0.202423	9.89059	0.851992	1	none	1145.11	494.835	554.065	640.126	708.533	901.565	543.354	694.969	786.065	731.488
circ_5552	11:552302|562934	11	552302	562934	exon	ENSSSCG00000009569	-	0.266887	10.2179	0.852027	1	none	0.1	1130.92	969.54	800.132	725.173	1202.05	1716.78	792.251	533.433	1061.13
circ_0709	1:182373763|182388778	1	182373763	182388778	exon	ENSSSCG00000005039	+	-0.46779	8.03865	0.852247	1	none	449.924	0.1	415.574	0.1	216.425	200.426	260.862	236.355	0.1	174.436
circ_2383	4:51559048|51567237	4	51559048	51567237	exon	ENSSSCG00000006146	-	0.516572	7.1515	0.852858	1	none	0.1	282.805	0.1	0.1	70.7764	150.344	0.1	83.4843	336.942	142.718
circ_5356	10:32817449|32827084	10	32817449	32827084	exon	ENSSSCG00000010987	+	-0.380421	8.53091	0.853223	1	none	449.924	0.1	461.738	280.111	297.968	175.385	695.465	152.971	0.1	255.98
circ_3498	6:98742427|98761176	6	98742427	98761176	exon	ENSSSCG00000003682	-	-0.486979	7.55449	0.853327	1	none	0.1	0.1	415.574	200.108	153.971	0.1	87.0206	152.971	280.802	130.223
circ_8838	X:61720719|61735982	X	61720719	61735982	exon	ENSSSCG00000012434	-	-0.200435	9.80888	0.854755	1	none	695.283	706.864	784.884	440.118	656.787	651.158	760.655	708.866	617.644	684.581
circ_1736	3:31358570|31359294	3	31358570	31359294	exon	ENSSSCG00000007895	+	-0.324663	9.32526	0.854986	1	none	572.603	0.1	784.884	680.127	509.429	601.077	456.433	750.559	0.1	452.042
circ_5535	10:68684614|68688441	10	68684614	68688441	exon	ENSSSCG00000011162	+	-0.366418	8.5528	0.856227	1	none	572.603	0.1	277.083	360.114	302.475	200.426	0.1	389.227	505.363	273.779
circ_7638	15:25128581|25143159	15	25128581	25143159	exon	ENSSSCG00000030354	+	-0.405564	8.09288	0.8563	1	none	572.603	0.1	0.1	320.113	223.229	125.303	130.481	166.869	365.012	196.916
circ_7597	15:4207163|4211249	15	4207163	4211249	exon	ENSSSCG00000015669	-	0.2995	8.81865	0.856362	1	none	368.138	0.1	230.919	560.122	289.82	125.303	478.163	472.611	561.504	409.395
circ_2990	5:77835115|77836672	5	77835115	77836672	intergenic_region	n/a	+	0.520693	7.47013	0.856496	1	none	0.1	353.482	0.1	0.1	88.4455	200.426	173.941	0.1	336.942	177.852
circ_1230	2:67883951|67886169	2	67883951	67886169	exon	ENSSSCG00000040763	-	0.427057	7.46592	0.857149	1	none	0.1	0.1	184.755	240.11	106.266	100.263	152.211	139.074	280.802	168.087
circ_1671	3:17773612|17776837	3	17773612	17776837	intergenic_region	n/a	-	-0.378291	8.38575	0.857288	1	none	245.459	0.1	507.902	320.113	268.393	300.588	0.1	139.074	561.504	250.316
circ_4998	9:78472825|78487349	9	78472825	78487349	exon	ENSSSCG00000015346	-	-0.447914	8.06913	0.857613	1	none	368.138	0.1	0.1	520.121	222.115	325.629	0.1	250.253	168.521	186.126
circ_1606	3:4257857|4279580	3	4257857	4279580	exon	ENSSSCG00000021285	-	0.45888	7.87283	0.857858	1	none	204.566	0.1	0.1	360.114	141.22	0.1	152.211	180.766	589.574	230.663
circ_4609	8:130035557|130043387	8	130035557	130043387	exon	ENSSSCG00000022194	+	0.504199	7.32977	0.85856	1	none	0.1	0.1	369.41	0.1	92.4276	0.1	217.402	194.663	196.591	152.189
circ_6848	13:148517273|148534946	13	148517273	148534946	exon	ENSSSCG00000011933	-	-0.310164	10.2852	0.858655	1	none	1226.89	0.1	1292.69	1440.16	989.959	651.158	1173.53	1681.68	0.1	876.617
circ_6179	13:2455229|2466993	13	2455229	2466993	exon	ENSSSCG00000030697	+	-0.455563	7.22613	0.858812	1	none	0.1	282.805	0.1	160.106	110.778	150.344	152.211	97.3817	0.1	100.009
circ_0396	1:108482616|108486823	1	108482616	108486823	exon	ENSSSCG00000028737	-	0.311953	9.78275	0.85922	1	none	327.245	848.216	923.376	0.1	524.734	0.1	1303.91	833.943	1066.77	801.18
circ_8178	16:44513270|44517349	16	44513270	44517349	exon	ENSSSCG00000016954	+	-0.262	9.56176	0.859281	1	none	0.1	1060.25	323.247	800.132	545.931	726.28	521.624	653.277	336.942	559.531
circ_2844	5:42538537|42543247	5	42538537	42543247	exon	ENSSSCG00000034407	+	-0.189004	10.954	0.859364	1	none	1431.36	2049.71	969.54	1280.15	1432.69	1903.19	717.195	1459.33	2133.43	1553.29
circ_2777	5:21267344|21267784	5	21267344	21267784	exon	ENSSSCG00000000366	-	-0.206406	9.52332	0.86001	1	none	777.069	777.54	415.574	160.106	532.572	550.995	260.862	625.482	842.205	569.886
circ_8580	18:25673846|25679887	18	25673846	25679887	exon	ENSSSCG00000016618	-	0.489853	7.88144	0.861385	1	none	0.1	0.1	0.1	560.122	140.106	375.71	0.1	139.074	421.153	234.009
circ_5621	11:9145564|9170916	11	9145564	9170916	exon	ENSSSCG00000009345	+	-0.406089	7.81557	0.862342	1	none	0.1	424.158	230.919	0.1	163.819	175.385	260.862	83.4843	112.381	158.028
circ_3846	7:13540392|13541706	7	13540392	13541706	exon	ENSSSCG00000020858	-	0.47032	6.91299	0.862409	1	none	286.352	0.1	0.1	0.1	71.6629	125.303	217.402	97.3817	0.1	110.047
circ_2676	4:125523881|125555501	4	125523881	125555501	intron	ENSSSCG00000006912	+	0.455105	6.68775	0.862526	1	none	245.459	0.1	0.1	0.1	61.4397	200.426	0.1	55.6895	140.451	99.1665
circ_6080	12:48687199|48712536	12	48687199	48712536	exon	ENSSSCG00000017836	+	-0.356824	8.5116	0.862646	1	none	327.245	0.1	831.048	0.1	289.623	175.385	391.243	250.253	224.661	260.385
circ_0345	1:95846715|95847499	1	95846715	95847499	exon	ENSSSCG00000004500	+	0.400608	8.52596	0.862841	1	none	0.1	777.54	0.1	0.1	194.46	250.507	543.354	291.945	280.802	341.652
circ_1174	2:46469819|46472486	2	46469819	46472486	exon	ENSSSCG00000013399	-	-0.503411	7.63124	0.862907	1	none	0.1	565.511	0.1	0.1	141.453	225.466	0.1	125.176	196.591	136.833
circ_0445	1:119738115|119740313	1	119738115	119740313	exon	ENSSSCG00000004624	-	-0.405415	7.75132	0.86311	1	none	163.672	0.1	369.41	160.106	173.322	0.1	282.592	125.176	196.591	151.115
circ_6967	13:200707866|200731785	13	200707866	200731785	exon	ENSSSCG00000012062	+	-0.182387	12.9726	0.863401	1	none	5602.46	7421.12	5170.44	5120.3	5828.58	7612.47	3520.39	6782.02	7101.85	6254.18
circ_0395	1:108459471|108486823	1	108459471	108486823	exon	ENSSSCG00000028737	-	-0.256979	9.28819	0.863768	1	none	613.497	706.864	507.902	0.1	457.09	425.792	608.544	250.253	617.644	475.558
circ_6096	12:51625930|51636844	12	51625930	51636844	exon	ENSSSCG00000017895	-	-0.377034	8.16343	0.863794	1	none	409.031	0.1	0.1	520.121	232.338	150.344	173.941	264.15	224.661	203.274
circ_2507	4:94216682|94220967	4	94216682	94220967	exon	ENSSSCG00000006510	+	-0.25178	9.68308	0.865059	1	none	449.924	0.1	1061.87	1040.14	638.008	200.426	1108.34	389.227	786.065	621.014
circ_2102	3:110991214|110997758	3	110991214	110997758	exon	ENSSSCG00000026465	-	0.351827	8.42638	0.86527	1	none	490.817	0.1	369.41	0.1	215.107	225.466	282.592	389.227	365.012	315.574
circ_0061	1:14416335|14457143	1	14416335	14457143	exon	ENSSSCG00000025777	-	-0.358335	11.4885	0.865283	1	none	0.1	0.1	4616.48	4600.28	2304.24	2529.21	0.1	2473.83	3480.8	2120.99
circ_6044	12:43096806|43097800	12	43096806	43097800	exon	ENSSSCG00000017745	+	0.200098	9.43635	0.866565	1	none	204.566	424.158	738.721	400.116	441.89	475.873	195.671	694.969	1122.91	622.355
circ_8550	18:17612336|17629822	18	17612336	17629822	exon	ENSSSCG00000016549	-	-0.421702	7.09589	0.867208	1	none	204.566	0.1	0.1	240.11	111.219	0.1	195.671	69.5869	112.381	94.4348
circ_1904	3:73046115|73053892	3	73046115	73053892	exon	ENSSSCG00000008339	+	0.43799	7.6408	0.867658	1	none	163.672	0.1	0.1	320.113	120.996	150.344	217.402	347.535	0.1	178.845
circ_0538	1:132924804|132963031	1	132924804	132963031	exon	ENSSSCG00000039393	-	-0.434132	7.74506	0.867908	1	none	327.245	0.1	369.41	0.1	174.214	300.588	87.0206	194.663	0.1	145.593
circ_1122	2:24996467|25013356	2	24996467	25013356	exon	ENSSSCG00000013294	-	0.465654	7.23984	0.868092	1	none	0.1	0.1	0.1	360.114	90.1036	100.263	0.1	152.971	336.942	147.569
circ_6815	13:140731010|140750477	13	140731010	140750477	exon	ENSSSCG00000037639	-	0.319501	8.18415	0.868277	1	none	163.672	0.1	369.41	200.108	183.323	150.344	347.782	180.766	393.082	267.994
circ_3188	6:31388854|31404916	6	31388854	31404916	exon	ENSSSCG00000035949	-	-0.237913	10.022	0.868556	1	none	1145.11	706.864	1246.52	0.1	774.648	1252.13	412.973	486.508	1066.77	804.596
circ_7578	14:136389553|136412160	14	136389553	136412160	exon	ENSSSCG00000035045	+	0.477564	7.53115	0.868845	1	none	0.1	0.1	0.1	440.118	110.104	150.344	391.243	139.074	0.1	170.19
circ_7487	14:121310320|121320413	14	121310320	121320413	exon	ENSSSCG00000010627	+	0.237791	9.57152	0.86905	1	none	858.855	0.1	738.721	400.116	499.448	801.402	565.084	653.277	701.854	680.404
circ_6307	13:30431233|30473996	13	30431233	30473996	exon	ENSSSCG00000011340	-	-0.479211	7.64117	0.869373	1	none	0.1	565.511	0.1	0.1	141.453	0.1	130.481	236.355	168.521	133.864
circ_4106	7:83109885|83135531	7	83109885	83135531	intergenic_region	n/a	+	-0.452535	6.98567	0.869465	1	none	0.1	353.482	0.1	0.1	88.4455	100.263	0.1	111.279	140.451	88.0232
circ_8352	17:37900616|37912170	17	37900616	37912170	exon	ENSSSCG00000007280	+	0.470427	7.39178	0.869678	1	none	0.1	0.1	0.1	400.116	100.104	0.1	282.592	222.458	112.381	154.383
circ_7852	15:93199516|93243693	15	93199516	93243693	exon	ENSSSCG00000016033	+	-0.189591	9.74375	0.869783	1	none	409.031	1342.95	323.247	320.113	598.835	801.402	391.243	681.072	786.065	664.945
circ_3022	5:83252820|83291130	5	83252820	83291130	exon	ENSSSCG00000000873	-	-0.195156	11.6638	0.870015	1	none	3721.37	2615.13	1985.14	1200.15	2380.45	3004.98	87.0206	2710.09	4435.19	2559.32
circ_5286	10:20455784|20487072	10	20455784	20487072	exon	ENSSSCG00000010900	-	0.45939	7.26174	0.870155	1	none	368.138	0.1	0.1	0.1	92.1095	0.1	152.211	152.971	280.802	146.521
circ_2090	3:107469180|107487253	3	107469180	107487253	exon	ENSSSCG00000008517	-	0.271002	8.7955	0.870206	1	none	245.459	0.1	461.738	440.118	286.854	275.548	217.402	500.406	617.644	402.75
circ_6486	13:66493801|66495580	13	66493801	66495580	exon	ENSSSCG00000011572	-	-0.235193	10.0091	0.870461	1	none	695.283	1625.66	600.229	0.1	730.317	651.158	825.846	917.327	701.854	774.046
circ_6295	13:29901475|29916530	13	29901475	29916530	exon	ENSSSCG00000011332	-	0.443992	7.06101	0.871132	1	none	0.1	0.1	0.1	320.113	80.1032	0.1	173.941	83.4843	252.732	127.564
circ_0183	1:50832070|50838859	1	50832070	50838859	exon	ENSSSCG00000004276	+	-0.404983	8.07027	0.871302	1	none	0.1	0.1	230.919	640.126	217.811	0.1	282.592	194.663	280.802	189.539
circ_3041	5:86144043|86211231	5	86144043	86211231	intergenic_region	n/a	-	-0.382707	8.45221	0.871435	1	none	572.603	0.1	554.065	0.1	281.717	200.426	87.0206	0.1	786.065	268.403
circ_2470	4:84853679|84861880	4	84853679	84861880	exon	ENSSSCG00000039867	-	-0.390339	7.67256	0.871833	1	none	163.672	424.158	0.1	0.1	147.008	125.303	282.592	55.6895	112.381	143.991
circ_7059	14:9497312|9498411	14	9497312	9498411	exon	ENSSSCG00000009652	-	0.190248	9.35883	0.872094	1	none	736.176	353.482	369.41	240.11	424.794	876.524	239.132	542.098	673.784	582.884
circ_2526	4:97552286|97576948	4	97552286	97576948	exon	ENSSSCG00000006619	-	0.231519	9.72586	0.87221	1	none	695.283	0.1	969.54	560.122	556.261	1026.77	825.846	667.174	477.293	749.27
circ_3192	6:31774038|31774827	6	31774038	31774827	exon	ENSSSCG00000032648	-	0.438938	7.05816	0.872581	1	none	0.1	0.1	0.1	320.113	80.1032	150.344	0.1	111.279	252.732	128.614
circ_6780	13:134624946|134633963	13	134624946	134633963	exon	ENSSSCG00000040273ENSSSCG00000011857	+	0.356321	8.11373	0.872785	1	none	204.566	282.805	0.1	160.106	161.894	0.1	521.624	208.561	280.802	252.772
circ_0532	1:131326820|131340853	1	131326820	131340853	exon	ENSSSCG00000039061	-	0.366571	8.57781	0.872804	1	none	0.1	494.835	369.41	0.1	216.111	0.1	825.846	236.355	336.942	349.811
circ_5149	9:126270541|126275426	9	126270541	126275426	exon	ENSSSCG00000015568	+	-0.420327	7.63934	0.87303	1	none	0.1	0.1	323.247	320.113	160.89	125.303	173.941	0.1	280.802	145.037
circ_2117	3:113272703|113299665	3	113272703	113299665	exon	ENSSSCG00000008576	+	0.430198	6.8903	0.873189	1	none	286.352	0.1	0.1	0.1	71.6629	150.344	152.211	125.176	0.1	106.958
circ_2750	5:12656287|12657528	5	12656287	12657528	exon	ENSSSCG00000000160	+	0.349917	8.15365	0.873602	1	none	245.459	0.1	461.738	0.1	176.849	200.426	282.592	139.074	449.223	267.829
circ_3953	7:52121146|52122358	7	52121146	52122358	exon	ENSSSCG00000001805	-	0.398337	7.04814	0.873896	1	none	163.672	0.1	0.1	160.106	80.9947	125.303	0.1	125.176	252.732	125.828
circ_0732	1:187361012|187368335	1	187361012	187368335	exon	ENSSSCG00000005072	+	0.417485	7.64624	0.874187	1	none	490.817	0.1	0.1	0.1	122.779	275.548	217.402	69.5869	196.591	189.782
circ_0863	1:228032343|228037829	1	228032343	228037829	intergenic_region	n/a	-	0.252349	8.93308	0.874774	1	none	0.1	424.158	415.574	360.114	299.987	576.036	195.671	458.714	533.433	440.964
circ_2530	4:97566524|97595259	4	97566524	97595259	exon	ENSSSCG00000006619	-	0.361729	7.82983	0.874875	1	none	286.352	0.1	277.083	0.1	140.909	225.466	130.481	208.561	280.802	211.327
circ_6984	13:201043326|201068601	13	201043326	201068601	intron	ENSSSCG00000030480	+	-0.390857	8.08161	0.874888	1	none	0.1	0.1	507.902	360.114	217.054	0.1	282.592	180.766	308.872	193.082
circ_6143	12:59320434|59331703	12	59320434	59331703	exon	ENSSSCG00000018039	+	0.30548	8.78963	0.875445	1	none	572.603	0.1	554.065	0.1	281.717	776.361	260.862	111.279	505.363	413.466
circ_2333	4:38961991|38967502	4	38961991	38967502	exon	ENSSSCG00000006083	-	-0.225238	10.2417	0.876215	1	none	940.641	494.835	554.065	1680.17	917.427	0.1	1803.7	555.995	1347.47	926.817
circ_2692	4:130322063|130339222	4	130322063	130339222	exon	ENSSSCG00000006939	+	-0.235168	9.20903	0.877124	1	none	490.817	0.1	461.738	880.135	458.198	275.548	434.703	611.585	449.223	442.765
circ_4212	7:110475343|110506262	7	110475343	110506262	exon	ENSSSCG00000002426	+	0.349153	8.00343	0.87746	1	none	286.352	0.1	0.1	360.114	161.667	400.751	173.941	222.458	140.451	234.4
circ_4823	9:32266027|32287538	9	32266027	32287538	intergenic_region	n/a	+	-0.390549	7.9711	0.877587	1	none	0.1	0.1	600.229	200.108	200.134	250.507	130.481	0.1	365.012	186.525
circ_3307	6:60695388|60695898	6	60695388	60695898	exon	ENSSSCG00000032086	-	-0.267402	8.6281	0.877734	1	none	0.1	565.511	369.41	200.108	283.782	225.466	217.402	278.048	477.293	299.552
circ_1599	3:2814416|2831893	3	2814416	2831893	intergenic_region	n/a	+	-0.277006	8.46449	0.879433	1	none	449.924	282.805	323.247	0.1	264.019	250.507	87.0206	375.329	336.942	262.45
circ_1034	1:271368900|271384260	1	271368900	271384260	exon	ENSSSCG00000005715	+	-0.387688	7.89603	0.879645	1	none	0.1	282.805	0.1	440.118	180.781	275.548	0.1	208.561	196.591	170.2
circ_6150	12:59821853|59822490	12	59821853	59822490	exon	ENSSSCG00000018045	+	0.222039	9.46507	0.880203	1	none	817.962	424.158	554.065	0.1	449.071	500.914	499.894	889.532	589.574	619.978
circ_0508	1:129651197|129662208	1	129651197	129662208	exon	ENSSSCG00000004739	-	-0.281289	9.0324	0.880587	1	none	0.1	565.511	184.755	800.132	387.625	375.71	565.084	555.995	0.1	374.222
circ_3984	7:56524083|56526919	7	56524083	56526919	exon	ENSSSCG00000001862	-	0.359879	8.31681	0.880911	1	none	0.1	0.1	0.1	800.132	200.108	350.67	130.481	430.919	252.732	291.2
circ_4931	9:56044142|56068731	9	56044142	56068731	exon	ENSSSCG00000015238	-	0.376111	8.05685	0.881083	1	none	0.1	565.511	0.1	0.1	141.453	200.426	304.322	319.74	140.451	241.235
circ_8325	17:31807232|31817495	17	31807232	31817495	exon	ENSSSCG00000007142	-	-0.390555	7.73706	0.881463	1	none	409.031	0.1	277.083	0.1	171.578	0.1	152.211	152.971	308.872	153.539
circ_5715	11:24732398|24739289	11	24732398	24739289	exon	ENSSSCG00000009430	-	-0.334084	8.02933	0.881787	1	none	245.459	0.1	184.755	400.116	207.607	0.1	173.941	250.253	336.942	190.309
circ_2286	4:31972148|31996226	4	31972148	31996226	exon	ENSSSCG00000006038	-	0.217865	11.9829	0.882134	1	none	4130.3	0.1	4708.81	1880.18	2679.85	3480.76	1847.16	5044.85	3957.99	3582.69
circ_2567	4:105822618|105823970	4	105822618	105823970	exon	ENSSSCG00000006752	+	-0.255532	9.9287	0.882513	1	none	1022.43	0.1	1015.7	1000.14	759.593	726.28	1412.56	0.1	842.205	745.286
circ_3229	6:37127249|37166517	6	37127249	37166517	exon	ENSSSCG00000002844	-	0.21855	9.60677	0.882666	1	none	409.031	0.1	692.557	960.138	515.457	225.466	1412.56	625.482	449.223	678.183
circ_3882	7:28649149|28653086	7	28649149	28653086	exon	ENSSSCG00000029539	+	-0.317954	8.32034	0.882679	1	none	0.1	424.158	507.902	0.1	233.065	450.832	108.751	208.561	168.521	234.166
circ_0647	1:169468880|169482865	1	169468880	169482865	exon	ENSSSCG00000004979	-	-0.38698	7.69401	0.882874	1	none	245.459	0.1	415.574	0.1	165.308	175.385	152.211	236.355	0.1	141.013
circ_7465	14:112705127|112714985	14	112705127	112714985	exon	ENSSSCG00000010566	-	-0.20981	10.1821	0.88344	1	none	899.748	1696.33	692.557	0.1	822.185	976.687	934.497	778.353	870.275	889.953
circ_2765	5:16315891|16328852	5	16315891	16328852	exon	ENSSSCG00000028516	+	0.173263	9.26175	0.883832	1	none	449.924	494.835	461.738	160.106	391.651	525.955	543.354	583.79	477.293	532.598
circ_1707	3:26683193|26690578	3	26683193	26690578	exon	ENSSSCG00000032531	+	-0.220921	9.21443	0.883943	1	none	409.031	0.1	461.738	960.138	457.752	400.751	478.163	472.611	449.223	450.187
circ_8301	17:22333520|22347295	17	22333520	22347295	intron	ENSSSCG00000007074	-	-0.336179	7.86729	0.883954	1	none	368.138	0.1	369.41	0.1	184.437	125.303	152.211	152.971	252.732	170.804
circ_0575	1:147765752|147767245	1	147765752	147767245	exon	ENSSSCG00000023533	-	-0.388688	6.69804	0.884351	1	none	0.1	282.805	0.1	0.1	70.7764	100.263	87.0206	0.1	112.381	74.941
circ_4201	7:103562502|103608236	7	103562502	103608236	exon	ENSSSCG00000002410	-	-0.273996	8.96711	0.884412	1	none	817.962	0.1	0.1	760.13	394.573	300.588	195.671	236.355	814.135	386.688
circ_4136	7:86081593|86087677	7	86081593	86087677	exon	ENSSSCG00000002266	-	-0.299343	9.25347	0.884933	1	none	981.535	0.1	0.1	960.138	485.468	651.158	630.274	472.611	0.1	438.536
circ_3675	6:142596765|142602446	6	142596765	142602446	exon	ENSSSCG00000003790	+	-0.252965	8.58343	0.884985	1	none	449.924	0.1	184.755	560.122	298.725	250.507	347.782	361.432	168.521	282.061
circ_3631	6:117942103|117948715	6	117942103	117948715	exon	ENSSSCG00000003737	-	-0.259821	9.59466	0.885117	1	none	695.283	1342.95	0.1	160.106	549.61	375.71	0.1	625.482	1403.61	601.225
circ_8549	18:17598680|17629822	18	17598680	17629822	exon	ENSSSCG00000016549	-	-0.151663	10.7339	0.885829	1	none	1431.36	706.864	1523.51	1360.15	1255.47	1302.22	1890.62	1209.17	870.275	1318.07
circ_5771	11:51531489|51534900	11	51531489	51534900	exon	ENSSSCG00000009480	+	-0.281232	8.12909	0.885906	1	none	163.672	0.1	230.919	480.119	218.703	125.303	326.052	222.458	140.451	203.566
circ_7058	14:9478895|9505715	14	9478895	9505715	exon	ENSSSCG00000009652	-	-0.207135	10.0412	0.886251	1	none	0.1	1554.98	461.738	960.138	744.239	901.565	412.973	945.122	982.556	810.554
circ_6903	13:166836891|166837551	13	166836891	166837551	exon	ENSSSCG00000026130	-	0.400574	7.35226	0.887597	1	none	0.1	0.1	0.1	400.116	100.104	250.507	0.1	166.869	196.591	153.517
circ_7515	14:125707566|125769284	14	125707566	125769284	exon	ENSSSCG00000010654	+	0.318669	8.07549	0.887618	1	none	368.138	0.1	0.1	320.113	172.113	225.466	87.0206	125.176	589.574	256.809
circ_2422	4:70910191|70911789	4	70910191	70911789	exon	ENSSSCG00000033144	-	0.393448	7.19903	0.888628	1	none	0.1	0.1	0.1	360.114	90.1036	125.303	347.782	55.6895	0.1	132.219
circ_0840	1:217786693|217794582	1	217786693	217794582	intron	ENSSSCG00000005224	+	-0.26314	8.98834	0.888886	1	none	613.497	636.187	230.919	0.1	370.176	275.548	478.163	694.969	0.1	362.195
circ_7652	15:31199269|31223430	15	31199269	31223430	intron	ENSSSCG00000039185	-	-0.27418	8.10448	0.888896	1	none	245.459	0.1	369.41	240.11	213.77	225.466	173.941	125.176	308.872	208.364
circ_6630	13:100053038|100066548	13	100053038	100066548	exon	ENSSSCG00000011733	-	0.401866	7.58819	0.888973	1	none	0.1	0.1	461.738	0.1	115.509	300.588	0.1	222.458	196.591	179.934
circ_8611	18:40140465|40143799	18	40140465	40143799	exon	ENSSSCG00000024754	-	0.351653	7.94289	0.889126	1	none	0.1	0.1	369.41	240.11	152.43	225.466	217.402	0.1	505.363	237.083
circ_1065	2:4449336|4459058	2	4449336	4459058	exon	ENSSSCG00000012884	-	0.381181	7.02576	0.88927	1	none	0.1	0.1	0.1	320.113	80.1032	0.1	173.941	180.766	112.381	116.797
circ_2794	5:28832466|28858296	5	28832466	28858296	exon	ENSSSCG00000000466	+	-0.356762	7.90445	0.889743	1	none	0.1	494.835	184.755	0.1	169.947	375.71	0.1	152.971	168.521	174.326
circ_3386	6:82442094|82462831	6	82442094	82462831	exon	ENSSSCG00000038994	+	0.321697	7.32396	0.890341	1	none	245.459	0.1	0.1	160.106	101.441	150.344	217.402	97.3817	112.381	144.377
circ_6816	13:140805618|140811588	13	140805618	140811588	exon	ENSSSCG00000011901	+	0.385219	7.21995	0.89035	1	none	368.138	0.1	0.1	0.1	92.1095	0.1	217.402	111.279	224.661	138.361
circ_4459	8:80742232|80815987	8	80742232	80815987	exon	ENSSSCG00000009029	-	0.198087	9.57929	0.890706	1	none	695.283	636.187	600.229	0.1	482.95	726.28	434.703	639.38	926.416	681.695
circ_1689	3:22810516|22822228	3	22810516	22822228	exon	ENSSSCG00000010799	+	0.354798	7.82135	0.890906	1	none	0.1	0.1	554.065	0.1	138.591	175.385	260.862	264.15	112.381	203.194
circ_2727	5:6565453|6566862	5	6565453	6566862	exon	ENSSSCG00000000045	+	-0.337624	8.14471	0.891658	1	none	409.031	424.158	0.1	0.1	208.347	375.71	217.402	208.561	0.1	200.443
circ_5843	12:11669306|11671052	12	11669306	11671052	exon	ENSSSCG00000017259	-	-0.297119	12.4362	0.891872	1	none	0.1	0.1	8263.42	9200.47	4366.02	5233.6	4563.43	6073.26	0.1	3967.6
circ_4950	9:66406846|66413572	9	66406846	66413572	exon	ENSSSCG00000022398	-	-0.206634	9.17242	0.89229	1	none	409.031	565.511	692.557	0.1	416.8	500.914	369.513	305.842	617.644	448.478
circ_3176	6:28569464|28571141	6	28569464	28571141	exon	ENSSSCG00000028609	-	0.258576	8.21417	0.89254	1	none	204.566	0.1	323.247	240.11	192.005	175.385	217.402	166.869	533.433	273.272
circ_2516	4:94405984|94418263	4	94405984	94418263	exon	ENSSSCG00000006508	+	0.256246	8.84913	0.893371	1	none	409.031	0.1	0.1	800.132	302.341	550.995	521.624	152.971	449.223	418.703
circ_2096	3:107609926|107644742	3	107609926	107644742	exon	ENSSSCG00000008515	+	0.279201	8.48812	0.893471	1	none	245.459	424.158	184.755	0.1	213.618	0.1	782.386	236.355	252.732	317.893
circ_6714	13:122727540|122750151	13	122727540	122750151	exon	ENSSSCG00000011788	+	-0.283384	8.39668	0.893538	1	none	163.672	0.1	369.41	520.121	263.326	150.344	326.052	472.611	0.1	237.277
circ_4785	9:20130905|20144395	9	20130905	20144395	exon	ENSSSCG00000014915	+	-0.281292	7.74864	0.893687	1	none	245.459	0.1	184.755	240.11	167.606	125.303	108.751	250.253	140.451	156.189
circ_7604	15:7782677|7785694	15	7782677	7785694	exon	ENSSSCG00000015670	+	0.377375	7.81746	0.894244	1	none	0.1	0.1	0.1	560.122	140.106	375.71	304.322	139.074	0.1	204.802
circ_2245	4:15288794|15303961	4	15288794	15303961	exon	ENSSSCG00000040731	+	-0.240054	9.16379	0.894274	1	none	531.71	424.158	0.1	760.13	429.025	475.873	0.1	625.482	645.714	436.792
circ_2617	4:117967367|117981685	4	117967367	117981685	exon	ENSSSCG00000006869	-	0.363893	7.04164	0.894941	1	none	327.245	0.1	0.1	0.1	81.8862	175.385	0.1	166.869	140.451	120.701
circ_1228	2:65978292|65980624	2	65978292	65980624	exon	ENSSSCG00000013742	-	0.274227	8.50944	0.894999	1	none	0.1	565.511	277.083	0.1	210.698	100.263	260.862	305.842	673.784	335.188
circ_0681	1:179614385|179618306	1	179614385	179618306	exon	ENSSSCG00000005009	+	0.348554	6.62856	0.895094	1	none	245.459	0.1	0.1	0.1	61.4397	100.263	0.1	97.3817	168.521	91.5664
circ_8927	X:114479112|114492023	X	114479112	114492023	exon	ENSSSCG00000012713	-	0.197836	9.21814	0.895132	1	none	613.497	0.1	415.574	560.122	397.323	601.077	326.052	444.816	757.995	532.485
circ_2478	4:85901537|85922913	4	85901537	85922913	exon	ENSSSCG00000006331	-	-0.343874	7.37466	0.89573	1	none	245.459	0.1	277.083	0.1	130.685	150.344	0.1	208.561	112.381	117.846
circ_2554	4:101135602|101139235	4	101135602	101139235	exon	ENSSSCG00000006709	+	-0.221664	8.73068	0.895856	1	none	286.352	0.1	692.557	320.113	324.78	350.67	282.592	180.766	505.363	329.848
circ_1099	2:15322375|15323114	2	15322375	15323114	exon	ENSSSCG00000013235ENSSSCG00000013241	-	-0.14048	10.4038	0.895993	1	none	899.748	777.54	831.048	1440.16	987.124	500.914	1651.59	889.532	1207.12	1062.29
circ_6854	13:151173285|151200940	13	151173285	151200940	exon	ENSSSCG00000027275	-	0.330637	7.11981	0.896258	1	none	0.1	0.1	184.755	160.106	86.2654	150.344	0.1	69.5869	308.872	132.226
circ_7645	15:29932361|29939015	15	29932361	29939015	exon	ENSSSCG00000039157	+	-0.337934	7.37723	0.89698	1	none	245.459	0.1	277.083	0.1	130.685	150.344	173.941	139.074	0.1	115.865
circ_4147	7:90698518|90751496	7	90698518	90751496	exon	ENSSSCG00000002285	+	-0.326402	7.95929	0.897354	1	none	368.138	0.1	415.574	0.1	195.978	375.71	195.671	0.1	168.521	185.001
circ_3563	6:106730357|106771048	6	106730357	106771048	exon	ENSSSCG00000003700	-	-0.332545	7.85639	0.897393	1	none	409.031	0.1	323.247	0.1	183.119	125.303	326.052	194.663	0.1	161.53
circ_7126	14:29689597|29696108	14	29689597	29696108	exon	ENSSSCG00000009779	+	-0.235884	8.42108	0.89782	1	none	286.352	0.1	369.41	400.116	263.995	250.507	217.402	97.3817	505.363	267.663
circ_2196	3:126848011|126848971	3	126848011	126848971	exon	ENSSSCG00000008641	+	0.271099	9.08811	0.898215	1	none	0.1	565.511	738.721	0.1	326.108	701.239	0.1	444.816	870.275	504.108
circ_5058	9:104970469|104978823	9	104970469	104978823	exon	ENSSSCG00000029082	+	-0.310989	8.27369	0.898861	1	none	0.1	636.187	230.919	0.1	216.827	425.792	239.132	222.458	0.1	221.87
circ_4397	8:55614208|55623888	8	55614208	55623888	exon	ENSSSCG00000027403	-	0.33962	6.83097	0.899671	1	none	0.1	0.1	277.083	0.1	69.3457	250.507	87.0206	69.5869	0.1	101.804
circ_8452	18:2633093|2661452	18	2633093	2661452	exon	ENSSSCG00000016417	-	-0.241289	8.91414	0.899791	1	none	0.1	918.893	415.574	0.1	333.667	200.426	630.274	208.561	421.153	365.103
circ_1929	3:78952890|78971884	3	78952890	78971884	exon	ENSSSCG00000008372	-	0.2763	8.16205	0.899795	1	none	245.459	424.158	0.1	0.1	167.454	175.385	217.402	347.535	280.802	255.281
circ_2172	3:121848912|121853120	3	121848912	121853120	exon	ENSSSCG00000008619	-	0.225619	9.26852	0.899947	1	none	572.603	636.187	0.1	320.113	382.251	876.524	304.322	0.1	1122.91	575.963
circ_3616	6:110753545|110779333	6	110753545	110779333	exon	ENSSSCG00000003716	-	-0.311062	8.16078	0.900069	1	none	245.459	565.511	0.1	0.1	202.792	400.751	152.211	264.15	0.1	204.303
circ_8427	17:58621631|58643708	17	58621631	58643708	exon	ENSSSCG00000007514	+	0.323861	7.79519	0.900073	1	none	163.672	0.1	0.1	400.116	140.997	250.507	0.1	305.842	252.732	202.295
circ_8030	15:133924880|133929332	15	133924880	133929332	exon	ENSSSCG00000016306	-	0.280317	8.79781	0.900192	1	none	327.245	706.864	0.1	0.1	258.577	400.751	999.687	166.869	0.1	391.852
circ_2012	3:98047438|98059798	3	98047438	98059798	exon	ENSSSCG00000008467	-	0.280703	8.00441	0.90052	1	none	286.352	0.1	369.41	0.1	163.991	200.426	173.941	291.945	252.732	229.761
circ_8309	17:25030862|25034381	17	25030862	25034381	exon	ENSSSCG00000007080	-	-0.363487	7.69008	0.900781	1	none	0.1	565.511	0.1	0.1	141.453	275.548	0.1	83.4843	252.732	152.966
circ_0580	1:152723999|152737450	1	152723999	152737450	exon	ENSSSCG00000032574	+	-0.29139	7.7713	0.900983	1	none	163.672	0.1	277.083	240.11	170.241	325.629	195.671	111.279	0.1	158.17
circ_2934	5:67681766|67690214	5	67681766	67690214	exon	ENSSSCG00000029464	-	0.238503	8.74864	0.902432	1	none	736.176	0.1	0.1	400.116	284.123	576.036	239.132	264.15	477.293	389.153
circ_8723	AEMK02000510.1:631357|663972	AEMK02000510.1	631357	663972	exon	ENSSSCG00000038870	-	-0.20987	8.67097	0.903249	1	none	654.39	0.1	277.083	320.113	312.921	350.67	260.862	111.279	561.504	321.079
circ_5000	9:80688608|80696673	9	80688608	80696673	exon	ENSSSCG00000026722	+	-0.30601	7.0976	0.903607	1	none	0.1	0.1	184.755	240.11	106.266	175.385	130.481	83.4843	0.1	97.3625
circ_2041	3:102243607|102261438	3	102243607	102261438	exon	ENSSSCG00000008488	-	0.33355	7.02497	0.903739	1	none	327.245	0.1	0.1	0.1	81.8862	0.1	195.671	83.4843	196.591	118.962
circ_4756	9:12723325|12723625	9	12723325	12723625	exon	ENSSSCG00000014891	-	-0.157543	8.9617	0.904723	1	none	286.352	565.511	277.083	280.111	352.264	550.995	173.941	250.253	617.644	398.208
circ_7592	15:3913056|3943647	15	3913056	3943647	intergenic_region	n/a	-	0.217096	9.12658	0.905341	1	none	0.1	0.1	554.065	920.137	368.601	325.629	586.814	361.432	729.925	500.95
circ_2954	5:68354014|68397143	5	68354014	68397143	exon	ENSSSCG00000000755	+	-0.283444	7.68855	0.905395	1	none	327.245	0.1	0.1	320.113	161.889	100.263	282.592	83.4843	140.451	151.697
circ_8485	18:9133515|9140672	18	9133515	9140672	exon	ENSSSCG00000032390	-	-0.24057	8.56702	0.905587	1	none	245.459	353.482	0.1	520.121	279.79	200.426	565.084	333.637	0.1	274.812
circ_0409	1:112996635|113013582	1	112996635	113013582	exon	ENSSSCG00000004589	-	-0.175373	9.39274	0.906014	1	none	409.031	494.835	415.574	640.126	489.891	0.1	1108.34	347.535	617.644	518.404
circ_3328	6:69106984|69170871	6	69106984	69170871	exon	ENSSSCG00000033497	-	0.300672	7.28306	0.906678	1	none	0.1	0.1	230.919	160.106	97.8063	225.466	130.481	0.1	224.661	145.177
circ_8056	16:19906267|19906628	16	19906267	19906628	exon	ENSSSCG00000016816	-	-0.184544	9.10315	0.906686	1	none	490.817	494.835	600.229	0.1	396.495	475.873	260.862	180.766	842.205	439.927
circ_6472	13:65289860|65330679	13	65289860	65330679	exon	ENSSSCG00000026158	-	-0.214164	9.15638	0.906885	1	none	0.1	1060.25	0.1	520.121	395.142	450.832	326.052	486.508	477.293	435.172
circ_8078	16:22868833|22875446	16	22868833	22875446	exon	ENSSSCG00000016846	+	0.292328	7.15767	0.907804	1	none	204.566	0.1	0.1	160.106	91.218	175.385	152.211	166.869	0.1	123.641
circ_8622	18:40696219|40710541	18	40696219	40710541	exon	ENSSSCG00000023445	-	0.31669	7.03918	0.908261	1	none	0.1	282.805	0.1	0.1	70.7764	0.1	173.941	152.971	140.451	116.866
circ_6452	13:53085574|53106944	13	53085574	53106944	exon	ENSSSCG00000011516	-	-0.275084	7.72299	0.908355	1	none	163.672	424.158	0.1	0.1	147.008	100.263	195.671	111.279	224.661	157.969
circ_7973	15:118367910|118411610	15	118367910	118411610	exon	ENSSSCG00000016177	+	0.203256	9.39157	0.909203	1	none	0.1	918.893	0.1	720.129	409.805	951.646	652.005	444.816	308.872	589.335
circ_8122	16:34633974|34639666	16	34633974	34639666	exon	ENSSSCG00000016912	-	0.279221	8.20517	0.909315	1	none	0.1	0.1	277.083	480.119	189.35	200.426	412.973	403.124	0.1	254.156
circ_8082	16:23735576|23745763	16	23735576	23745763	exon	ENSSSCG00000016850	-	-0.202175	10.1563	0.909344	1	none	0.1	706.864	2123.63	520.121	837.68	375.71	1456.02	1501.02	0.1	833.212
circ_2008	3:97675218|97696828	3	97675218	97696828	exon	ENSSSCG00000008464	-	0.263909	7.77354	0.910087	1	none	409.031	0.1	0.1	160.106	142.334	250.507	282.592	83.4843	168.521	196.276
circ_5616	11:8974451|8982801	11	8974451	8982801	exon	ENSSSCG00000009341	-	-0.295621	7.3958	0.910261	1	none	245.459	0.1	277.083	0.1	130.685	225.466	87.0206	166.869	0.1	119.864
circ_3880	7:28639544|28655668	7	28639544	28655668	exon	ENSSSCG00000029539	+	-0.320069	7.30016	0.910394	1	none	0.1	424.158	0.1	0.1	106.115	175.385	0.1	97.3817	196.591	117.364
circ_0056	1:14373232|14374308	1	14373232	14374308	intron	ENSSSCG00000025777	-	-0.231187	9.83894	0.910521	1	none	0.1	1625.66	923.376	0.1	637.308	0.1	434.703	833.943	1572.03	710.194
circ_3700	6:149980707|149982958	6	149980707	149982958	exon	ENSSSCG00000003820	-	0.292218	6.34345	0.910599	1	none	204.566	0.1	0.1	0.1	51.2164	100.263	0.1	55.6895	140.451	74.1258
circ_8557	18:17911857|17947161	18	17911857	17947161	intergenic_region	n/a	+	0.242995	8.90199	0.910605	1	none	695.283	0.1	554.065	0.1	312.387	876.524	0.1	264.15	617.644	439.605
circ_3697	6:149787537|149821093	6	149787537	149821093	exon	ENSSSCG00000003818	+	0.294059	7.7041	0.910707	1	none	204.566	0.1	323.247	0.1	132.003	325.629	0.1	139.074	308.872	193.419
circ_8406	17:49753769|49773427	17	49753769	49773427	exon	ENSSSCG00000007456	-	0.293853	7.68661	0.910895	1	none	245.459	0.1	277.083	0.1	130.685	450.832	0.1	111.279	196.591	189.701
circ_8932	X:122416323|122434601	X	122416323	122434601	exon	ENSSSCG00000012743	+	0.21297	8.22716	0.910996	1	none	327.245	0.1	184.755	280.111	198.053	175.385	130.481	430.919	308.872	261.414
circ_4938	9:56972613|56973685	9	56972613	56973685	exon	ENSSSCG00000015247	-	-0.241519	8.22681	0.91119	1	none	531.71	0.1	0.1	400.116	233.007	225.466	108.751	264.15	308.872	226.81
circ_5951	12:27298750|27312593	12	27298750	27312593	exon	ENSSSCG00000033228	-	0.1843	8.82018	0.911391	1	none	286.352	353.482	230.919	280.111	287.716	0.1	738.925	472.611	336.942	387.145
circ_1700	3:24404318|24462328	3	24404318	24462328	exon	ENSSSCG00000035000	-	0.188533	8.71965	0.911423	1	none	449.924	0.1	277.083	400.116	281.806	350.67	173.941	291.945	701.854	379.603
circ_5963	12:31358562|31398979	12	31358562	31398979	exon	ENSSSCG00000017602	+	0.257763	7.82337	0.911691	1	none	0.1	0.1	184.755	400.116	146.268	150.344	173.941	347.535	112.381	196.05
circ_6897	13:162540260|162552422	13	162540260	162552422	exon	ENSSSCG00000027278	-	-0.322616	7.49406	0.912312	1	none	572.603	0.1	0.1	0.1	143.226	0.1	260.862	139.074	112.381	128.104
circ_6655	13:108874660|108880840	13	108874660	108880840	exon	ENSSSCG00000030467	-	-0.158834	9.81989	0.912583	1	none	981.535	0.1	831.048	920.137	683.205	325.629	673.735	722.764	1122.91	711.259
circ_3327	6:69106984|69124265	6	69106984	69124265	exon	ENSSSCG00000033497	-	-0.161695	10.5731	0.912678	1	none	2044.76	0.1	2077.47	480.119	1150.61	926.606	391.243	2084.71	1291.33	1173.47
circ_5380	10:42063516|42079536	10	42063516	42079536	intergenic_region	n/a	+	0.114214	11.8477	0.912941	1	none	2903.51	2756.48	1662	2400.2	2430.55	3580.92	3064.05	3571.73	2329.92	3136.66
circ_6876	13:157683719|157702233	13	157683719	157702233	exon	ENSSSCG00000031273	+	0.287195	7.5485	0.91321	1	none	0.1	0.1	0.1	480.119	120.105	200.426	87.0206	166.869	224.661	169.744
circ_3949	7:51782208|51792316	7	51782208	51792316	exon	ENSSSCG00000035432	+	-0.122049	9.6441	0.913589	1	none	1022.43	424.158	554.065	320.113	580.191	776.361	499.894	611.585	645.714	633.388
circ_6519	13:73882476|73890683	13	73882476	73890683	exon	ENSSSCG00000011632	-	0.308655	7.79591	0.91399	1	none	0.1	0.1	554.065	0.1	138.591	0.1	152.211	430.919	196.591	194.955
circ_7695	15:54031268|54037592	15	54031268	54037592	exon	ENSSSCG00000015840	-	-0.257614	7.69691	0.914091	1	none	245.459	0.1	0.1	400.116	161.444	150.344	87.0206	139.074	252.732	157.293
circ_1670	3:17693009|17693900	3	17693009	17693900	exon	ENSSSCG00000007789	-	-0.270202	7.02787	0.914569	1	none	204.566	0.1	0.1	200.108	101.218	0.1	87.0206	152.971	140.451	95.1357
circ_0910	1:242111791|242113126	1	242111791	242113126	exon	ENSSSCG00000005389	-	0.310433	7.61058	0.914589	1	none	0.1	424.158	0.1	0.1	106.115	250.507	0.1	236.355	224.661	177.906
circ_3473	6:95652504|95657337	6	95652504	95657337	exon	ENSSSCG00000003667	-	0.290228	6.78801	0.914605	1	none	0.1	0.1	0.1	280.111	70.1028	0.1	173.941	55.6895	168.521	99.563
circ_3838	7:9986990|10000624	7	9986990	10000624	exon	ENSSSCG00000001056	-	-0.180867	8.73894	0.914859	1	none	736.176	0.1	323.247	240.11	324.908	400.751	217.402	222.458	505.363	336.493
circ_8361	17:38713953|38737006	17	38713953	38737006	exon	ENSSSCG00000038237	-	-0.244601	7.95563	0.915145	1	none	531.71	0.1	0.1	240.11	193.005	225.466	260.862	69.5869	196.591	188.127
circ_6843	13:147819550|147839301	13	147819550	147839301	exon	ENSSSCG00000022081	-	-0.207286	8.16464	0.91539	1	none	0.1	282.805	184.755	360.114	206.944	300.588	260.862	97.3817	224.661	220.873
circ_8413	17:50914046|50914419	17	50914046	50914419	exon	ENSSSCG00000022915	+	0.203268	8.17254	0.915519	1	none	245.459	0.1	277.083	240.11	190.688	275.548	130.481	278.048	336.942	255.255
circ_2667	4:124757086|124762455	4	124757086	124762455	exon	ENSSSCG00000006903	-	-0.23134	8.15634	0.916189	1	none	327.245	0.1	230.919	320.113	219.594	0.1	152.211	389.227	308.872	212.602
circ_1014	1:266981815|267028781	1	266981815	267028781	exon	ENSSSCG00000036926	+	0.16938	8.9207	0.916426	1	none	736.176	0.1	369.41	200.108	326.449	525.955	239.132	500.406	421.153	421.661
circ_8713	AEMK02000452.1:2281177|2295643	AEMK02000452.1	2281177	2295643	exon	ENSSSCG00000002544	-	-0.113514	9.95885	0.916777	1	none	1063.32	424.158	415.574	1000.14	725.798	676.199	977.957	708.866	786.065	787.272
circ_2238	4:10374029|10386233	4	10374029	10386233	exon	ENSSSCG00000028759	+	-0.274672	7.61435	0.916803	1	none	0.1	282.805	0.1	280.111	140.779	175.385	130.481	250.253	0.1	139.055
circ_5595	11:4627965|4652306	11	4627965	4652306	exon	ENSSSCG00000009302	-	0.275822	6.58922	0.917283	1	none	245.459	0.1	0.1	0.1	61.4397	100.263	87.0206	139.074	0.1	81.6143
circ_7433	14:105866977|105898517	14	105866977	105898517	exon	ENSSSCG00000010485	+	0.28299	7.01746	0.917332	1	none	0.1	0.1	323.247	0.1	80.8866	0.1	152.211	139.074	168.521	114.976
circ_5788	11:67767430|67782441	11	67767430	67782441	exon	ENSSSCG00000022112	-	-0.246798	7.5169	0.918074	1	none	327.245	0.1	0.1	240.11	141.889	125.303	130.481	125.176	168.521	137.37
circ_1013	1:266981815|266999838	1	266981815	266999838	exon	ENSSSCG00000036926	+	0.184056	9.22758	0.918364	1	none	817.962	0.1	0.1	800.132	404.574	851.483	260.862	542.098	449.223	525.917
circ_5117	9:120635757|120647247	9	120635757	120647247	exon	ENSSSCG00000015523	+	0.278571	6.96974	0.919229	1	none	0.1	0.1	0.1	320.113	80.1032	300.588	87.0206	55.6895	0.1	110.85
circ_6878	13:157715016|157731436	13	157715016	157731436	exon	ENSSSCG00000031273	+	0.165529	8.82497	0.919712	1	none	572.603	0.1	369.41	280.111	305.556	601.077	217.402	444.816	308.872	393.042
circ_1878	3:69377498|69401023	3	69377498	69401023	exon	ENSSSCG00000037977	-	-0.122592	9.2585	0.919722	1	none	204.566	565.511	323.247	640.126	433.362	601.077	152.211	458.714	757.995	492.499
circ_5732	11:25749779|25761445	11	25749779	25761445	exon	ENSSSCG00000031627	-	-0.25593	7.94509	0.919853	1	none	368.138	0.1	0.1	400.116	192.113	450.832	152.211	125.176	0.1	182.08
circ_8553	18:17859078|17912006	18	17859078	17912006	intergenic_region	n/a	+	0.20202	8.56154	0.919991	1	none	449.924	0.1	0.1	560.122	252.562	250.507	239.132	347.535	505.363	335.634
circ_5601	11:5524053|5581004	11	5524053	5581004	exon	ENSSSCG00000009319	+	0.215238	8.31874	0.920148	1	none	0.1	0.1	554.065	280.111	208.594	400.751	282.592	125.176	336.942	286.365
circ_5135	9:122010986|122047770	9	122010986	122047770	exon	ENSSSCG00000015534	-	0.257915	6.79605	0.922819	1	none	286.352	0.1	0.1	0.1	71.6629	150.344	0.1	83.4843	168.521	100.612
circ_2227	4:3108315|3137676	4	3108315	3137676	exon	ENSSSCG00000005934	+	0.203539	8.44169	0.922847	1	none	0.1	0.1	554.065	360.114	228.595	125.303	608.544	152.971	336.942	305.94
circ_1571	2:147146891|147175048	2	147146891	147175048	exon	ENSSSCG00000014406	-	-0.200043	9.51606	0.92285	1	none	1267.79	0.1	969.54	0.1	559.381	1151.97	195.671	0.1	1010.63	589.592
circ_2560	4:103277505|103288577	4	103277505	103288577	exon	ENSSSCG00000006730	-	-0.185617	9.03301	0.922887	1	none	0.1	1060.25	0.1	360.114	355.14	375.71	912.767	139.074	168.521	399.018
circ_2973	5:73380414|73387814	5	73380414	73387814	exon	ENSSSCG00000031701	-	-0.211361	8.24392	0.923282	1	none	163.672	494.835	184.755	0.1	210.841	150.344	0.1	430.919	336.942	229.576
circ_7530	14:131495285|131576631	14	131495285	131576631	exon	ENSSSCG00000010699	-	-0.142209	9.27607	0.924313	1	none	654.39	494.835	0.1	640.126	447.362	475.873	543.354	583.79	308.872	477.972
circ_5816	12:413917|422053	12	413917	422053	exon	ENSSSCG00000017136	-	0.27051	7.32996	0.924472	1	none	0.1	353.482	0.1	0.1	88.4455	200.426	173.941	180.766	0.1	138.808
circ_6987	13:201067069|201121879	13	201067069	201121879	exon	ENSSSCG00000030480	+	-0.177125	9.02236	0.924684	1	none	531.71	0.1	877.212	160.106	392.282	776.361	0.1	403.124	449.223	407.202
circ_8922	X:111851065|111867418	X	111851065	111867418	exon	ENSSSCG00000030460	-	-0.108007	9.50242	0.925015	1	none	409.031	706.864	323.247	600.124	509.816	375.71	760.655	611.585	533.433	570.346
circ_5182	9:131855849|131880686	9	131855849	131880686	exon	ENSSSCG00000028293	-	0.258304	7.00422	0.925246	1	none	0.1	0.1	323.247	0.1	80.8866	0.1	173.941	111.279	168.521	113.46
circ_0741	1:189757487|189769062	1	189757487	189769062	exon	ENSSSCG00000005090	+	0.125461	8.93582	0.92532	1	none	163.672	494.835	277.083	320.113	313.926	726.28	369.513	166.869	449.223	427.971
circ_4746	9:12104145|12106836	9	12104145	12106836	exon	ENSSSCG00000014881	-	-0.238634	7.29999	0.925763	1	none	245.459	0.1	0.1	240.11	121.442	200.426	0.1	111.279	168.521	120.081
circ_7961	15:112808098|112896614	15	112808098	112896614	exon	ENSSSCG00000022830	-	0.132355	10.7946	0.926068	1	none	1349.57	1696.33	1523.51	0.1	1142.38	2053.44	934.497	1362.04	1852.73	1550.68
circ_5948	12:27249779|27250993	12	27249779	27250993	exon	ENSSSCG00000033228	-	0.220457	8.24528	0.92777	1	none	0.1	0.1	784.884	0.1	196.296	225.466	304.322	305.842	224.661	265.073
circ_8423	17:53037004|53043217	17	53037004	53043217	exon	ENSSSCG00000007478	-	0.140608	9.1094	0.928309	1	none	613.497	494.835	0.1	320.113	357.136	525.955	195.671	555.995	645.714	480.834
circ_4558	8:112677571|112678436	8	112677571	112678436	exon	ENSSSCG00000009142	-	-0.259447	7.54594	0.928374	1	none	0.1	494.835	0.1	0.1	123.784	0.1	173.941	111.279	280.802	141.531
circ_7741	15:64771605|64795113	15	64771605	64795113	exon	ENSSSCG00000015874	-	-0.133612	9.38767	0.928515	1	none	0.1	636.187	969.54	280.111	471.485	475.873	499.894	611.585	505.363	523.179
circ_8181	16:44515801|44525240	16	44515801	44525240	exon	ENSSSCG00000016954	+	-0.235703	7.78348	0.928526	1	none	0.1	0.1	0.1	680.127	170.107	100.263	108.751	180.766	280.802	167.645
circ_1430	2:114706886|114772430	2	114706886	114772430	exon	ENSSSCG00000014195	+	-0.197049	8.13718	0.928835	1	none	163.672	0.1	369.41	320.113	213.324	0.1	195.671	347.535	308.872	213.044
circ_2488	4:90161231|90163552	4	90161231	90163552	exon	ENSSSCG00000006386	+	-0.146001	8.85432	0.928955	1	none	286.352	706.864	277.083	0.1	317.6	425.792	304.322	305.842	421.153	364.277
circ_1420	2:114338109|114343919	2	114338109	114343919	exon	ENSSSCG00000022845	-	-0.251429	7.71565	0.929827	1	none	654.39	0.1	0.1	0.1	163.672	200.426	0.1	208.561	224.661	158.437
circ_7943	15:109436411|109441836	15	109436411	109441836	exon	ENSSSCG00000016127	-	0.205911	7.74523	0.930134	1	none	286.352	0.1	277.083	0.1	140.909	275.548	195.671	69.5869	224.661	191.367
circ_2094	3:107609926|107613737	3	107609926	107613737	exon	ENSSSCG00000008515	+	0.242128	7.1165	0.93091	1	none	0.1	0.1	0.1	360.114	90.1036	175.385	130.481	166.869	0.1	118.209
circ_4070	7:68514625|68533985	7	68514625	68533985	exon	ENSSSCG00000040657	+	-0.165132	8.92532	0.930926	1	none	0.1	494.835	877.212	0.1	343.062	175.385	608.544	347.535	365.012	374.119
circ_3667	6:138964559|138981411	6	138964559	138981411	exon	ENSSSCG00000003784	+	-0.170901	8.80506	0.931108	1	none	368.138	848.216	0.1	0.1	304.139	425.792	434.703	55.6895	505.363	355.387
circ_2947	5:68310430|68329034	5	68310430	68329034	exon	ENSSSCG00000000755	+	-0.174027	8.70262	0.931237	1	none	204.566	706.864	230.919	0.1	285.612	125.303	630.274	472.611	0.1	307.072
circ_6161	12:60361138|60376920	12	60361138	60376920	exon	ENSSSCG00000018049	-	-0.163316	8.96995	0.931305	1	none	0.1	1060.25	0.1	280.111	335.139	375.71	434.703	236.355	533.433	395.051
circ_6243	13:22216776|22239729	13	22216776	22239729	exon	ENSSSCG00000011243	+	-0.19449	8.03744	0.93131	1	none	327.245	0.1	230.919	240.11	199.593	425.792	0.1	166.869	224.661	204.355
circ_3094	5:101764048|101795355	5	101764048	101795355	exon	ENSSSCG00000036560	+	0.125333	10.4883	0.931367	1	none	0.1	848.216	1338.85	1600.16	946.833	1001.73	304.322	1862.35	1796.59	1241.25
circ_0776	1:203531906|203537078	1	203531906	203537078	exon	ENSSSCG00000005170	-	-0.134225	9.07768	0.931844	1	none	327.245	494.835	0.1	720.129	385.577	400.751	391.243	569.893	308.872	417.69
circ_8037	15:137883502|137892318	15	137883502	137892318	exon	ENSSSCG00000025228	+	0.125584	9.37952	0.932571	1	none	0.1	848.216	507.902	320.113	419.083	651.158	478.163	597.687	561.504	572.128
circ_5844	12:11669306|11672541	12	11669306	11672541	exon	ENSSSCG00000017259	-	-0.122412	11.5477	0.932667	1	none	4048.52	0.1	2677.6	2240.19	2241.6	2929.86	1477.75	2682.29	2386.06	2368.99
circ_5986	12:35952997|35999542	12	35952997	35999542	exon	ENSSSCG00000017668	+	-0.237288	7.07876	0.932703	1	none	0.1	353.482	0.1	0.1	88.4455	150.344	173.941	69.5869	0.1	98.4931
circ_3692	6:149633393|149666969	6	149633393	149666969	exon	ENSSSCG00000003816	-	-0.186783	8.14916	0.933029	1	none	286.352	494.835	0.1	0.1	195.347	325.629	195.671	180.766	168.521	217.647
circ_0027	1:8822877|8825081	1	8822877	8825081	intergenic_region	n/a	-	-0.124811	9.36977	0.933127	1	none	0.1	848.216	461.738	520.121	457.544	400.751	782.386	417.021	477.293	519.363
circ_7522	14:129676706|129679211	14	129676706	129679211	exon	ENSSSCG00000010688	-	-0.13715	8.79042	0.934233	1	none	0.1	494.835	461.738	280.111	309.196	350.67	304.322	319.74	421.153	348.971
circ_5755	11:47594177|47628837	11	47594177	47628837	exon	ENSSSCG00000009464	-	-0.238241	7.55551	0.934527	1	none	0.1	494.835	0.1	0.1	123.784	150.344	304.322	0.1	112.381	141.787
circ_8666	18:54336795|54404485	18	54336795	54404485	exon	ENSSSCG00000016769	-	0.217525	7.493	0.934609	1	none	286.352	0.1	184.755	0.1	117.827	175.385	152.211	278.048	0.1	151.436
circ_8454	18:2648872|2661452	18	2648872	2661452	exon	ENSSSCG00000016417	-	-0.117138	9.88796	0.935155	1	none	1349.57	0.1	877.212	600.124	706.752	701.239	1151.8	542.098	589.574	746.177
circ_2412	4:67653810|67657468	4	67653810	67657468	exon	ENSSSCG00000006202	-	-0.182415	8.05519	0.935466	1	none	490.817	0.1	0.1	320.113	202.783	125.303	304.322	208.561	168.521	201.677
circ_0178	1:45173527|45175843	1	45173527	45175843	exon	ENSSSCG00000025941	+	-0.202693	7.01866	0.93562	1	none	204.566	0.1	184.755	0.1	97.3802	0.1	108.751	139.074	140.451	97.0939
circ_6301	13:30110846|30113591	13	30110846	30113591	exon	ENSSSCG00000024513	+	-0.21277	7.53235	0.935819	1	none	327.245	0.1	0.1	240.11	141.889	325.629	173.941	55.6895	0.1	138.84
circ_3210	6:34743079|34747797	6	34743079	34747797	exon	ENSSSCG00000039577	-	0.201189	8.03544	0.935906	1	none	368.138	282.805	0.1	0.1	162.786	275.548	0.1	222.458	449.223	236.832
circ_8865	X:78840091|78885018	X	78840091	78885018	exon	ENSSSCG00000012474	+	0.20208	8.01475	0.935984	1	none	245.459	0.1	277.083	160.106	170.687	0.1	0.1	458.714	449.223	227.034
circ_3382	6:80958369|80960170	6	80958369	80960170	exon	ENSSSCG00000003531	+	-0.141878	8.52787	0.936254	1	none	327.245	0.1	415.574	360.114	275.758	175.385	282.592	236.355	477.293	292.906
circ_8547	18:17584478|17629822	18	17584478	17629822	exon	ENSSSCG00000016549	-	0.163759	8.53823	0.936397	1	none	327.245	0.1	0.1	680.127	251.893	175.385	543.354	139.074	449.223	326.759
circ_8329	17:34795182|34795577	17	34795182	34795577	exon	ENSSSCG00000007206	-	0.219301	6.98353	0.93644	1	none	0.1	0.1	323.247	0.1	80.8866	0.1	152.211	97.3817	196.591	111.571
circ_7373	14:87854602|87861103	14	87854602	87861103	exon	ENSSSCG00000010360	+	-0.216729	6.76991	0.9366	1	none	0.1	0.1	323.247	0.1	80.8866	125.303	108.751	83.4843	0.1	79.4096
circ_6509	13:72116572|72118925	13	72116572	72118925	exon	ENSSSCG00000011619	-	-0.187885	7.54379	0.937013	1	none	327.245	0.1	0.1	240.11	141.889	200.426	130.481	125.176	112.381	142.116
circ_1007	1:266309590|266321713	1	266309590	266321713	exon	ENSSSCG00000029169	-	-0.192041	8.25062	0.937092	1	none	572.603	0.1	0.1	360.114	233.229	0.1	260.862	305.842	365.012	232.954
circ_8328	17:34741781|34743068	17	34741781	34743068	exon	ENSSSCG00000007203	+	-0.200477	7.96767	0.937123	1	none	286.352	0.1	0.1	480.119	191.668	325.629	239.132	180.766	0.1	186.407
circ_5061	9:104977276|104978823	9	104977276	104978823	exon	ENSSSCG00000029082	+	-0.202132	7.3166	0.937377	1	none	245.459	0.1	0.1	240.11	121.442	150.344	0.1	97.3817	252.732	125.139
circ_5454	10:50624808|50631082	10	50624808	50631082	exon	ENSSSCG00000011074	+	0.225232	7.62708	0.938092	1	none	0.1	0.1	507.902	0.1	127.05	300.588	0.1	111.279	308.872	180.21
circ_7836	15:84220501|84225453	15	84220501	84225453	intergenic_region	n/a	+	0.205681	7.69538	0.938098	1	none	0.1	0.1	184.755	360.114	136.267	425.792	195.671	97.3817	0.1	179.736
circ_2730	5:7338822|7345954	5	7338822	7345954	exon	ENSSSCG00000000068	-	-0.201383	7.31479	0.9384	1	none	204.566	0.1	0.1	280.111	121.219	200.426	173.941	97.3817	0.1	117.962
circ_7857	15:93992834|94001331	15	93992834	94001331	exon	ENSSSCG00000016036	+	-0.13532	10.8896	0.939193	1	none	1349.57	2615.13	1292.69	0.1	1314.37	2454.09	1260.45	2084.71	0.1	1449.84
circ_2767	5:16315891|16333246	5	16315891	16333246	exon	ENSSSCG00000028516	+	-0.222072	7.56286	0.939233	1	none	0.1	494.835	0.1	0.1	123.784	0.1	217.402	83.4843	280.802	145.447
circ_4221	7:112641975|112645192	7	112641975	112645192	exon	ENSSSCG00000024377	-	0.205102	6.93075	0.939372	1	none	0.1	0.1	0.1	320.113	80.1032	100.263	0.1	111.279	224.661	109.076
circ_1992	3:94934784|94946499	3	94934784	94946499	exon	ENSSSCG00000008445	+	0.21822	7.33837	0.939409	1	none	0.1	0.1	415.574	0.1	103.969	0.1	347.782	97.3817	112.381	139.411
circ_6353	13:32466924|32541480	13	32466924	32541480	exon	ENSSSCG00000011394	+	-0.175267	7.90487	0.939453	1	none	163.672	0.1	277.083	280.111	180.242	425.792	0.1	152.971	168.521	186.846
circ_4285	8:11712865|11724812	8	11712865	11724812	exon	ENSSSCG00000029227	-	-0.171539	8.61198	0.939707	1	none	695.283	424.158	0.1	0.1	279.91	400.751	347.782	0.1	505.363	313.499
circ_8811	X:46871978|46878238	X	46871978	46878238	exon	ENSSSCG00000035822	-	0.173621	7.87966	0.940205	1	none	0.1	0.1	461.738	160.106	155.511	300.588	260.862	139.074	112.381	203.226
circ_1188	2:47486153|47489786	2	47486153	47489786	exon	ENSSSCG00000013402	-	0.153486	8.50876	0.940615	1	none	0.1	282.805	369.41	280.111	233.107	325.629	369.513	514.303	0.1	302.386
circ_8254	17:169913|184314	17	169913	184314	intron	ENSSSCG00000003935	-	-0.139124	9.00281	0.94082	1	none	0.1	636.187	0.1	800.132	359.13	475.873	260.862	333.637	561.504	407.969
circ_0312	1:87134227|87153004	1	87134227	87153004	exon	ENSSSCG00000004473	+	-0.168655	8.60183	0.940881	1	none	0.1	494.835	0.1	600.124	273.79	300.588	0.1	319.74	617.644	309.518
circ_3302	6:54801799|54802488	6	54801799	54802488	exon	ENSSSCG00000003199	+	-0.107731	9.92432	0.941125	1	none	0.1	1342.95	323.247	1000.14	666.609	576.036	1130.07	708.866	645.714	765.171
circ_6101	12:51636713|51680596	12	51636713	51680596	exon	ENSSSCG00000017895	-	0.13137	10.3947	0.941224	1	none	490.817	0.1	877.212	2320.19	922.081	2228.72	0.1	417.021	2217.64	1215.87
circ_8737	X:7964438|7967642	X	7964438	7967642	exon	ENSSSCG00000012112	-	0.189322	7.86506	0.941397	1	none	245.459	0.1	369.41	0.1	153.767	200.426	326.052	0.1	308.872	208.862
circ_5170	9:130337853|130384896	9	130337853	130384896	exon	ENSSSCG00000015586	-	0.154004	8.36067	0.94251	1	none	654.39	0.1	0.1	240.11	223.675	150.344	521.624	180.766	280.802	283.384
circ_2663	4:124520319|124566870	4	124520319	124566870	exon	ENSSSCG00000006901	+	-0.139248	8.79717	0.942839	1	none	0.1	494.835	507.902	240.11	310.736	400.751	499.894	444.816	0.1	336.39
circ_7737	15:64759481|64777189	15	64759481	64777189	exon	ENSSSCG00000015874	-	-0.202579	7.18033	0.943259	1	none	0.1	0.1	0.1	440.118	110.104	100.263	0.1	125.176	224.661	112.55
circ_6190	13:4115487|4120836	13	4115487	4120836	exon	ENSSSCG00000029811	+	0.166548	7.75663	0.943385	1	none	204.566	0.1	369.41	0.1	143.544	150.344	173.941	152.971	280.802	189.515
circ_3347	6:73137415|73172671	6	73137415	73172671	intergenic_region	n/a	+	0.139822	8.70852	0.943491	1	none	0.1	565.511	0.1	480.119	261.458	475.873	282.592	278.048	421.153	364.416
circ_1854	3:57813373|57814349	3	57813373	57814349	exon	ENSSSCG00000025106	-	-0.157899	8.10671	0.94392	1	none	163.672	0.1	184.755	480.119	207.162	325.629	195.671	305.842	0.1	206.811
circ_1808	3:44102881|44122061	3	44102881	44122061	exon	ENSSSCG00000008096	-	-0.172367	8.2141	0.943958	1	none	0.1	0.1	646.393	240.11	221.676	425.792	87.0206	375.329	0.1	222.06
circ_4001	7:59825467|59829263	7	59825467	59829263	exon	ENSSSCG00000001918	+	0.195496	6.95109	0.943965	1	none	327.245	0.1	0.1	0.1	81.8862	100.263	0.1	139.074	196.591	109.007
circ_4433	8:71436665|71437764	8	71436665	71437764	exon	ENSSSCG00000008971	+	-0.175497	8.07794	0.944022	1	none	0.1	494.835	0.1	240.11	183.786	0.1	260.862	236.355	336.942	208.565
circ_2569	4:105831070|105831460	4	105831070	105831460	exon	ENSSSCG00000006752	+	-0.144855	7.94036	0.944187	1	none	163.672	353.482	0.1	160.106	169.34	300.588	282.592	69.5869	112.381	191.287
circ_4486	8:84204030|84209728	8	84204030	84209728	exon	ENSSSCG00000009047	-	0.130177	8.34299	0.944349	1	none	286.352	0.1	277.083	320.113	220.912	450.832	282.592	139.074	252.732	281.307
circ_7767	15:69042226|69046083	15	69042226	69046083	exon	ENSSSCG00000027472	+	-0.120458	8.56613	0.945062	1	none	531.71	0.1	277.083	320.113	282.251	300.588	326.052	236.355	336.942	299.985
circ_3927	7:43609181|43617387	7	43609181	43617387	exon	ENSSSCG00000001732	-	-0.17442	8.01631	0.945265	1	none	409.031	0.1	369.41	0.1	194.66	300.588	0.1	180.766	336.942	204.599
circ_5013	9:89383377|89400450	9	89383377	89400450	exon	ENSSSCG00000015375	+	-0.168364	8.18125	0.945433	1	none	0.1	0.1	507.902	360.114	217.054	325.629	0.1	319.74	252.732	224.55
circ_5860	12:12801758|12807169	12	12801758	12807169	exon	ENSSSCG00000023992	-	-0.15731	8.01912	0.945585	1	none	286.352	424.158	0.1	0.1	177.677	250.507	108.751	222.458	224.661	201.594
circ_7547	14:133488931|133528266	14	133488931	133528266	exon	ENSSSCG00000029482	-	-0.190737	7.2854	0.946278	1	none	0.1	0.1	461.738	0.1	115.509	100.263	217.402	139.074	0.1	114.21
circ_8386	17:41119108|41127499	17	41119108	41127499	exon	ENSSSCG00000007342	+	-0.12497	8.99333	0.946681	1	none	490.817	282.805	692.557	0.1	366.57	726.28	347.782	0.1	589.574	415.934
circ_1984	3:92761995|92762903	3	92761995	92762903	exon	ENSSSCG00000029485	+	0.138106	8.51611	0.9467	1	none	245.459	0.1	738.721	0.1	246.095	425.792	130.481	417.021	280.802	313.524
circ_0823	1:216148995|216199042	1	216148995	216199042	exon	ENSSSCG00000005205	+	0.139091	8.47215	0.94687	1	none	0.1	424.158	461.738	0.1	221.524	450.832	217.402	347.535	196.591	303.09
circ_5550	11:543480|562934	11	543480	562934	exon	ENSSSCG00000009569	-	-0.0716019	10.4817	0.947141	1	none	940.641	1272.27	1015.7	760.13	997.187	751.321	2107.93	972.917	701.854	1133.5
circ_6704	13:121576383|121577363	13	121576383	121577363	exon	ENSSSCG00000011775	+	-0.172489	7.32599	0.947371	1	none	163.672	0.1	0.1	320.113	120.996	200.426	0.1	83.4843	224.661	127.168
circ_2875	5:47308479|47319185	5	47308479	47319185	exon	ENSSSCG00000000555	+	0.15189	8.57004	0.947497	1	none	449.924	0.1	415.574	160.106	256.426	0.1	0.1	319.74	1066.77	346.677
circ_5179	9:131264261|131268491	9	131264261	131268491	exon	ENSSSCG00000015600	-	-0.173954	7.64053	0.947543	1	none	163.672	0.1	0.1	440.118	150.998	250.507	108.751	0.1	280.802	160.04
circ_4879	9:42004715|42018171	9	42004715	42018171	intergenic_region	n/a	+	-0.189798	7.71814	0.947594	1	none	0.1	0.1	0.1	640.126	160.106	325.629	152.211	152.971	0.1	157.728
circ_4334	8:31993513|32030616	8	31993513	32030616	exon	ENSSSCG00000022168	-	-0.0728569	10.0649	0.947758	1	none	409.031	1060.25	738.721	760.13	742.032	425.792	1456.02	959.019	533.433	843.566
circ_0518	1:130255152|130256849	1	130255152	130256849	exon	ENSSSCG00000004753	+	-0.171992	7.77597	0.947988	1	none	0.1	565.511	0.1	0.1	141.453	200.426	217.402	139.074	112.381	167.32
circ_3358	6:75076438|75083806	6	75076438	75083806	exon	ENSSSCG00000034484	+	-0.174564	7.43883	0.947994	1	none	0.1	0.1	277.083	240.11	129.348	0.1	152.211	250.253	112.381	128.736
circ_2283	4:30808728|30818482	4	30808728	30818482	exon	ENSSSCG00000006037	-	-0.133911	8.51392	0.948312	1	none	0.1	424.158	0.1	600.124	256.121	275.548	304.322	375.329	168.521	280.93
circ_8238	16:71369950|71374075	16	71369950	71374075	exon	ENSSSCG00000017082	+	0.171319	7.48797	0.948313	1	none	245.459	0.1	230.919	0.1	119.144	125.303	173.941	291.945	0.1	147.822
circ_1933	3:80265089|80268798	3	80265089	80268798	exon	ENSSSCG00000028228	+	0.173826	6.74274	0.948729	1	none	0.1	0.1	277.083	0.1	69.3457	125.303	0.1	83.4843	168.521	94.3522
circ_4303	8:18861488|18879156	8	18861488	18879156	exon	ENSSSCG00000023001	-	0.0994989	9.20285	0.948848	1	none	409.031	565.511	554.065	0.1	382.177	375.71	825.846	583.79	168.521	488.467
circ_0574	1:147750272|147767245	1	147750272	147767245	exon	ENSSSCG00000023533	-	-0.134935	7.74305	0.949043	1	none	204.566	0.1	230.919	200.108	158.923	125.303	173.941	125.176	252.732	169.288
circ_8063	16:21524717|21540786	16	21524717	21540786	exon	ENSSSCG00000016836	-	-0.171303	7.43942	0.949047	1	none	163.672	0.1	0.1	360.114	130.997	0.1	304.322	83.4843	140.451	132.089
circ_0724	1:184355149|184356505	1	184355149	184356505	exon	ENSSSCG00000005052	-	0.174504	6.96353	0.949311	1	none	0.1	282.805	0.1	0.1	70.7764	150.344	173.941	0.1	112.381	109.192
circ_2601	4:117360110|117381169	4	117360110	117381169	exon	ENSSSCG00000006860	-	0.110512	8.63198	0.949354	1	none	245.459	0.1	323.247	520.121	272.231	250.507	608.544	278.048	196.591	333.423
circ_3014	5:83201512|83215601	5	83201512	83215601	exon	ENSSSCG00000000873	-	-0.0908811	10.1364	0.949358	1	none	1145.11	636.187	646.393	800.132	806.955	626.117	0.1	1153.58	1908.87	922.168
circ_8006	15:131998300|132021440	15	131998300	132021440	exon	ENSSSCG00000023994	+	0.144148	7.8965	0.949772	1	none	368.138	0.1	0.1	280.111	162.112	200.426	347.782	125.176	140.451	203.459
circ_8116	16:34486719|34493412	16	34486719	34493412	exon	ENSSSCG00000016911	+	0.174599	7.10643	0.949814	1	none	368.138	0.1	0.1	0.1	92.1095	225.466	0.1	139.074	112.381	119.255
circ_3274	6:47637796|47638219	6	47637796	47638219	exon	ENSSSCG00000028943	-	-0.125909	8.59392	0.950993	1	none	163.672	848.216	0.1	0.1	253.022	150.344	391.243	305.842	365.012	303.11
circ_7559	14:134376834|134438668	14	134376834	134438668	exon	ENSSSCG00000010739	-	0.158223	7.33442	0.951486	1	none	245.459	0.1	184.755	0.1	107.603	125.303	0.1	139.074	308.872	143.337
circ_4416	8:67551464|67563312	8	67551464	67563312	exon	ENSSSCG00000025514	+	-0.115181	8.28168	0.951906	1	none	204.566	0.1	277.083	440.118	230.466	400.751	108.751	319.74	140.451	242.423
circ_0697	1:181739654|181743674	1	181739654	181743674	exon	ENSSSCG00000005030	-	0.147022	8.23585	0.951929	1	none	490.817	0.1	323.247	0.1	203.566	400.751	347.782	264.15	0.1	253.196
circ_3156	6:17706791|17726847	6	17706791	17726847	exon	ENSSSCG00000028109	-	0.14358	7.69622	0.952491	1	none	327.245	0.1	230.919	0.1	139.591	150.344	173.941	236.355	140.451	175.273
circ_1785	3:41896797|41908064	3	41896797	41908064	exon	ENSSSCG00000008066	-	0.161607	6.90804	0.952857	1	none	0.1	0.1	0.1	320.113	80.1032	150.344	152.211	97.3817	0.1	100.009
circ_7752	15:66292955|66299872	15	66292955	66299872	exon	ENSSSCG00000015882	-	0.103202	9.66784	0.953054	1	none	736.176	0.1	1061.87	440.118	559.565	1202.05	565.084	0.1	1122.91	722.536
circ_0821	1:216148995|216177064	1	216148995	216177064	exon	ENSSSCG00000005205	+	0.086405	11.8508	0.953189	1	none	0.1	4735.42	3046.91	1680.17	2365.65	3605.96	1912.35	2501.63	4800.1	3205.01
circ_6139	12:59319172|59323398	12	59319172	59323398	exon	ENSSSCG00000018039	+	-0.103478	10.877	0.953318	1	none	0.1	2049.71	2169.8	1000.14	1304.94	2654.41	0.1	1431.53	2021.15	1526.8
circ_1344	2:88057795|88070008	2	88057795	88070008	exon	ENSSSCG00000014112	+	-0.113457	8.24144	0.953369	1	none	204.566	424.158	0.1	200.108	207.233	200.426	326.052	152.971	280.802	240.063
circ_1288	2:80731220|80748514	2	80731220	80748514	exon	ENSSSCG00000014044	-	-0.160474	6.79562	0.953711	1	none	0.1	0.1	323.247	0.1	80.8866	100.263	130.481	97.3817	0.1	82.0563
circ_7626	15:16790296|16796655	15	16790296	16796655	exon	ENSSSCG00000015695	-	0.135286	7.70826	0.954305	1	none	286.352	0.1	277.083	0.1	140.909	175.385	217.402	152.971	168.521	178.57
circ_5054	9:104960017|104965029	9	104960017	104965029	exon	ENSSSCG00000029082	+	-0.136539	7.55036	0.954538	1	none	163.672	0.1	230.919	160.106	138.699	175.385	0.1	166.869	252.732	148.771
circ_2095	3:107609926|107636043	3	107609926	107636043	exon	ENSSSCG00000008515	+	0.108531	8.78853	0.955457	1	none	654.39	0.1	323.247	240.11	304.461	525.955	0.1	375.329	645.714	386.774
circ_7140	14:30369234|30371552	14	30369234	30371552	exon	ENSSSCG00000009793	+	0.154598	7.21956	0.956474	1	none	0.1	0.1	0.1	400.116	100.104	100.263	326.052	69.5869	0.1	124
circ_0368	1:100589850|100626714	1	100589850	100626714	exon	ENSSSCG00000004524	+	0.107221	8.64554	0.957431	1	none	695.283	353.482	0.1	0.1	262.241	400.751	152.211	375.329	449.223	344.379
circ_2228	4:3131460|3137676	4	3131460	3137676	exon	ENSSSCG00000005934	+	-0.154984	7.37477	0.957883	1	none	0.1	424.158	0.1	0.1	106.115	100.263	239.132	152.971	0.1	123.116
circ_1426	2:114706886|114741645	2	114706886	114741645	exon	ENSSSCG00000014195	+	-0.118528	8.67449	0.958103	1	none	0.1	0.1	646.393	560.122	301.679	250.507	369.513	0.1	729.925	337.511
circ_3679	6:145641251|145665193	6	145641251	145665193	exon	ENSSSCG00000030423	-	0.0742742	10.0529	0.958247	1	none	1145.11	0.1	784.884	1040.14	742.558	751.321	1108.34	806.148	926.416	898.056
circ_3790	6:166989367|167058954	6	166989367	167058954	exon	ENSSSCG00000036909	+	0.119342	8.01487	0.95841	1	none	0.1	0.1	184.755	520.121	176.269	250.507	239.132	194.663	196.591	220.223
circ_3968	7:55655839|55658193	7	55655839	55658193	exon	ENSSSCG00000001852	-	0.124935	8.34436	0.958473	1	none	613.497	0.1	0.1	280.111	223.452	0.1	304.322	500.406	280.802	271.407
circ_7254	14:56018601|56032249	14	56018601	56032249	exon	ENSSSCG00000010156	+	0.1076	8.45782	0.958955	1	none	0.1	0.1	323.247	640.126	240.893	450.832	217.402	278.048	252.732	299.753
circ_1985	3:92761995|92764582	3	92761995	92764582	exon	ENSSSCG00000029485	+	0.144868	7.81604	0.959557	1	none	613.497	0.1	0.1	0.1	153.449	450.832	87.0206	222.458	0.1	190.103
circ_0111	1:20908952|20913116	1	20908952	20913116	exon	ENSSSCG00000004123	-	-0.0792092	9.15232	0.959558	1	none	245.459	918.893	0.1	360.114	381.141	576.036	521.624	264.15	477.293	459.776
circ_1798	3:42881922|42882168	3	42881922	42882168	exon	ENSSSCG00000008079	+	0.10919	8.32392	0.959574	1	none	0.1	0.1	277.083	600.124	219.352	225.466	456.433	250.253	140.451	268.151
circ_0728	1:184920695|184940806	1	184920695	184940806	exon	ENSSSCG00000005060	+	0.138533	6.73366	0.959731	1	none	286.352	0.1	0.1	0.1	71.6629	175.385	108.751	69.5869	0.1	88.4556
circ_0013	1:1654692|1663793	1	1654692	1663793	exon	ENSSSCG00000004018	-	-0.0730637	10.2122	0.959791	1	none	613.497	1342.95	1292.69	0.1	812.308	550.995	478.163	1389.84	1403.61	955.651
circ_1386	2:95657666|95677798	2	95657666	95677798	exon	ENSSSCG00000014148	-	0.1412	7.29808	0.960838	1	none	0.1	0.1	415.574	0.1	103.969	150.344	304.322	69.5869	0.1	131.088
circ_4508	8:87799383|87820356	8	87799383	87820356	exon	ENSSSCG00000029920	+	-0.0896846	12.2436	0.960887	1	none	5193.52	5088.8	3231.57	0.1	3378.5	0.1	4085.37	5336.69	6091.33	3878.37
circ_5124	9:121607065|121617143	9	121607065	121617143	intergenic_region	n/a	+	0.13278	7.4432	0.961058	1	none	0.1	0.1	461.738	0.1	115.509	100.263	130.481	97.3817	280.802	152.232
circ_0627	1:166033284|166037819	1	166033284	166037819	exon	ENSSSCG00000004958	+	0.0512518	10.5203	0.961308	1	none	858.855	1130.92	1154.19	800.132	986.026	1227.09	1173.53	1501.02	982.556	1221.05
circ_3981	7:56509179|56519340	7	56509179	56519340	exon	ENSSSCG00000001862	-	-0.0762818	9.04966	0.961438	1	none	654.39	0.1	461.738	440.118	389.086	651.158	217.402	347.535	505.363	430.364
circ_3626	6:115740727|115760548	6	115740727	115760548	exon	ENSSSCG00000003728	-	-0.0787282	8.89689	0.961618	1	none	245.459	0.1	784.884	360.114	347.639	350.67	434.703	417.021	308.872	377.817
circ_0990	1:263932775|263940366	1	263932775	263940366	exon	ENSSSCG00000020743	+	0.0909501	8.85641	0.961939	1	none	531.71	0.1	0.1	760.13	323.01	425.792	456.433	208.561	505.363	399.037
circ_6916	13:180606799|180641372	13	180606799	180641372	exon	ENSSSCG00000024623	+	0.12906	6.72882	0.96224	1	none	286.352	0.1	0.1	0.1	71.6629	0.1	130.481	111.279	112.381	88.5602
circ_4993	9:78246576|78312958	9	78246576	78312958	exon	ENSSSCG00000015345	+	0.0958397	8.61353	0.96236	1	none	368.138	0.1	0.1	720.129	272.117	525.955	87.0206	291.945	449.223	338.536
circ_2370	4:46892870|46905852	4	46892870	46905852	exon	ENSSSCG00000021184	-	-0.0810772	8.60222	0.963068	1	none	490.817	0.1	369.41	280.111	285.11	475.873	347.782	125.176	308.872	314.426
circ_1114	2:16373975|16389509	2	16373975	16389509	exon	ENSSSCG00000023974	+	-0.0683402	12.4721	0.963299	1	none	0.1	4452.71	5770.57	5680.33	3975.93	5559.13	2346.96	5420.08	5052.73	4594.73
circ_2897	5:56273377|56276053	5	56273377	56276053	exon	ENSSSCG00000032580	-	0.0926731	8.56414	0.963461	1	none	613.497	0.1	0.1	440.118	263.454	300.588	369.513	278.048	336.942	321.273
circ_3313	6:62642810|62647361	6	62642810	62647361	intron	ENSSSCG00000003990	+	0.109786	7.83843	0.965723	1	none	204.566	0.1	415.574	0.1	155.085	225.466	304.322	222.458	0.1	188.087
circ_1265	2:77379617|77380927	2	77379617	77380927	exon	ENSSSCG00000039542	-	-0.0542154	9.13555	0.965994	1	none	327.245	424.158	415.574	400.116	391.773	125.303	608.544	653.277	393.082	445.052
circ_2347	4:40379783|40395305	4	40379783	40395305	exon	ENSSSCG00000006090	+	-0.045623	10.2863	0.966224	1	none	572.603	777.54	1385.01	760.13	873.822	1076.85	630.274	806.148	1628.17	1035.36
circ_4736	9:10643414|10668118	9	10643414	10668118	exon	ENSSSCG00000014868	+	0.107132	6.89292	0.966243	1	none	163.672	0.1	0.1	160.106	80.9947	0.1	130.481	55.6895	224.661	102.733
circ_4291	8:16690863|16704217	8	16690863	16704217	exon	ENSSSCG00000008753	-	0.123454	7.73065	0.966303	1	none	0.1	494.835	0.1	0.1	123.784	350.67	195.671	0.1	196.591	185.758
circ_0739	1:189746194|189769062	1	189746194	189769062	exon	ENSSSCG00000005090	+	0.0849812	7.92367	0.966937	1	none	245.459	0.1	184.755	240.11	167.606	300.588	217.402	111.279	196.591	206.465
circ_0841	1:217793463|217794582	1	217793463	217794582	exon	ENSSSCG00000005224	+	-0.0789508	8.9641	0.966992	1	none	0.1	777.54	277.083	280.111	333.709	275.548	804.116	458.714	0.1	384.619
circ_0264	1:74737037|74738472	1	74737037	74738472	exon	ENSSSCG00000004387	+	0.118864	7.80917	0.967021	1	none	0.1	0.1	600.229	0.1	150.132	150.344	326.052	0.1	308.872	196.342
circ_2801	5:29660599|29663091	5	29660599	29663091	exon	ENSSSCG00000000469	+	-0.0729917	8.59306	0.967066	1	none	163.672	424.158	230.919	240.11	264.715	350.67	0.1	236.355	701.854	322.245
circ_6005	12:37509450|37517080	12	37509450	37517080	exon	ENSSSCG00000026665	-	0.0980006	8.2629	0.968049	1	none	0.1	0.1	831.048	0.1	207.837	150.344	391.243	264.15	224.661	257.6
circ_8536	18:15347146|15347365	18	15347146	15347365	exon	ENSSSCG00000016543	-	0.106487	6.70822	0.968786	1	none	0.1	0.1	277.083	0.1	69.3457	0.1	152.211	83.4843	112.381	87.044
circ_6842	13:147817756|147839301	13	147817756	147839301	exon	ENSSSCG00000022081	-	-0.100528	7.88163	0.969179	1	none	368.138	0.1	323.247	0.1	172.896	175.385	173.941	361.432	0.1	177.715
circ_2133	3:114743498|114755035	3	114743498	114755035	exon	ENSSSCG00000008591	+	-0.0806353	8.43647	0.969738	1	none	0.1	0.1	646.393	360.114	251.677	150.344	282.592	472.611	168.521	268.517
circ_4827	9:33043520|33061432	9	33043520	33061432	exon	ENSSSCG00000027529	+	0.0925553	7.68386	0.969812	1	none	0.1	282.805	230.919	0.1	128.481	200.426	152.211	125.176	224.661	175.619
circ_5171	9:130372679|130384896	9	130372679	130384896	exon	ENSSSCG00000015586	-	-0.0572389	9.31023	0.969902	1	none	695.283	636.187	415.574	0.1	436.786	576.036	782.386	319.74	365.012	510.793
circ_4512	8:87799386|87820356	8	87799386	87820356	exon	ENSSSCG00000029920	+	0.0668286	9.74746	0.969924	1	none	899.748	1060.25	0.1	280.111	560.051	1202.05	782.386	0.1	1010.63	748.791
circ_1998	3:96116880|96124120	3	96116880	96124120	exon	ENSSSCG00000008448	+	-0.0680262	8.45418	0.970537	1	none	245.459	0.1	415.574	360.114	255.312	500.914	152.211	180.766	308.872	285.691
circ_2972	5:73372351|73387814	5	73372351	73387814	exon	ENSSSCG00000031701	-	0.0922375	8.11261	0.97069	1	none	0.1	0.1	554.065	200.108	188.593	325.629	0.1	403.124	196.591	231.361
circ_5023	9:92384248|92397915	9	92384248	92397915	intron	ENSSSCG00000029174	+	-0.0885728	7.76345	0.97099	1	none	163.672	0.1	230.919	240.11	158.7	175.385	0.1	264.15	252.732	173.092
circ_3531	6:103898018|103929043	6	103898018	103929043	exon	ENSSSCG00000029030	-	-0.0784991	8.1958	0.971773	1	none	449.924	353.482	0.1	0.1	200.902	250.507	108.751	250.253	336.942	236.613
circ_3170	6:27526548|27533552	6	27526548	27533552	exon	ENSSSCG00000035639	-	0.0785444	8.13692	0.972058	1	none	204.566	494.835	0.1	0.1	174.9	275.548	195.671	250.253	224.661	236.533
circ_8281	17:11903520|11904781	17	11903520	11904781	exon	ENSSSCG00000036951	+	-0.0755598	8.30018	0.972444	1	none	409.031	0.1	507.902	0.1	229.283	400.751	260.862	83.4843	280.802	256.475
circ_5629	11:11160922|11181394	11	11160922	11181394	exon	ENSSSCG00000034348	+	-0.0903486	7.80857	0.97257	1	none	163.672	424.158	0.1	0.1	147.008	300.588	0.1	194.663	224.661	180.003
circ_5894	12:16209070|16211961	12	16209070	16211961	exon	ENSSSCG00000017301	-	0.048211	10.3798	0.973035	1	none	1145.11	0.1	1523.51	1080.14	937.214	876.524	1521.21	1014.61	1038.7	1112.76
circ_2300	4:34768971|34777538	4	34768971	34777538	exon	ENSSSCG00000022479	+	-0.0824386	6.90847	0.973296	1	none	0.1	0.1	184.755	160.106	86.2654	100.263	0.1	69.5869	224.661	98.6528
circ_5519	10:65179075|65191886	10	65179075	65191886	exon	ENSSSCG00000011137	+	0.0501559	9.36426	0.973441	1	none	368.138	424.158	0.1	1000.14	448.134	350.67	652.005	722.764	449.223	543.665
circ_2784	5:22005744|22009750	5	22005744	22009750	exon	ENSSSCG00000000406	-	-0.0888285	7.59207	0.973458	1	none	0.1	0.1	554.065	0.1	138.591	200.426	130.481	69.5869	224.661	156.289
circ_6250	13:23039894|23057163	13	23039894	23057163	exon	ENSSSCG00000011253	+	-0.0790383	7.78485	0.973671	1	none	368.138	0.1	0.1	280.111	162.112	250.507	195.671	69.5869	196.591	178.089
circ_6615	13:95702963|95703536	13	95702963	95703536	exon	ENSSSCG00000025316	-	0.0634917	8.91362	0.973791	1	none	981.535	0.1	369.41	0.1	337.786	676.199	130.481	500.406	308.872	403.989
circ_6930	13:192251885|192265242	13	192251885	192265242	intergenic_region	n/a	+	-0.0853874	7.76731	0.974082	1	none	0.1	0.1	0.1	640.126	160.106	175.385	173.941	125.176	224.661	174.791
circ_3549	6:106217223|106217661	6	106217223	106217661	exon	ENSSSCG00000021893	-	-0.0564265	10.0242	0.974235	1	none	654.39	1201.6	0.1	1000.14	714.057	0.1	782.386	1139.69	1459.75	845.48
circ_2646	4:123121212|123125471	4	123121212	123125471	exon	ENSSSCG00000006889	+	0.069751	8.30864	0.97444	1	none	0.1	353.482	461.738	0.1	203.855	250.507	304.322	278.048	224.661	264.385
circ_2570	4:106122922|106123902	4	106122922	106123902	exon	ENSSSCG00000006757	+	0.0510776	8.94729	0.975063	1	none	245.459	282.805	369.41	440.118	334.448	801.402	0.1	236.355	673.784	427.91
circ_5473	10:53197803|53202893	10	53197803	53202893	exon	ENSSSCG00000011085	-	0.0352832	9.58241	0.975376	1	none	490.817	848.216	369.41	320.113	507.139	651.158	521.624	639.38	757.995	642.539
circ_1623	3:6981006|6988833	3	6981006	6988833	exon	ENSSSCG00000033377	+	0.0615307	8.11733	0.975969	1	none	163.672	282.805	277.083	0.1	180.915	275.548	173.941	347.535	112.381	227.351
circ_8270	17:8466081|8469366	17	8466081	8469366	intergenic_region	n/a	+	-0.0833782	7.62773	0.976976	1	none	0.1	494.835	0.1	0.1	123.784	200.426	0.1	208.561	224.661	158.437
circ_4255	8:167697|171693	8	167697	171693	exon	ENSSSCG00000029983	+	-0.0828181	7.62797	0.977792	1	none	0.1	494.835	0.1	0.1	123.784	125.303	195.671	278.048	0.1	149.781
circ_6360	13:32559768|32563493	13	32559768	32563493	exon	ENSSSCG00000011394	+	-0.0564229	8.54596	0.978291	1	none	736.176	0.1	0.1	360.114	274.123	250.507	173.941	458.714	308.872	298.008
circ_5495	10:57250368|57297790	10	57250368	57297790	exon	ENSSSCG00000011103	-	0.0728971	7.44478	0.978769	1	none	163.672	0.1	0.1	320.113	120.996	150.344	0.1	305.842	112.381	142.167
circ_0746	1:190648253|190654424	1	190648253	190654424	exon	ENSSSCG00000005096	+	-0.0640746	7.75986	0.978779	1	none	0.1	0.1	461.738	160.106	155.511	250.507	217.402	111.279	112.381	172.892
circ_6844	13:147837956|147839301	13	147837956	147839301	exon	ENSSSCG00000022081	-	0.0625018	10.9943	0.979277	1	none	0.1	0.1	5632.08	0.1	1408.1	2829.7	0.1	1792.86	2386.06	1752.18
circ_2831	5:35632406|35633470	5	35632406	35633470	exon	ENSSSCG00000000509	-	-0.0410148	9.06686	0.97965	1	none	654.39	0.1	461.738	440.118	389.086	601.077	130.481	583.79	421.153	434.125
circ_2500	4:93738637|93749340	4	93738637	93749340	exon	ENSSSCG00000006487	+	0.0409076	9.10481	0.979682	1	none	368.138	848.216	0.1	200.108	354.141	425.792	586.814	305.842	533.433	462.97
circ_3592	6:109117107|109141734	6	109117107	109141734	exon	ENSSSCG00000003712	-	-0.0538056	7.96688	0.981661	1	none	286.352	0.1	277.083	160.106	180.91	0.1	391.243	180.766	224.661	199.193
circ_3391	6:84934413|84951139	6	84934413	84951139	exon	ENSSSCG00000024927	+	0.0624753	7.72147	0.981707	1	none	0.1	0.1	184.755	400.116	146.268	0.1	304.322	125.176	280.802	177.6
circ_8855	X:67336836|67356454	X	67336836	67356454	exon	ENSSSCG00000012456	-	0.0631304	6.90325	0.981763	1	none	0.1	0.1	323.247	0.1	80.8866	150.344	0.1	111.279	140.451	100.544
circ_8339	17:37831734|37854328	17	37831734	37854328	exon	ENSSSCG00000007280	+	-0.0665041	7.58636	0.982011	1	none	0.1	0.1	0.1	560.122	140.106	425.792	130.481	55.6895	0.1	153.016
circ_8228	16:64257835|64266685	16	64257835	64266685	exon	ENSSSCG00000017043	+	0.0431042	8.82603	0.982386	1	none	449.924	0.1	230.919	600.124	320.267	801.402	0.1	319.74	421.153	385.599
circ_1006	1:266309590|266312704	1	266309590	266312704	exon	ENSSSCG00000029169	-	-0.0463234	8.42415	0.982923	1	none	654.39	0.1	184.755	160.106	249.838	626.117	0.1	291.945	196.591	278.688
circ_5293	10:22806071|22812591	10	22806071	22812591	exon	ENSSSCG00000024975	+	0.0452785	10.2788	0.983263	1	none	0.1	1413.63	184.755	1680.17	819.662	225.466	3824.61	0.1	0.1	1012.57
circ_0628	1:166033284|166044981	1	166033284	166044981	exon	ENSSSCG00000004958	+	-0.0353315	8.82121	0.983298	1	none	572.603	0.1	415.574	320.113	327.098	300.588	217.402	569.893	365.012	363.224
circ_6474	13:65374802|65376965	13	65374802	65376965	intron	ENSSSCG00000033624	-	0.06068	7.09042	0.983493	1	none	0.1	0.1	369.41	0.1	92.4276	100.263	195.671	139.074	0.1	108.777
circ_3506	6:99163771|99166743	6	99163771	99166743	exon	ENSSSCG00000003684	-	0.0453984	7.90128	0.984511	1	none	0.1	0.1	461.738	200.108	165.511	175.385	304.322	166.869	140.451	196.757
circ_0184	1:50832070|50857783	1	50832070	50857783	exon	ENSSSCG00000004276	+	0.0549397	7.01993	0.984595	1	none	0.1	0.1	0.1	360.114	90.1036	150.344	173.941	0.1	112.381	109.192
circ_7992	15:126244848|126264510	15	126244848	126264510	exon	ENSSSCG00000016234	-	-0.0302437	9.17867	0.984627	1	none	777.069	494.835	323.247	0.1	398.813	776.361	326.052	236.355	589.574	482.086
circ_2393	4:62178830|62187826	4	62178830	62187826	exon	ENSSSCG00000006179	+	-0.0486888	8.10285	0.984672	1	none	613.497	0.1	184.755	0.1	199.613	350.67	0.1	264.15	280.802	223.93
circ_6111	12:53615200|53633146	12	53615200	53633146	exon	ENSSSCG00000017986	+	0.0445535	8.00488	0.984712	1	none	204.566	0.1	507.902	0.1	178.167	200.426	195.671	208.561	252.732	214.347
circ_0016	1:4775755|4843415	1	4775755	4843415	exon	ENSSSCG00000004029	-	-0.0585152	7.6158	0.984978	1	none	572.603	0.1	0.1	0.1	143.226	125.303	195.671	278.048	0.1	149.781
circ_4712	9:8147104|8158002	9	8147104	8158002	exon	ENSSSCG00000014828	-	0.0381231	8.09954	0.985034	1	none	163.672	282.805	0.1	280.111	181.672	200.426	347.782	69.5869	308.872	231.667
circ_6720	13:123437550|123447842	13	123437550	123447842	exon	ENSSSCG00000011794	+	-0.0369703	7.89152	0.985557	1	none	204.566	0.1	277.083	200.108	170.464	150.344	217.402	152.971	252.732	193.362
circ_0193	1:53397627|53413955	1	53397627	53413955	exon	ENSSSCG00000004289	-	0.0443445	7.8687	0.985728	1	none	327.245	282.805	0.1	0.1	152.563	175.385	108.751	125.176	393.082	200.599
circ_1667	3:16964040|16971275	3	16964040	16971275	exon	ENSSSCG00000029029	-	-0.043408	7.79407	0.985869	1	none	163.672	0.1	0.1	480.119	160.998	100.263	87.0206	250.253	280.802	179.585
circ_0981	1:263804087|263814895	1	263804087	263814895	exon	ENSSSCG00000005575	-	0.0446391	8.12229	0.985946	1	none	0.1	0.1	415.574	360.114	193.972	325.629	369.513	208.561	0.1	225.951
circ_0838	1:216914275|216951002	1	216914275	216951002	exon	ENSSSCG00000005215	-	0.0330233	8.40074	0.986161	1	none	490.817	0.1	184.755	280.111	238.946	150.344	282.592	347.535	336.942	279.353
circ_0705	1:182340847|182341116	1	182340847	182341116	exon	ENSSSCG00000005038	+	-0.0469251	6.61647	0.986297	1	none	0.1	0.1	0.1	280.111	70.1028	125.303	0.1	55.6895	140.451	80.386
circ_1724	3:28653795|28692651	3	28653795	28692651	exon	ENSSSCG00000007878	+	0.0413074	7.77601	0.98776	1	none	286.352	282.805	0.1	0.1	142.339	100.263	0.1	250.253	393.082	185.925
circ_3249	6:43867657|43870512	6	43867657	43870512	exon	ENSSSCG00000002869	+	-0.0141322	11.1092	0.989411	1	none	1922.08	1625.66	1200.36	1360.15	1527.06	1302.22	2260.04	2098.6	1515.89	1794.19
circ_1234	2:69840324|69841770	2	69840324	69841770	exon	ENSSSCG00000028512	+	-0.037114	8.0146	0.989445	1	none	0.1	0.1	184.755	560.122	186.269	0.1	565.084	139.074	112.381	204.16
circ_6305	13:30431233|30445612	13	30431233	30445612	exon	ENSSSCG00000011340	-	-0.0356596	7.52659	0.989609	1	none	0.1	282.805	0.1	200.108	120.778	125.303	0.1	222.458	252.732	150.148
circ_6624	13:97912254|97995384	13	97912254	97995384	exon	ENSSSCG00000027556	+	-0.0138392	10.24	0.990081	1	none	1145.11	636.187	369.41	1240.15	847.714	1126.93	478.163	1014.61	1403.61	1005.83
circ_7965	15:112895498|112896614	15	112895498	112896614	exon	ENSSSCG00000022830	-	-0.0133952	11.7085	0.990093	1	none	3476.01	2049.71	2077.47	1720.17	2330.84	2579.29	1064.88	2418.24	5249.22	2827.91
circ_7273	14:60482991|60504383	14	60482991	60504383	exon	ENSSSCG00000036039	-	0.032669	7.67219	0.990597	1	none	245.459	0.1	323.247	0.1	142.226	150.344	260.862	236.355	0.1	161.915
circ_6401	13:39108264|39111421	13	39108264	39111421	exon	ENSSSCG00000032357	+	-0.0339602	7.43249	0.990656	1	none	0.1	424.158	0.1	0.1	106.115	150.344	87.0206	152.971	168.521	139.714
circ_3988	7:58112449|58117178	7	58112449	58117178	exon	ENSSSCG00000001878	+	0.0178125	9.26971	0.990908	1	none	531.71	0.1	738.721	480.119	437.663	275.548	912.767	486.508	336.942	502.941
circ_8760	X:16498488|16513238	X	16498488	16513238	exon	ENSSSCG00000012163	-	0.0131213	9.87085	0.990982	1	none	695.283	565.511	323.247	1000.14	646.045	851.483	1151.8	291.945	842.205	784.358
circ_5217	10:10038504|10066131	10	10038504	10066131	exon	ENSSSCG00000010825	+	-0.0276345	8.28173	0.991277	1	none	0.1	494.835	0.1	320.113	203.787	425.792	304.322	0.1	308.872	259.771
circ_3200	6:31978481|31980100	6	31978481	31980100	intergenic_region	n/a	-	-0.0116747	11.0393	0.991342	1	none	1390.47	989.569	1754.32	1760.17	1473.63	2028.4	847.576	2098.6	1965.01	1734.9
circ_4444	8:76195576|76222810	8	76195576	76222810	exon	ENSSSCG00000009010	-	-0.0200548	8.55783	0.9914	1	none	286.352	282.805	461.738	0.1	257.749	525.955	152.211	278.048	280.802	309.254
circ_3777	6:165903478|165929040	6	165903478	165929040	exon	ENSSSCG00000003917	+	0.0264021	8.35365	0.991545	1	none	490.817	0.1	0.1	440.118	232.784	0.1	456.433	305.842	308.872	267.812
circ_2816	5:33110081|33115488	5	33110081	33115488	exon	ENSSSCG00000000488	+	0.0222511	8.15253	0.992828	1	none	449.924	0.1	0.1	360.114	202.56	0.1	217.402	166.869	589.574	243.486
circ_3811	6:170449954|170456107	6	170449954	170456107	exon	ENSSSCG00000003976	-	-0.0195389	8.46508	0.992942	1	none	490.817	282.805	0.1	200.108	243.458	400.751	0.1	347.535	421.153	292.385
circ_2583	4:107843864|107853387	4	107843864	107853387	exon	ENSSSCG00000006779	+	0.0242245	8.03862	0.993036	1	none	0.1	636.187	0.1	0.1	159.122	225.466	239.132	111.279	308.872	221.187
circ_7789	15:76166995|76170355	15	76166995	76170355	exon	ENSSSCG00000015940	+	0.0136907	9.20718	0.993358	1	none	654.39	565.511	369.41	0.1	397.353	676.199	152.211	319.74	870.275	504.606
circ_6500	13:70406477|70408175	13	70406477	70408175	exon	ENSSSCG00000011603	-	-0.0192652	8.19729	0.993407	1	none	327.245	0.1	0.1	520.121	211.891	225.466	173.941	417.021	112.381	232.202
circ_6158	12:60348042|60376920	12	60348042	60376920	exon	ENSSSCG00000018049	-	0.00842712	10.5943	0.994005	1	none	1063.32	565.511	1569.67	1120.14	1079.66	1402.38	2238.31	667.174	786.065	1273.48
circ_6835	13:146421223|146438569	13	146421223	146438569	exon	ENSSSCG00000024663	+	-0.0151731	8.49648	0.994667	1	none	286.352	0.1	230.919	520.121	259.373	751.321	239.132	180.766	0.1	292.83
circ_7297	14:71093567|71097952	14	71093567	71097952	exon	ENSSSCG00000010235	+	-0.0148666	8.32367	0.994932	1	none	368.138	0.1	230.919	320.113	229.817	425.792	0.1	250.253	393.082	267.307
circ_5955	12:27490741|27499620	12	27490741	27499620	exon	ENSSSCG00000017592	-	0.0235221	6.85102	0.994936	1	none	163.672	0.1	0.1	160.106	80.9947	275.548	0.1	97.3817	0.1	93.2823
circ_7002	13:202865202|202875571	13	202865202	202875571	exon	ENSSSCG00000021042	-	-0.0191447	7.4932	0.995094	1	none	0.1	0.1	230.919	280.111	127.808	150.344	217.402	194.663	0.1	140.627
circ_4049	7:67554148|67580251	7	67554148	67580251	exon	ENSSSCG00000001966	-	-0.00889396	9.77378	0.99539	1	none	1022.43	0.1	969.54	520.121	628.047	576.036	977.957	708.866	589.574	713.108
circ_6023	12:39310277|39311632	12	39310277	39311632	exon	ENSSSCG00000038478	-	-0.0141766	7.28918	0.996124	1	none	163.672	0.1	277.083	0.1	110.239	125.303	195.671	166.869	0.1	121.986
circ_7509	14:125438861|125470656	14	125438861	125470656	exon	ENSSSCG00000010654	+	-0.0113078	8.5068	0.996551	1	none	409.031	0.1	0.1	640.126	262.339	175.385	0.1	444.816	589.574	302.469
circ_0907	1:241979932|242004276	1	241979932	242004276	exon	ENSSSCG00000005388	+	-0.0106171	8.07108	0.996805	1	none	490.817	0.1	277.083	0.1	192.025	150.344	369.513	180.766	168.521	217.286
circ_5990	12:36150268|36154292	12	36150268	36154292	exon	ENSSSCG00000017670	+	-0.0090892	8.37216	0.997114	1	none	245.459	0.1	692.557	0.1	234.554	250.507	130.481	319.74	393.082	273.453
circ_7491	14:121316588|121318744	14	121316588	121318744	exon	ENSSSCG00000010627	+	0.0116886	7.86906	0.997124	1	none	0.1	0.1	415.574	240.11	163.971	175.385	239.132	180.766	168.521	190.951
circ_6586	13:86452535|86474319	13	86452535	86474319	exon	ENSSSCG00000011689	-	-0.00715775	8.13152	0.99752	1	none	286.352	0.1	507.902	0.1	198.613	200.426	130.481	444.816	112.381	222.026
circ_3205	6:34513016|34516600	6	34513016	34516600	exon	ENSSSCG00000021644	+	-0.00298379	9.92092	0.998144	1	none	531.71	424.158	831.048	920.137	676.763	826.443	565.084	861.738	954.486	801.938
circ_6340	13:31673546|31676127	13	31673546	31676127	exon	ENSSSCG00000011373	-	-0.00264751	10.14	0.998728	1	none	0.1	706.864	1200.36	1200.15	776.868	926.606	869.306	639.38	1347.47	945.69
circ_8711	AEMK02000452.1:2189903|2208500	AEMK02000452.1	2189903	2208500	exon	ENSSSCG00000002547	+	0.00430886	8.41375	0.998776	1	none	327.245	353.482	230.919	0.1	227.936	200.426	434.703	180.766	308.872	281.192
circ_5944	12:27239024|27250993	12	27239024	27250993	exon	ENSSSCG00000033228	-	0.00621971	7.22996	0.999079	1	none	0.1	0.1	415.574	0.1	103.969	100.263	217.402	152.971	0.1	117.684
circ_7974	15:118367910|118439567	15	118367910	118439567	exon	ENSSSCG00000016177	+	0.00334738	8.30701	0.999266	1	none	245.459	282.805	323.247	0.1	212.903	225.466	239.132	222.458	365.012	263.017
circ_3976	7:56111793|56128677	7	56111793	56128677	exon	ENSSSCG00000027457	+	-0.00245636	8.89221	0.999389	1	none	613.497	0.1	738.721	0.1	338.104	300.588	412.973	305.842	561.504	395.227
circ_4230	7:114594354|114596124	7	114594354	114596124	exon	ENSSSCG00000002460	+	0.000923024	9.023	0.999993	1	none	695.283	0.1	784.884	0.1	370.092	375.71	434.703	403.124	505.363	429.725
circ_3128	6:12234387|12236356	6	12234387	12236356	exon	ENSSSCG00000033842	+	0.00072536	8.25983	1	1	none	490.817	0.1	184.755	200.108	218.945	0.1	239.132	417.021	336.942	248.299
circ_7640	15:25140315|25143159	15	25140315	25143159	exon	ENSSSCG00000030354	+	-0.00274904	7.81478	1	1	none	0.1	0.1	277.083	360.114	159.349	300.588	0.1	194.663	252.732	187.021
circ_3417	6:88644098|88646110	6	88644098	88646110	exon	ENSSSCG00000034017	+	0.000566507	9.21855	1	1	none	695.283	0.1	646.393	360.114	425.473	901.565	369.513	430.919	252.732	488.682
circ_1431	2:114706886|114785638	2	114706886	114785638	intron	ENSSSCG00000014195	+	0.00193832	7.45012	1	1	none	0.1	424.158	0.1	0.1	106.115	250.507	0.1	111.279	224.661	146.637
