# Supplementary material for: CircRNAs in Xiang pig ovaries among diestrus and estrus stages
Source: Porcine Health Manag. 2022 Jun 23;8:29. doi: 10.1186/s40813-022-00270-1 (PMC9219244; doi:10.1186/s40813-022-00270-1)
Supplement: Supplementary file 4 — Additional file 4. Table S4. GO and KEGG for host genes of circRNAs in estrus and diestrus. [file 40813_2022_270_MOESM4_ESM.xlsx]

## Sheet: Table S4 GOKEGG  in estrus
	Table S4. GO and KEGG for host genes of circRNAs in estrus (1)
	##Databases: KEGG PATHWAY, Gene Ontology
	##Statistical test method: hypergeometric test / Fisher's exact test
	##FDR correction method: Benjamini and Hochberg
	#Term	Database	ID	Input number	Background number	P-value	Corrected P-value
	Pancreatic cancer	KEGG PATHWAY	ssc05212	25	66	8.59182e-05	0.0236209
	Endocytosis	KEGG PATHWAY	ssc04144	54	206	9.32979e-05	0.0238176
	TGF-beta signaling pathway	KEGG PATHWAY	ssc04350	27	78	0.000155658	0.0307262
	Lysine degradation	KEGG PATHWAY	ssc00310	20	49	0.000193622	0.0314547
	Axon guidance	KEGG PATHWAY	ssc04360	42	155	0.000299278	0.0430222
	Autophagy - animal	KEGG PATHWAY	ssc04140	34	116	0.000335779	0.0461567
	Protein processing in endoplasmic reticulum	KEGG PATHWAY	ssc04141	38	138	0.000436845	0.0520429
	Chronic myeloid leukemia	KEGG PATHWAY	ssc05220	21	60	0.000716333	0.0691939
	ErbB signaling pathway	KEGG PATHWAY	ssc04012	23	70	0.000836539	0.0747019
	Phosphatidylinositol signaling system	KEGG PATHWAY	ssc04070	27	89	0.000856961	0.0747019
	Wnt signaling pathway	KEGG PATHWAY	ssc04310	32	114	0.00091138	0.0769359
	Inositol phosphate metabolism	KEGG PATHWAY	ssc00562	22	68	0.00126613	0.0930897
	Adherens junction	KEGG PATHWAY	ssc04520	20	59	0.00130563	0.0931534
	Colorectal cancer	KEGG PATHWAY	ssc05210	23	76	0.0020526	0.131
	Thyroid hormone signaling pathway	KEGG PATHWAY	ssc04919	30	112	0.00236493	0.144483
	mTOR signaling pathway	KEGG PATHWAY	ssc04150	34	133	0.00242556	0.144483
	Ubiquitin mediated proteolysis	KEGG PATHWAY	ssc04120	30	114	0.00295176	0.163072
	Pathways in cancer	KEGG PATHWAY	ssc05200	83	414	0.00297112	0.163072
	Yersinia infection	KEGG PATHWAY	ssc05135	29	110	0.00335558	0.17381
	Endometrial cancer	KEGG PATHWAY	ssc05213	17	52	0.00395402	0.192539
	Valine, leucine and isoleucine degradation	KEGG PATHWAY	ssc00280	15	43	0.00404041	0.192539
	Renal cell carcinoma	KEGG PATHWAY	ssc05211	18	59	0.00558407	0.233435
	Sphingolipid signaling pathway	KEGG PATHWAY	ssc04071	25	94	0.00561708	0.233435
	Propanoate metabolism	KEGG PATHWAY	ssc00640	11	28	0.00650619	0.259239
	Hepatitis B	KEGG PATHWAY	ssc05161	33	138	0.00656448	0.259239
	Signaling pathways regulating pluripotency of stem cells	KEGG PATHWAY	ssc04550	27	107	0.00737319	0.277387
	Fc gamma R-mediated phagocytosis	KEGG PATHWAY	ssc04666	21	76	0.00745129	0.277405
	Hippo signaling pathway	KEGG PATHWAY	ssc04390	27	108	0.00815251	0.294314
	Mitophagy - animal	KEGG PATHWAY	ssc04137	17	58	0.00956614	0.327665
	RNA degradation	KEGG PATHWAY	ssc03018	19	68	0.00962914	0.327665
	RNA transport	KEGG PATHWAY	ssc03013	30	129	0.0126115	0.370125
	PD-L1 expression and PD-1 checkpoint pathway in cancer	KEGG PATHWAY	ssc05235	21	81	0.0132185	0.370125
	Choline metabolism in cancer	KEGG PATHWAY	ssc05231	23	92	0.0138433	0.370125
	Acute myeloid leukemia	KEGG PATHWAY	ssc05221	16	56	0.0141506	0.370125
	Neurotrophin signaling pathway	KEGG PATHWAY	ssc04722	25	103	0.0142086	0.370125
	T cell receptor signaling pathway	KEGG PATHWAY	ssc04660	23	94	0.0168613	0.407177
	EGFR tyrosine kinase inhibitor resistance	KEGG PATHWAY	ssc01521	18	68	0.017672	0.416273
	Autophagy - other	KEGG PATHWAY	ssc04136	10	29	0.0184316	0.419582
	Ras signaling pathway	KEGG PATHWAY	ssc04014	40	191	0.0185659	0.419966
	Hepatitis C	KEGG PATHWAY	ssc05160	28	123	0.0193484	0.434913
	Cellular senescence	KEGG PATHWAY	ssc04218	28	124	0.0209902	0.437509
	Pyruvate metabolism	KEGG PATHWAY	ssc00620	10	30	0.0219133	0.437509
	AGE-RAGE signaling pathway in diabetic complications	KEGG PATHWAY	ssc04933	21	86	0.022069	0.437509
	mRNA surveillance pathway	KEGG PATHWAY	ssc03015	17	65	0.0226426	0.437509
	Endocrine resistance	KEGG PATHWAY	ssc01522	20	81	0.0229122	0.437509
	Prolactin signaling pathway	KEGG PATHWAY	ssc04917	16	60	0.0231481	0.437509
	Prostate cancer	KEGG PATHWAY	ssc05215	20	82	0.0252765	0.446483
	Focal adhesion	KEGG PATHWAY	ssc04510	33	155	0.0253499	0.446483
	FoxO signaling pathway	KEGG PATHWAY	ssc04068	26	116	0.0272337	0.446483
	Steroid biosynthesis	KEGG PATHWAY	ssc00100	7	18	0.0289077	0.466053
	Chagas disease (American trypanosomiasis)	KEGG PATHWAY	ssc05142	21	89	0.0292348	0.466452
	Th17 cell differentiation	KEGG PATHWAY	ssc04659	21	89	0.0292348	0.466452
	Fanconi anemia pathway	KEGG PATHWAY	ssc03460	12	42	0.0310707	0.470537
	Cell cycle	KEGG PATHWAY	ssc04110	24	107	0.0326714	0.486531
	Proteoglycans in cancer	KEGG PATHWAY	ssc05205	34	166	0.0357199	0.507709
	Non-small cell lung cancer	KEGG PATHWAY	ssc05223	14	54	0.0383227	0.507709
	Regulation of actin cytoskeleton	KEGG PATHWAY	ssc04810	36	179	0.0383665	0.507709
	Aminoacyl-tRNA biosynthesis	KEGG PATHWAY	ssc00970	13	49	0.0393395	0.507709
	Breast cancer	KEGG PATHWAY	ssc05224	26	121	0.0398934	0.507709
	Th1 and Th2 cell differentiation	KEGG PATHWAY	ssc04658	18	76	0.0402019	0.507709
	Gastric cancer	KEGG PATHWAY	ssc05226	26	122	0.0428785	0.530269
	Hepatocellular carcinoma	KEGG PATHWAY	ssc05225	28	135	0.047082	0.572351
	--------------------
	#Term	Database	ID	Input number	Background number	P-value	Corrected P-value
	--------------------
	#Term	Database	ID	Input number	Background number	P-Value	Corrected P-Value
	cytosol	Gene Ontology	GO:0005829	389	1758	2.38061e-16	8.5083e-13
	ATP binding	Gene Ontology	GO:0005524	249	1039	1.31917e-13	2.35736e-10
	nucleus	Gene Ontology	GO:0005634	397	2110	3.32006e-08	3.36208e-05
	nucleoplasm	Gene Ontology	GO:0005654	265	1302	3.76282e-08	3.36208e-05
	ubiquitin-dependent protein catabolic process	Gene Ontology	GO:0006511	53	158	3.18997e-07	0.000224865
	protein serine/threonine kinase activity	Gene Ontology	GO:0004674	62	201	3.77502e-07	0.000224865
	GTPase activator activity	Gene Ontology	GO:0005096	46	141	3.46009e-06	0.00176662
	RNA binding	Gene Ontology	GO:0003723	88	354	4.27583e-06	0.00191023
	nuclear body	Gene Ontology	GO:0016604	48	157	9.15287e-06	0.00363471
	metal ion binding	Gene Ontology	GO:0046872	150	719	1.42291e-05	0.0050855
	protein phosphorylation	Gene Ontology	GO:0006468	65	248	1.91329e-05	0.00621645
	positive regulation of GTPase activity	Gene Ontology	GO:0043547	48	169	4.41957e-05	0.013163
	intracellular signal transduction	Gene Ontology	GO:0035556	58	230	0.000127489	0.0303764
	histone binding	Gene Ontology	GO:0042393	31	96	0.000149516	0.0307262
	peptidyl-serine phosphorylation	Gene Ontology	GO:0018105	30	92	0.000164874	0.0307262
	Ran GTPase binding	Gene Ontology	GO:0008536	15	29	0.000168334	0.0307262
	centrosome	Gene Ontology	GO:0005813	70	298	0.000171943	0.0307262
	phosphatidylinositol binding	Gene Ontology	GO:0035091	21	53	0.00018791	0.0314547
	chromatin binding	Gene Ontology	GO:0003682	64	269	0.000237946	0.0369748
	nuclear speck	Gene Ontology	GO:0016607	48	186	0.000300939	0.0430222
	mRNA processing	Gene Ontology	GO:0006397	14	28	0.000359863	0.0472695
	nucleolus	Gene Ontology	GO:0005730	86	398	0.000370326	0.0472695
	endosome membrane	Gene Ontology	GO:0010008	17	40	0.000395574	0.0487511
	guanyl-nucleotide exchange factor activity	Gene Ontology	GO:0005085	26	80	0.000455058	0.0524638
	Golgi membrane	Gene Ontology	GO:0000139	41	154	0.000473973	0.0529369
	mRNA binding	Gene Ontology	GO:0003729	37	134	0.000493962	0.0534976
	ATPase activity	Gene Ontology	GO:0016887	40	150	0.000537167	0.0564657
	cytoplasm	Gene Ontology	GO:0005737	342	2010	0.000599584	0.0605878
	mRNA polyadenylation	Gene Ontology	GO:0006378	11	19	0.000610286	0.0605878
	chromatin	Gene Ontology	GO:0000785	23	70	0.000836539	0.0747019
	intracellular protein transport	Gene Ontology	GO:0006886	46	186	0.000856016	0.0747019
	protein deubiquitination	Gene Ontology	GO:0016579	20	57	0.000925642	0.0769359
	lamellipodium assembly	Gene Ontology	GO:0030032	10	17	0.000983357	0.0798754
	cysteine-type endopeptidase activity	Gene Ontology	GO:0004197	17	45	0.00114211	0.090709
	polynucleotide adenylyltransferase activity	Gene Ontology	GO:0004652	7	8	0.00118177	0.0918185
	thiol-dependent ubiquitin-specific protease activity	Gene Ontology	GO:0004843	22	68	0.00126613	0.0930897
	endosomal transport	Gene Ontology	GO:0016197	14	33	0.00127627	0.0930897
	ribonucleoprotein complex	Gene Ontology	GO:1990904	23	73	0.00132927	0.0931534
	1-phosphatidylinositol binding	Gene Ontology	GO:0005545	7	9	0.00187658	0.128979
	microtubule binding	Gene Ontology	GO:0008017	34	131	0.00196956	0.129729
	cytoplasmic stress granule	Gene Ontology	GO:0010494	14	35	0.00198575	0.129729
	single-stranded DNA binding	Gene Ontology	GO:0003697	19	57	0.00199639	0.129729
	small GTPase mediated signal transduction	Gene Ontology	GO:0007264	21	67	0.00222128	0.139278
	retrograde transport, endosome to Golgi	Gene Ontology	GO:0042147	17	49	0.00239492	0.144483
	protein K48-linked deubiquitination	Gene Ontology	GO:0071108	11	24	0.0025867	0.151555
	double-stranded RNA binding	Gene Ontology	GO:0003725	17	50	0.00284428	0.163072
	site of double-strand break	Gene Ontology	GO:0035861	14	37	0.00299404	0.163072
	clathrin-dependent endocytosis	Gene Ontology	GO:0072583	9	17	0.0030114	0.163072
	Golgi organization	Gene Ontology	GO:0007030	19	60	0.00320507	0.170365
	RNA polymerase II complex binding	Gene Ontology	GO:0000993	10	21	0.00324141	0.170365
	cilium assembly	Gene Ontology	GO:0060271	26	95	0.00349979	0.178689
	actin cytoskeleton	Gene Ontology	GO:0015629	30	116	0.00365831	0.184152
	PML body	Gene Ontology	GO:0016605	15	43	0.00404041	0.192539
	cellular response to starvation	Gene Ontology	GO:0009267	15	43	0.00404041	0.192539
	ESC/E(Z) complex	Gene Ontology	GO:0035098	7	11	0.00416836	0.193852
	regulation of transcription, DNA-templated	Gene Ontology	GO:0006355	62	296	0.00417644	0.193852
	cellular response to DNA damage stimulus	Gene Ontology	GO:0006974	24	87	0.00450794	0.20279
	perinuclear region of cytoplasm	Gene Ontology	GO:0048471	54	251	0.00453606	0.20279
	histone methyltransferase activity (H3-K36 specific)	Gene Ontology	GO:0046975	6	8	0.00453923	0.20279
	ubiquitin protein ligase activity	Gene Ontology	GO:0061630	39	167	0.00469726	0.207259
	Golgi apparatus	Gene Ontology	GO:0005794	89	459	0.00478302	0.20847
	protein N-linked glycosylation via asparagine	Gene Ontology	GO:0018279	8	15	0.0049297	0.212274
	structural constituent of nuclear pore	Gene Ontology	GO:0017056	9	19	0.0052876	0.224975
	positive regulation of transcription, DNA-templated	Gene Ontology	GO:0045893	42	186	0.00568664	0.23361
	Lys48-specific deubiquitinase activity	Gene Ontology	GO:1990380	7	12	0.00590003	0.239622
	estrogen receptor binding	Gene Ontology	GO:0030331	8	16	0.00660066	0.259239
	positive regulation of neuron migration	Gene Ontology	GO:2001224	6	9	0.00677753	0.260641
	ATP-dependent chromatin remodeling	Gene Ontology	GO:0043044	9	20	0.00683539	0.260641
	p53 binding	Gene Ontology	GO:0002039	13	37	0.00685513	0.260641
	DNA binding	Gene Ontology	GO:0003677	67	336	0.00782865	0.288449
	ubiquitin-protein transferase activity	Gene Ontology	GO:0004842	23	87	0.00814763	0.294314
	cellular response to UV	Gene Ontology	GO:0034644	10	25	0.0084369	0.301535
	positive regulation of transcription by RNA polymerase II	Gene Ontology	GO:0045944	113	620	0.00865521	0.305107
	phosphatidylinositol 3-kinase signaling	Gene Ontology	GO:0014065	9	21	0.00870758	0.305107
	protein serine/threonine phosphatase activity	Gene Ontology	GO:0004722	13	39	0.00968915	0.327665
	gastrulation with mouth forming second	Gene Ontology	GO:0001702	6	10	0.0097181	0.327665
	helicase activity	Gene Ontology	GO:0004386	10	26	0.0104078	0.341529
	nuclear envelope	Gene Ontology	GO:0005635	16	54	0.0108207	0.341529
	nuclear chromosome, telomeric region	Gene Ontology	GO:0000784	16	54	0.0108207	0.341529
	regulation of mRNA stability	Gene Ontology	GO:0043488	7	14	0.0108904	0.341529
	actomyosin structure organization	Gene Ontology	GO:0031032	9	22	0.0109437	0.341529
	protein K63-linked deubiquitination	Gene Ontology	GO:0070536	9	22	0.0109437	0.341529
	histone acetyltransferase activity	Gene Ontology	GO:0004402	9	22	0.0109437	0.341529
	nuclear export signal receptor activity	Gene Ontology	GO:0005049	5	7	0.0110357	0.341529
	telomere capping	Gene Ontology	GO:0016233	5	7	0.0110357	0.341529
	intra-Golgi vesicle-mediated transport	Gene Ontology	GO:0006891	8	18	0.0111804	0.341529
	integrator complex	Gene Ontology	GO:0032039	8	18	0.0111804	0.341529
	zinc ion binding	Gene Ontology	GO:0008270	93	502	0.0113634	0.341756
	mitochondrion	Gene Ontology	GO:0005739	106	583	0.0113791	0.341756
	mRNA export from nucleus	Gene Ontology	GO:0006406	10	27	0.0127096	0.370125
	regulation of stem cell population maintenance	Gene Ontology	GO:2000036	6	11	0.0134642	0.370125
	phosphatidylinositol-3-phosphatase activity	Gene Ontology	GO:0004438	6	11	0.0134642	0.370125
	alternative mRNA splicing, via spliceosome	Gene Ontology	GO:0000380	6	11	0.0134642	0.370125
	regulation of DNA replication	Gene Ontology	GO:0006275	6	11	0.0134642	0.370125
	nuclear pore	Gene Ontology	GO:0005643	9	23	0.0135836	0.370125
	cortical actin cytoskeleton organization	Gene Ontology	GO:0030866	9	23	0.0135836	0.370125
	autophagosome assembly	Gene Ontology	GO:0000045	14	46	0.0138056	0.370125
	regulation of autophagy	Gene Ontology	GO:0010506	11	32	0.0140195	0.370125
	DNA-dependent ATPase activity	Gene Ontology	GO:0008094	8	19	0.0141931	0.370125
	phagophore assembly site	Gene Ontology	GO:0000407	7	15	0.0142913	0.370125
	cellular response to gamma radiation	Gene Ontology	GO:0071480	7	15	0.0142913	0.370125
	positive regulation of viral genome replication	Gene Ontology	GO:0045070	7	15	0.0142913	0.370125
	pigmentation	Gene Ontology	GO:0043473	7	15	0.0142913	0.370125
	Rab GTPase binding	Gene Ontology	GO:0017137	21	82	0.0147134	0.378315
	microtubule motor activity	Gene Ontology	GO:0003777	12	37	0.0149465	0.381563
	SMAD binding	Gene Ontology	GO:0046332	10	28	0.0153738	0.386943
	chromosome	Gene Ontology	GO:0005694	10	28	0.0153738	0.386943
	actin binding	Gene Ontology	GO:0003779	27	115	0.0157004	0.392401
	regulation of protein kinase A signaling	Gene Ontology	GO:0010738	5	8	0.0161228	0.400073
	transcription corepressor activity	Gene Ontology	GO:0003714	24	99	0.0162313	0.400073
	intracellular anatomical structure	Gene Ontology	GO:0005622	11	33	0.0166472	0.405215
	phosphatidylinositol dephosphorylation	Gene Ontology	GO:0046856	9	24	0.0166666	0.405215
	ribonucleoprotein complex binding	Gene Ontology	GO:0043021	8	20	0.0177553	0.416273
	nucleosome binding	Gene Ontology	GO:0031491	8	20	0.0177553	0.416273
	Rab guanyl-nucleotide exchange factor activity	Gene Ontology	GO:0017112	8	20	0.0177553	0.416273
	positive regulation of cytoplasmic mRNA processing body assembly	Gene Ontology	GO:0010606	4	5	0.0179368	0.416273
	post-translational protein modification	Gene Ontology	GO:0043687	4	5	0.0179368	0.416273
	gene expression	Gene Ontology	GO:0010467	6	12	0.0181121	0.417629
	kinesin complex	Gene Ontology	GO:0005871	10	29	0.0184316	0.419582
	nuclear membrane	Gene Ontology	GO:0031965	24	101	0.0195383	0.435667
	damaged DNA binding	Gene Ontology	GO:0003684	11	34	0.0196257	0.435667
	nuclear chromatin	Gene Ontology	GO:0000790	36	169	0.0201222	0.437509
	transcription coregulator activity	Gene Ontology	GO:0003712	17	64	0.020218	0.437509
	positive regulation of protein binding	Gene Ontology	GO:0032092	12	39	0.0203711	0.437509
	BMP signaling pathway	Gene Ontology	GO:0030509	13	44	0.0207676	0.437509
	kinetochore	Gene Ontology	GO:0000776	13	44	0.0207676	0.437509
	magnesium ion binding	Gene Ontology	GO:0000287	29	130	0.0216246	0.437509
	neuromuscular junction development	Gene Ontology	GO:0007528	8	21	0.0219152	0.437509
	protein-containing complex binding	Gene Ontology	GO:0044877	21	86	0.022069	0.437509
	negative regulation of transcription by RNA polymerase II	Gene Ontology	GO:0000122	80	437	0.0222862	0.437509
	digestive tract development	Gene Ontology	GO:0048565	5	9	0.0225581	0.437509
	dendrite cytoplasm	Gene Ontology	GO:0032839	5	9	0.0225581	0.437509
	nuclear inclusion body	Gene Ontology	GO:0042405	5	9	0.0225581	0.437509
	nuclear-transcribed mRNA poly(A) tail shortening	Gene Ontology	GO:0000289	5	9	0.0225581	0.437509
	negative regulation of protein serine/threonine kinase activity	Gene Ontology	GO:0071901	5	9	0.0225581	0.437509
	I-SMAD binding	Gene Ontology	GO:0070411	5	9	0.0225581	0.437509
	histone H3 deacetylation	Gene Ontology	GO:0070932	5	9	0.0225581	0.437509
	negative regulation of gene expression, epigenetic	Gene Ontology	GO:0045814	5	9	0.0225581	0.437509
	midbody	Gene Ontology	GO:0030496	20	81	0.0229122	0.437509
	phosphatidylinositol phosphorylation	Gene Ontology	GO:0046854	11	35	0.0229801	0.437509
	membrane	Gene Ontology	GO:0016020	71	382	0.0231467	0.437509
	histone H3 acetylation	Gene Ontology	GO:0043966	7	17	0.0232403	0.437509
	condensed chromosome	Gene Ontology	GO:0000793	7	17	0.0232403	0.437509
	DNA duplex unwinding	Gene Ontology	GO:0032508	12	40	0.0235757	0.437509
	myosin binding	Gene Ontology	GO:0017022	6	13	0.0237484	0.437509
	positive regulation of cytokinesis	Gene Ontology	GO:0032467	6	13	0.0237484	0.437509
	poly(A) binding	Gene Ontology	GO:0008143	6	13	0.0237484	0.437509
	transcription elongation factor complex	Gene Ontology	GO:0008023	6	13	0.0237484	0.437509
	protein kinase activity	Gene Ontology	GO:0004672	25	109	0.0242782	0.444977
	ubiquitin protein ligase binding	Gene Ontology	GO:0031625	31	143	0.0244657	0.446124
	microtubule	Gene Ontology	GO:0005874	24	104	0.0254597	0.446483
	negative regulation of transcription, DNA-templated	Gene Ontology	GO:0045892	34	161	0.0257219	0.446483
	protein autophosphorylation	Gene Ontology	GO:0046777	19	77	0.0262584	0.446483
	endocytosis	Gene Ontology	GO:0006897	21	88	0.0266747	0.446483
	regulation of translation	Gene Ontology	GO:0006417	8	22	0.026718	0.446483
	positive regulation of protein ubiquitination	Gene Ontology	GO:0031398	8	22	0.026718	0.446483
	CRD-mediated mRNA stability complex	Gene Ontology	GO:0070937	4	6	0.0269949	0.446483
	phosphatidylcholine transporter activity	Gene Ontology	GO:0008525	4	6	0.0269949	0.446483
	nuclear replication fork	Gene Ontology	GO:0043596	4	6	0.0269949	0.446483
	apical junction assembly	Gene Ontology	GO:0043297	4	6	0.0269949	0.446483
	THO complex part of transcription export complex	Gene Ontology	GO:0000445	4	6	0.0269949	0.446483
	nuclear pore outer ring	Gene Ontology	GO:0031080	4	6	0.0269949	0.446483
	phosphatidylinositol-3,5-bisphosphate 3-phosphatase activity	Gene Ontology	GO:0052629	4	6	0.0269949	0.446483
	protein desumoylation	Gene Ontology	GO:0016926	4	6	0.0269949	0.446483
	mRNA destabilization	Gene Ontology	GO:0061157	4	6	0.0269949	0.446483
	regulation of axon extension	Gene Ontology	GO:0030516	4	6	0.0269949	0.446483
	P-body	Gene Ontology	GO:0000932	12	41	0.0271358	0.446483
	mRNA 3'-UTR binding	Gene Ontology	GO:0003730	12	41	0.0271358	0.446483
	microtubule-based movement	Gene Ontology	GO:0007018	13	46	0.0271765	0.446483
	protein ubiquitination	Gene Ontology	GO:0016567	44	221	0.0275056	0.448882
	Rac GTPase binding	Gene Ontology	GO:0048365	9	27	0.028949	0.466053
	regulation of circadian rhythm	Gene Ontology	GO:0042752	9	27	0.028949	0.466053
	actin filament binding	Gene Ontology	GO:0051015	30	140	0.0298259	0.468699
	spermatogenesis	Gene Ontology	GO:0007283	27	123	0.0302282	0.468699
	flavin adenine dinucleotide binding	Gene Ontology	GO:0050660	14	52	0.0304208	0.468699
	inositol phosphate dephosphorylation	Gene Ontology	GO:0046855	6	14	0.0304477	0.468699
	fibroblast growth factor binding	Gene Ontology	GO:0017134	5	10	0.0304483	0.468699
	protein auto-ADP-ribosylation	Gene Ontology	GO:0070213	5	10	0.0304483	0.468699
	histone demethylase activity (H3-K9 specific)	Gene Ontology	GO:0032454	5	10	0.0304483	0.468699
	Golgi transport complex	Gene Ontology	GO:0017119	5	10	0.0304483	0.468699
	protein C-terminus binding	Gene Ontology	GO:0008022	20	84	0.0305559	0.468699
	receptor complex	Gene Ontology	GO:0043235	25	112	0.031038	0.470537
	MAPK cascade	Gene Ontology	GO:0000165	12	42	0.0310707	0.470537
	protein domain specific binding	Gene Ontology	GO:0019904	23	101	0.0316496	0.477281
	negative regulation of protein phosphorylation	Gene Ontology	GO:0001933	8	23	0.0322047	0.481588
	spindle	Gene Ontology	GO:0005819	8	23	0.0322047	0.481588
	cell migration	Gene Ontology	GO:0016477	28	130	0.0332475	0.492114
	protein import into nucleus	Gene Ontology	GO:0006606	15	58	0.0333217	0.492114
	protein stabilization	Gene Ontology	GO:0050821	20	85	0.0334864	0.492512
	protein-containing complex	Gene Ontology	GO:0032991	40	201	0.0344171	0.504126
	protein-DNA complex	Gene Ontology	GO:0032993	7	19	0.0354388	0.507709
	mitotic spindle assembly	Gene Ontology	GO:0090307	7	19	0.0354388	0.507709
	protein monoubiquitination	Gene Ontology	GO:0006513	7	19	0.0354388	0.507709
	fat cell differentiation	Gene Ontology	GO:0045444	11	38	0.0355327	0.507709
	protein folding	Gene Ontology	GO:0006457	16	64	0.0359014	0.507709
	lamellipodium	Gene Ontology	GO:0030027	18	75	0.036603	0.507709
	transcription coactivator activity	Gene Ontology	GO:0003713	24	109	0.0382703	0.507709
	nuclear hormone receptor binding	Gene Ontology	GO:0035257	6	15	0.0382706	0.507709
	phosphatase binding	Gene Ontology	GO:0019902	6	15	0.0382706	0.507709
	positive regulation of transforming growth factor beta receptor signaling pathway	Gene Ontology	GO:0030511	6	15	0.0382706	0.507709
	centrosome localization	Gene Ontology	GO:0051642	6	15	0.0382706	0.507709
	histone mRNA catabolic process	Gene Ontology	GO:0071044	4	7	0.0383272	0.507709
	translation repressor activity, mRNA regulatory element binding	Gene Ontology	GO:0000900	4	7	0.0383272	0.507709
	positive regulation of DNA methylation-dependent heterochromatin assembly	Gene Ontology	GO:0090309	4	7	0.0383272	0.507709
	Bergmann glial cell differentiation	Gene Ontology	GO:0060020	4	7	0.0383272	0.507709
	histone H4-K8 acetylation	Gene Ontology	GO:0043982	4	7	0.0383272	0.507709
	histone H4-K5 acetylation	Gene Ontology	GO:0043981	4	7	0.0383272	0.507709
	TORC1 signaling	Gene Ontology	GO:0038202	4	7	0.0383272	0.507709
	cellular response to hormone stimulus	Gene Ontology	GO:0032870	4	7	0.0383272	0.507709
	glycoprotein catabolic process	Gene Ontology	GO:0006516	4	7	0.0383272	0.507709
	histone methyltransferase activity	Gene Ontology	GO:0042054	4	7	0.0383272	0.507709
	nucleotidyltransferase activity	Gene Ontology	GO:0016779	4	7	0.0383272	0.507709
	translation repressor activity	Gene Ontology	GO:0030371	4	7	0.0383272	0.507709
	histone deacetylase binding	Gene Ontology	GO:0042826	16	65	0.0397619	0.507709
	positive regulation of SMAD protein signal transduction	Gene Ontology	GO:0060391	5	11	0.0398712	0.507709
	eukaryotic 48S preinitiation complex	Gene Ontology	GO:0033290	5	11	0.0398712	0.507709
	DNA methylation	Gene Ontology	GO:0006306	5	11	0.0398712	0.507709
	positive regulation of microtubule polymerization	Gene Ontology	GO:0031116	5	11	0.0398712	0.507709
	brain morphogenesis	Gene Ontology	GO:0048854	5	11	0.0398712	0.507709
	cytoskeleton	Gene Ontology	GO:0005856	26	121	0.0398934	0.507709
	histone deacetylase complex	Gene Ontology	GO:0000118	9	29	0.0400018	0.507709
	post-embryonic development	Gene Ontology	GO:0009791	12	44	0.040138	0.507709
	fibrillar center	Gene Ontology	GO:0001650	18	76	0.0402019	0.507709
	SCF ubiquitin ligase complex	Gene Ontology	GO:0019005	11	39	0.0406183	0.511162
	positive regulation of bone mineralization	Gene Ontology	GO:0030501	7	20	0.0428748	0.530269
	clathrin-coated pit	Gene Ontology	GO:0005905	7	20	0.0428748	0.530269
	face morphogenesis	Gene Ontology	GO:0060325	7	20	0.0428748	0.530269
	phosphatidylcholine binding	Gene Ontology	GO:0031210	7	20	0.0428748	0.530269
	protein transport	Gene Ontology	GO:0015031	18	77	0.0440504	0.542884
	double-stranded DNA binding	Gene Ontology	GO:0003690	8	25	0.0453701	0.557226
	transcription regulator complex	Gene Ontology	GO:0005667	26	123	0.0460251	0.563334
	Wnt signaling pathway	Gene Ontology	GO:0016055	10	35	0.046644	0.568961
	phosphatidylinositol-3,4-bisphosphate binding	Gene Ontology	GO:0043325	6	16	0.0472628	0.572601
	in utero embryonic development	Gene Ontology	GO:0001701	24	112	0.0479606	0.578665
	heart development	Gene Ontology	GO:0007507	17	73	0.0505996	0.578665
	mRNA methylation	Gene Ontology	GO:0080009	5	12	0.0508741	0.578665
	formation of cytoplasmic translation initiation complex	Gene Ontology	GO:0001732	5	12	0.0508741	0.578665
	poly(A)-specific ribonuclease activity	Gene Ontology	GO:0004535	5	12	0.0508741	0.578665
	Rac guanyl-nucleotide exchange factor activity	Gene Ontology	GO:0030676	5	12	0.0508741	0.578665
	regulation of establishment of cell polarity	Gene Ontology	GO:2000114	5	12	0.0508741	0.578665
	positive regulation of transcription by RNA polymerase I	Gene Ontology	GO:0045943	4	8	0.051973	0.578665
	P-body assembly	Gene Ontology	GO:0033962	4	8	0.051973	0.578665
	phosphatidylinositol kinase activity	Gene Ontology	GO:0052742	4	8	0.051973	0.578665
	negative regulation of protein tyrosine kinase activity	Gene Ontology	GO:0061099	4	8	0.051973	0.578665
	NAD-dependent histone deacetylase activity (H3-K14 specific)	Gene Ontology	GO:0032041	4	8	0.051973	0.578665
	DNA topological change	Gene Ontology	GO:0006265	4	8	0.051973	0.578665
	ligase activity	Gene Ontology	GO:0016874	4	8	0.051973	0.578665
	calcineurin-NFAT signaling cascade	Gene Ontology	GO:0033173	4	8	0.051973	0.578665
	RNA N6-methyladenosine methyltransferase complex	Gene Ontology	GO:0036396	4	8	0.051973	0.578665
	COPII-coated vesicle cargo loading	Gene Ontology	GO:0090110	4	8	0.051973	0.578665
	B cell homeostasis	Gene Ontology	GO:0001782	4	8	0.051973	0.578665
	endosomal vesicle fusion	Gene Ontology	GO:0034058	4	8	0.051973	0.578665
	phosphorylation of RNA polymerase II C-terminal domain	Gene Ontology	GO:0070816	4	8	0.051973	0.578665
	AP-2 adaptor complex	Gene Ontology	GO:0030122	4	8	0.051973	0.578665
	negative regulation of focal adhesion assembly	Gene Ontology	GO:0051895	4	8	0.051973	0.578665
	phosphatidylinositol-3-phosphate biosynthetic process	Gene Ontology	GO:0036092	4	8	0.051973	0.578665
	proteoglycan binding	Gene Ontology	GO:0043394	4	8	0.051973	0.578665
	fatty acid beta-oxidation using acyl-CoA dehydrogenase	Gene Ontology	GO:0033539	4	8	0.051973	0.578665
	memory	Gene Ontology	GO:0007613	8	26	0.0531052	0.58885
	phosphatidylinositol-3-phosphate binding	Gene Ontology	GO:0032266	9	31	0.053603	0.591287

## Sheet: Table S4 GOKEGG  in diestrus
	Table S4. GO and KEGG for host genes of circRNAs in diestrus (2)
	##Databases: KEGG PATHWAY, Gene Ontology
	##Statistical test method: hypergeometric test / Fisher's exact test
	##FDR correction method: Benjamini and Hochberg
	#Term	Database	ID	Input number	Background number	P-value	Corrected P-value
	Chronic myeloid leukemia	KEGG PATHWAY	ssc05220	20	60	2.92449e-05	0.00656949
	Pancreatic cancer	KEGG PATHWAY	ssc05212	21	66	3.29401e-05	0.00656949
	ErbB signaling pathway	KEGG PATHWAY	ssc04012	21	70	6.70088e-05	0.0118792
	Autophagy - animal	KEGG PATHWAY	ssc04140	28	116	0.000120539	0.0192319
	Renal cell carcinoma	KEGG PATHWAY	ssc05211	18	59	0.000182544	0.0253261
	Adherens junction	KEGG PATHWAY	ssc04520	18	59	0.000182544	0.0253261
	Lysine degradation	KEGG PATHWAY	ssc00310	15	49	0.000596471	0.0634446
	Thyroid hormone signaling pathway	KEGG PATHWAY	ssc04919	25	112	0.000734681	0.0756247
	Ubiquitin mediated proteolysis	KEGG PATHWAY	ssc04120	25	114	0.00091387	0.0856595
	Endometrial cancer	KEGG PATHWAY	ssc05213	15	52	0.000993232	0.0856595
	TGF-beta signaling pathway	KEGG PATHWAY	ssc04350	19	78	0.0012886	0.101354
	Proteoglycans in cancer	KEGG PATHWAY	ssc05205	32	166	0.00129635	0.101354
	Endocrine resistance	KEGG PATHWAY	ssc01522	19	81	0.00187132	0.123044
	Propanoate metabolism	KEGG PATHWAY	ssc00640	10	28	0.00188942	0.123044
	Regulation of actin cytoskeleton	KEGG PATHWAY	ssc04810	33	179	0.00208	0.125231
	Colorectal cancer	KEGG PATHWAY	ssc05210	18	76	0.00222399	0.129032
	Cellular senescence	KEGG PATHWAY	ssc04218	25	124	0.0024911	0.132485
	Choline metabolism in cancer	KEGG PATHWAY	ssc05231	20	92	0.00309802	0.141202
	Axon guidance	KEGG PATHWAY	ssc04360	29	155	0.00311431	0.141202
	Non-small cell lung cancer	KEGG PATHWAY	ssc05223	14	54	0.00332811	0.1475
	EGFR tyrosine kinase inhibitor resistance	KEGG PATHWAY	ssc01521	16	68	0.00402267	0.164569
	FoxO signaling pathway	KEGG PATHWAY	ssc04068	23	116	0.00432811	0.169895
	Phosphatidylinositol signaling system	KEGG PATHWAY	ssc04070	19	89	0.00459451	0.169895
	Fc gamma R-mediated phagocytosis	KEGG PATHWAY	ssc04666	17	76	0.00478596	0.169895
	Platinum drug resistance	KEGG PATHWAY	ssc01524	15	63	0.00479134	0.169895
	Signaling pathways regulating pluripotency of stem cells	KEGG PATHWAY	ssc04550	21	107	0.00686498	0.20863
	Gastric cancer	KEGG PATHWAY	ssc05226	23	122	0.00729613	0.213115
	T cell receptor signaling pathway	KEGG PATHWAY	ssc04660	19	94	0.00755853	0.213115
	Pathways in cancer	KEGG PATHWAY	ssc05200	60	414	0.00773777	0.213115
	Endocytosis	KEGG PATHWAY	ssc04144	34	206	0.00812062	0.21447
	PD-L1 expression and PD-1 checkpoint pathway in cancer	KEGG PATHWAY	ssc05235	17	81	0.00818316	0.21447
	Fanconi anemia pathway	KEGG PATHWAY	ssc03460	11	42	0.00824341	0.21447
	Inositol phosphate metabolism	KEGG PATHWAY	ssc00562	15	68	0.00863669	0.220477
	Neurotrophin signaling pathway	KEGG PATHWAY	ssc04722	20	103	0.0090449	0.226118
	Prostate cancer	KEGG PATHWAY	ssc05215	17	82	0.00905187	0.226118
	mTOR signaling pathway	KEGG PATHWAY	ssc04150	24	133	0.00979483	0.226118
	Breast cancer	KEGG PATHWAY	ssc05224	22	121	0.0121097	0.266497
	Ras signaling pathway	KEGG PATHWAY	ssc04014	31	191	0.0135046	0.282994
	Hepatitis B	KEGG PATHWAY	ssc05161	24	138	0.0141592	0.282994
	Sphingolipid signaling pathway	KEGG PATHWAY	ssc04071	18	94	0.0143796	0.282994
	Insulin resistance	KEGG PATHWAY	ssc04931	18	96	0.0170532	0.318227
	Autophagy - other	KEGG PATHWAY	ssc04136	8	29	0.0179304	0.321244
	Human papillomavirus infection	KEGG PATHWAY	ssc05165	38	253	0.0189734	0.321244
	Glioma	KEGG PATHWAY	ssc05214	13	62	0.0193692	0.321244
	Central carbon metabolism in cancer	KEGG PATHWAY	ssc05230	13	62	0.0193692	0.321244
	Hepatocellular carcinoma	KEGG PATHWAY	ssc05225	23	135	0.01948	0.321244
	Insulin signaling pathway	KEGG PATHWAY	ssc04910	21	120	0.0196641	0.321244
	Aminoacyl-tRNA biosynthesis	KEGG PATHWAY	ssc00970	11	49	0.0204825	0.331301
	Acute myeloid leukemia	KEGG PATHWAY	ssc05221	12	56	0.0211412	0.335629
	Valine, leucine and isoleucine degradation	KEGG PATHWAY	ssc00280	10	43	0.0219606	0.345203
	Cell cycle	KEGG PATHWAY	ssc04110	19	107	0.0227647	0.355383
	Fc epsilon RI signaling pathway	KEGG PATHWAY	ssc04664	12	57	0.0235095	0.355383
	Viral carcinogenesis	KEGG PATHWAY	ssc05203	24	146	0.0242235	0.355383
	Hepatitis C	KEGG PATHWAY	ssc05160	21	123	0.024327	0.355383
	Focal adhesion	KEGG PATHWAY	ssc04510	25	155	0.0260974	0.355383
	Yersinia infection	KEGG PATHWAY	ssc05135	19	110	0.0283693	0.375405
	Phosphonate and phosphinate metabolism	KEGG PATHWAY	ssc00440	3	5	0.0310582	0.375405
	Human T-cell leukemia virus 1 infection	KEGG PATHWAY	ssc05166	28	182	0.0313377	0.376432
	Prolactin signaling pathway	KEGG PATHWAY	ssc04917	12	60	0.0317815	0.376432
	RNA degradation	KEGG PATHWAY	ssc03018	13	68	0.0344398	0.38833
	VEGF signaling pathway	KEGG PATHWAY	ssc04370	10	48	0.0387392	0.421123
	Long-term potentiation	KEGG PATHWAY	ssc04720	11	55	0.0387688	0.421123
	Hippo signaling pathway	KEGG PATHWAY	ssc04390	18	108	0.0419185	0.421123
	Melanoma	KEGG PATHWAY	ssc05218	12	64	0.0457997	0.433896
	Ether lipid metabolism	KEGG PATHWAY	ssc00565	8	36	0.0465035	0.433896
	B cell receptor signaling pathway	KEGG PATHWAY	ssc04662	12	65	0.04988	0.458695
	Progesterone-mediated oocyte maturation	KEGG PATHWAY	ssc04914	14	80	0.0502378	0.460364
	--------------------
	#Term	Database	ID	Input number	Background number	P-value	Corrected P-value
	--------------------
	#Term	Database	ID	Input number	Background number	P-value	Corrected P-value
	cytosol	Gene Ontology	GO:0005829	305	1758	1.80122e-18	5.74768e-15
	ATP binding	Gene Ontology	GO:0005524	183	1039	1.37538e-11	2.19442e-08
	nucleus	Gene Ontology	GO:0005634	307	2110	6.58475e-10	7.00398e-07
	nucleoplasm	Gene Ontology	GO:0005654	206	1302	2.62248e-09	2.09208e-06
	ubiquitin-dependent protein catabolic process	Gene Ontology	GO:0006511	41	158	7.65787e-07	0.000488725
	nuclear body	Gene Ontology	GO:0016604	40	157	1.53532e-06	0.00070086
	protein serine/threonine kinase activity	Gene Ontology	GO:0004674	47	201	1.53746e-06	0.00070086
	chromatin binding	Gene Ontology	GO:0003682	57	269	1.88586e-06	0.000752221
	centrosome	Gene Ontology	GO:0005813	60	298	4.18596e-06	0.00148415
	protein phosphorylation	Gene Ontology	GO:0006468	52	248	6.80825e-06	0.00214445
	metal ion binding	Gene Ontology	GO:0046872	115	719	7.39233e-06	0.00214445
	histone binding	Gene Ontology	GO:0042393	27	96	1.72694e-05	0.00459223
	nucleolus	Gene Ontology	GO:0005730	71	398	2.21576e-05	0.00543884
	cysteine-type endopeptidase activity	Gene Ontology	GO:0004197	17	45	3.19348e-05	0.00656949
	cytoplasm	Gene Ontology	GO:0005737	263	2010	3.65595e-05	0.00686243
	retrograde transport, endosome to Golgi	Gene Ontology	GO:0042147	17	49	7.60578e-05	0.0127737
	protein deubiquitination	Gene Ontology	GO:0016579	18	57	0.000127576	0.0193854
	1-phosphatidylinositol binding	Gene Ontology	GO:0005545	7	9	0.00030952	0.0399475
	thiol-dependent ubiquitin-specific protease activity	Gene Ontology	GO:0004843	19	68	0.000313977	0.0399475
	microtubule binding	Gene Ontology	GO:0008017	29	131	0.000325489	0.0399475
	intracellular protein transport	Gene Ontology	GO:0006886	37	186	0.000339079	0.0400742
	regulation of transcription, DNA-templated	Gene Ontology	GO:0006355	52	296	0.00036803	0.0414263
	intracellular signal transduction	Gene Ontology	GO:0035556	43	230	0.000376485	0.0414263
	Ran GTPase binding	Gene Ontology	GO:0008536	11	29	0.000761054	0.0758914
	GTPase activator activity	Gene Ontology	GO:0005096	29	141	0.000904807	0.0856595
	cellular response to UV	Gene Ontology	GO:0034644	10	25	0.000947788	0.0856595
	polynucleotide adenylyltransferase activity	Gene Ontology	GO:0004652	6	8	0.000971755	0.0856595
	RNA binding	Gene Ontology	GO:0003723	57	354	0.00127965	0.101354
	clathrin-dependent endocytosis	Gene Ontology	GO:0072583	8	17	0.00135821	0.101354
	site of double-strand break	Gene Ontology	GO:0035861	12	37	0.00136579	0.101354
	p53 binding	Gene Ontology	GO:0002039	12	37	0.00136579	0.101354
	ubiquitin protein ligase activity	Gene Ontology	GO:0061630	32	167	0.00141103	0.102331
	peptidyl-serine phosphorylation	Gene Ontology	GO:0018105	21	92	0.00148561	0.105346
	cellular response to DNA damage stimulus	Gene Ontology	GO:0006974	20	87	0.00177054	0.122821
	mRNA processing	Gene Ontology	GO:0006397	10	28	0.00188942	0.123044
	endocytosis	Gene Ontology	GO:0006897	20	88	0.0019881	0.125231
	positive regulation of transcription, DNA-templated	Gene Ontology	GO:0045893	34	186	0.00203043	0.125231
	protein-containing complex	Gene Ontology	GO:0032991	36	201	0.00207146	0.125231
	gastrulation with mouth forming second	Gene Ontology	GO:0001702	6	10	0.00220384	0.129032
	chromatin	Gene Ontology	GO:0000785	17	70	0.0023269	0.130635
	protein monoubiquitination	Gene Ontology	GO:0006513	8	19	0.00235897	0.130635
	transcription coregulator activity	Gene Ontology	GO:0003712	16	64	0.00241137	0.130635
	protein K48-linked deubiquitination	Gene Ontology	GO:0071108	9	24	0.00241537	0.130635
	protein C-terminus binding	Gene Ontology	GO:0008022	19	84	0.00266238	0.139273
	DNA binding	Gene Ontology	GO:0003677	53	336	0.00272711	0.140358
	P-body	Gene Ontology	GO:0000932	12	41	0.00279586	0.141202
	nuclear chromatin	Gene Ontology	GO:0000790	31	169	0.00297971	0.141202
	positive regulation of GTPase activity	Gene Ontology	GO:0043547	31	169	0.00297971	0.141202
	nucleotidyltransferase activity	Gene Ontology	GO:0016779	5	7	0.00306535	0.141202
	ESC/E(Z) complex	Gene Ontology	GO:0035098	6	11	0.00314176	0.141202
	regulation of DNA replication	Gene Ontology	GO:0006275	6	11	0.00314176	0.141202
	regulation of stem cell population maintenance	Gene Ontology	GO:2000036	6	11	0.00314176	0.141202
	positive regulation of transcription by RNA polymerase II	Gene Ontology	GO:0045944	87	620	0.00348126	0.152174
	small GTPase mediated signal transduction	Gene Ontology	GO:0007264	16	67	0.00355467	0.153283
	RNA polymerase II complex binding	Gene Ontology	GO:0000993	8	21	0.00386087	0.16141
	PML body	Gene Ontology	GO:0016605	12	43	0.00387039	0.16141
	nuclear membrane	Gene Ontology	GO:0031965	21	101	0.00389488	0.16141
	transcription regulator complex	Gene Ontology	GO:0005667	24	123	0.00430554	0.169895
	transcription coactivator activity	Gene Ontology	GO:0003713	22	109	0.0043269	0.169895
	Golgi apparatus	Gene Ontology	GO:0005794	67	459	0.00440852	0.169895
	regulation of circadian rhythm	Gene Ontology	GO:0042752	9	27	0.00458042	0.169895
	histone methyltransferase activity (H3-K36 specific)	Gene Ontology	GO:0046975	5	8	0.00460477	0.169895
	lamellipodium assembly	Gene Ontology	GO:0030032	7	17	0.00484146	0.169895
	condensed chromosome	Gene Ontology	GO:0000793	7	17	0.00484146	0.169895
	histone acetyltransferase activity	Gene Ontology	GO:0004402	8	22	0.00484501	0.169895
	regulation of translation	Gene Ontology	GO:0006417	8	22	0.00484501	0.169895
	endosomal transport	Gene Ontology	GO:0016197	10	33	0.00501116	0.173811
	Golgi membrane	Gene Ontology	GO:0000139	28	154	0.00511735	0.175586
	protein serine/threonine phosphatase activity	Gene Ontology	GO:0004722	11	39	0.00521613	0.177071
	protein folding	Gene Ontology	GO:0006457	15	64	0.00542066	0.182077
	transcription elongation factor complex	Gene Ontology	GO:0008023	6	13	0.00586381	0.193618
	mitochondrion	Gene Ontology	GO:0005739	81	583	0.00588559	0.193618
	cortical actin cytoskeleton organization	Gene Ontology	GO:0030866	8	23	0.00601029	0.195702
	protein stabilization	Gene Ontology	GO:0050821	18	85	0.00613037	0.197596
	integrator complex	Gene Ontology	GO:0032039	7	18	0.00619606	0.197716
	positive regulation of cytoplasmic mRNA processing body assembly	Gene Ontology	GO:0010606	4	5	0.00629168	0.19878
	ATPase activity	Gene Ontology	GO:0016887	27	150	0.00661534	0.205188
	nuclear-transcribed mRNA poly(A) tail shortening	Gene Ontology	GO:0000289	5	9	0.00662311	0.205188
	phosphatidylinositol binding	Gene Ontology	GO:0035091	13	53	0.0067755	0.207891
	cytoplasmic stress granule	Gene Ontology	GO:0010494	10	35	0.00703991	0.211928
	ribonucleoprotein complex	Gene Ontology	GO:1990904	16	73	0.00717892	0.213115
	perinuclear region of cytoplasm	Gene Ontology	GO:0048471	40	251	0.00728637	0.213115
	guanyl-nucleotide exchange factor activity	Gene Ontology	GO:0005085	17	80	0.00738258	0.213115
	nuclear chromosome, telomeric region	Gene Ontology	GO:0000784	13	54	0.00771253	0.213115
	regulation of mRNA stability	Gene Ontology	GO:0043488	6	14	0.00773127	0.213115
	polysome	Gene Ontology	GO:0005844	7	19	0.00781399	0.213115
	mRNA polyadenylation	Gene Ontology	GO:0006378	7	19	0.00781399	0.213115
	structural constituent of nuclear pore	Gene Ontology	GO:0017056	7	19	0.00781399	0.213115
	midbody	Gene Ontology	GO:0030496	17	81	0.00818316	0.21447
	phagocytic vesicle	Gene Ontology	GO:0045335	11	42	0.00824341	0.21447
	methylated histone binding	Gene Ontology	GO:0035064	10	36	0.00826693	0.21447
	negative regulation of transcription, DNA-templated	Gene Ontology	GO:0045892	28	161	0.00856166	0.220325
	histone demethylase activity (H3-K9 specific)	Gene Ontology	GO:0032454	5	10	0.00918793	0.226118
	zinc ion binding	Gene Ontology	GO:0008270	70	502	0.00929034	0.226118
	microtubule motor activity	Gene Ontology	GO:0003777	10	37	0.00965178	0.226118
	ribonucleoprotein complex binding	Gene Ontology	GO:0043021	7	20	0.00972325	0.226118
	ATP-dependent chromatin remodeling	Gene Ontology	GO:0043044	7	20	0.00972325	0.226118
	Rab guanyl-nucleotide exchange factor activity	Gene Ontology	GO:0017112	7	20	0.00972325	0.226118
	phosphatidylinositol-3,5-bisphosphate 3-phosphatase activity	Gene Ontology	GO:0052629	4	6	0.00972477	0.226118
	CRD-mediated mRNA stability complex	Gene Ontology	GO:0070937	4	6	0.00972477	0.226118
	protein desumoylation	Gene Ontology	GO:0016926	4	6	0.00972477	0.226118
	nuclear speck	Gene Ontology	GO:0016607	31	186	0.00989783	0.226118
	phagophore assembly site	Gene Ontology	GO:0000407	6	15	0.00999143	0.226118
	cellular response to gamma radiation	Gene Ontology	GO:0071480	6	15	0.00999143	0.226118
	positive regulation of viral genome replication	Gene Ontology	GO:0045070	6	15	0.00999143	0.226118
	mRNA binding	Gene Ontology	GO:0003729	24	134	0.0105666	0.237451
	kinetochore	Gene Ontology	GO:0000776	11	44	0.0109181	0.243633
	nucleic acid binding	Gene Ontology	GO:0003676	31	188	0.0112319	0.248896
	alternative mRNA splicing, via spliceosome	Gene Ontology	GO:0000380	5	11	0.0123625	0.266546
	phosphatidylinositol-3-phosphatase activity	Gene Ontology	GO:0004438	5	11	0.0123625	0.266546
	brain morphogenesis	Gene Ontology	GO:0048854	5	11	0.0123625	0.266546
	protein kinase binding	Gene Ontology	GO:0019901	35	222	0.0131618	0.281876
	histone methyltransferase activity	Gene Ontology	GO:0042054	4	7	0.0141762	0.282994
	positive regulation of autophagosome assembly	Gene Ontology	GO:2000786	4	7	0.0141762	0.282994
	positive regulation of DNA methylation-dependent heterochromatin assembly	Gene Ontology	GO:0090309	4	7	0.0141762	0.282994
	nuclear export signal receptor activity	Gene Ontology	GO:0005049	4	7	0.0141762	0.282994
	histone mRNA catabolic process	Gene Ontology	GO:0071044	4	7	0.0141762	0.282994
	telomere maintenance via recombination	Gene Ontology	GO:0000722	4	7	0.0141762	0.282994
	Bergmann glial cell differentiation	Gene Ontology	GO:0060020	4	7	0.0141762	0.282994
	autophagosome assembly	Gene Ontology	GO:0000045	11	46	0.0142105	0.282994
	microtubule-based movement	Gene Ontology	GO:0007018	11	46	0.0142105	0.282994
	actomyosin structure organization	Gene Ontology	GO:0031032	7	22	0.0145258	0.282994
	protein K63-linked deubiquitination	Gene Ontology	GO:0070536	7	22	0.0145258	0.282994
	identical protein binding	Gene Ontology	GO:0042802	77	574	0.0145443	0.282994
	DNA duplex unwinding	Gene Ontology	GO:0032508	10	40	0.014876	0.28596
	endosome membrane	Gene Ontology	GO:0010008	10	40	0.014876	0.28596
	SMAD binding	Gene Ontology	GO:0046332	8	28	0.0152569	0.290295
	promoter-specific chromatin binding	Gene Ontology	GO:1990841	9	34	0.0152835	0.290295
	Lys48-specific deubiquitinase activity	Gene Ontology	GO:1990380	5	12	0.0162045	0.304168
	poly(A)-specific ribonuclease activity	Gene Ontology	GO:0004535	5	12	0.0162045	0.304168
	negative regulation of phosphatase activity	Gene Ontology	GO:0010923	7	23	0.0174721	0.320423
	proteolysis involved in cellular protein catabolic process	Gene Ontology	GO:0051603	7	23	0.0174721	0.320423
	histone acetylation	Gene Ontology	GO:0016573	7	23	0.0174721	0.320423
	phosphatidylinositol phosphorylation	Gene Ontology	GO:0046854	9	35	0.0176813	0.321244
	kinesin complex	Gene Ontology	GO:0005871	8	29	0.0179304	0.321244
	microtubule	Gene Ontology	GO:0005874	19	104	0.0180482	0.321244
	fibrillar center	Gene Ontology	GO:0001650	15	76	0.0194707	0.321244
	telomere maintenance	Gene Ontology	GO:0000723	6	18	0.0195156	0.321244
	beta-tubulin binding	Gene Ontology	GO:0048487	6	18	0.0195156	0.321244
	intra-Golgi vesicle-mediated transport	Gene Ontology	GO:0006891	6	18	0.0195156	0.321244
	negative regulation of transcription by RNA polymerase II	Gene Ontology	GO:0000122	60	437	0.0196118	0.321244
	AP-2 adaptor complex	Gene Ontology	GO:0030122	4	8	0.0197317	0.321244
	positive regulation of transcription by RNA polymerase I	Gene Ontology	GO:0045943	4	8	0.0197317	0.321244
	COPII-coated vesicle cargo loading	Gene Ontology	GO:0090110	4	8	0.0197317	0.321244
	endosomal vesicle fusion	Gene Ontology	GO:0034058	4	8	0.0197317	0.321244
	phosphatidylinositol kinase activity	Gene Ontology	GO:0052742	4	8	0.0197317	0.321244
	B cell homeostasis	Gene Ontology	GO:0001782	4	8	0.0197317	0.321244
	phosphatidylinositol-3-phosphate biosynthetic process	Gene Ontology	GO:0036092	4	8	0.0197317	0.321244
	calcineurin-NFAT signaling cascade	Gene Ontology	GO:0033173	4	8	0.0197317	0.321244
	insulin receptor binding	Gene Ontology	GO:0005158	5	13	0.0207647	0.331301
	intraciliary transport particle B	Gene Ontology	GO:0030992	5	13	0.0207647	0.331301
	positive regulation of cytokinesis	Gene Ontology	GO:0032467	5	13	0.0207647	0.331301
	cellular response to starvation	Gene Ontology	GO:0009267	10	43	0.0219606	0.345203
	multicellular organism growth	Gene Ontology	GO:0035264	11	50	0.022968	0.355383
	catalytic step 2 spliceosome	Gene Ontology	GO:0071013	11	50	0.022968	0.355383
	magnesium ion binding	Gene Ontology	GO:0000287	22	130	0.0233007	0.355383
	cell migration	Gene Ontology	GO:0016477	22	130	0.0233007	0.355383
	miRNA binding	Gene Ontology	GO:0035198	6	19	0.0237218	0.355383
	post-embryonic development	Gene Ontology	GO:0009791	10	44	0.0247906	0.355383
	transcription factor binding	Gene Ontology	GO:0008134	22	131	0.0249205	0.355383
	protein-containing complex binding	Gene Ontology	GO:0044877	16	86	0.0249283	0.355383
	protein import into nucleus	Gene Ontology	GO:0006606	12	58	0.0260673	0.355383
	3'-5' exonuclease activity	Gene Ontology	GO:0008408	5	14	0.0260865	0.355383
	protein localization to Golgi apparatus	Gene Ontology	GO:0034067	5	14	0.0260865	0.355383
	positive regulation of neuroblast proliferation	Gene Ontology	GO:0002052	5	14	0.0260865	0.355383
	protein ADP-ribosylase activity	Gene Ontology	GO:1990404	5	14	0.0260865	0.355383
	positive regulation of cardiac muscle cell proliferation	Gene Ontology	GO:0060045	5	14	0.0260865	0.355383
	resolution of meiotic recombination intermediates	Gene Ontology	GO:0000712	5	14	0.0260865	0.355383
	cytokine production	Gene Ontology	GO:0001816	5	14	0.0260865	0.355383
	nuclear receptor binding	Gene Ontology	GO:0016922	4	9	0.0264547	0.355383
	nuclear inclusion body	Gene Ontology	GO:0042405	4	9	0.0264547	0.355383
	DNA-templated transcription, initiation	Gene Ontology	GO:0006352	4	9	0.0264547	0.355383
	positive regulation of neuron migration	Gene Ontology	GO:2001224	4	9	0.0264547	0.355383
	dendrite cytoplasm	Gene Ontology	GO:0032839	4	9	0.0264547	0.355383
	regulation of embryonic development	Gene Ontology	GO:0045995	4	9	0.0264547	0.355383
	microtubule minus-end binding	Gene Ontology	GO:0051011	4	9	0.0264547	0.355383
	phosphotransferase activity, alcohol group as acceptor	Gene Ontology	GO:0016773	4	9	0.0264547	0.355383
	response to starvation	Gene Ontology	GO:0042594	4	9	0.0264547	0.355383
	negative regulation of gene expression, epigenetic	Gene Ontology	GO:0045814	4	9	0.0264547	0.355383
	regulation of insulin secretion involved in cellular response to glucose stimulus	Gene Ontology	GO:0061178	4	9	0.0264547	0.355383
	negative regulation of protein serine/threonine kinase activity	Gene Ontology	GO:0071901	4	9	0.0264547	0.355383
	I-SMAD binding	Gene Ontology	GO:0070411	4	9	0.0264547	0.355383
	positive regulation of nucleic acid-templated transcription	Gene Ontology	GO:1903508	9	38	0.0265061	0.355383
	double-strand break repair	Gene Ontology	GO:0006302	8	32	0.0279384	0.373018
	regulation of phosphoprotein phosphatase activity	Gene Ontology	GO:0043666	6	20	0.0284942	0.375405
	ventricular septum morphogenesis	Gene Ontology	GO:0060412	6	20	0.0284942	0.375405
	positive regulation of protein binding	Gene Ontology	GO:0032092	9	39	0.0300368	0.375405
	early endosome	Gene Ontology	GO:0005769	19	111	0.0304506	0.375405
	positive regulation of DNA demethylation	Gene Ontology	GO:1901537	3	5	0.0310582	0.375405
	smooth muscle cell differentiation	Gene Ontology	GO:0051145	3	5	0.0310582	0.375405
	negative regulation of chromatin binding	Gene Ontology	GO:0035562	3	5	0.0310582	0.375405
	endothelial cell activation	Gene Ontology	GO:0042118	3	5	0.0310582	0.375405
	microtubule minus-end	Gene Ontology	GO:0036449	3	5	0.0310582	0.375405
	sex chromatin	Gene Ontology	GO:0001739	3	5	0.0310582	0.375405
	histone H3-K27 methylation	Gene Ontology	GO:0070734	3	5	0.0310582	0.375405
	negative regulation of long-term synaptic potentiation	Gene Ontology	GO:1900272	3	5	0.0310582	0.375405
	ion homeostasis	Gene Ontology	GO:0050801	3	5	0.0310582	0.375405
	positive regulation of endoplasmic reticulum tubular network organization	Gene Ontology	GO:1903373	3	5	0.0310582	0.375405
	regulation of microtubule polymerization	Gene Ontology	GO:0031113	3	5	0.0310582	0.375405
	Golgi localization	Gene Ontology	GO:0051645	3	5	0.0310582	0.375405
	CRD-mediated mRNA stabilization	Gene Ontology	GO:0070934	3	5	0.0310582	0.375405
	positive regulation of protein localization to cell cortex	Gene Ontology	GO:1904778	3	5	0.0310582	0.375405
	Schmidt-Lanterman incisure	Gene Ontology	GO:0043220	3	5	0.0310582	0.375405
	peptidase activator activity	Gene Ontology	GO:0016504	3	5	0.0310582	0.375405
	Pwp2p-containing subcomplex of 90S preribosome	Gene Ontology	GO:0034388	3	5	0.0310582	0.375405
	positive regulation of viral transcription	Gene Ontology	GO:0050434	3	5	0.0310582	0.375405
	cation transmembrane transporter activity	Gene Ontology	GO:0008324	3	5	0.0310582	0.375405
	Golgi organization	Gene Ontology	GO:0007030	12	60	0.0317815	0.376432
	positive regulation of osteoblast differentiation	Gene Ontology	GO:0045669	8	33	0.0319923	0.376432
	non-motile cilium assembly	Gene Ontology	GO:1905515	8	33	0.0319923	0.376432
	SCF-dependent proteasomal ubiquitin-dependent protein catabolic process	Gene Ontology	GO:0031146	8	33	0.0319923	0.376432
	histone acetyltransferase binding	Gene Ontology	GO:0035035	5	15	0.0322049	0.376432
	intraciliary transport	Gene Ontology	GO:0042073	5	15	0.0322049	0.376432
	embryonic organ development	Gene Ontology	GO:0048568	5	15	0.0322049	0.376432
	ubiquitin protein ligase binding	Gene Ontology	GO:0031625	23	143	0.0326254	0.379955
	centriole	Gene Ontology	GO:0005814	14	75	0.0336916	0.38833
	cilium	Gene Ontology	GO:0005929	14	75	0.0336916	0.38833
	phosphatidylinositol 3-kinase signaling	Gene Ontology	GO:0014065	6	21	0.0338573	0.38833
	rough endoplasmic reticulum	Gene Ontology	GO:0005791	6	21	0.0338573	0.38833
	cellular response to leucine	Gene Ontology	GO:0071233	4	10	0.0343874	0.38833
	RNA stem-loop binding	Gene Ontology	GO:0035613	4	10	0.0343874	0.38833
	protein auto-ADP-ribosylation	Gene Ontology	GO:0070213	4	10	0.0343874	0.38833
	protein dephosphorylation	Gene Ontology	GO:0006470	13	68	0.0344398	0.38833
	RNA polymerase II transcription factor binding	Gene Ontology	GO:0001085	8	34	0.0364296	0.407884
	damaged DNA binding	Gene Ontology	GO:0003684	8	34	0.0364296	0.407884
	endoplasmic reticulum to Golgi vesicle-mediated transport	Gene Ontology	GO:0006888	13	69	0.0375965	0.419476
	transcription corepressor activity	Gene Ontology	GO:0003714	17	99	0.0382233	0.421123
	cytoplasmic microtubule organization	Gene Ontology	GO:0031122	7	28	0.0385855	0.421123
	protein destabilization	Gene Ontology	GO:0031648	7	28	0.0385855	0.421123
	chromosome	Gene Ontology	GO:0005694	7	28	0.0385855	0.421123
	protein N-terminus binding	Gene Ontology	GO:0047485	10	48	0.0387392	0.421123
	lung alveolus development	Gene Ontology	GO:0048286	5	16	0.0391466	0.421123
	RNA phosphodiester bond hydrolysis, exonucleolytic	Gene Ontology	GO:0090503	6	22	0.0398316	0.421123
	DNA helicase activity	Gene Ontology	GO:0003678	6	22	0.0398316	0.421123
	regulation of GTPase activity	Gene Ontology	GO:0043087	8	35	0.0412631	0.421123
	peptidyl-threonine phosphorylation	Gene Ontology	GO:0018107	8	35	0.0412631	0.421123
	protein ubiquitination	Gene Ontology	GO:0016567	32	221	0.0430347	0.421123
	nuclear pore outer ring	Gene Ontology	GO:0031080	3	6	0.0434415	0.421123
	nuclear replication fork	Gene Ontology	GO:0043596	3	6	0.0434415	0.421123
	apical junction assembly	Gene Ontology	GO:0043297	3	6	0.0434415	0.421123
	atrioventricular canal development	Gene Ontology	GO:0036302	3	6	0.0434415	0.421123
	ATP-dependent peptidase activity	Gene Ontology	GO:0004176	3	6	0.0434415	0.421123
	double-stranded telomeric DNA binding	Gene Ontology	GO:0003691	3	6	0.0434415	0.421123
	adherens junction assembly	Gene Ontology	GO:0034333	3	6	0.0434415	0.421123
	ribosomal large subunit binding	Gene Ontology	GO:0043023	3	6	0.0434415	0.421123
	intestinal epithelial cell differentiation	Gene Ontology	GO:0060575	3	6	0.0434415	0.421123
	CCR4-NOT core complex	Gene Ontology	GO:0030015	3	6	0.0434415	0.421123
	mRNA destabilization	Gene Ontology	GO:0061157	3	6	0.0434415	0.421123
	lysine-acetylated histone binding	Gene Ontology	GO:0070577	3	6	0.0434415	0.421123
	mitotic spindle midzone	Gene Ontology	GO:1990023	3	6	0.0434415	0.421123
	uterus morphogenesis	Gene Ontology	GO:0061038	3	6	0.0434415	0.421123
	regulation of axon extension	Gene Ontology	GO:0030516	3	6	0.0434415	0.421123
	1-phosphatidylinositol-3-kinase activity	Gene Ontology	GO:0016303	3	6	0.0434415	0.421123
	centriole-centriole cohesion	Gene Ontology	GO:0010457	3	6	0.0434415	0.421123
	presynaptic cytosol	Gene Ontology	GO:0099523	3	6	0.0434415	0.421123
	ceramide metabolic process	Gene Ontology	GO:0006672	3	6	0.0434415	0.421123
	RNA polymerase II, holoenzyme	Gene Ontology	GO:0016591	3	6	0.0434415	0.421123
	morphogenesis of an epithelial sheet	Gene Ontology	GO:0002011	3	6	0.0434415	0.421123
	selenocysteine incorporation	Gene Ontology	GO:0001514	3	6	0.0434415	0.421123
	N-terminal protein amino acid acetylation	Gene Ontology	GO:0006474	3	6	0.0434415	0.421123
	mRNA 5'-splice site recognition	Gene Ontology	GO:0000395	3	6	0.0434415	0.421123
	pericentriolar material	Gene Ontology	GO:0000242	4	11	0.0435508	0.421123
	protein lipidation	Gene Ontology	GO:0006497	4	11	0.0435508	0.421123
	positive regulation of SMAD protein signal transduction	Gene Ontology	GO:0060391	4	11	0.0435508	0.421123
	histone H3-K9 demethylation	Gene Ontology	GO:0033169	4	11	0.0435508	0.421123
	positive regulation of microtubule polymerization	Gene Ontology	GO:0031116	4	11	0.0435508	0.421123
	U2-type prespliceosome	Gene Ontology	GO:0071004	4	11	0.0435508	0.421123
	protein domain specific binding	Gene Ontology	GO:0019904	17	101	0.0439627	0.423709
	nucleotide binding	Gene Ontology	GO:0000166	7	29	0.0442166	0.423709
	histone deacetylase complex	Gene Ontology	GO:0000118	7	29	0.0442166	0.423709
	protein dimerization activity	Gene Ontology	GO:0046983	16	94	0.0460456	0.433896
	enzyme binding	Gene Ontology	GO:0019899	16	94	0.0460456	0.433896
	nuclear pore	Gene Ontology	GO:0005643	6	23	0.0464331	0.433896
	spindle	Gene Ontology	GO:0005819	6	23	0.0464331	0.433896
	determination of left/right symmetry	Gene Ontology	GO:0007368	6	23	0.0464331	0.433896
	negative regulation of NF-kappaB transcription factor activity	Gene Ontology	GO:0032088	8	36	0.0465035	0.433896
	ubiquitin binding	Gene Ontology	GO:0043130	8	36	0.0465035	0.433896
	single-stranded DNA binding	Gene Ontology	GO:0003697	11	57	0.0468139	0.434066
	SWI/SNF complex	Gene Ontology	GO:0016514	5	17	0.0469297	0.434066
	positive regulation of substrate adhesion-dependent cell spreading	Gene Ontology	GO:1900026	5	17	0.0469297	0.434066
	double-stranded RNA binding	Gene Ontology	GO:0003725	10	50	0.0474203	0.437336
