# Supplementary material for: CircRNAs in Xiang pig ovaries among diestrus and estrus stages
Source: Porcine Health Manag. 2022 Jun 23;8:29. doi: 10.1186/s40813-022-00270-1 (PMC9219244; doi:10.1186/s40813-022-00270-1)
Supplement: Supplementary file 5 — Additional file 5. Table S5. The target miRNAs sponged by DECs. [file 40813_2022_270_MOESM5_ESM.xls]

## Sheet: Table S5
	Table S5. The target miRNAs sponged by DECs
	CircRNA	CircRNA-isomers	MiRanda									RNAhybrid
			MiRNA	CircRNA-miRNA	Score	Energy	Position in circRNA	Position in miRNA	Align length	Percent identity（no mismatch)	Percent identity（include mismatch)	Mfe	P-value	Position
	circ_0019	circ_0019	ssc-miR-155-5p	circ_0019,ssc-miR-155-5p	145	-74.41	2 10	1 13	8	1	1	-15.2 kcal/mol	1	39
	circ_0019	circ_0019	ssc-miR-34c	circ_0019,ssc-miR-34c	140	-78.68	2 17	1 22	15	0.6667	0.8667	-12.3 kcal/mol	1	176
	circ_0083	circ_0083-1	ssc-miR-194b-3p	circ_0083-1,ssc-miR-194b-3p	147	-170.7	2 16	1 17	14	0.7143	0.7857	-18.3 kcal/mol	0.999974	193
	circ_0083	circ_0083-2	ssc-miR-194b-3p	circ_0083-2,ssc-miR-194b-3p	147	-156.07	2 16	1 17	14	0.7143	0.7857	-18.3 kcal/mol	0.999906	341
	circ_0108	circ_0108-3	ssc-miR-195	circ_0108-3,ssc-miR-195	162	-33.15	2 15	1 17	13	0.9231	0.9231	-21.2 kcal/mol	0.089244	1
	circ_0108	circ_0108-3	ssc-miR-342	circ_0108-3,ssc-miR-342	143	-30.77	3 18	1 16	15	0.8667	0.8667	-15.0 kcal/mol	0.999999	2
	circ_0177	circ_0177	ssc-miR-2366	circ_0177,ssc-miR-2366	143	-38.43	2 12	1 12	10	0.8	0.9	-17.8 kcal/mol	0.925698	1
	circ_0185	circ_0185	ssc-miR-151-3p	circ_0185,ssc-miR-151-3p	152	-112.71	2 17	1 22	15	0.8	0.9333	-25.2 kcal/mol	0.192449	1
	circ_0185	circ_0185	ssc-miR-151-5p	circ_0185,ssc-miR-151-5p	140	-107.01	2 9	1 8	7	1	1	-20.2 kcal/mol	0.9386	8
	circ_0377	circ_0377-2	ssc-miR-411	circ_0377-2,ssc-miR-411	142	-141.58	3 15	1 18	12	0.9167	0.9167	-12.1 kcal/mol	1	106
	circ_0377	circ_0377-2	ssc-miR-758	circ_0377-2,ssc-miR-758	141	-141.6	3 19	1 19	17	0.7059	0.8824	-13.1 kcal/mol	0.999997	72
	circ_0378	circ_0378-2	ssc-miR-411	circ_0378-2,ssc-miR-411	142	-82.12	3 15	1 18	12	0.9167	0.9167	-17.3 kcal/mol	1	187
	circ_0378	circ_0378-2	ssc-miR-758	circ_0378-2,ssc-miR-758	141	-84.18	3 19	1 19	17	0.7059	0.8824	-14.7 kcal/mol	1	89
	circ_0392	circ_0392	ssc-miR-32	circ_0392,ssc-miR-32	148	-43.65	2 15	1 13	13	0.8462	0.8462	-15.9 kcal/mol	0.995901	1
	circ_0620	circ_0620-1	ssc-miR-130a	circ_0620-1,ssc-miR-130a	140	-64.86	2 25	1 22	23	0.6087	0.7826	-11.9 kcal/mol	1	84
	circ_0620	circ_0620-1	ssc-miR-381-3p	circ_0620-1,ssc-miR-381-3p	142	-63.64	2 11	1 13	9	0.8889	0.8889	-13.6 kcal/mol	1	1
	circ_0620	circ_0620-1	ssc-miR-9835-3p	circ_0620-1,ssc-miR-9835-3p	141	-64	2 21	1 21	19	0.6316	0.8421	-11.6 kcal/mol	1	117
	circ_0620	circ_0620-3	ssc-miR-130a	circ_0620-3,ssc-miR-130a	140	-133.78	2 25	1 22	23	0.6087	0.7826	-16.4 kcal/mol	1	232
	circ_0620	circ_0620-3	ssc-miR-9835-3p	circ_0620-3,ssc-miR-9835-3p	141	-131.42	2 21	1 21	19	0.6316	0.8421	-16.8 kcal/mol	1	360
	circ_0659	circ_0659-1	ssc-miR-29a-3p	circ_0659-1,ssc-miR-29a-3p	140	-19.85	2 9	1 17	7	1	1	-11.0 kcal/mol	1	14
	circ_0673	circ_0673-1	ssc-miR-9862-3p	circ_0673-1,ssc-miR-9862-3p	140	-39.98	2 9	1 8	7	1	1	-16.8 kcal/mol	0.927106	79
	circ_0850	circ_0850-1	ssc-miR-22-5p	circ_0850-1,ssc-miR-22-5p	141	-82.21	2 16	1 14	14	0.7857	0.9286	-21.6 kcal/mol	0.434434	1
	circ_0885	circ_0885-1	ssc-miR-9835-3p	circ_0885-1,ssc-miR-9835-3p	143	-63.05	3 16	1 15	13	0.8462	0.9231	-19.5 kcal/mol	0.821703	2
	circ_0885	circ_0885-3	ssc-miR-9835-3p	circ_0885-3,ssc-miR-9835-3p	143	-28.26	3 16	1 15	13	0.8462	0.9231	-19.5 kcal/mol	0.375547	2
	circ_0918	circ_0918-2	ssc-miR-136-5p	circ_0918-2,ssc-miR-136-5p	165	-85.99	2 14	1 14	12	1	1	-21.4 kcal/mol	0.556691	1
	circ_0918	circ_0918-2	ssc-miR-7-5p	circ_0918-2,ssc-miR-7-5p	146	-80.02	3 25	1 23	22	0.6818	0.7727	-15.8 kcal/mol	1	12
	circ_0925	circ_0925-3	ssc-miR-493-5p	circ_0925-3,ssc-miR-493-5p	142	-70.26	2 13	1 21	11	0.8182	0.9091	-10.0 kcal/mol	1	214
	circ_1011	circ_1011-1	ssc-miR-9806-5p	circ_1011-1,ssc-miR-9806-5p	140	-51.31	2 9	1 8	7	1	1	-17.7 kcal/mol	0.961523	90
	circ_1081	circ_1081-1	ssc-miR-148b-5p	circ_1081-1,ssc-miR-148b-5p	146	-45.65	3 23	1 23	20	0.65	0.8	-16.9 kcal/mol	0.989281	77
	circ_1081	circ_1081-1	ssc-miR-671-3p	circ_1081-1,ssc-miR-671-3p	140	-48.31	2 9	1 15	7	1	1	-20.4 kcal/mol	0.536466	1
	circ_1081	circ_1081-1	ssc-miR-9847-3p	circ_1081-1,ssc-miR-9847-3p	145	-47.06	2 10	1 10	8	1	1	-14.9 kcal/mol	1	91
	circ_1081	circ_1081-2	ssc-miR-365-5p	circ_1081-2,ssc-miR-365-5p	150	-55.57	2 11	1 16	9	1	1	-20.2 kcal/mol	0.681314	1
	circ_1081	circ_1081-2	ssc-miR-9794-3p	circ_1081-2,ssc-miR-9794-3p	148	-51.89	2 13	1 14	11	0.8182	0.9091	-18.7 kcal/mol	0.895783	1
	circ_1102	circ_1102	ssc-miR-9835-3p	circ_1102,ssc-miR-9835-3p	141	-119.96	2 18	1 21	16	0.6875	1	-27.3 kcal/mol	0.04242	1
	circ_1143	circ_1143-1	ssc-miR-9796-3p	circ_1143-1,ssc-miR-9796-3p	142	-109.92	2 11	1 14	9	0.8889	0.8889	-15.5 kcal/mol	1	1
	circ_1143	circ_1143-2	ssc-miR-9796-3p	circ_1143-2,ssc-miR-9796-3p	142	-42.36	2 11	1 14	9	0.8889	0.8889	-15.5 kcal/mol	0.999989	1
	circ_1268	circ_1268-2	ssc-miR-191	circ_1268-2,ssc-miR-191	166	-95.67	2 20	1 22	20	0.8	0.8	-17.4 kcal/mol	0.999992	16
	circ_1268	circ_1268-3	ssc-miR-191	circ_1268-3,ssc-miR-191	166	-55.42	2 20	1 22	20	0.8	0.8	-17.4 kcal/mol	0.998734	16
	circ_1401	circ_1401-1	ssc-miR-7143-5p	circ_1401-1,ssc-miR-7143-5p	145	-41.52	2 10	1 16	8	1	1	-19.1 kcal/mol	0.755484	1
	circ_1401	circ_1401-2	ssc-miR-29a-3p	circ_1401-2,ssc-miR-29a-3p	149	-84.29	2 14	1 16	12	0.8333	0.8333	-13.1 kcal/mol	1	71
	circ_1401	circ_1401-3	ssc-miR-345-3p	circ_1401-3,ssc-miR-345-3p	156	-114.08	2 21	1 21	19	0.7368	0.8421	-11.2 kcal/mol	1	46
	circ_1401	circ_1401-4	ssc-miR-7143-3p	circ_1401-4,ssc-miR-7143-3p	140	-126.92	2 15	1 13	13	0.8462	0.9231	-21.7 kcal/mol	0.65171	1
	circ_1429	circ_1429-1	ssc-miR-10382	circ_1429-1,ssc-miR-10382	148	-72.12	2 15	1 13	13	0.8462	0.8462	-25.5 kcal/mol	0.113518	1
	circ_1429	circ_1429-1	ssc-miR-1296-5p	circ_1429-1,ssc-miR-1296-5p	146	-72.58	2 11	1 14	9	0.8889	1	-26.3 kcal/mol	0.056802	1
	circ_1429	circ_1429-1	ssc-miR-874	circ_1429-1,ssc-miR-874	147	-73.17	2 12	1 11	10	0.9	0.9	-14.9 kcal/mol	1	5
	circ_1429	circ_1429-2	ssc-miR-216	circ_1429-2,ssc-miR-216	147	-214.58	2 16	1 15	14	0.7143	0.7857	-30.1 kcal/mol	0.035875	41
	circ_1429	circ_1429-2	ssc-miR-9856-3p	circ_1429-2,ssc-miR-9856-3p	140	-215.2	2 24	1 20	22	0.6364	0.7273	-15.0 kcal/mol	1	100
	circ_1468	circ_1468-2	ssc-miR-7142-3p	circ_1468-2,ssc-miR-7142-3p	140	-105.47	2 21	1 22	19	0.5789	0.7895	-17.1 kcal/mol	0.999985	236
	circ_1468	circ_1468-3	ssc-miR-7142-3p	circ_1468-3,ssc-miR-7142-3p	140	-190.58	2 21	1 22	19	0.5789	0.7895	-17.1 kcal/mol	1	485
	circ_1551	circ_1551-1	ssc-miR-9800-3p	circ_1551-1,ssc-miR-9800-3p	162	-93.97	2 15	1 15	13	0.9231	0.9231	-16.0 kcal/mol	0.999967	1
	circ_1551	circ_1551-2	ssc-miR-9800-3p	circ_1551-2,ssc-miR-9800-3p	148	-117.49	2 14	1 15	14	0.7857	0.8571	-12.8 kcal/mol	1	1
	circ_1583	circ_1583-1	ssc-miR-542-5p	circ_1583-1,ssc-miR-542-5p	140	-38.95	2 9	1 14	7	1	1	-15.0 kcal/mol	1	1
	circ_1816	circ_1816-2	ssc-miR-494	circ_1816-2,ssc-miR-494	141	-36.03	2 26	1 22	24	0.5833	0.75	-11.1 kcal/mol	1	73
	circ_1894	circ_1894-1	ssc-miR-137	circ_1894-1,ssc-miR-137	145	-73.52	2 16	1 14	14	0.7857	0.7857	-13.4 kcal/mol	1	1
	circ_1894	circ_1894-2	ssc-miR-137	circ_1894-2,ssc-miR-137	145	-154.07	2 16	1 14	14	0.7857	0.7857	-13.4 kcal/mol	1	1
	circ_1894	circ_1894-3	ssc-miR-137	circ_1894-3,ssc-miR-137	145	-61.11	2 16	1 14	14	0.7857	0.7857	-13.4 kcal/mol	1	1
	circ_1935	circ_1935-1	ssc-let-7i-3p	circ_1935-1,ssc-let-7i-3p	152	-36.77	2 13	1 13	11	0.9091	0.9091	-21.3 kcal/mol	0.240329	1
	circ_1968	circ_1968-1	ssc-let-7a	circ_1968-1,ssc-let-7a	141	-62.49	2 20	1 22	18	0.6667	0.8333	-15.1 kcal/mol	1	93
	circ_1968	circ_1968-1	ssc-let-7d-5p	circ_1968-1,ssc-let-7d-5p	157	-66.36	2 20	1 22	18	0.7222	0.8333	-15.0 kcal/mol	1	93
	circ_1968	circ_1968-1	ssc-let-7f-5p	circ_1968-1,ssc-let-7f-5p	145	-62.54	2 20	1 22	18	0.7222	0.8333	-16.0 kcal/mol	0.999956	93
	circ_1968	circ_1968-2	ssc-let-7a	circ_1968-2,ssc-let-7a	141	-92.09	2 20	1 22	18	0.6667	0.8333	-12.6 kcal/mol	1	20
	circ_1968	circ_1968-2	ssc-let-7d-5p	circ_1968-2,ssc-let-7d-5p	157	-94.21	2 20	1 22	18	0.7222	0.8333	-10.3 kcal/mol	1	21
	circ_1968	circ_1968-2	ssc-let-7f-5p	circ_1968-2,ssc-let-7f-5p	145	-92.36	2 20	1 22	18	0.7222	0.8333	-13.4 kcal/mol	1	20
	circ_1968	circ_1968-3	ssc-let-7a	circ_1968-3,ssc-let-7a	141	-137.59	2 20	1 22	18	0.6667	0.8333	-15.1 kcal/mol	1	93
	circ_1968	circ_1968-3	ssc-let-7d-5p	circ_1968-3,ssc-let-7d-5p	157	-139.71	2 20	1 22	18	0.7222	0.8333	-15.0 kcal/mol	1	93
	circ_1968	circ_1968-3	ssc-let-7f-5p	circ_1968-3,ssc-let-7f-5p	145	-137.86	2 20	1 22	18	0.7222	0.8333	-16.0 kcal/mol	1	93
	circ_1968	circ_1968-4	ssc-let-7a	circ_1968-4,ssc-let-7a	141	-22.31	2 20	1 22	18	0.6667	0.8333	-12.6 kcal/mol	1	20
	circ_1968	circ_1968-4	ssc-let-7d-5p	circ_1968-4,ssc-let-7d-5p	157	-24.64	2 20	1 22	18	0.7222	0.8333	-10.7 kcal/mol	1	49
	circ_1968	circ_1968-4	ssc-let-7f-5p	circ_1968-4,ssc-let-7f-5p	145	-22.48	2 20	1 22	18	0.7222	0.8333	-13.4 kcal/mol	0.999998	20
	circ_2017	circ_2017	ssc-miR-186-5p	circ_2017,ssc-miR-186-5p	150	-91.9	2 15	1 15	13	0.7692	0.8462	-16.3 kcal/mol	1	1
	circ_2017	circ_2017	ssc-miR-376a-5p	circ_2017,ssc-miR-376a-5p	153	-91.91	2 14	1 13	12	0.8333	0.9167	-10.8 kcal/mol	0.999999	57
	circ_2062	circ_2062	ssc-miR-10384	circ_2062,ssc-miR-10384	156	-167.49	2 17	1 18	15	0.8	0.8	-25.5 kcal/mol	0.213893	194
	circ_2062	circ_2062	ssc-miR-494	circ_2062,ssc-miR-494	154	-165.69	2 23	1 22	21	0.7143	0.7619	-11.3 kcal/mol	1	247
	circ_2119	circ_2119	ssc-miR-95	circ_2119,ssc-miR-95	148	-24.55	2 19	1 22	20	0.65	0.8	-10.6 kcal/mol	1	1
	circ_2130	circ_2130-1	ssc-let-7f-3p	circ_2130-1,ssc-let-7f-3p	152	-17.15	2 13	1 20	11	0.9091	0.9091	-11.8 kcal/mol	1	16
	circ_2130	circ_2130-2	ssc-let-7f-3p	circ_2130-2,ssc-let-7f-3p	152	-112.77	2 13	1 20	11	0.9091	0.9091	-12.7 kcal/mol	1	47
	circ_2130	circ_2130-3	ssc-let-7f-3p	circ_2130-3,ssc-let-7f-3p	152	-183.57	2 13	1 20	11	0.9091	0.9091	-16.6 kcal/mol	1	338
	circ_2141	circ_2141-1	ssc-miR-7137-3p	circ_2141-1,ssc-miR-7137-3p	140	-20.83	2 9	1 8	7	1	1	-12.3 kcal/mol	1	48
	circ_2141	circ_2141-2	ssc-miR-133a-5p	circ_2141-2,ssc-miR-133a-5p	140	-95.69	2 9	1 8	7	1	1	-11.3 kcal/mol	1	83
	circ_2141	circ_2141-2	ssc-miR-138	circ_2141-2,ssc-miR-138	140	-95.59	2 9	1 8	7	1	1	-18.3 kcal/mol	0.98572	226
	circ_2141	circ_2141-2	ssc-miR-34a	circ_2141-2,ssc-miR-34a	142	-101.57	2 11	1 20	9	0.8889	0.8889	-12.2 kcal/mol	1	153
	circ_2141	circ_2141-2	ssc-miR-7137-3p	circ_2141-2,ssc-miR-7137-3p	140	-94.14	2 9	1 8	7	1	1	-17.9 kcal/mol	0.99987	96
	circ_2141	circ_2141-3	ssc-miR-133a-5p	circ_2141-3,ssc-miR-133a-5p	140	-192.05	2 9	1 8	7	1	1	-11.3 kcal/mol	1	410
	circ_2141	circ_2141-3	ssc-miR-138	circ_2141-3,ssc-miR-138	140	-191.95	2 9	1 8	7	1	1	-18.3 kcal/mol	0.999975	553
	circ_2141	circ_2141-3	ssc-miR-34a	circ_2141-3,ssc-miR-34a	142	-197.93	2 11	1 20	9	0.8889	0.8889	-12.4 kcal/mol	1	201
	circ_2141	circ_2141-3	ssc-miR-7137-3p	circ_2141-3,ssc-miR-7137-3p	140	-190.27	2 9	1 8	7	1	1	-17.9 kcal/mol	1	423
	circ_2168	circ_2168-3	ssc-miR-9790-3p	circ_2168-3,ssc-miR-9790-3p	151	-22.74	2 12	1 13	10	0.9	1	-17.4 kcal/mol	0.903088	1
	circ_2327	circ_2327	ssc-miR-148b-5p	circ_2327,ssc-miR-148b-5p	145	-99.28	2 10	1 13	8	1	1	-14.2 kcal/mol	1	188
	circ_2367	circ_2367-1	ssc-miR-125a	circ_2367-1,ssc-miR-125a	140	-97.64	2 13	1 15	11	0.8182	1	-23.8 kcal/mol	0.340635	1
	circ_2367	circ_2367-1	ssc-miR-423-3p	circ_2367-1,ssc-miR-423-3p	153	-106.69	2 18	1 20	16	0.75	0.9375	-33.7 kcal/mol	0.004717	1
	circ_2367	circ_2367-2	ssc-miR-125a	circ_2367-2,ssc-miR-125a	140	-56.48	2 13	1 15	11	0.8182	1	-23.8 kcal/mol	0.162903	1
	circ_2367	circ_2367-2	ssc-miR-423-3p	circ_2367-2,ssc-miR-423-3p	153	-69.5	2 18	1 20	16	0.75	0.9375	-33.7 kcal/mol	0.001506	1
	circ_2367	circ_2367-3	ssc-miR-4339	circ_2367-3,ssc-miR-4339	140	-29.67	2 9	1 17	7	1	1	-11.5 kcal/mol	1	53
	circ_2367	circ_2367-3	ssc-miR-7140-3p	circ_2367-3,ssc-miR-7140-3p	140	-24.94	2 9	1 12	7	1	1	-20.6 kcal/mol	0.19141	1
	circ_2456	circ_2456	ssc-miR-21-3p	circ_2456,ssc-miR-21-3p	140	-82.68	2 9	1 11	7	1	1	-12.4 kcal/mol	1	16
	circ_2502	circ_2502	ssc-miR-7143-3p	circ_2502,ssc-miR-7143-3p	152	-86.8	2 13	1 13	11	0.9091	0.9091	-15.3 kcal/mol	1	1
	circ_2688	circ_2688-2	ssc-miR-182	circ_2688-2,ssc-miR-182	140	-59.71	2 9	1 8	7	1	1	-15.9 kcal/mol	1	146
	circ_2688	circ_2688-2	ssc-miR-96-5p	circ_2688-2,ssc-miR-96-5p	140	-59.57	2 9	1 8	7	1	1	-12.3 kcal/mol	1	191
	circ_2688	circ_2688-2	ssc-miR-9857-5p	circ_2688-2,ssc-miR-9857-5p	140	-67.65	2 9	1 21	7	1	1	-21.0 kcal/mol	0.542216	149
	circ_2688	circ_2688-3	ssc-miR-9832-3p	circ_2688-3,ssc-miR-9832-3p	141	-68.3	2 10	1 20	8	0.875	1	-14.7 kcal/mol	1	66
	circ_2720	circ_2720-1	ssc-miR-10391	circ_2720-1,ssc-miR-10391	140	-80.75	2 9	1 8	7	1	1	-12.2 kcal/mol	1	189
	circ_2720	circ_2720-1	ssc-miR-206	circ_2720-1,ssc-miR-206	149	-86.21	2 15	1 16	15	0.8	0.8	-12.6 kcal/mol	1	107
	circ_2720	circ_2720-1	ssc-miR-9820-5p	circ_2720-1,ssc-miR-9820-5p	142	-91.51	2 17	1 15	15	0.7333	0.9333	-25.1 kcal/mol	0.09178	1
	circ_2720	circ_2720-2	ssc-miR-10387	circ_2720-2,ssc-miR-10387	146	-72.42	2 20	1 20	19	0.7368	0.7895	-11.6 kcal/mol	1	22
	circ_2806	circ_2806-1	ssc-miR-194a-3p	circ_2806-1,ssc-miR-194a-3p	143	-43.88	2 12	1 15	10	0.7	1	-21.0 kcal/mol	0.329239	1
	circ_2806	circ_2806-2	ssc-miR-194a-3p	circ_2806-2,ssc-miR-194a-3p	143	-28.58	2 12	1 15	10	0.7	1	-21.0 kcal/mol	0.138381	1
	circ_2806	circ_2806-3	ssc-miR-194a-3p	circ_2806-3,ssc-miR-194a-3p	143	-127.42	2 12	1 15	10	0.7	1	-37.6 kcal/mol	0.000263	234
	circ_2806	circ_2806-4	ssc-miR-196b-5p	circ_2806-4,ssc-miR-196b-5p	145	-143.94	2 18	1 17	16	0.6875	0.875	-23.3 kcal/mol	0.46442	1
	circ_2806	circ_2806-4	ssc-miR-27b-3p	circ_2806-4,ssc-miR-27b-3p	142	-145.4	3 23	1 21	20	0.75	0.8	-17.0 kcal/mol	1	2
	circ_2827	circ_2827-2	ssc-miR-145-5p	circ_2827-2,ssc-miR-145-5p	144	-125.24	2 13	1 14	11	0.9091	1	-24.1 kcal/mol	0.375106	1
	circ_2827	circ_2827-3	ssc-miR-145-5p	circ_2827-3,ssc-miR-145-5p	144	-269.86	2 13	1 14	11	0.9091	1	-24.1 kcal/mol	0.71306	1
	circ_2827	circ_2827-4	ssc-miR-145-5p	circ_2827-4,ssc-miR-145-5p	144	-125.24	2 13	1 14	11	0.9091	1	-24.1 kcal/mol	0.375106	1
	circ_2835	circ_2835-1	ssc-miR-130b-3p	circ_2835-1,ssc-miR-130b-3p	140	-17.89	2 9	1 14	7	1	1	-11.4 kcal/mol	1	1
	circ_2835	circ_2835-1	ssc-miR-136-5p	circ_2835-1,ssc-miR-136-5p	147	-21.76	2 23	1 22	22	0.7273	0.7727	-12.1 kcal/mol	1	35
	circ_2835	circ_2835-2	ssc-miR-130b-3p	circ_2835-2,ssc-miR-130b-3p	140	-57.32	2 9	1 14	7	1	1	-11.4 kcal/mol	1	1
	circ_2835	circ_2835-2	ssc-miR-136-5p	circ_2835-2,ssc-miR-136-5p	147	-66.77	2 23	1 22	22	0.7273	0.7727	-14.8 kcal/mol	1	133
	circ_2835	circ_2835-2	ssc-miR-200b	circ_2835-2,ssc-miR-200b	145	-58.97	2 23	1 22	21	0.6667	0.6667	-13.2 kcal/mol	1	175
	circ_2859	circ_2859-1	ssc-miR-30e-5p	circ_2859-1,ssc-miR-30e-5p	144	-70.64	2 27	1 24	25	0.6	0.72	-11.6 kcal/mol	1	129
	circ_2859	circ_2859-1	ssc-miR-7136-3p	circ_2859-1,ssc-miR-7136-3p	147	-72.13	3 27	1 22	24	0.6667	0.75	-14.7 kcal/mol	1	193
	circ_2859	circ_2859-2	ssc-miR-9801-5p	circ_2859-2,ssc-miR-9801-5p	140	-59.48	2 9	1 9	7	1	1	-11.7 kcal/mol	1	174
	circ_2892	circ_2892-1	ssc-miR-20a-5p	circ_2892-1,ssc-miR-20a-5p	145	-35.89	2 10	1 13	8	1	1	-16.0 kcal/mol	0.998494	1
	circ_2892	circ_2892-1	ssc-miR-454	circ_2892-1,ssc-miR-454	140	-37.33	2 9	1 19	7	1	1	-13.2 kcal/mol	1	109
	circ_2892	circ_2892-2	ssc-miR-20a-5p	circ_2892-2,ssc-miR-20a-5p	142	-100.84	2 11	1 13	9	0.8889	0.8889	-13.3 kcal/mol	1	1
	circ_2892	circ_2892-2	ssc-miR-212	circ_2892-2,ssc-miR-212	146	-106.89	3 25	1 23	22	0.6818	0.7727	-15.5 kcal/mol	1	280
	circ_2892	circ_2892-2	ssc-miR-454	circ_2892-2,ssc-miR-454	159	-106.34	2 20	1 19	18	0.6667	0.8333	-15.3 kcal/mol	1	100
	circ_2892	circ_2892-3	ssc-miR-20a-5p	circ_2892-3,ssc-miR-20a-5p	142	-70.07	2 11	1 13	9	0.8889	0.8889	-13.3 kcal/mol	1	1
	circ_2892	circ_2892-3	ssc-miR-454	circ_2892-3,ssc-miR-454	159	-75.65	2 20	1 19	18	0.6667	0.8333	-15.3 kcal/mol	1	100
	circ_3010	circ_3010-1	ssc-miR-376a-3p	circ_3010-1,ssc-miR-376a-3p	140	-81.09	2 9	1 9	7	1	1	-13.5 kcal/mol	1	19
	circ_3010	circ_3010-2	ssc-miR-376a-3p	circ_3010-2,ssc-miR-376a-3p	140	-118.91	2 9	1 9	7	1	1	-13.5 kcal/mol	1	19
	circ_3011	circ_3011-1	ssc-miR-202-5p	circ_3011-1,ssc-miR-202-5p	148	-141.41	2 13	1 21	11	0.8182	0.9091	-14.1 kcal/mol	1	85
	circ_3011	circ_3011-2	ssc-miR-202-5p	circ_3011-2,ssc-miR-202-5p	148	-132.36	2 13	1 21	11	0.8182	0.9091	-11.0 kcal/mol	1	85
	circ_3011	circ_3011-3	ssc-miR-202-5p	circ_3011-3,ssc-miR-202-5p	148	-53.54	2 13	1 21	11	0.8182	0.9091	-11.0 kcal/mol	1	85
	circ_3012	circ_3012-1	ssc-miR-130b-3p	circ_3012-1,ssc-miR-130b-3p	148	-66.98	2 14	1 16	13	0.8462	0.8462	-14.0 kcal/mol	1	1
	circ_3012	circ_3012-1	ssc-miR-136-5p	circ_3012-1,ssc-miR-136-5p	153	-69.83	2 20	1 23	18	0.7778	0.8889	-16.9 kcal/mol	0.99975	1
	circ_3012	circ_3012-2	ssc-miR-130b-3p	circ_3012-2,ssc-miR-130b-3p	148	-97.37	2 14	1 16	13	0.8462	0.8462	-17.7 kcal/mol	0.999651	189
	circ_3012	circ_3012-2	ssc-miR-136-5p	circ_3012-2,ssc-miR-136-5p	153	-100.19	2 20	1 23	18	0.7778	0.8889	-16.9 kcal/mol	0.999995	1
	circ_3012	circ_3012-3	ssc-miR-130b-3p	circ_3012-3,ssc-miR-130b-3p	148	-203.22	2 14	1 16	13	0.8462	0.8462	-17.7 kcal/mol	0.999999	441
	circ_3012	circ_3012-3	ssc-miR-136-5p	circ_3012-3,ssc-miR-136-5p	153	-204.61	2 20	1 23	18	0.7778	0.8889	-16.9 kcal/mol	1	1
	circ_3012	circ_3012-4	ssc-miR-130b-3p	circ_3012-4,ssc-miR-130b-3p	148	-78.03	2 14	1 16	13	0.8462	0.8462	-17.7 kcal/mol	0.998376	133
	circ_3012	circ_3012-4	ssc-miR-136-5p	circ_3012-4,ssc-miR-136-5p	153	-83.2	2 20	1 23	18	0.7778	0.8889	-16.9 kcal/mol	0.999955	1
	circ_3017	circ_3017-1	ssc-miR-20a-3p	circ_3017-1,ssc-miR-20a-3p	148	-73.87	2 20	1 22	20	0.7	0.75	-12.7 kcal/mol	1	15
	circ_3017	circ_3017-3	ssc-miR-20a-3p	circ_3017-3,ssc-miR-20a-3p	148	-134.34	2 20	1 22	20	0.7	0.75	-20.6 kcal/mol	0.837511	228
	circ_3061	circ_3061-1	ssc-miR-424-3p	circ_3061-1,ssc-miR-424-3p	154	-67.52	2 19	1 18	17	0.7647	0.8824	-23.9 kcal/mol	0.137737	1
	circ_3061	circ_3061-1	ssc-miR-4335	circ_3061-1,ssc-miR-4335	140	-61.07	2 9	1 14	7	1	1	-16.8 kcal/mol	0.999975	1
	circ_3061	circ_3061-2	ssc-miR-424-3p	circ_3061-2,ssc-miR-424-3p	154	-95.68	2 19	1 18	17	0.7647	0.8824	-23.9 kcal/mol	0.215434	1
	circ_3061	circ_3061-2	ssc-miR-4335	circ_3061-2,ssc-miR-4335	140	-90.16	2 9	1 14	7	1	1	-16.8 kcal/mol	1	1
	circ_3061	circ_3061-3	ssc-miR-424-3p	circ_3061-3,ssc-miR-424-3p	154	-28.53	2 19	1 18	17	0.7647	0.8824	-23.9 kcal/mol	0.016053	1
	circ_3061	circ_3061-3	ssc-miR-4335	circ_3061-3,ssc-miR-4335	140	-22.34	2 9	1 14	7	1	1	-16.8 kcal/mol	0.906108	1
	circ_3235	circ_3235-2	ssc-miR-106a	circ_3235-2,ssc-miR-106a	150	-135.18	2 20	1 23	22	0.6818	0.6818	-10.7 kcal/mol	1	334
	circ_3235	circ_3235-2	ssc-miR-17-5p	circ_3235-2,ssc-miR-17-5p	149	-135.18	2 21	1 23	23	0.6957	0.6957	-10.7 kcal/mol	1	334
	circ_3235	circ_3235-2	ssc-miR-20b	circ_3235-2,ssc-miR-20b	143	-137.65	2 22	1 23	22	0.6364	0.6818	-12.8 kcal/mol	1	334
	circ_3338	circ_3338-1	ssc-miR-9820-5p	circ_3338-1,ssc-miR-9820-5p	145	-68.07	2 18	1 18	16	0.875	0.875	-27.2 kcal/mol	0.009709	4
	circ_3338	circ_3338-3	ssc-miR-9820-5p	circ_3338-3,ssc-miR-9820-5p	145	-177.46	2 18	1 18	16	0.875	0.875	-27.2 kcal/mol	0.087093	4
	circ_3381	circ_3381-2	ssc-miR-9812-3p	circ_3381-2,ssc-miR-9812-3p	146	-62.19	2 11	1 11	9	0.8889	1	-10.4 kcal/mol	1	113
	circ_3460	circ_3460-2	ssc-miR-224	circ_3460-2,ssc-miR-224	148	-115.82	2 18	1 23	18	0.7222	0.8889	-16.4 kcal/mol	1	175
	circ_3460	circ_3460-3	ssc-miR-224	circ_3460-3,ssc-miR-224	148	-100.14	2 18	1 23	18	0.7222	0.8889	-16.4 kcal/mol	0.999998	145
	circ_3460	circ_3460-4	ssc-miR-224	circ_3460-4,ssc-miR-224	148	-122.04	2 18	1 23	18	0.7222	0.8889	-10.0 kcal/mol	1	148
	circ_3536	circ_3536-1	ssc-miR-664-5p	circ_3536-1,ssc-miR-664-5p	149	-49.68	2 14	1 17	12	0.75	0.9167	-16.1 kcal/mol	0.99993	1
	circ_3536	circ_3536-1	ssc-miR-670	circ_3536-1,ssc-miR-670	147	-48.98	2 30	1 24	28	0.6429	0.7143	-12.6 kcal/mol	1	199
	circ_3536	circ_3536-1	ssc-miR-7138-5p	circ_3536-1,ssc-miR-7138-5p	140	-77.95	2 9	1 13	7	1	1	-10.7 kcal/mol	1	1
	circ_3536	circ_3536-1	ssc-miR-7138-5p	circ_3536-1,ssc-miR-7138-5p	140	-77.95	2 9	1 13	7	1	1	-16.1 kcal/mol	1	1
	circ_3536	circ_3536-2	ssc-miR-7138-5p	circ_3536-2,ssc-miR-7138-5p	140	-68.36	2 9	1 13	7	1	1	-16.1 kcal/mol	1	1
	circ_3536	circ_3536-2	ssc-miR-7138-5p	circ_3536-2,ssc-miR-7138-5p	140	-151.42	2 9	1 13	7	1	1	-16.1 kcal/mol	1	1
	circ_3627	circ_3627	ssc-miR-29a-3p	circ_3627,ssc-miR-29a-3p	145	-74.67	2 10	1 13	8	1	1	-18.4 kcal/mol	0.972463	1
	circ_3666	circ_3666-3	ssc-miR-101	circ_3666-3,ssc-miR-101	140	-78.42	2 9	1 8	7	1	1	-10.2 kcal/mol	1	137
	circ_3666	circ_3666-3	ssc-miR-199b-3p	circ_3666-3,ssc-miR-199b-3p	140	-75.03	2 9	1 8	7	1	1	-20.3 kcal/mol	0.754457	144
	circ_3666	circ_3666-3	ssc-miR-92b-5p	circ_3666-3,ssc-miR-92b-5p	143	-88.48	2 24	1 23	22	0.6364	0.8182	-30.7 kcal/mol	0.021574	1
	circ_3685	circ_3685-1	ssc-miR-22-3p	circ_3685-1,ssc-miR-22-3p	160	-112.57	2 26	1 21	24	0.7083	0.7083	-13.3 kcal/mol	1	226
	circ_3685	circ_3685-2	ssc-miR-4338	circ_3685-2,ssc-miR-4338	140	-47.89	3 21	1 22	18	0.7222	0.7222	-12.1 kcal/mol	1	59
	circ_3685	circ_3685-2	ssc-miR-452	circ_3685-2,ssc-miR-452	142	-51.49	2 19	1 21	17	0.7647	0.8824	-22.2 kcal/mol	0.167767	1
	circ_3685	circ_3685-3	ssc-miR-22-3p	circ_3685-3,ssc-miR-22-3p	160	-67.85	2 26	1 21	24	0.7083	0.7083	-13.3 kcal/mol	1	114
	circ_3696	circ_3696-2	ssc-miR-365-5p	circ_3696-2,ssc-miR-365-5p	142	-74.66	2 11	1 19	9	0.8889	0.8889	-32.1 kcal/mol	0.002865	157
	circ_3696	circ_3696-3	ssc-miR-365-5p	circ_3696-3,ssc-miR-365-5p	142	-160.8	2 11	1 19	9	0.8889	0.8889	-32.1 kcal/mol	0.017007	157
	circ_3696	circ_3696-3	ssc-miR-423-5p	circ_3696-3,ssc-miR-423-5p	146	-157.93	2 11	1 10	9	0.8889	1	-13.4 kcal/mol	1	256
	circ_3696	circ_3696-4	ssc-miR-365-5p	circ_3696-4,ssc-miR-365-5p	142	-120.33	2 11	1 19	9	0.8889	0.8889	-32.1 kcal/mol	0.008843	157
	circ_3820	circ_3820-1	ssc-miR-29c	circ_3820-1,ssc-miR-29c	142	-152.94	2 25	1 22	23	0.6522	0.6957	-10.9 kcal/mol	1	106
	circ_3821	circ_3821-1	ssc-miR-7140-5p	circ_3821-1,ssc-miR-7140-5p	145	-28.13	2 10	1 10	8	1	1	-11.7 kcal/mol	1	16
	circ_3821	circ_3821-2	ssc-miR-7142-5p	circ_3821-2,ssc-miR-7142-5p	156	-151.57	2 23	1 22	21	0.619	0.8095	-18.1 kcal/mol	0.999998	161
	circ_3935	circ_3935-1	ssc-miR-3613	circ_3935-1,ssc-miR-3613	154	-21.61	2 18	1 20	16	0.8125	0.8125	-12.6 kcal/mol	0.999998	9
	circ_3935	circ_3935-2	ssc-miR-186-3p	circ_3935-2,ssc-miR-186-3p	162	-120.12	2 19	1 21	17	0.8235	0.9412	-21.3 kcal/mol	0.628744	1
	circ_3935	circ_3935-2	ssc-miR-29a-5p	circ_3935-2,ssc-miR-29a-5p	143	-111.61	2 13	1 15	12	0.8333	0.8333	-13.4 kcal/mol	1	299
	circ_4102	circ_4102-1	ssc-miR-325	circ_4102-1,ssc-miR-325	141	-35.78	2 14	1 13	12	0.8333	0.9167	-19.8 kcal/mol	0.462553	1
	circ_4102	circ_4102-1	ssc-miR-331-5p	circ_4102-1,ssc-miR-331-5p	140	-30.73	2 9	1 10	7	1	1	-10.7 kcal/mol	1	61
	circ_4102	circ_4102-2	ssc-miR-325	circ_4102-2,ssc-miR-325	141	-77.96	2 14	1 13	12	0.8333	0.9167	-19.8 kcal/mol	0.83987	1
	circ_4102	circ_4102-2	ssc-miR-331-5p	circ_4102-2,ssc-miR-331-5p	140	-73.27	2 9	1 10	7	1	1	-10.7 kcal/mol	1	61
	circ_4102	circ_4102-3	ssc-miR-325	circ_4102-3,ssc-miR-325	141	-139	2 14	1 13	12	0.8333	0.9167	-19.8 kcal/mol	0.958176	1
	circ_4102	circ_4102-3	ssc-miR-331-5p	circ_4102-3,ssc-miR-331-5p	140	-134.03	2 9	1 10	7	1	1	-13.7 kcal/mol	1	135
	circ_4102	circ_4102-4	ssc-miR-325	circ_4102-4,ssc-miR-325	141	-77.96	2 14	1 13	12	0.8333	0.9167	-19.8 kcal/mol	0.83987	1
	circ_4102	circ_4102-4	ssc-miR-331-5p	circ_4102-4,ssc-miR-331-5p	140	-73.27	2 9	1 10	7	1	1	-10.7 kcal/mol	1	61
	circ_4185	circ_4185-2	ssc-miR-122-3p	circ_4185-2,ssc-miR-122-3p	145	-136.68	2 21	1 21	20	0.65	0.75	-24.7 kcal/mol	0.110524	216
	circ_4185	circ_4185-2	ssc-miR-411	circ_4185-2,ssc-miR-411	147	-138.01	3 21	1 20	19	0.6842	0.8947	-16.2 kcal/mol	0.999994	2
	circ_4185	circ_4185-3	ssc-miR-122-3p	circ_4185-3,ssc-miR-122-3p	145	-113.48	2 21	1 21	20	0.65	0.75	-24.7 kcal/mol	0.071457	129
	circ_4198	circ_4198-1	ssc-miR-504	circ_4198-1,ssc-miR-504	140	-63.6	2 9	1 13	7	1	1	-16.0 kcal/mol	0.999999	1
	circ_4198	circ_4198-1	ssc-miR-6782-3p	circ_4198-1,ssc-miR-6782-3p	140	-67.99	2 9	1 14	7	1	1	-17.9 kcal/mol	0.996047	1
	circ_4198	circ_4198-1	ssc-miR-7137-3p	circ_4198-1,ssc-miR-7137-3p	145	-66.82	2 10	1 10	8	1	1	-17.2 kcal/mol	0.999679	147
	circ_4198	circ_4198-2	ssc-miR-504	circ_4198-2,ssc-miR-504	140	-364.14	2 9	1 13	7	1	1	-17.9 kcal/mol	1	298
	circ_4198	circ_4198-2	ssc-miR-6782-3p	circ_4198-2,ssc-miR-6782-3p	140	-368.53	2 9	1 14	7	1	1	-26.0 kcal/mol	0.584226	292
	circ_4198	circ_4198-2	ssc-miR-7137-3p	circ_4198-2,ssc-miR-7137-3p	145	-367.36	2 10	1 10	8	1	1	-17.2 kcal/mol	1	283
	circ_4198	circ_4198-3	ssc-miR-504	circ_4198-3,ssc-miR-504	140	-107.28	2 9	1 13	7	1	1	-16.0 kcal/mol	1	1
	circ_4198	circ_4198-3	ssc-miR-6782-3p	circ_4198-3,ssc-miR-6782-3p	140	-111.67	2 9	1 14	7	1	1	-17.9 kcal/mol	0.99997	1
	circ_4198	circ_4198-3	ssc-miR-7137-3p	circ_4198-3,ssc-miR-7137-3p	145	-110.5	2 10	1 10	8	1	1	-17.2 kcal/mol	1	273
	circ_4254	circ_4254-2	ssc-miR-9844-3p	circ_4254-2,ssc-miR-9844-3p	148	-71.53	2 21	1 20	19	0.6842	0.7895	-21.1 kcal/mol	0.332263	21
	circ_4254	circ_4254-3	ssc-miR-9829-5p	circ_4254-3,ssc-miR-9829-5p	151	-145.86	3 24	1 21	21	0.7143	0.7619	-10.1 kcal/mol	1	256
	circ_4254	circ_4254-3	ssc-miR-9844-3p	circ_4254-3,ssc-miR-9844-3p	148	-143.85	2 21	1 20	19	0.6842	0.7895	-21.1 kcal/mol	0.623781	21
	circ_4333	circ_4333	ssc-miR-423-5p	circ_4333,ssc-miR-423-5p	142	-137.14	2 19	1 21	17	0.6471	0.8235	-21.8 kcal/mol	0.706163	12
	circ_4362	circ_4362-1	ssc-miR-194b-3p	circ_4362-1,ssc-miR-194b-3p	150	-68.63	2 26	1 22	24	0.75	0.7917	-14.2 kcal/mol	1	170
	circ_4362	circ_4362-2	ssc-let-7i-3p	circ_4362-2,ssc-let-7i-3p	141	-78.02	2 11	1 20	10	0.9	0.9	-10.2 kcal/mol	1	119
	circ_4362	circ_4362-2	ssc-miR-328	circ_4362-2,ssc-miR-328	140	-84.86	2 17	1 18	15	0.8	0.9333	-30.8 kcal/mol	0.007024	3
	circ_4362	circ_4362-3	ssc-miR-194b-3p	circ_4362-3,ssc-miR-194b-3p	150	-144.78	2 26	1 22	24	0.75	0.7917	-15.5 kcal/mol	1	236
	circ_4363	circ_4363-1	ssc-miR-216	circ_4363-1,ssc-miR-216	148	-53.48	2 24	1 22	22	0.5909	0.7273	-10.1 kcal/mol	1	3
	circ_4363	circ_4363-1	ssc-miR-371-5p	circ_4363-1,ssc-miR-371-5p	141	-54.12	2 12	1 13	10	0.9	0.9	-17.2 kcal/mol	0.997585	1
	circ_4363	circ_4363-3	ssc-miR-330	circ_4363-3,ssc-miR-330	150	-110.74	2 11	1 15	9	1	1	-23.5 kcal/mol	0.478683	1
	circ_4413	circ_4413-1	ssc-miR-374b-3p	circ_4413-1,ssc-miR-374b-3p	154	-100.86	2 26	1 22	24	0.7083	0.75	-17.0 kcal/mol	0.9996	207
	circ_4413	circ_4413-1	ssc-miR-7140-5p	circ_4413-1,ssc-miR-7140-5p	140	-104.63	2 9	1 21	7	1	1	-14.8 kcal/mol	1	119
	circ_4413	circ_4413-2	ssc-miR-493-5p	circ_4413-2,ssc-miR-493-5p	147	-60.75	2 22	1 22	20	0.65	0.7	-10.8 kcal/mol	1	30
	circ_4413	circ_4413-4	ssc-miR-374b-3p	circ_4413-4,ssc-miR-374b-3p	154	-129.86	2 26	1 22	24	0.7083	0.75	-17.0 kcal/mol	0.999955	335
	circ_4413	circ_4413-4	ssc-miR-7140-5p	circ_4413-4,ssc-miR-7140-5p	140	-131.17	2 9	1 21	7	1	1	-14.8 kcal/mol	1	247
	circ_4506	circ_4506-2	ssc-miR-128	circ_4506-2,ssc-miR-128	140	-60.38	2 9	1 8	7	1	1	-15.8 kcal/mol	0.99999	93
	circ_4506	circ_4506-2	ssc-miR-27a	circ_4506-2,ssc-miR-27a	145	-61.41	2 10	1 9	8	1	1	-13.0 kcal/mol	1	46
	circ_4506	circ_4506-2	ssc-miR-27b-3p	circ_4506-2,ssc-miR-27b-3p	145	-61.41	2 10	1 9	8	1	1	-13.0 kcal/mol	1	46
	circ_4506	circ_4506-2	ssc-miR-28-5p	circ_4506-2,ssc-miR-28-5p	140	-57.29	2 9	1 15	7	1	1	-18.9 kcal/mol	0.865831	34
	circ_4506	circ_4506-2	ssc-miR-7-3p	circ_4506-2,ssc-miR-7-3p	140	-58.78	2 9	1 15	7	1	1	-14.6 kcal/mol	1	1
	circ_4626	circ_4626-1	ssc-miR-4337	circ_4626-1,ssc-miR-4337	142	-85.29	2 15	1 19	13	0.6923	0.7692	-10.2 kcal/mol	1	62
	circ_4626	circ_4626-1	ssc-miR-7142-5p	circ_4626-1,ssc-miR-7142-5p	150	-81.68	2 24	1 20	22	0.6818	0.7273	-16.4 kcal/mol	1	83
	circ_4626	circ_4626-3	ssc-miR-4337	circ_4626-3,ssc-miR-4337	142	-51.39	2 15	1 19	13	0.6923	0.7692	-10.2 kcal/mol	1	62
	circ_4626	circ_4626-3	ssc-miR-7142-5p	circ_4626-3,ssc-miR-7142-5p	150	-51.92	2 24	1 20	22	0.6818	0.7273	-16.4 kcal/mol	0.999987	83
	circ_4633	circ_4633	ssc-miR-769-3p	circ_4633,ssc-miR-769-3p	151	-75.07	2 12	1 16	10	0.9	1	-24.9 kcal/mol	0.107992	1
	circ_4685	circ_4685-2	ssc-miR-31	circ_4685-2,ssc-miR-31	147	-73.09	2 25	1 21	23	0.6957	0.7826	-18.6 kcal/mol	0.951883	124
	circ_4715	circ_4715-1	ssc-miR-185	circ_4715-1,ssc-miR-185	141	-68.8	2 10	1 11	8	0.875	1	-17.2 kcal/mol	0.999781	17
	circ_4715	circ_4715-1	ssc-miR-9787-3p	circ_4715-1,ssc-miR-9787-3p	140	-67.26	2 9	1 8	7	1	1	-11.4 kcal/mol	1	131
	circ_4715	circ_4715-2	ssc-miR-145-5p	circ_4715-2,ssc-miR-145-5p	147	-86.62	2 17	1 19	18	0.7778	0.8333	-21.8 kcal/mol	0.65854	1
	circ_4722	circ_4722-1	ssc-miR-6529	circ_4722-1,ssc-miR-6529	142	-150.84	3 19	1 18	16	0.75	0.8125	-13.2 kcal/mol	1	170
	circ_4797	circ_4797-1	ssc-miR-532-5p	circ_4797-1,ssc-miR-532-5p	149	-77.32	2 22	1 20	20	0.7	0.7	-17.0 kcal/mol	0.999961	21
	circ_4797	circ_4797-2	ssc-miR-532-5p	circ_4797-2,ssc-miR-532-5p	149	-54.35	2 22	1 20	20	0.7	0.7	-17.0 kcal/mol	0.998869	21
	circ_4797	circ_4797-3	ssc-miR-532-5p	circ_4797-3,ssc-miR-532-5p	149	-94.06	2 22	1 20	20	0.7	0.7	-17.0 kcal/mol	0.999989	21
	circ_4891	circ_4891	ssc-miR-2320-5p	circ_4891,ssc-miR-2320-5p	150	-136.88	3 22	1 21	20	0.8	0.85	-12.0 kcal/mol	1	168
	circ_4891	circ_4891	ssc-miR-9	circ_4891,ssc-miR-9	172	-136.7	2 17	1 21	15	0.8667	1	-28.7 kcal/mol	0.012483	1
	circ_4891	circ_4891	ssc-miR-9-1	circ_4891,ssc-miR-9-1	172	-136.7	2 17	1 21	15	0.8667	1	-28.7 kcal/mol	0.016542	1
	circ_4891	circ_4891	ssc-miR-9-2	circ_4891,ssc-miR-9-2	172	-136.7	2 17	1 21	15	0.8667	1	-28.7 kcal/mol	0.016542	1
	circ_4909	circ_4909-2	ssc-miR-451	circ_4909-2,ssc-miR-451	142	-77.93	2 15	1 15	13	0.7692	0.9231	-16.7 kcal/mol	0.999947	1
	circ_4989	circ_4989-1	ssc-miR-9785-5p	circ_4989-1,ssc-miR-9785-5p	145	-95.54	2 10	1 11	8	1	1	-18.3 kcal/mol	0.999939	39
	circ_4989	circ_4989-2	ssc-miR-9785-5p	circ_4989-2,ssc-miR-9785-5p	145	-31.77	2 10	1 11	8	1	1	-18.3 kcal/mol	0.953344	39
	circ_4989	circ_4989-3	ssc-miR-9785-5p	circ_4989-3,ssc-miR-9785-5p	145	-76.09	2 10	1 11	8	1	1	-18.3 kcal/mol	0.99967	39
	circ_5076	circ_5076-1	ssc-miR-7138-5p	circ_5076-1,ssc-miR-7138-5p	152	-29.19	2 14	1 18	14	0.8571	0.8571	-11.6 kcal/mol	1	48
	circ_5076	circ_5076-2	ssc-miR-7138-5p	circ_5076-2,ssc-miR-7138-5p	152	-87.95	2 14	1 18	14	0.8571	0.8571	-11.6 kcal/mol	1	48
	circ_5208	circ_5208-1	ssc-miR-9799-3p	circ_5208-1,ssc-miR-9799-3p	146	-65.37	2 12	1 13	11	0.9091	0.9091	-15.5 kcal/mol	0.999997	51
	circ_5213	circ_5213-2	ssc-miR-2483	circ_5213-2,ssc-miR-2483	140	-80.96	2 21	1 22	21	0.7143	0.7619	-12.9 kcal/mol	1	223
	circ_5275	circ_5275-1	ssc-miR-9859-3p	circ_5275-1,ssc-miR-9859-3p	147	-42.27	2 12	1 11	10	0.9	0.9	-10.1 kcal/mol	1	129
	circ_5275	circ_5275-3	ssc-miR-9859-3p	circ_5275-3,ssc-miR-9859-3p	147	-76.78	2 12	1 11	10	0.9	0.9	-11.6 kcal/mol	1	218
	circ_5276	circ_5276-1	ssc-miR-9801-5p	circ_5276-1,ssc-miR-9801-5p	140	-31.43	2 9	1 12	7	1	1	-13.1 kcal/mol	1	1
	circ_5308	circ_5308-1	ssc-miR-92a	circ_5308-1,ssc-miR-92a	140	-58.67	3 17	1 16	14	0.8571	1	-27.8 kcal/mol	0.009609	1
	circ_5308	circ_5308-1	ssc-miR-92b-3p	circ_5308-1,ssc-miR-92b-3p	156	-61.23	3 17	1 16	14	0.9286	1	-29.9 kcal/mol	0.004022	1
	circ_5329	circ_5329-2	ssc-miR-133a-3p	circ_5329-2,ssc-miR-133a-3p	151	-55.32	2 16	1 17	14	0.7857	0.7857	-17.8 kcal/mol	0.982234	79
	circ_5329	circ_5329-2	ssc-miR-181c	circ_5329-2,ssc-miR-181c	150	-56.12	2 11	1 12	9	1	1	-19.6 kcal/mol	0.751788	1
	circ_5329	circ_5329-2	ssc-miR-582-5p	circ_5329-2,ssc-miR-582-5p	153	-54.5	2 14	1 16	12	0.75	1	-20.1 kcal/mol	0.545064	1
	circ_5335	circ_5335-1	ssc-miR-30c-1-3p	circ_5335-1,ssc-miR-30c-1-3p	145	-30.33	2 20	1 18	18	0.6667	0.8889	-13.1 kcal/mol	1	25
	circ_5335	circ_5335-3	ssc-miR-769-3p	circ_5335-3,ssc-miR-769-3p	140	-72.38	2 23	1 23	23	0.7391	0.7826	-22.1 kcal/mol	0.472217	21
	circ_5353	circ_5353-1	ssc-miR-142-5p	circ_5353-1,ssc-miR-142-5p	151	-42.7	2 16	1 15	14	0.7857	1	-17.7 kcal/mol	0.863926	1
	circ_5353	circ_5353-2	ssc-miR-142-5p	circ_5353-2,ssc-miR-142-5p	151	-72.48	2 16	1 15	14	0.7857	1	-17.7 kcal/mol	0.964602	1
	circ_5353	circ_5353-3	ssc-miR-142-5p	circ_5353-3,ssc-miR-142-5p	151	-93.44	2 16	1 15	14	0.7857	1	-17.7 kcal/mol	0.992663	1
	circ_5353	circ_5353-4	ssc-miR-142-5p	circ_5353-4,ssc-miR-142-5p	151	-161.18	2 16	1 15	14	0.7857	1	-17.7 kcal/mol	0.999962	1
	circ_5353	circ_5353-5	ssc-miR-142-5p	circ_5353-5,ssc-miR-142-5p	151	-122.6	2 16	1 15	14	0.7857	1	-17.7 kcal/mol	0.99926	1
	circ_5406	circ_5406	ssc-miR-1296-3p	circ_5406,ssc-miR-1296-3p	141	-91.49	2 10	1 14	8	0.875	1	-18.2 kcal/mol	0.996663	245
	circ_5457	circ_5457	ssc-miR-9808-3p	circ_5457,ssc-miR-9808-3p	140	-77.91	2 9	1 16	7	1	1	-13.2 kcal/mol	1	115
	circ_5463	circ_5463-2	ssc-miR-432-5p	circ_5463-2,ssc-miR-432-5p	143	-71.07	2 20	1 20	18	0.6667	0.7778	-17.0 kcal/mol	0.998866	51
	circ_5531	circ_5531-1	ssc-miR-335	circ_5531-1,ssc-miR-335	140	-163.43	2 9	1 14	7	1	1	-12.2 kcal/mol	1	1
	circ_5531	circ_5531-2	ssc-miR-335	circ_5531-2,ssc-miR-335	140	-87.51	2 9	1 14	7	1	1	-12.2 kcal/mol	1	1
	circ_5558	circ_5558	ssc-miR-9834-5p	circ_5558,ssc-miR-9834-5p	148	-97.15	2 19	1 17	17	0.7059	0.7647	-14.6 kcal/mol	1	86
	circ_5558	circ_5558	ssc-miR-9852-3p	circ_5558,ssc-miR-9852-3p	150	-96.88	2 11	1 12	9	1	1	-23.8 kcal/mol	0.18708	1
	circ_5580	circ_5580	ssc-miR-33b-3p	circ_5580,ssc-miR-33b-3p	152	-45.63	2 20	1 17	18	0.7222	0.7778	-18.5 kcal/mol	0.770226	49
	circ_5580	circ_5580	ssc-miR-34a	circ_5580,ssc-miR-34a	140	-37.99	2 9	1 9	7	1	1	-13.9 kcal/mol	1	73
	circ_5580	circ_5580	ssc-miR-34c	circ_5580,ssc-miR-34c	140	-38.57	2 9	1 9	7	1	1	-13.0 kcal/mol	1	44
	circ_5613	circ_5613-1	ssc-miR-2366	circ_5613-1,ssc-miR-2366	147	-67.12	2 16	1 15	14	0.7857	0.9286	-31.0 kcal/mol	0.003747	32
	circ_5613	circ_5613-2	ssc-miR-2366	circ_5613-2,ssc-miR-2366	147	-112.66	2 16	1 15	14	0.7857	0.9286	-31.0 kcal/mol	0.011361	32
	circ_5624	circ_5624-2	ssc-miR-7857-3p	circ_5624-2,ssc-miR-7857-3p	140	-80.8	3 17	1 16	14	0.7857	0.8571	-14.6 kcal/mol	1	21
	circ_5662	circ_5662-1	ssc-miR-7144-5p	circ_5662-1,ssc-miR-7144-5p	144	-41.55	2 13	1 14	11	0.9091	1	-21.7 kcal/mol	0.280183	1
	circ_5713	circ_5713-2	ssc-miR-802	circ_5713-2,ssc-miR-802	147	-52.09	2 12	1 13	10	0.9	0.9	-14.5 kcal/mol	1	1
	circ_5714	circ_5714-1	ssc-miR-802	circ_5714-1,ssc-miR-802	147	-14.59	2 12	1 13	10	0.9	0.9	-14.5 kcal/mol	0.997486	1
	circ_5740	circ_5740-2	ssc-miR-582-5p	circ_5740-2,ssc-miR-582-5p	146	-60.7	2 11	1 14	9	0.8889	1	-14.0 kcal/mol	1	1
	circ_5758	circ_5758-2	ssc-miR-196a	circ_5758-2,ssc-miR-196a	142	-203.48	2 11	1 14	9	0.8889	0.8889	-18.4 kcal/mol	0.99998	371
	circ_5773	circ_5773-1	ssc-miR-138	circ_5773-1,ssc-miR-138	142	-79.53	2 11	1 16	9	0.7778	1	-18.0 kcal/mol	0.98998	198
	circ_5773	circ_5773-2	ssc-miR-128	circ_5773-2,ssc-miR-128	140	-57.72	2 9	1 11	7	1	1	-14.3 kcal/mol	1	129
	circ_5773	circ_5773-2	ssc-miR-17-3p	circ_5773-2,ssc-miR-17-3p	143	-62.38	2 14	1 12	12	0.8333	0.8333	-17.6 kcal/mol	0.995201	1
	circ_5856	circ_5856-1	ssc-miR-142-3p	circ_5856-1,ssc-miR-142-3p	142	-25.48	2 15	1 14	13	0.7692	0.9231	-19.7 kcal/mol	0.341454	1
	circ_5856	circ_5856-2	ssc-miR-142-3p	circ_5856-2,ssc-miR-142-3p	142	-53.64	2 15	1 14	13	0.7692	0.9231	-19.7 kcal/mol	0.74322	1
	circ_5856	circ_5856-3	ssc-miR-142-3p	circ_5856-3,ssc-miR-142-3p	142	-97.41	2 15	1 14	13	0.7692	0.9231	-19.7 kcal/mol	0.876664	1
	circ_5856	circ_5856-3	ssc-miR-7134-5p	circ_5856-3,ssc-miR-7134-5p	140	-99.48	2 9	1 18	7	1	1	-16.0 kcal/mol	1	185
	circ_5856	circ_5856-4	ssc-miR-142-3p	circ_5856-4,ssc-miR-142-3p	142	-72.8	2 15	1 14	13	0.7692	0.9231	-19.7 kcal/mol	0.78162	1
	circ_5856	circ_5856-4	ssc-miR-7134-5p	circ_5856-4,ssc-miR-7134-5p	140	-78.53	2 9	1 18	7	1	1	-17.2 kcal/mol	0.999912	171
	circ_5880	circ_5880-2	ssc-miR-9800-3p	circ_5880-2,ssc-miR-9800-3p	146	-116.1	2 17	1 17	15	0.6667	0.8667	-13.7 kcal/mol	1	201
	circ_5888	circ_5888-1	ssc-miR-9800-3p	circ_5888-1,ssc-miR-9800-3p	146	-84.76	2 17	1 17	15	0.6667	0.8667	-12.5 kcal/mol	1	249
	circ_5888	circ_5888-2	ssc-miR-9800-3p	circ_5888-2,ssc-miR-9800-3p	146	-138.54	2 17	1 17	15	0.6667	0.8667	-13.7 kcal/mol	1	201
	circ_5928	circ_5928-1	ssc-miR-7140-5p	circ_5928-1,ssc-miR-7140-5p	142	-111.57	2 24	1 21	22	0.6364	0.8182	-15.7 kcal/mol	1	169
	circ_5928	circ_5928-2	ssc-miR-7140-5p	circ_5928-2,ssc-miR-7140-5p	142	-78.98	2 24	1 21	22	0.6364	0.8182	-11.5 kcal/mol	1	44
	circ_6028	circ_6028-2	ssc-miR-9854-5p	circ_6028-2,ssc-miR-9854-5p	158	-120.79	3 23	1 21	20	0.8	0.8	-10.2 kcal/mol	1	242
	circ_6028	circ_6028-3	ssc-miR-9854-5p	circ_6028-3,ssc-miR-9854-5p	158	-145.1	3 23	1 21	20	0.8	0.8	-10.9 kcal/mol	1	132
	circ_6028	circ_6028-4	ssc-miR-9854-5p	circ_6028-4,ssc-miR-9854-5p	158	-52.18	3 23	1 21	20	0.8	0.8	-10.9 kcal/mol	1	132
	circ_6078	circ_6078-1	ssc-miR-1306-3p	circ_6078-1,ssc-miR-1306-3p	164	-266.6	2 18	1 19	17	0.8235	0.8824	-19.3 kcal/mol	0.999823	380
	circ_6078	circ_6078-2	ssc-miR-1306-3p	circ_6078-2,ssc-miR-1306-3p	164	-62.53	2 18	1 19	17	0.8235	0.8824	-18.4 kcal/mol	0.954629	106
	circ_6159	circ_6159-1	ssc-miR-146a-5p	circ_6159-1,ssc-miR-146a-5p	145	-104.02	3 18	1 17	15	0.8	0.8667	-12.9 kcal/mol	1	126
	circ_6159	circ_6159-1	ssc-miR-146b	circ_6159-1,ssc-miR-146b	145	-104.02	3 18	1 17	15	0.8	0.8667	-11.4 kcal/mol	1	134
	circ_6159	circ_6159-2	ssc-miR-23a	circ_6159-2,ssc-miR-23a	142	-115.83	3 23	1 21	20	0.7	0.7	-16.4 kcal/mol	0.999936	137
	circ_6175	circ_6175-2	ssc-miR-9808-3p	circ_6175-2,ssc-miR-9808-3p	140	-126.74	2 9	1 21	7	1	1	-15.0 kcal/mol	1	33
	circ_6271	circ_6271-1	ssc-miR-9797-3p	circ_6271-1,ssc-miR-9797-3p	140	-123.17	2 14	1 15	13	0.8462	0.9231	-21.1 kcal/mol	0.7792	1
	circ_6271	circ_6271-3	ssc-miR-9797-3p	circ_6271-3,ssc-miR-9797-3p	140	-37.85	2 14	1 15	13	0.8462	0.9231	-21.1 kcal/mol	0.231045	1
	circ_6271	circ_6271-4	ssc-miR-9797-3p	circ_6271-4,ssc-miR-9797-3p	140	-117.68	2 14	1 15	13	0.8462	0.9231	-21.1 kcal/mol	0.689303	1
	circ_6391	circ_6391-1	ssc-miR-378b-3p	circ_6391-1,ssc-miR-378b-3p	141	-27.05	2 22	1 21	21	0.7619	0.8095	-18.1 kcal/mol	0.792867	3
	circ_6391	circ_6391-2	ssc-miR-1	circ_6391-2,ssc-miR-1	144	-112.59	2 13	1 17	11	0.9091	1	-16.6 kcal/mol	0.999998	1
	circ_6525	circ_6525-4	ssc-miR-370	circ_6525-4,ssc-miR-370	144	-75.02	2 22	1 22	22	0.6364	0.7727	-24.2 kcal/mol	0.235576	1
	circ_6540	circ_6540-1	ssc-miR-9808-3p	circ_6540-1,ssc-miR-9808-3p	142	-17.02	2 11	3 14	9	0.8889	0.8889	-21.3 kcal/mol	0.001578	1
	circ_6540	circ_6540-3	ssc-miR-202-3p	circ_6540-3,ssc-miR-202-3p	140	-124.76	2 9	1 9	7	1	1	-19.3 kcal/mol	0.921347	120
	circ_6598	circ_6598-1	ssc-miR-99a-3p	circ_6598-1,ssc-miR-99a-3p	140	-52.56	2 9	1 12	7	1	1	-15.7 kcal/mol	0.984785	1
	circ_6598	circ_6598-1	ssc-miR-99a-3p	circ_6598-1,ssc-miR-99a-3p	140	-52.56	2 9	1 12	7	1	1	-18.2 kcal/mol	0.966422	1
	circ_6617	circ_6617-1	ssc-miR-26b-3p	circ_6617-1,ssc-miR-26b-3p	142	-73.15	2 11	1 12	9	0.7778	1	-15.7 kcal/mol	0.999997	75
	circ_6617	circ_6617-1	ssc-miR-7857-3p	circ_6617-1,ssc-miR-7857-3p	144	-73.4	2 13	1 12	11	0.7273	0.9091	-12.3 kcal/mol	1	141
	circ_6617	circ_6617-2	ssc-miR-26b-3p	circ_6617-2,ssc-miR-26b-3p	142	-177.51	2 11	1 12	9	0.7778	1	-15.7 kcal/mol	1	75
	circ_6617	circ_6617-2	ssc-miR-7857-3p	circ_6617-2,ssc-miR-7857-3p	144	-177.76	2 13	1 12	11	0.7273	0.9091	-14.2 kcal/mol	1	308
	circ_6617	circ_6617-3	ssc-miR-26b-3p	circ_6617-3,ssc-miR-26b-3p	142	-108.82	2 11	1 12	9	0.7778	1	-15.7 kcal/mol	1	75
	circ_6617	circ_6617-3	ssc-miR-7857-3p	circ_6617-3,ssc-miR-7857-3p	144	-109.07	2 13	1 12	11	0.7273	0.9091	-12.3 kcal/mol	1	141
	circ_6675	circ_6675-2	ssc-miR-1839-5p	circ_6675-2,ssc-miR-1839-5p	143	-30.41	3 16	1 15	13	0.8462	0.9231	-17.1 kcal/mol	0.90095	2
	circ_6779	circ_6779-1	ssc-miR-374b-3p	circ_6779-1,ssc-miR-374b-3p	142	-80.84	2 20	1 22	19	0.6316	0.8421	-11.5 kcal/mol	1	91
	circ_6779	circ_6779-1	ssc-miR-542-5p	circ_6779-1,ssc-miR-542-5p	140	-85.04	2 9	1 15	7	1	1	-13.0 kcal/mol	1	1
	circ_6779	circ_6779-2	ssc-miR-374b-3p	circ_6779-2,ssc-miR-374b-3p	142	-52.03	2 20	1 22	19	0.6316	0.8421	-11.5 kcal/mol	1	91
	circ_6779	circ_6779-2	ssc-miR-542-5p	circ_6779-2,ssc-miR-542-5p	140	-53.55	2 9	1 15	7	1	1	-13.0 kcal/mol	1	1
	circ_6779	circ_6779-3	ssc-miR-374b-3p	circ_6779-3,ssc-miR-374b-3p	142	-36.31	2 20	1 22	19	0.6316	0.8421	-14.8 kcal/mol	0.999988	45
	circ_6779	circ_6779-3	ssc-miR-542-5p	circ_6779-3,ssc-miR-542-5p	140	-37.19	2 9	1 15	7	1	1	-13.0 kcal/mol	1	1
	circ_6779	circ_6779-4	ssc-miR-374b-3p	circ_6779-4,ssc-miR-374b-3p	142	-66.8	2 20	1 22	19	0.6316	0.8421	-11.5 kcal/mol	1	50
	circ_6779	circ_6779-4	ssc-miR-542-5p	circ_6779-4,ssc-miR-542-5p	140	-69.02	2 9	1 15	7	1	1	-13.0 kcal/mol	1	1
	circ_6779	circ_6779-5	ssc-miR-374b-3p	circ_6779-5,ssc-miR-374b-3p	142	-111.01	2 20	1 22	19	0.6316	0.8421	-11.5 kcal/mol	1	91
	circ_6779	circ_6779-5	ssc-miR-542-5p	circ_6779-5,ssc-miR-542-5p	140	-115.21	2 9	1 15	7	1	1	-13.0 kcal/mol	1	1
	circ_6779	circ_6779-6	ssc-miR-374b-3p	circ_6779-6,ssc-miR-374b-3p	142	-52.03	2 20	1 22	19	0.6316	0.8421	-11.5 kcal/mol	1	91
	circ_6779	circ_6779-6	ssc-miR-542-5p	circ_6779-6,ssc-miR-542-5p	140	-53.55	2 9	1 15	7	1	1	-13.0 kcal/mol	1	1
	circ_6779	circ_6779-7	ssc-miR-374b-3p	circ_6779-7,ssc-miR-374b-3p	142	-97.53	2 20	1 22	19	0.6316	0.8421	-11.5 kcal/mol	1	91
	circ_6779	circ_6779-7	ssc-miR-542-5p	circ_6779-7,ssc-miR-542-5p	140	-100.38	2 9	1 15	7	1	1	-13.4 kcal/mol	1	162
	circ_6885	circ_6885	ssc-miR-7144-5p	circ_6885,ssc-miR-7144-5p	142	-91.28	2 23	1 22	21	0.5714	0.7619	-15.8 kcal/mol	1	146
	circ_6912	circ_6912	ssc-miR-505	circ_6912,ssc-miR-505	150	-28.53	2 15	1 16	13	0.7692	0.8462	-17.1 kcal/mol	0.892578	1
	circ_6951	circ_6951	ssc-miR-802	circ_6951,ssc-miR-802	149	-78.64	2 14	1 15	12	0.8333	0.8333	-13.1 kcal/mol	1	1
	circ_6951	circ_6951	ssc-miR-9833-5p	circ_6951,ssc-miR-9833-5p	140	-74.72	2 9	1 9	7	1	1	-12.8 kcal/mol	1	223
	circ_6985	circ_6985-2	ssc-miR-2411	circ_6985-2,ssc-miR-2411	142	-105	2 16	1 17	15	0.8	0.8667	-17.1 kcal/mol	0.99999	185
	circ_6985	circ_6985-3	ssc-miR-2411	circ_6985-3,ssc-miR-2411	142	-133.6	2 16	1 17	15	0.8	0.8667	-17.1 kcal/mol	1	271
	circ_7075	circ_7075-1	ssc-miR-181d-3p	circ_7075-1,ssc-miR-181d-3p	146	-28.27	2 15	1 19	13	0.8462	0.9231	-25.9 kcal/mol	0.008683	1
	circ_7075	circ_7075-2	ssc-miR-30b-3p	circ_7075-2,ssc-miR-30b-3p	142	-130.39	2 15	1 15	13	0.6923	1	-21.6 kcal/mol	0.699774	1
	circ_7075	circ_7075-2	ssc-miR-9838-5p	circ_7075-2,ssc-miR-9838-5p	146	-125.76	2 11	1 12	9	0.8889	1	-16.2 kcal/mol	1	1
	circ_7193	circ_7193-1	ssc-miR-9796-3p	circ_7193-1,ssc-miR-9796-3p	146	-75.55	2 11	1 12	9	0.8889	1	-18.5 kcal/mol	0.972531	1
	circ_7193	circ_7193-2	ssc-miR-371-5p	circ_7193-2,ssc-miR-371-5p	141	-29	2 20	1 22	21	0.6667	0.8095	-14.4 kcal/mol	1	4
	circ_7193	circ_7193-3	ssc-miR-126-5p	circ_7193-3,ssc-miR-126-5p	151	-18.6	2 12	1 13	10	0.9	1	-13.2 kcal/mol	1	1
	circ_7264	circ_7264	ssc-miR-217	circ_7264,ssc-miR-217	140	-135.03	2 9	1 14	7	1	1	-16.0 kcal/mol	1	1
	circ_7300	circ_7300-1	ssc-miR-145-5p	circ_7300-1,ssc-miR-145-5p	140	-81.27	2 9	1 10	7	1	1	-10.8 kcal/mol	1	58
	circ_7300	circ_7300-2	ssc-miR-145-5p	circ_7300-2,ssc-miR-145-5p	140	-56.03	2 9	1 10	7	1	1	-13.0 kcal/mol	1	171
	circ_7398	circ_7398-3	ssc-miR-199b-5p	circ_7398-3,ssc-miR-199b-5p	145	-37.24	2 14	1 15	12	0.8333	1	-19.3 kcal/mol	0.571106	1
	circ_7398	circ_7398-3	ssc-miR-7136-3p	circ_7398-3,ssc-miR-7136-3p	145	-40.4	2 14	1 16	12	0.8333	1	-21.3 kcal/mol	0.228462	1
	circ_7430	circ_7430-2	ssc-miR-19b	circ_7430-2,ssc-miR-19b	143	-68.25	2 16	1 17	14	0.7143	0.7143	-15.3 kcal/mol	1	170
	circ_7430	circ_7430-3	ssc-miR-19b	circ_7430-3,ssc-miR-19b	143	-98.74	2 16	1 17	14	0.7143	0.7143	-15.7 kcal/mol	1	162
	circ_7430	circ_7430-5	ssc-miR-19b	circ_7430-5,ssc-miR-19b	143	-96.55	2 16	1 17	14	0.7143	0.7143	-15.7 kcal/mol	1	162
	circ_7558	circ_7558-2	ssc-miR-132	circ_7558-2,ssc-miR-132	140	-75.02	2 17	1 16	15	0.7333	0.8	-19.2 kcal/mol	0.88829	1
	circ_7558	circ_7558-2	ssc-miR-374b-5p	circ_7558-2,ssc-miR-374b-5p	142	-70.36	2 15	1 14	13	0.6923	0.7692	-15.9 kcal/mol	0.999957	1
	circ_7694	circ_7694-1	ssc-miR-582-3p	circ_7694-1,ssc-miR-582-3p	146	-136.96	2 20	1 22	20	0.65	0.7	-11.1 kcal/mol	1	1
	circ_7694	circ_7694-2	ssc-miR-582-3p	circ_7694-2,ssc-miR-582-3p	146	-77.23	2 20	1 22	20	0.65	0.7	-11.1 kcal/mol	1	1
	circ_7694	circ_7694-3	ssc-miR-582-3p	circ_7694-3,ssc-miR-582-3p	146	-102.23	2 20	1 22	20	0.65	0.7	-11.1 kcal/mol	1	1
	circ_7694	circ_7694-4	ssc-miR-582-3p	circ_7694-4,ssc-miR-582-3p	146	-72.85	2 20	1 22	20	0.65	0.7	-11.1 kcal/mol	1	1
	circ_7694	circ_7694-5	ssc-miR-582-3p	circ_7694-5,ssc-miR-582-3p	146	-111.46	2 20	1 22	20	0.65	0.7	-12.6 kcal/mol	1	174
	circ_7694	circ_7694-6	ssc-miR-582-3p	circ_7694-6,ssc-miR-582-3p	146	-160.71	2 20	1 22	20	0.65	0.7	-12.6 kcal/mol	1	283
	circ_7694	circ_7694-7	ssc-miR-582-3p	circ_7694-7,ssc-miR-582-3p	146	-94.18	2 20	1 22	20	0.65	0.7	-12.6 kcal/mol	1	105
	circ_7724	circ_7724-1	ssc-miR-22-3p	circ_7724-1,ssc-miR-22-3p	140	-49.46	3 23	1 22	20	0.65	0.8	-15.0 kcal/mol	1	9
	circ_7724	circ_7724-1	ssc-miR-9827-5p	circ_7724-1,ssc-miR-9827-5p	147	-47.57	2 12	1 12	10	0.8	1	-10.8 kcal/mol	1	66
	circ_7724	circ_7724-3	ssc-miR-101	circ_7724-3,ssc-miR-101	142	-79.32	3 19	1 20	16	0.75	0.8125	-16.2 kcal/mol	0.999896	118
	circ_7770	circ_7770-1	ssc-miR-29a-5p	circ_7770-1,ssc-miR-29a-5p	143	-76.91	2 12	1 12	10	0.8	0.9	-14.4 kcal/mol	1	83
	circ_7842	circ_7842-1	ssc-miR-1224	circ_7842-1,ssc-miR-1224	140	-84.63	2 9	1 15	7	1	1	-16.5 kcal/mol	1	104
	circ_7904	circ_7904-1	ssc-miR-7142-5p	circ_7904-1,ssc-miR-7142-5p	153	-45.65	2 19	1 19	18	0.7778	0.8889	-31.4 kcal/mol	0.001201	1
	circ_7904	circ_7904-4	ssc-miR-326	circ_7904-4,ssc-miR-326	141	-82.41	2 18	1 19	16	0.625	0.6875	-18.9 kcal/mol	0.96016	114
	circ_7960	circ_7960-1	ssc-miR-582-5p	circ_7960-1,ssc-miR-582-5p	140	-50.43	2 9	1 8	7	1	1	-11.1 kcal/mol	1	55
	circ_7960	circ_7960-1	ssc-miR-9834-5p	circ_7960-1,ssc-miR-9834-5p	140	-50.53	2 9	1 8	7	1	1	-12.2 kcal/mol	1	71
	circ_7977	circ_7977-1	ssc-miR-196a	circ_7977-1,ssc-miR-196a	155	-98.03	2 22	1 22	20	0.85	0.9	-30.6 kcal/mol	0.002302	1
	circ_7977	circ_7977-1	ssc-miR-196b-5p	circ_7977-1,ssc-miR-196b-5p	147	-95.49	2 22	1 22	20	0.8	0.85	-15.4 kcal/mol	1	34
	circ_7977	circ_7977-2	ssc-miR-196a	circ_7977-2,ssc-miR-196a	155	-77.18	2 22	1 22	20	0.85	0.9	-30.6 kcal/mol	0.001201	1
	circ_7977	circ_7977-2	ssc-miR-196b-5p	circ_7977-2,ssc-miR-196b-5p	147	-74.64	2 22	1 22	20	0.8	0.85	-15.4 kcal/mol	0.999998	34
	circ_7977	circ_7977-3	ssc-miR-196a	circ_7977-3,ssc-miR-196a	155	-218.11	2 22	1 22	20	0.85	0.9	-30.6 kcal/mol	0.013235	1
	circ_7977	circ_7977-3	ssc-miR-196b-5p	circ_7977-3,ssc-miR-196b-5p	147	-215.57	2 22	1 22	20	0.8	0.85	-18.0 kcal/mol	0.999986	295
	circ_7977	circ_7977-4	ssc-miR-196a	circ_7977-4,ssc-miR-196a	155	-125.44	2 22	1 22	20	0.85	0.9	-30.6 kcal/mol	0.003957	1
	circ_7977	circ_7977-4	ssc-miR-196b-5p	circ_7977-4,ssc-miR-196b-5p	147	-122.9	2 22	1 22	20	0.8	0.85	-15.4 kcal/mol	1	34
	circ_7986	circ_7986-1	ssc-miR-9786-3p	circ_7986-1,ssc-miR-9786-3p	147	-167.21	2 20	1 20	18	0.6667	0.6667	-18.1 kcal/mol	0.999448	54
	circ_7986	circ_7986-2	ssc-miR-9802-3p	circ_7986-2,ssc-miR-9802-3p	140	-59.2	2 9	1 9	7	1	1	-23.3 kcal/mol	0.092009	31
	circ_7986	circ_7986-3	ssc-miR-9786-3p	circ_7986-3,ssc-miR-9786-3p	147	-51.46	2 20	1 20	18	0.6667	0.6667	-18.1 kcal/mol	0.850994	54
	circ_7990	circ_7990-1	ssc-miR-381-3p	circ_7990-1,ssc-miR-381-3p	150	-127.81	2 11	1 14	9	1	1	-11.2 kcal/mol	1	50
	circ_7990	circ_7990-1	ssc-miR-9831-3p	circ_7990-1,ssc-miR-9831-3p	141	-126.55	2 10	1 19	8	0.875	1	-18.6 kcal/mol	0.969288	41
	circ_8012	circ_8012-1	ssc-miR-224	circ_8012-1,ssc-miR-224	140	-181.93	2 9	1 11	7	1	1	-10.6 kcal/mol	1	178
	circ_8012	circ_8012-3	ssc-miR-224	circ_8012-3,ssc-miR-224	140	-139.77	2 9	1 11	7	1	1	-10.6 kcal/mol	1	178
	circ_8026	circ_8026	ssc-miR-1839-3p	circ_8026,ssc-miR-1839-3p	145	-33.05	2 19	1 20	18	0.7222	0.8333	-19.1 kcal/mol	0.277162	15
	circ_8087	circ_8087-1	ssc-miR-138	circ_8087-1,ssc-miR-138	150	-63.82	2 19	1 19	17	0.7059	0.7059	-11.2 kcal/mol	1	145
	circ_8097	circ_8097-1	ssc-miR-15b	circ_8097-1,ssc-miR-15b	156	-105.43	2 15	1 13	13	0.9231	0.9231	-22.7 kcal/mol	0.318667	1
	circ_8097	circ_8097-1	ssc-miR-199a-3p	circ_8097-1,ssc-miR-199a-3p	154	-106.11	2 19	1 18	17	0.7647	0.8824	-15.2 kcal/mol	1	266
	circ_8097	circ_8097-1	ssc-miR-199b-3p	circ_8097-1,ssc-miR-199b-3p	154	-106.11	2 19	1 19	17	0.7647	0.8824	-14.9 kcal/mol	1	187
	circ_8097	circ_8097-2	ssc-miR-15b	circ_8097-2,ssc-miR-15b	156	-107.41	2 15	1 13	13	0.9231	0.9231	-22.7 kcal/mol	0.296329	1
	circ_8097	circ_8097-2	ssc-miR-199a-3p	circ_8097-2,ssc-miR-199a-3p	154	-105.31	2 19	1 18	17	0.7647	0.8824	-15.2 kcal/mol	1	250
	circ_8097	circ_8097-2	ssc-miR-199b-3p	circ_8097-2,ssc-miR-199b-3p	154	-105.31	2 19	1 19	17	0.7647	0.8824	-10.2 kcal/mol	1	52
	circ_8097	circ_8097-3	ssc-miR-15b	circ_8097-3,ssc-miR-15b	156	-65.61	2 15	1 13	13	0.9231	0.9231	-22.7 kcal/mol	0.164534	1
	circ_8097	circ_8097-3	ssc-miR-199a-3p	circ_8097-3,ssc-miR-199a-3p	154	-67.25	2 19	1 18	17	0.7647	0.8824	-15.2 kcal/mol	1	159
	circ_8097	circ_8097-3	ssc-miR-199b-3p	circ_8097-3,ssc-miR-199b-3p	154	-67.25	2 19	1 19	17	0.7647	0.8824	-10.2 kcal/mol	1	52
	circ_8097	circ_8097-4	ssc-miR-15b	circ_8097-4,ssc-miR-15b	156	-217	2 15	1 13	13	0.9231	0.9231	-22.7 kcal/mol	0.594767	1
	circ_8097	circ_8097-4	ssc-miR-199a-3p	circ_8097-4,ssc-miR-199a-3p	154	-214.9	2 19	1 18	17	0.7647	0.8824	-16.2 kcal/mol	1	222
	circ_8097	circ_8097-4	ssc-miR-199b-3p	circ_8097-4,ssc-miR-199b-3p	154	-214.9	2 19	1 19	17	0.7647	0.8824	-15.1 kcal/mol	1	222
	circ_8448	circ_8448-1	ssc-miR-145-5p	circ_8448-1,ssc-miR-145-5p	142	-156.92	2 19	1 18	17	0.7647	0.8824	-26.1 kcal/mol	0.22989	1
	circ_8448	circ_8448-2	ssc-miR-145-5p	circ_8448-2,ssc-miR-145-5p	142	-143.82	2 19	1 18	17	0.7647	0.8824	-26.1 kcal/mol	0.187893	1
	circ_8448	circ_8448-4	ssc-miR-145-5p	circ_8448-4,ssc-miR-145-5p	142	-83.04	2 19	1 18	17	0.7647	0.8824	-26.1 kcal/mol	0.092057	1
	circ_8505	circ_8505-2	ssc-miR-670	circ_8505-2,ssc-miR-670	142	-104.02	2 19	1 18	17	0.6471	0.8235	-12.1 kcal/mol	1	8
	circ_8518	circ_8518-3	ssc-miR-148a-5p	circ_8518-3,ssc-miR-148a-5p	151	-68.56	2 23	1 21	21	0.7143	0.8095	-10.7 kcal/mol	1	119
	circ_8605	circ_8605-3	ssc-miR-181a	circ_8605-3,ssc-miR-181a	140	-36.84	2 9	1 9	7	1	1	-11.6 kcal/mol	1	36
	circ_8605	circ_8605-3	ssc-miR-181b	circ_8605-3,ssc-miR-181b	140	-37.45	2 9	1 9	7	1	1	-23.1 kcal/mol	0.1277	76
	circ_8605	circ_8605-3	ssc-miR-181d-5p	circ_8605-3,ssc-miR-181d-5p	140	-37.45	2 9	1 9	7	1	1	-20.5 kcal/mol	0.430566	76
	circ_8618	circ_8618-1	ssc-miR-149	circ_8618-1,ssc-miR-149	145	-44.19	2 20	1 20	18	0.6111	0.7778	-19.6 kcal/mol	0.763072	20
	circ_8637	circ_8637-1	ssc-miR-137	circ_8637-1,ssc-miR-137	142	-82.65	2 19	1 18	17	0.5882	0.8824	-11.6 kcal/mol	1	175
	circ_8637	circ_8637-3	ssc-miR-137	circ_8637-3,ssc-miR-137	142	-121.57	2 19	1 18	17	0.5882	0.8824	-11.6 kcal/mol	1	297
	circ_8792	circ_8792	ssc-miR-28-3p	circ_8792,ssc-miR-28-3p	140	-70.98	2 9	1 10	7	1	1	-12.5 kcal/mol	1	176
	circ_8830	circ_8830-1	ssc-miR-136-3p	circ_8830-1,ssc-miR-136-3p	147	-48.72	3 22	1 21	19	0.7895	0.7895	-11.7 kcal/mol	1	102
	circ_8830	circ_8830-2	ssc-miR-148a-5p	circ_8830-2,ssc-miR-148a-5p	144	-104.5	2 15	1 13	13	0.7692	0.8462	-15.7 kcal/mol	1	1
	circ_8830	circ_8830-2	ssc-miR-7135-3p	circ_8830-2,ssc-miR-7135-3p	149	-112.45	3 22	1 21	19	0.7368	0.7895	-16.5 kcal/mol	1	145
	circ_8830	circ_8830-3	ssc-miR-2483	circ_8830-3,ssc-miR-2483	145	-88.72	2 21	1 21	19	0.6842	0.8421	-18.1 kcal/mol	0.980375	164
	circ_8830	circ_8830-3	ssc-miR-7143-3p	circ_8830-3,ssc-miR-7143-3p	159	-88.84	2 19	1 20	18	0.8333	0.8333	-13.7 kcal/mol	1	196
	circ_8837	circ_8837-1	ssc-miR-30a-3p	circ_8837-1,ssc-miR-30a-3p	141	-76.21	3 27	1 22	24	0.6667	0.75	-11.2 kcal/mol	1	198
	circ_8837	circ_8837-1	ssc-miR-452	circ_8837-1,ssc-miR-452	147	-71.31	2 12	1 14	10	0.9	0.9	-16.2 kcal/mol	1	1
	circ_8837	circ_8837-2	ssc-miR-452	circ_8837-2,ssc-miR-452	147	-22.74	2 12	1 14	10	0.9	0.9	-16.2 kcal/mol	0.993367	1
	circ_8906	circ_8906-1	ssc-miR-30a-3p	circ_8906-1,ssc-miR-30a-3p	141	-129.13	4 26	1 22	22	0.6818	0.8182	-20.8 kcal/mol	0.810308	3
	circ_8906	circ_8906-2	ssc-miR-30a-3p	circ_8906-2,ssc-miR-30a-3p	141	-57.42	4 26	1 22	22	0.6818	0.8182	-20.8 kcal/mol	0.295635	3
	circ_8906	circ_8906-3	ssc-miR-30a-3p	circ_8906-3,ssc-miR-30a-3p	141	-163.92	4 26	1 22	22	0.6818	0.8182	-20.8 kcal/mol	0.887805	3
	circ_8923	circ_8923-1	ssc-miR-9804-5p	circ_8923-1,ssc-miR-9804-5p	141	-41.49	2 14	1 15	12	0.8333	0.9167	-23.2 kcal/mol	0.065211	1
	circ_8923	circ_8923-1	ssc-miR-9822-3p	circ_8923-1,ssc-miR-9822-3p	140	-47.65	2 13	1 19	11	0.8182	1	-22.4 kcal/mol	0.163881	1
	circ_8923	circ_8923-1	ssc-miR-9846-3p	circ_8923-1,ssc-miR-9846-3p	145	-42.47	2 14	1 16	12	0.8333	1	-24.8 kcal/mol	0.020359	1
	circ_8923	circ_8923-2	ssc-miR-9804-5p	circ_8923-2,ssc-miR-9804-5p	141	-105.15	2 14	1 15	12	0.8333	0.9167	-23.2 kcal/mol	0.382428	1
	circ_8923	circ_8923-2	ssc-miR-9822-3p	circ_8923-2,ssc-miR-9822-3p	140	-108.89	2 13	1 19	11	0.8182	1	-22.4 kcal/mol	0.659149	1
	circ_8923	circ_8923-2	ssc-miR-9846-3p	circ_8923-2,ssc-miR-9846-3p	145	-106.13	2 14	1 16	12	0.8333	1	-24.8 kcal/mol	0.160513	1
	circ_8925	circ_8925-1	ssc-miR-9851-3p	circ_8925-1,ssc-miR-9851-3p	142	-89.06	2 11	1 13	9	0.8889	0.8889	-18.0 kcal/mol	0.999742	1
	circ_8925	circ_8925-2	ssc-miR-383	circ_8925-2,ssc-miR-383	140	-105.17	2 9	1 10	7	1	1	-10.3 kcal/mol	1	198
