# Supplementary material for: CircRNAs in Xiang pig ovaries among diestrus and estrus stages
Source: Porcine Health Manag. 2022 Jun 23;8:29. doi: 10.1186/s40813-022-00270-1 (PMC9219244; doi:10.1186/s40813-022-00270-1)
Supplement: Supplementary file 6 — Additional file 6. Table S6. Target genes of miRNAs sponged by DECs. [file 40813_2022_270_MOESM6_ESM.xls]

## Sheet: Table S6
	Table S6. Target genes of miRNAs sponged by DECs
	Ensemble gene ID	Ensemble transcript ID	Gene symbol	Chr	Start	End	MiRNA
	ENSSSCG00000010431	ENSSSCT00000011416	A1CF	14	98982607	98987281	ssc-miR-202-3p
	ENSSSCG00000010431	ENSSSCT00000011416	A1CF	14	98982607	98987281	ssc-miR-4335
	ENSSSCG00000010431	ENSSSCT00000062282	A1CF	14	98982607	98987281	ssc-miR-202-3p
	ENSSSCG00000010431	ENSSSCT00000062282	A1CF	14	98982607	98987281	ssc-miR-4335
	ENSSSCG00000000660	ENSSSCT00000000716	A2M	5	62483302	62485537	ssc-miR-33b-3p
	ENSSSCG00000026962	ENSSSCT00000061122	A4GALT	5	6104504	6105924	ssc-miR-423-3p
	ENSSSCG00000022473	ENSSSCT00000025162	A4GNT	13	78923681	78925707	ssc-miR-145-5p
	ENSSSCG00000022473	ENSSSCT00000025162	A4GNT	13	78923681	78925707	ssc-miR-769-3p
	ENSSSCG00000022473	ENSSSCT00000045397	A4GNT	13	78923681	78925707	ssc-miR-145-5p
	ENSSSCG00000022473	ENSSSCT00000045397	A4GNT	13	78923681	78925707	ssc-miR-769-3p
	ENSSSCG00000000268	ENSSSCT00000000287	AAAS	5	18521628	18526323	ssc-miR-2366
	ENSSSCG00000000268	ENSSSCT00000000287	AAAS	5	18521628	18526323	ssc-miR-365-5p
	ENSSSCG00000000268	ENSSSCT00000000287	AAAS	5	18521628	18526323	ssc-miR-383
	ENSSSCG00000000268	ENSSSCT00000000287	AAAS	5	18521628	18526323	ssc-miR-6782-3p
	ENSSSCG00000009755	ENSSSCT00000010695	AACS	14	28109847	28110950	ssc-miR-9829-5p
	ENSSSCG00000004951	ENSSSCT00000005463	AAGAB	1	165130104	165131797	ssc-miR-33b-3p
	ENSSSCG00000004951	ENSSSCT00000039105	AAGAB	1	165130314;165127994	165131763;165128137	ssc-miR-33b-3p
	ENSSSCG00000004951	ENSSSCT00000062113	AAGAB	1	165132500;165129768	165132986;165131841	ssc-miR-33b-3p
	ENSSSCG00000016189	ENSSSCT00000063058	AAMP	15	120336443	120340175	ssc-miR-671-3p
	ENSSSCG00000016189	ENSSSCT00000063058	AAMP	15	120336443	120340175	ssc-miR-7143-5p
	ENSSSCG00000016189	ENSSSCT00000063058	AAMP	15	120336443	120340175	ssc-miR-769-3p
	ENSSSCG00000016189	ENSSSCT00000063058	AAMP	15	120336443	120340175	ssc-miR-9785-5p
	ENSSSCG00000016189	ENSSSCT00000063058	AAMP	15	120336443	120340175	ssc-miR-9847-3p
	ENSSSCG00000007315	ENSSSCT00000008004	AAR2	17	39520045	39522518	ssc-miR-1296-5p
	ENSSSCG00000007315	ENSSSCT00000008004	AAR2	17	39520045	39522518	ssc-miR-149
	ENSSSCG00000007315	ENSSSCT00000008004	AAR2	17	39520045	39522518	ssc-miR-9820-5p
	ENSSSCG00000001706	ENSSSCT00000001906	AARS2	7	39301061	39301595	ssc-miR-132
	ENSSSCG00000001706	ENSSSCT00000041366	AARS2	7	39299460	39301240	ssc-miR-10382
	ENSSSCG00000001706	ENSSSCT00000041366	AARS2	7	39299460	39301240	ssc-miR-22-3p
	ENSSSCG00000001706	ENSSSCT00000041366	AARS2	7	39299460	39301240	ssc-miR-7-3p
	ENSSSCG00000001706	ENSSSCT00000041366	AARS2	7	39299460	39301240	ssc-miR-9822-3p
	ENSSSCG00000001706	ENSSSCT00000063672	AARS2	7	39299460	39301240	ssc-miR-10382
	ENSSSCG00000001706	ENSSSCT00000063672	AARS2	7	39299460	39301240	ssc-miR-22-3p
	ENSSSCG00000001706	ENSSSCT00000063672	AARS2	7	39299460	39301240	ssc-miR-7-3p
	ENSSSCG00000001706	ENSSSCT00000063672	AARS2	7	39299460	39301240	ssc-miR-9822-3p
	ENSSSCG00000027403	ENSSSCT00000053182	AASDH	8	55606144	55609041	ssc-miR-138
	ENSSSCG00000027403	ENSSSCT00000053182	AASDH	8	55606144	55609041	ssc-miR-2320-5p
	ENSSSCG00000027403	ENSSSCT00000053182	AASDH	8	55606144	55609041	ssc-miR-9787-3p
	ENSSSCG00000027403	ENSSSCT00000064956	AASDH	8	55606144	55609041	ssc-miR-138
	ENSSSCG00000027403	ENSSSCT00000064956	AASDH	8	55606144	55609041	ssc-miR-2320-5p
	ENSSSCG00000027403	ENSSSCT00000064956	AASDH	8	55606144	55609041	ssc-miR-9787-3p
	ENSSSCG00000014998	ENSSSCT00000016362	AASDHPPT	9	35946299	35951266	ssc-miR-181d-3p
	ENSSSCG00000014998	ENSSSCT00000016362	AASDHPPT	9	35946299	35951266	ssc-miR-196b-5p
	ENSSSCG00000014998	ENSSSCT00000060544	AASDHPPT	9	35946299	35951266	ssc-miR-181d-3p
	ENSSSCG00000014998	ENSSSCT00000060544	AASDHPPT	9	35946299	35951266	ssc-miR-196b-5p
	ENSSSCG00000007909	ENSSSCT00000039445	ABAT	3	33908963	33913124	ssc-miR-29a-5p
	ENSSSCG00000007909	ENSSSCT00000039445	ABAT	3	33908963	33913124	ssc-miR-4339
	ENSSSCG00000007909	ENSSSCT00000039445	ABAT	3	33908963	33913124	ssc-miR-92b-5p
	ENSSSCG00000007909	ENSSSCT00000040197	ABAT	3	33908970	33913124	ssc-miR-29a-5p
	ENSSSCG00000007909	ENSSSCT00000040197	ABAT	3	33908970	33913124	ssc-miR-4339
	ENSSSCG00000007909	ENSSSCT00000040197	ABAT	3	33908970	33913124	ssc-miR-92b-5p
	ENSSSCG00000007909	ENSSSCT00000048101	ABAT	3	33910142	33913124	ssc-miR-29a-5p
	ENSSSCG00000007909	ENSSSCT00000048101	ABAT	3	33910142	33913124	ssc-miR-4339
	ENSSSCG00000007909	ENSSSCT00000048101	ABAT	3	33910142	33913124	ssc-miR-92b-5p
	ENSSSCG00000007909	ENSSSCT00000064948	ABAT	3	33908967	33913124	ssc-miR-29a-5p
	ENSSSCG00000007909	ENSSSCT00000064948	ABAT	3	33908967	33913124	ssc-miR-4339
	ENSSSCG00000007909	ENSSSCT00000064948	ABAT	3	33908967	33913124	ssc-miR-92b-5p
	ENSSSCG00000008051	ENSSSCT00000008823	ABCA3	3	39731760	39732873	ssc-miR-365-5p
	ENSSSCG00000008051	ENSSSCT00000008823	ABCA3	3	39731760	39732873	ssc-miR-9857-5p
	ENSSSCG00000008051	ENSSSCT00000030051	ABCA3	3	39731760	39732464	ssc-miR-365-5p
	ENSSSCG00000008051	ENSSSCT00000038707	ABCA3	3	39731760	39735306	ssc-miR-125a
	ENSSSCG00000008051	ENSSSCT00000038707	ABCA3	3	39731760	39735306	ssc-miR-365-5p
	ENSSSCG00000008051	ENSSSCT00000038707	ABCA3	3	39731760	39735306	ssc-miR-7137-3p
	ENSSSCG00000008051	ENSSSCT00000038707	ABCA3	3	39731760	39735306	ssc-miR-9857-5p
	ENSSSCG00000008051	ENSSSCT00000039451	ABCA3	3	39731760	39735306	ssc-miR-125a
	ENSSSCG00000008051	ENSSSCT00000039451	ABCA3	3	39731760	39735306	ssc-miR-365-5p
	ENSSSCG00000008051	ENSSSCT00000039451	ABCA3	3	39731760	39735306	ssc-miR-7137-3p
	ENSSSCG00000008051	ENSSSCT00000039451	ABCA3	3	39731760	39735306	ssc-miR-9857-5p
	ENSSSCG00000008051	ENSSSCT00000052208	ABCA3	3	39731214	39735306	ssc-miR-125a
	ENSSSCG00000008051	ENSSSCT00000052208	ABCA3	3	39731214	39735306	ssc-miR-365-5p
	ENSSSCG00000008051	ENSSSCT00000052208	ABCA3	3	39731214	39735306	ssc-miR-7137-3p
	ENSSSCG00000008051	ENSSSCT00000052208	ABCA3	3	39731214	39735306	ssc-miR-9857-5p
	ENSSSCG00000017256	ENSSSCT00000018785	ABCA6	12	11284782	11286018	ssc-miR-532-5p
	ENSSSCG00000017256	ENSSSCT00000031470	ABCA6	12	11281386;11279537;11280834;11277172;11284680;11282818;11284497;11279690	11281526;11279612;11280953;11278510;11284920;11282897;11284552;11279784	ssc-miR-181b
	ENSSSCG00000017256	ENSSSCT00000031470	ABCA6	12	11281386;11279537;11280834;11277172;11284680;11282818;11284497;11279690	11281526;11279612;11280953;11278510;11284920;11282897;11284552;11279784	ssc-miR-328
	ENSSSCG00000017256	ENSSSCT00000050282	ABCA6	12	11279537;11284680;11279690;11277172;11284497;11282818;11280834;11281386	11279612;11284914;11279784;11278510;11284552;11282897;11280953;11281526	ssc-miR-181b
	ENSSSCG00000017256	ENSSSCT00000050282	ABCA6	12	11279537;11284680;11279690;11277172;11284497;11282818;11280834;11281386	11279612;11284914;11279784;11278510;11284552;11282897;11280953;11281526	ssc-miR-328
	ENSSSCG00000026473	ENSSSCT00000028944	ABCA8	12	11447021	11447286	ssc-miR-505
	ENSSSCG00000026473	ENSSSCT00000030371	ABCA8	12	11443254;11445043;11446922;11443536;11446735;11442479	11443373;11445122;11447292;11443676;11446790;11442557	ssc-miR-505
	ENSSSCG00000026473	ENSSSCT00000031089	ABCA8	12	11447021	11447286	ssc-miR-505
	ENSSSCG00000026473	ENSSSCT00000032075	ABCA8	12	11447021	11447286	ssc-miR-505
	ENSSSCG00000026473	ENSSSCT00000054209	ABCA8	12	11447021	11447288	ssc-miR-505
	ENSSSCG00000015926	ENSSSCT00000017342	ABCB11	15	75402873	75403980	ssc-miR-383
	ENSSSCG00000015926	ENSSSCT00000017343	ABCB11	15	75402873	75403980	ssc-miR-383
	ENSSSCG00000015926	ENSSSCT00000049245	ABCB11	15	75402394	75403980	ssc-miR-383
	ENSSSCG00000015926	ENSSSCT00000051964	ABCB11	15	75402352;75286594	75403980;75286613	ssc-miR-383
	ENSSSCG00000015926	ENSSSCT00000053855	ABCB11	15	75402396	75403980	ssc-miR-383
	ENSSSCG00000015926	ENSSSCT00000057475	ABCB11	15	75402393	75403980	ssc-miR-383
	ENSSSCG00000015926	ENSSSCT00000060051	ABCB11	15	75402396	75403980	ssc-miR-383
	ENSSSCG00000015926	ENSSSCT00000061921	ABCB11	15	75402875	75403980	ssc-miR-383
	ENSSSCG00000015926	ENSSSCT00000064653	ABCB11	15	75402584;75403237	75403106;75403980	ssc-miR-383
	ENSSSCG00000015926	ENSSSCT00000065751	ABCB11	15	75402577	75403980	ssc-miR-383
	ENSSSCG00000016210	ENSSSCT00000060401	ABCB6	15	121241632	121246345	ssc-miR-30c-1-3p
	ENSSSCG00000016210	ENSSSCT00000060401	ABCB6	15	121241632	121246345	ssc-miR-371-5p
	ENSSSCG00000016210	ENSSSCT00000060401	ABCB6	15	121241632	121246345	ssc-miR-383
	ENSSSCG00000016210	ENSSSCT00000060401	ABCB6	15	121241632	121246345	ssc-miR-9846-3p
	ENSSSCG00000027986	ENSSSCT00000024743	ABCB8	18	6178553	6180490	ssc-miR-149
	ENSSSCG00000027986	ENSSSCT00000024743	ABCB8	18	6178553	6180490	ssc-miR-423-5p
	ENSSSCG00000027986	ENSSSCT00000024743	ABCB8	18	6178553	6180490	ssc-miR-7143-3p
	ENSSSCG00000009784	ENSSSCT00000010726	ABCB9	14	29934617	29935560	ssc-miR-9847-3p
	ENSSSCG00000001680	ENSSSCT00000038932	ABCC10	7	38452218;38449773	38452691;38451927	ssc-miR-133a-3p
	ENSSSCG00000001680	ENSSSCT00000038932	ABCC10	7	38452218;38449773	38452691;38451927	ssc-miR-151-5p
	ENSSSCG00000001680	ENSSSCT00000038932	ABCC10	7	38452218;38449773	38452691;38451927	ssc-miR-28-5p
	ENSSSCG00000001680	ENSSSCT00000038932	ABCC10	7	38452218;38449773	38452691;38451927	ssc-miR-328
	ENSSSCG00000001680	ENSSSCT00000038932	ABCC10	7	38452218;38449773	38452691;38451927	ssc-miR-383
	ENSSSCG00000001680	ENSSSCT00000038932	ABCC10	7	38452218;38449773	38452691;38451927	ssc-miR-670
	ENSSSCG00000001680	ENSSSCT00000038932	ABCC10	7	38452218;38449773	38452691;38451927	ssc-miR-769-3p
	ENSSSCG00000001680	ENSSSCT00000038932	ABCC10	7	38452218;38449773	38452691;38451927	ssc-miR-9820-5p
	ENSSSCG00000001680	ENSSSCT00000042205	ABCC10	7	38451815;38451473;38450306;38452218	38451927;38451570;38451373;38452651	ssc-miR-151-5p
	ENSSSCG00000001680	ENSSSCT00000042205	ABCC10	7	38451815;38451473;38450306;38452218	38451927;38451570;38451373;38452651	ssc-miR-28-5p
	ENSSSCG00000001680	ENSSSCT00000042205	ABCC10	7	38451815;38451473;38450306;38452218	38451927;38451570;38451373;38452651	ssc-miR-328
	ENSSSCG00000001680	ENSSSCT00000042205	ABCC10	7	38451815;38451473;38450306;38452218	38451927;38451570;38451373;38452651	ssc-miR-769-3p
	ENSSSCG00000001680	ENSSSCT00000047503	ABCC10	7	38451815;38451473;38449773;38452218	38451927;38451570;38451373;38452685	ssc-miR-133a-3p
	ENSSSCG00000001680	ENSSSCT00000047503	ABCC10	7	38451815;38451473;38449773;38452218	38451927;38451570;38451373;38452685	ssc-miR-151-5p
	ENSSSCG00000001680	ENSSSCT00000047503	ABCC10	7	38451815;38451473;38449773;38452218	38451927;38451570;38451373;38452685	ssc-miR-28-5p
	ENSSSCG00000001680	ENSSSCT00000047503	ABCC10	7	38451815;38451473;38449773;38452218	38451927;38451570;38451373;38452685	ssc-miR-328
	ENSSSCG00000001680	ENSSSCT00000047503	ABCC10	7	38451815;38451473;38449773;38452218	38451927;38451570;38451373;38452685	ssc-miR-769-3p
	ENSSSCG00000001680	ENSSSCT00000065759	ABCC10	7	38449773;38452218;38451473	38451373;38452651;38451927	ssc-miR-133a-3p
	ENSSSCG00000001680	ENSSSCT00000065759	ABCC10	7	38449773;38452218;38451473	38451373;38452651;38451927	ssc-miR-151-5p
	ENSSSCG00000001680	ENSSSCT00000065759	ABCC10	7	38449773;38452218;38451473	38451373;38452651;38451927	ssc-miR-28-5p
	ENSSSCG00000001680	ENSSSCT00000065759	ABCC10	7	38449773;38452218;38451473	38451373;38452651;38451927	ssc-miR-328
	ENSSSCG00000001680	ENSSSCT00000065759	ABCC10	7	38449773;38452218;38451473	38451373;38452651;38451927	ssc-miR-670
	ENSSSCG00000001680	ENSSSCT00000065759	ABCC10	7	38449773;38452218;38451473	38451373;38452651;38451927	ssc-miR-769-3p
	ENSSSCG00000001680	ENSSSCT00000065759	ABCC10	7	38449773;38452218;38451473	38451373;38452651;38451927	ssc-miR-9820-5p
	ENSSSCG00000011782	ENSSSCT00000038570	ABCC5	13	121924818;121908636;121920942;121899078;121902766;121920163;121911654;121905395;121898147;121908445;121925142;121906398;121916194	121924991;121908760;121921090;121899262;121902868;121920270;121911725;121905538;121898238;121908517;121930158;121906601;121916550	ssc-miR-2411
	ENSSSCG00000011782	ENSSSCT00000038570	ABCC5	13	121924818;121908636;121920942;121899078;121902766;121920163;121911654;121905395;121898147;121908445;121925142;121906398;121916194	121924991;121908760;121921090;121899262;121902868;121920270;121911725;121905538;121898238;121908517;121930158;121906601;121916550	ssc-miR-27b-3p
	ENSSSCG00000011782	ENSSSCT00000038570	ABCC5	13	121924818;121908636;121920942;121899078;121902766;121920163;121911654;121905395;121898147;121908445;121925142;121906398;121916194	121924991;121908760;121921090;121899262;121902868;121920270;121911725;121905538;121898238;121908517;121930158;121906601;121916550	ssc-miR-328
	ENSSSCG00000011782	ENSSSCT00000038570	ABCC5	13	121924818;121908636;121920942;121899078;121902766;121920163;121911654;121905395;121898147;121908445;121925142;121906398;121916194	121924991;121908760;121921090;121899262;121902868;121920270;121911725;121905538;121898238;121908517;121930158;121906601;121916550	ssc-miR-7144-5p
	ENSSSCG00000011782	ENSSSCT00000042944	ABCC5	13	121925769	121930158	ssc-miR-2411
	ENSSSCG00000011782	ENSSSCT00000042944	ABCC5	13	121925769	121930158	ssc-miR-7144-5p
	ENSSSCG00000007873	ENSSSCT00000041197	ABCC6	3	28351618;28349705;28356115;28355610;28351854	28351776;28349756;28356699;28355804;28352020	ssc-miR-4339
	ENSSSCG00000013378	ENSSSCT00000046665	ABCC8	2	41754107	41756703	ssc-miR-4338
	ENSSSCG00000013378	ENSSSCT00000056984	ABCC8	2	41754519	41756703	ssc-miR-4338
	ENSSSCG00000000781	ENSSSCT00000000845	ABCD2	5	71121075	71124603	ssc-miR-664-5p
	ENSSSCG00000028620	ENSSSCT00000042215	ABCD3	4	122837525;122844417;122838882;122849291;122846527	122838795;122844500;122839004;122849329;122847464	ssc-miR-1296-3p
	ENSSSCG00000028620	ENSSSCT00000042215	ABCD3	4	122837525;122844417;122838882;122849291;122846527	122838795;122844500;122839004;122849329;122847464	ssc-miR-4338
	ENSSSCG00000028620	ENSSSCT00000042215	ABCD3	4	122837525;122844417;122838882;122849291;122846527	122838795;122844500;122839004;122849329;122847464	ssc-miR-9787-3p
	ENSSSCG00000009043	ENSSSCT00000009903	ABCE1	8	83302175	83303649	ssc-miR-28-5p
	ENSSSCG00000001346	ENSSSCT00000035204	ABCF1	7	23143437	23143994	ssc-miR-15b
	ENSSSCG00000001346	ENSSSCT00000035204	ABCF1	7	23143437	23143994	ssc-miR-365-5p
	ENSSSCG00000027745	ENSSSCT00000055448	ABCG1	13	205624137	205630797	ssc-miR-194a-3p
	ENSSSCG00000027745	ENSSSCT00000055448	ABCG1	13	205624137	205630797	ssc-miR-21-3p
	ENSSSCG00000027745	ENSSSCT00000055448	ABCG1	13	205624137	205630797	ssc-miR-2320-5p
	ENSSSCG00000027745	ENSSSCT00000055448	ABCG1	13	205624137	205630797	ssc-miR-328
	ENSSSCG00000027745	ENSSSCT00000055448	ABCG1	13	205624137	205630797	ssc-miR-34a
	ENSSSCG00000027745	ENSSSCT00000055448	ABCG1	13	205624137	205630797	ssc-miR-365-5p
	ENSSSCG00000027745	ENSSSCT00000055448	ABCG1	13	205624137	205630797	ssc-miR-423-3p
	ENSSSCG00000027745	ENSSSCT00000055448	ABCG1	13	205624137	205630797	ssc-miR-582-3p
	ENSSSCG00000027745	ENSSSCT00000055448	ABCG1	13	205624137	205630797	ssc-miR-7137-3p
	ENSSSCG00000027745	ENSSSCT00000055448	ABCG1	13	205624137	205630797	ssc-miR-7-5p
	ENSSSCG00000027745	ENSSSCT00000055448	ABCG1	13	205624137	205630797	ssc-miR-92b-5p
	ENSSSCG00000009215	ENSSSCT00000037124	ABCG2	8	130945334	130946772	ssc-miR-21-3p
	ENSSSCG00000009215	ENSSSCT00000049893	ABCG2	8	130998605	131003408	ssc-miR-1296-3p
	ENSSSCG00000009215	ENSSSCT00000049893	ABCG2	8	130998605	131003408	ssc-miR-21-3p
	ENSSSCG00000009215	ENSSSCT00000061514	ABCG2	8	130998605	131003160	ssc-miR-1296-3p
	ENSSSCG00000009215	ENSSSCT00000061514	ABCG2	8	130998605	131003160	ssc-miR-21-3p
	ENSSSCG00000035912	ENSSSCT00000044274	ABCG5	3	96653785	96657165	ssc-miR-194a-3p
	ENSSSCG00000035912	ENSSSCT00000044274	ABCG5	3	96653785	96657165	ssc-miR-21-3p
	ENSSSCG00000035912	ENSSSCT00000044274	ABCG5	3	96653785	96657165	ssc-miR-27a
	ENSSSCG00000035912	ENSSSCT00000044274	ABCG5	3	96653785	96657165	ssc-miR-27b-3p
	ENSSSCG00000035912	ENSSSCT00000061014	ABCG5	3	96653785;96655663	96655578;96656889	ssc-miR-194a-3p
	ENSSSCG00000035912	ENSSSCT00000061014	ABCG5	3	96653785;96655663	96655578;96656889	ssc-miR-21-3p
	ENSSSCG00000035912	ENSSSCT00000061014	ABCG5	3	96653785;96655663	96655578;96656889	ssc-miR-27a
	ENSSSCG00000035912	ENSSSCT00000061014	ABCG5	3	96653785;96655663	96655578;96656889	ssc-miR-27b-3p
	ENSSSCG00000008453	ENSSSCT00000009255	ABCG8	3	96593780	96598402	ssc-miR-194a-3p
	ENSSSCG00000008453	ENSSSCT00000009255	ABCG8	3	96593780	96598402	ssc-miR-30c-1-3p
	ENSSSCG00000008453	ENSSSCT00000009255	ABCG8	3	96593780	96598402	ssc-miR-383
	ENSSSCG00000008554	ENSSSCT00000009359	ABHD1	3	111991257	111996205	ssc-miR-326
	ENSSSCG00000008554	ENSSSCT00000009359	ABHD1	3	111991257	111996205	ssc-miR-330
	ENSSSCG00000008554	ENSSSCT00000009359	ABHD1	3	111991257	111996205	ssc-miR-4339
	ENSSSCG00000008554	ENSSSCT00000009359	ABHD1	3	111991257	111996205	ssc-miR-7135-3p
	ENSSSCG00000008554	ENSSSCT00000009359	ABHD1	3	111991257	111996205	ssc-miR-92a
	ENSSSCG00000008554	ENSSSCT00000009359	ABHD1	3	111991257	111996205	ssc-miR-92b-3p
	ENSSSCG00000034450	ENSSSCT00000051340	ABHD10	13	147758793	147761580	ssc-miR-664-5p
	ENSSSCG00000034450	ENSSSCT00000051340	ABHD10	13	147758793	147761580	ssc-miR-9851-3p
	ENSSSCG00000040449	ENSSSCT00000047366	ABHD12	17	30993074	30998058	ssc-miR-15b
	ENSSSCG00000040449	ENSSSCT00000047366	ABHD12	17	30993074	30998058	ssc-miR-2320-5p
	ENSSSCG00000040449	ENSSSCT00000047366	ABHD12	17	30993074	30998058	ssc-miR-30b-3p
	ENSSSCG00000040449	ENSSSCT00000047366	ABHD12	17	30993074	30998058	ssc-miR-4339
	ENSSSCG00000040449	ENSSSCT00000047366	ABHD12	17	30993074	30998058	ssc-miR-7137-3p
	ENSSSCG00000040449	ENSSSCT00000047366	ABHD12	17	30993074	30998058	ssc-miR-769-3p
	ENSSSCG00000040449	ENSSSCT00000047366	ABHD12	17	30993074	30998058	ssc-miR-874
	ENSSSCG00000040449	ENSSSCT00000047366	ABHD12	17	30993074	30998058	ssc-miR-9847-3p
	ENSSSCG00000040449	ENSSSCT00000047366	ABHD12	17	30993074	30998058	ssc-miR-9857-5p
	ENSSSCG00000009541	ENSSSCT00000042060	ABHD13	11	75565865	75569921	ssc-miR-1224
	ENSSSCG00000009541	ENSSSCT00000042060	ABHD13	11	75565865	75569921	ssc-miR-181d-3p
	ENSSSCG00000009541	ENSSSCT00000042060	ABHD13	11	75565865	75569921	ssc-miR-371-5p
	ENSSSCG00000009541	ENSSSCT00000060481	ABHD13	11	75565865	75570263	ssc-miR-1224
	ENSSSCG00000009541	ENSSSCT00000060481	ABHD13	11	75565865	75570263	ssc-miR-181d-3p
	ENSSSCG00000009541	ENSSSCT00000060481	ABHD13	11	75565865	75570263	ssc-miR-371-5p
	ENSSSCG00000030229	ENSSSCT00000040942	ABHD14A	13	34110936	34112723	ssc-miR-10384
	ENSSSCG00000030229	ENSSSCT00000040942	ABHD14A	13	34110936	34112723	ssc-miR-9847-3p
	ENSSSCG00000040890	ENSSSCT00000046662	ABHD14B	13	34092101;34093715;34093508;34099773;34093024;34091574;34092666;34093367;34101750;34092378;34090023;34091751	34092175;34093856;34093531;34099876;34093140;34091626;34092797;34093399;34101855;34092506;34091485;34091934	ssc-miR-185
	ENSSSCG00000040890	ENSSSCT00000046662	ABHD14B	13	34092101;34093715;34093508;34099773;34093024;34091574;34092666;34093367;34101750;34092378;34090023;34091751	34092175;34093856;34093531;34099876;34093140;34091626;34092797;34093399;34101855;34092506;34091485;34091934	ssc-miR-769-3p
	ENSSSCG00000040890	ENSSSCT00000046662	ABHD14B	13	34092101;34093715;34093508;34099773;34093024;34091574;34092666;34093367;34101750;34092378;34090023;34091751	34092175;34093856;34093531;34099876;34093140;34091626;34092797;34093399;34101855;34092506;34091485;34091934	ssc-miR-9835-3p
	ENSSSCG00000017789	ENSSSCT00000019361	ABHD15	12	45756646	45757791	ssc-miR-9812-3p
	ENSSSCG00000017789	ENSSSCT00000019361	ABHD15	12	45756646	45757791	ssc-miR-9847-3p
	ENSSSCG00000034923	ENSSSCT00000047968	ABHD16A	7	23799337	23801179	ssc-miR-670
	ENSSSCG00000034923	ENSSSCT00000047968	ABHD16A	7	23799337	23801179	ssc-miR-7143-5p
	ENSSSCG00000001835	ENSSSCT00000059553	ABHD2	7	54769963;54775605	54774998;54776130	ssc-miR-330
	ENSSSCG00000001835	ENSSSCT00000059553	ABHD2	7	54769963;54775605	54774998;54776130	ssc-miR-383
	ENSSSCG00000001835	ENSSSCT00000062921	ABHD2	7	54769963	54776144	ssc-miR-149
	ENSSSCG00000001835	ENSSSCT00000062921	ABHD2	7	54769963	54776144	ssc-miR-330
	ENSSSCG00000001835	ENSSSCT00000062921	ABHD2	7	54769963	54776144	ssc-miR-383
	ENSSSCG00000028010	ENSSSCT00000045172	ABHD3	6	106847795	106852308	ssc-miR-664-5p
	ENSSSCG00000028010	ENSSSCT00000057967	ABHD3	6	106847795	106852308	ssc-miR-664-5p
	ENSSSCG00000028010	ENSSSCT00000061687	ABHD3	6	106847795	106852308	ssc-miR-664-5p
	ENSSSCG00000002051	ENSSSCT00000002294	ABHD4	7	76404506	76405825	ssc-miR-182
	ENSSSCG00000002051	ENSSSCT00000002294	ABHD4	7	76404506	76405825	ssc-miR-4335
	ENSSSCG00000002051	ENSSSCT00000046844	ABHD4	7	76404976;76404498	76405825;76404928	ssc-miR-182
	ENSSSCG00000002051	ENSSSCT00000046844	ABHD4	7	76404976;76404498	76405825;76404928	ssc-miR-4335
	ENSSSCG00000002051	ENSSSCT00000054768	ABHD4	7	76404500	76405825	ssc-miR-182
	ENSSSCG00000002051	ENSSSCT00000054768	ABHD4	7	76404500	76405825	ssc-miR-4335
	ENSSSCG00000002051	ENSSSCT00000062365	ABHD4	7	76402010	76405825	ssc-miR-182
	ENSSSCG00000002051	ENSSSCT00000062365	ABHD4	7	76402010	76405825	ssc-miR-27a
	ENSSSCG00000002051	ENSSSCT00000062365	ABHD4	7	76402010	76405825	ssc-miR-4335
	ENSSSCG00000011297	ENSSSCT00000012367	ABHD5	13	27052507;27047067;27049738;27053398	27052693;27047201;27049849;27055617	ssc-miR-1224
	ENSSSCG00000011297	ENSSSCT00000012367	ABHD5	13	27052507;27047067;27049738;27053398	27052693;27047201;27049849;27055617	ssc-miR-9834-5p
	ENSSSCG00000031877	ENSSSCT00000043193	ABHD8	2	60388457	60388983	ssc-miR-10382
	ENSSSCG00000031877	ENSSSCT00000043193	ABHD8	2	60388457	60388983	ssc-miR-9804-5p
	ENSSSCG00000024127	ENSSSCT00000012105	ABI1	10	49067513	49069439	ssc-miR-7137-3p
	ENSSSCG00000024127	ENSSSCT00000012106	ABI1	10	49067513	49069439	ssc-miR-7137-3p
	ENSSSCG00000024127	ENSSSCT00000031809	ABI1	10	49067513	49069441	ssc-miR-7137-3p
	ENSSSCG00000024127	ENSSSCT00000047950	ABI1	10	49067513	49069264	ssc-miR-7137-3p
	ENSSSCG00000024127	ENSSSCT00000050059	ABI1	10	49067513	49069439	ssc-miR-7137-3p
	ENSSSCG00000034630	ENSSSCT00000043165	ABI2	15	106895791	106900328	ssc-miR-195
	ENSSSCG00000034630	ENSSSCT00000043165	ABI2	15	106895791	106900328	ssc-miR-9820-5p
	ENSSSCG00000034630	ENSSSCT00000049709	ABI2	15	106895791	106900328	ssc-miR-195
	ENSSSCG00000034630	ENSSSCT00000049709	ABI2	15	106895791	106900328	ssc-miR-9820-5p
	ENSSSCG00000034630	ENSSSCT00000052536	ABI2	15	106895791	106900332	ssc-miR-195
	ENSSSCG00000034630	ENSSSCT00000052536	ABI2	15	106895791	106900332	ssc-miR-9820-5p
	ENSSSCG00000034630	ENSSSCT00000052580	ABI2	15	106895791	106900332	ssc-miR-195
	ENSSSCG00000034630	ENSSSCT00000052580	ABI2	15	106895791	106900332	ssc-miR-9820-5p
	ENSSSCG00000034630	ENSSSCT00000053691	ABI2	15	106895791	106900333	ssc-miR-195
	ENSSSCG00000034630	ENSSSCT00000053691	ABI2	15	106895791	106900333	ssc-miR-9820-5p
	ENSSSCG00000005706	ENSSSCT00000006275	ABL1	1	270904750	270906708	ssc-miR-138
	ENSSSCG00000005706	ENSSSCT00000006275	ABL1	1	270904750	270906708	ssc-miR-7143-5p
	ENSSSCG00000005706	ENSSSCT00000006275	ABL1	1	270904750	270906708	ssc-miR-9851-3p
	ENSSSCG00000005706	ENSSSCT00000039018	ABL1	1	270904750	270906709	ssc-miR-138
	ENSSSCG00000005706	ENSSSCT00000039018	ABL1	1	270904750	270906709	ssc-miR-7143-5p
	ENSSSCG00000005706	ENSSSCT00000039018	ABL1	1	270904750	270906709	ssc-miR-9851-3p
	ENSSSCG00000005706	ENSSSCT00000054304	ABL1	1	270904750	270906709	ssc-miR-138
	ENSSSCG00000005706	ENSSSCT00000054304	ABL1	1	270904750	270906709	ssc-miR-7143-5p
	ENSSSCG00000005706	ENSSSCT00000054304	ABL1	1	270904750	270906709	ssc-miR-9851-3p
	ENSSSCG00000024674	ENSSSCT00000054313	ABL2	9	120894825	120897103	ssc-miR-874
	ENSSSCG00000024674	ENSSSCT00000054313	ABL2	9	120894825	120897103	ssc-miR-9827-5p
	ENSSSCG00000024674	ENSSSCT00000054313	ABL2	9	120894825	120897103	ssc-miR-9829-5p
	ENSSSCG00000010651	ENSSSCT00000038429	ABLIM1	14	124761462	124764733	ssc-miR-21-3p
	ENSSSCG00000010651	ENSSSCT00000038429	ABLIM1	14	124761462	124764733	ssc-miR-383
	ENSSSCG00000010651	ENSSSCT00000038429	ABLIM1	14	124761462	124764733	ssc-miR-7-5p
	ENSSSCG00000010651	ENSSSCT00000038618	ABLIM1	14	124760404	124764733	ssc-miR-21-3p
	ENSSSCG00000010651	ENSSSCT00000038618	ABLIM1	14	124760404	124764733	ssc-miR-383
	ENSSSCG00000010651	ENSSSCT00000038618	ABLIM1	14	124760404	124764733	ssc-miR-7-5p
	ENSSSCG00000010651	ENSSSCT00000038618	ABLIM1	14	124760404	124764733	ssc-miR-9822-3p
	ENSSSCG00000010651	ENSSSCT00000046622	ABLIM1	14	124760808	124764733	ssc-miR-21-3p
	ENSSSCG00000010651	ENSSSCT00000046622	ABLIM1	14	124760808	124764733	ssc-miR-383
	ENSSSCG00000010651	ENSSSCT00000046622	ABLIM1	14	124760808	124764733	ssc-miR-7-5p
	ENSSSCG00000010651	ENSSSCT00000053857	ABLIM1	14	124761463	124764733	ssc-miR-21-3p
	ENSSSCG00000010651	ENSSSCT00000053857	ABLIM1	14	124761463	124764733	ssc-miR-383
	ENSSSCG00000010651	ENSSSCT00000053857	ABLIM1	14	124761463	124764733	ssc-miR-7-5p
	ENSSSCG00000008721	ENSSSCT00000009541	ABLIM2	8	3053377	3056582	ssc-miR-151-3p
	ENSSSCG00000008721	ENSSSCT00000009541	ABLIM2	8	3053377	3056582	ssc-miR-30b-3p
	ENSSSCG00000008721	ENSSSCT00000009541	ABLIM2	8	3053377	3056582	ssc-miR-330
	ENSSSCG00000008721	ENSSSCT00000059510	ABLIM2	8	3053377	3056582	ssc-miR-151-3p
	ENSSSCG00000008721	ENSSSCT00000059510	ABLIM2	8	3053377	3056582	ssc-miR-30b-3p
	ENSSSCG00000008721	ENSSSCT00000059510	ABLIM2	8	3053377	3056582	ssc-miR-330
	ENSSSCG00000014430	ENSSSCT00000061409	ABLIM3	2	150421190;150415254	150423211;150415621	ssc-miR-202-3p
	ENSSSCG00000014430	ENSSSCT00000061409	ABLIM3	2	150421190;150415254	150423211;150415621	ssc-miR-371-5p
	ENSSSCG00000014430	ENSSSCT00000061409	ABLIM3	2	150421190;150415254	150423211;150415621	ssc-miR-423-5p
	ENSSSCG00000014430	ENSSSCT00000061409	ABLIM3	2	150421190;150415254	150423211;150415621	ssc-miR-671-3p
	ENSSSCG00000014430	ENSSSCT00000061409	ABLIM3	2	150421190;150415254	150423211;150415621	ssc-miR-92b-5p
	ENSSSCG00000014430	ENSSSCT00000061409	ABLIM3	2	150421190;150415254	150423211;150415621	ssc-miR-9851-3p
	ENSSSCG00000031532	ENSSSCT00000045432	ABO	1	272825161	272828557	ssc-let-7a
	ENSSSCG00000031532	ENSSSCT00000045432	ABO	1	272825161	272828557	ssc-let-7d-5p
	ENSSSCG00000031532	ENSSSCT00000045432	ABO	1	272825161	272828557	ssc-miR-1224
	ENSSSCG00000031532	ENSSSCT00000045432	ABO	1	272825161	272828557	ssc-miR-33b-3p
	ENSSSCG00000031532	ENSSSCT00000045432	ABO	1	272825161	272828557	ssc-miR-345-3p
	ENSSSCG00000031532	ENSSSCT00000045432	ABO	1	272825161	272828557	ssc-miR-383
	ENSSSCG00000031532	ENSSSCT00000045432	ABO	1	272825161	272828557	ssc-miR-423-5p
	ENSSSCG00000031532	ENSSSCT00000045432	ABO	1	272825161	272828557	ssc-miR-4339
	ENSSSCG00000031532	ENSSSCT00000049624	ABO	1	272825161	272828557	ssc-let-7a
	ENSSSCG00000031532	ENSSSCT00000049624	ABO	1	272825161	272828557	ssc-let-7d-5p
	ENSSSCG00000031532	ENSSSCT00000049624	ABO	1	272825161	272828557	ssc-miR-1224
	ENSSSCG00000031532	ENSSSCT00000049624	ABO	1	272825161	272828557	ssc-miR-33b-3p
	ENSSSCG00000031532	ENSSSCT00000049624	ABO	1	272825161	272828557	ssc-miR-345-3p
	ENSSSCG00000031532	ENSSSCT00000049624	ABO	1	272825161	272828557	ssc-miR-383
	ENSSSCG00000031532	ENSSSCT00000049624	ABO	1	272825161	272828557	ssc-miR-423-5p
	ENSSSCG00000031532	ENSSSCT00000049624	ABO	1	272825161	272828557	ssc-miR-4339
	ENSSSCG00000031532	ENSSSCT00000051681	ABO	1	272825161	272828557	ssc-let-7a
	ENSSSCG00000031532	ENSSSCT00000051681	ABO	1	272825161	272828557	ssc-let-7d-5p
	ENSSSCG00000031532	ENSSSCT00000051681	ABO	1	272825161	272828557	ssc-miR-1224
	ENSSSCG00000031532	ENSSSCT00000051681	ABO	1	272825161	272828557	ssc-miR-33b-3p
	ENSSSCG00000031532	ENSSSCT00000051681	ABO	1	272825161	272828557	ssc-miR-345-3p
	ENSSSCG00000031532	ENSSSCT00000051681	ABO	1	272825161	272828557	ssc-miR-383
	ENSSSCG00000031532	ENSSSCT00000051681	ABO	1	272825161	272828557	ssc-miR-423-5p
	ENSSSCG00000031532	ENSSSCT00000051681	ABO	1	272825161	272828557	ssc-miR-4339
	ENSSSCG00000031532	ENSSSCT00000060204	ABO	1	272825161	272828557	ssc-let-7a
	ENSSSCG00000031532	ENSSSCT00000060204	ABO	1	272825161	272828557	ssc-let-7d-5p
	ENSSSCG00000031532	ENSSSCT00000060204	ABO	1	272825161	272828557	ssc-miR-1224
	ENSSSCG00000031532	ENSSSCT00000060204	ABO	1	272825161	272828557	ssc-miR-33b-3p
	ENSSSCG00000031532	ENSSSCT00000060204	ABO	1	272825161	272828557	ssc-miR-345-3p
	ENSSSCG00000031532	ENSSSCT00000060204	ABO	1	272825161	272828557	ssc-miR-383
	ENSSSCG00000031532	ENSSSCT00000060204	ABO	1	272825161	272828557	ssc-miR-423-5p
	ENSSSCG00000031532	ENSSSCT00000060204	ABO	1	272825161	272828557	ssc-miR-4339
	ENSSSCG00000031532	ENSSSCT00000060560	ABO	1	272825161	272828557	ssc-let-7a
	ENSSSCG00000031532	ENSSSCT00000060560	ABO	1	272825161	272828557	ssc-let-7d-5p
	ENSSSCG00000031532	ENSSSCT00000060560	ABO	1	272825161	272828557	ssc-miR-1224
	ENSSSCG00000031532	ENSSSCT00000060560	ABO	1	272825161	272828557	ssc-miR-33b-3p
	ENSSSCG00000031532	ENSSSCT00000060560	ABO	1	272825161	272828557	ssc-miR-345-3p
	ENSSSCG00000031532	ENSSSCT00000060560	ABO	1	272825161	272828557	ssc-miR-383
	ENSSSCG00000031532	ENSSSCT00000060560	ABO	1	272825161	272828557	ssc-miR-423-5p
	ENSSSCG00000031532	ENSSSCT00000060560	ABO	1	272825161	272828557	ssc-miR-4339
	ENSSSCG00000031532	ENSSSCT00000065292	ABO	1	272825161	272828557	ssc-let-7a
	ENSSSCG00000031532	ENSSSCT00000065292	ABO	1	272825161	272828557	ssc-let-7d-5p
	ENSSSCG00000031532	ENSSSCT00000065292	ABO	1	272825161	272828557	ssc-miR-1224
	ENSSSCG00000031532	ENSSSCT00000065292	ABO	1	272825161	272828557	ssc-miR-33b-3p
	ENSSSCG00000031532	ENSSSCT00000065292	ABO	1	272825161	272828557	ssc-miR-345-3p
	ENSSSCG00000031532	ENSSSCT00000065292	ABO	1	272825161	272828557	ssc-miR-383
	ENSSSCG00000031532	ENSSSCT00000065292	ABO	1	272825161	272828557	ssc-miR-423-5p
	ENSSSCG00000031532	ENSSSCT00000065292	ABO	1	272825161	272828557	ssc-miR-4339
	ENSSSCG00000017804	ENSSSCT00000019377	ABR	12	46893310	46895808	ssc-miR-10382
	ENSSSCG00000017804	ENSSSCT00000019377	ABR	12	46893310	46895808	ssc-miR-2320-5p
	ENSSSCG00000017804	ENSSSCT00000019377	ABR	12	46893310	46895808	ssc-miR-34a
	ENSSSCG00000017804	ENSSSCT00000019377	ABR	12	46893310	46895808	ssc-miR-378b-3p
	ENSSSCG00000017804	ENSSSCT00000019377	ABR	12	46893310	46895808	ssc-miR-671-3p
	ENSSSCG00000017804	ENSSSCT00000019377	ABR	12	46893310	46895808	ssc-miR-7144-5p
	ENSSSCG00000017804	ENSSSCT00000019377	ABR	12	46893310	46895808	ssc-miR-874
	ENSSSCG00000017804	ENSSSCT00000019377	ABR	12	46893310	46895808	ssc-miR-9835-3p
	ENSSSCG00000017804	ENSSSCT00000036913	ABR	12	46893310	46895818	ssc-miR-10382
	ENSSSCG00000017804	ENSSSCT00000036913	ABR	12	46893310	46895818	ssc-miR-2320-5p
	ENSSSCG00000017804	ENSSSCT00000036913	ABR	12	46893310	46895818	ssc-miR-34a
	ENSSSCG00000017804	ENSSSCT00000036913	ABR	12	46893310	46895818	ssc-miR-378b-3p
	ENSSSCG00000017804	ENSSSCT00000036913	ABR	12	46893310	46895818	ssc-miR-671-3p
	ENSSSCG00000017804	ENSSSCT00000036913	ABR	12	46893310	46895818	ssc-miR-7144-5p
	ENSSSCG00000017804	ENSSSCT00000036913	ABR	12	46893310	46895818	ssc-miR-874
	ENSSSCG00000017804	ENSSSCT00000036913	ABR	12	46893310	46895818	ssc-miR-9835-3p
	ENSSSCG00000017804	ENSSSCT00000040740	ABR	12	46893310	46895815	ssc-miR-10382
	ENSSSCG00000017804	ENSSSCT00000040740	ABR	12	46893310	46895815	ssc-miR-2320-5p
	ENSSSCG00000017804	ENSSSCT00000040740	ABR	12	46893310	46895815	ssc-miR-34a
	ENSSSCG00000017804	ENSSSCT00000040740	ABR	12	46893310	46895815	ssc-miR-378b-3p
	ENSSSCG00000017804	ENSSSCT00000040740	ABR	12	46893310	46895815	ssc-miR-671-3p
	ENSSSCG00000017804	ENSSSCT00000040740	ABR	12	46893310	46895815	ssc-miR-7144-5p
	ENSSSCG00000017804	ENSSSCT00000040740	ABR	12	46893310	46895815	ssc-miR-874
	ENSSSCG00000017804	ENSSSCT00000040740	ABR	12	46893310	46895815	ssc-miR-9835-3p
	ENSSSCG00000017804	ENSSSCT00000049367	ABR	12	46889806;46893220;46892559	46890516;46895808;46892706	ssc-miR-10382
	ENSSSCG00000017804	ENSSSCT00000049367	ABR	12	46889806;46893220;46892559	46890516;46895808;46892706	ssc-miR-2320-5p
	ENSSSCG00000017804	ENSSSCT00000049367	ABR	12	46889806;46893220;46892559	46890516;46895808;46892706	ssc-miR-34a
	ENSSSCG00000017804	ENSSSCT00000049367	ABR	12	46889806;46893220;46892559	46890516;46895808;46892706	ssc-miR-378b-3p
	ENSSSCG00000017804	ENSSSCT00000049367	ABR	12	46889806;46893220;46892559	46890516;46895808;46892706	ssc-miR-671-3p
	ENSSSCG00000017804	ENSSSCT00000049367	ABR	12	46889806;46893220;46892559	46890516;46895808;46892706	ssc-miR-7144-5p
	ENSSSCG00000017804	ENSSSCT00000049367	ABR	12	46889806;46893220;46892559	46890516;46895808;46892706	ssc-miR-874
	ENSSSCG00000017804	ENSSSCT00000049367	ABR	12	46889806;46893220;46892559	46890516;46895808;46892706	ssc-miR-9835-3p
	ENSSSCG00000017804	ENSSSCT00000061110	ABR	12	46893310	46895778	ssc-miR-10382
	ENSSSCG00000017804	ENSSSCT00000061110	ABR	12	46893310	46895778	ssc-miR-2320-5p
	ENSSSCG00000017804	ENSSSCT00000061110	ABR	12	46893310	46895778	ssc-miR-34a
	ENSSSCG00000017804	ENSSSCT00000061110	ABR	12	46893310	46895778	ssc-miR-378b-3p
	ENSSSCG00000017804	ENSSSCT00000061110	ABR	12	46893310	46895778	ssc-miR-671-3p
	ENSSSCG00000017804	ENSSSCT00000061110	ABR	12	46893310	46895778	ssc-miR-7144-5p
	ENSSSCG00000017804	ENSSSCT00000061110	ABR	12	46893310	46895778	ssc-miR-874
	ENSSSCG00000017804	ENSSSCT00000061110	ABR	12	46893310	46895778	ssc-miR-9835-3p
	ENSSSCG00000017804	ENSSSCT00000065827	ABR	12	46892559;46889806;46893220	46892706;46890516;46895775	ssc-miR-10382
	ENSSSCG00000017804	ENSSSCT00000065827	ABR	12	46892559;46889806;46893220	46892706;46890516;46895775	ssc-miR-2320-5p
	ENSSSCG00000017804	ENSSSCT00000065827	ABR	12	46892559;46889806;46893220	46892706;46890516;46895775	ssc-miR-34a
	ENSSSCG00000017804	ENSSSCT00000065827	ABR	12	46892559;46889806;46893220	46892706;46890516;46895775	ssc-miR-378b-3p
	ENSSSCG00000017804	ENSSSCT00000065827	ABR	12	46892559;46889806;46893220	46892706;46890516;46895775	ssc-miR-671-3p
	ENSSSCG00000017804	ENSSSCT00000065827	ABR	12	46892559;46889806;46893220	46892706;46890516;46895775	ssc-miR-7144-5p
	ENSSSCG00000017804	ENSSSCT00000065827	ABR	12	46892559;46889806;46893220	46892706;46890516;46895775	ssc-miR-874
	ENSSSCG00000017804	ENSSSCT00000065827	ABR	12	46892559;46889806;46893220	46892706;46890516;46895775	ssc-miR-9835-3p
	ENSSSCG00000031728	ENSSSCT00000041495	ABRA	4	30719373	30722936	ssc-miR-17-3p
	ENSSSCG00000031728	ENSSSCT00000041495	ABRA	4	30719373	30722936	ssc-miR-2483
	ENSSSCG00000031728	ENSSSCT00000041495	ABRA	4	30719373	30722936	ssc-miR-494
	ENSSSCG00000031728	ENSSSCT00000041495	ABRA	4	30719373	30722936	ssc-miR-532-5p
	ENSSSCG00000031728	ENSSSCT00000041495	ABRA	4	30719373	30722936	ssc-miR-769-3p
	ENSSSCG00000009234	ENSSSCT00000010113	ABRAXAS1	8	135018099;135023278	135021090;135023313	ssc-miR-371-5p
	ENSSSCG00000009234	ENSSSCT00000043171	ABRAXAS1	8	135018099	135022580	ssc-miR-371-5p
	ENSSSCG00000009234	ENSSSCT00000043171	ABRAXAS1	8	135018099	135022580	ssc-miR-9804-5p
	ENSSSCG00000010737	ENSSSCT00000011749	ABRAXAS2	14	134186908	134189442	ssc-miR-670
	ENSSSCG00000038191	ENSSSCT00000052336	ABT1	7	21026351	21031093	ssc-miR-383
	ENSSSCG00000038191	ENSSSCT00000052336	ABT1	7	21026351	21031093	ssc-miR-4335
	ENSSSCG00000013303	ENSSSCT00000014529	ABTB2	2	26780778	26784067	ssc-miR-149
	ENSSSCG00000013303	ENSSSCT00000014529	ABTB2	2	26780778	26784067	ssc-miR-326
	ENSSSCG00000013303	ENSSSCT00000014529	ABTB2	2	26780778	26784067	ssc-miR-4339
	ENSSSCG00000013303	ENSSSCT00000014529	ABTB2	2	26780778	26784067	ssc-miR-7138-5p
	ENSSSCG00000013303	ENSSSCT00000014529	ABTB2	2	26780778	26784067	ssc-miR-7144-5p
	ENSSSCG00000004510	ENSSSCT00000004982	ACAA2	1	99280800	99284353	ssc-miR-9829-5p
	ENSSSCG00000004510	ENSSSCT00000048553	ACAA2	1	99280800	99284466	ssc-miR-9829-5p
	ENSSSCG00000004510	ENSSSCT00000053817	ACAA2	1	99280800	99284466	ssc-miR-9829-5p
	ENSSSCG00000017694	ENSSSCT00000042467	ACACA	12	38581451	38583566	ssc-miR-9831-3p
	ENSSSCG00000017694	ENSSSCT00000042467	ACACA	12	38581451	38583566	ssc-miR-9847-3p
	ENSSSCG00000009836	ENSSSCT00000010780	ACAD10	14	32890339	32890980	ssc-miR-136-5p
	ENSSSCG00000009836	ENSSSCT00000028125	ACAD10	14	32890339	32890980	ssc-miR-136-5p
	ENSSSCG00000009836	ENSSSCT00000046116	ACAD10	14	32890339	32894591	ssc-miR-10387
	ENSSSCG00000009836	ENSSSCT00000046116	ACAD10	14	32890339	32894591	ssc-miR-1224
	ENSSSCG00000009836	ENSSSCT00000046116	ACAD10	14	32890339	32894591	ssc-miR-136-5p
	ENSSSCG00000009836	ENSSSCT00000046116	ACAD10	14	32890339	32894591	ssc-miR-155-5p
	ENSSSCG00000009836	ENSSSCT00000046116	ACAD10	14	32890339	32894591	ssc-miR-194a-3p
	ENSSSCG00000009836	ENSSSCT00000046116	ACAD10	14	32890339	32894591	ssc-miR-365-5p
	ENSSSCG00000009836	ENSSSCT00000046116	ACAD10	14	32890339	32894591	ssc-miR-505
	ENSSSCG00000009836	ENSSSCT00000046116	ACAD10	14	32890339	32894591	ssc-miR-7138-5p
	ENSSSCG00000009836	ENSSSCT00000046116	ACAD10	14	32890339	32894591	ssc-miR-7143-5p
	ENSSSCG00000009836	ENSSSCT00000049719	ACAD10	14	32890339	32894591	ssc-miR-10387
	ENSSSCG00000009836	ENSSSCT00000049719	ACAD10	14	32890339	32894591	ssc-miR-1224
	ENSSSCG00000009836	ENSSSCT00000049719	ACAD10	14	32890339	32894591	ssc-miR-136-5p
	ENSSSCG00000009836	ENSSSCT00000049719	ACAD10	14	32890339	32894591	ssc-miR-155-5p
	ENSSSCG00000009836	ENSSSCT00000049719	ACAD10	14	32890339	32894591	ssc-miR-194a-3p
	ENSSSCG00000009836	ENSSSCT00000049719	ACAD10	14	32890339	32894591	ssc-miR-365-5p
	ENSSSCG00000009836	ENSSSCT00000049719	ACAD10	14	32890339	32894591	ssc-miR-505
	ENSSSCG00000009836	ENSSSCT00000049719	ACAD10	14	32890339	32894591	ssc-miR-7138-5p
	ENSSSCG00000009836	ENSSSCT00000049719	ACAD10	14	32890339	32894591	ssc-miR-7143-5p
	ENSSSCG00000009836	ENSSSCT00000053518	ACAD10	14	32890198;32889548;32888501	32890980;32889625;32888558	ssc-miR-136-5p
	ENSSSCG00000009836	ENSSSCT00000058420	ACAD10	14	32890339	32894591	ssc-miR-10387
	ENSSSCG00000009836	ENSSSCT00000058420	ACAD10	14	32890339	32894591	ssc-miR-1224
	ENSSSCG00000009836	ENSSSCT00000058420	ACAD10	14	32890339	32894591	ssc-miR-136-5p
	ENSSSCG00000009836	ENSSSCT00000058420	ACAD10	14	32890339	32894591	ssc-miR-155-5p
	ENSSSCG00000009836	ENSSSCT00000058420	ACAD10	14	32890339	32894591	ssc-miR-194a-3p
	ENSSSCG00000009836	ENSSSCT00000058420	ACAD10	14	32890339	32894591	ssc-miR-365-5p
	ENSSSCG00000009836	ENSSSCT00000058420	ACAD10	14	32890339	32894591	ssc-miR-505
	ENSSSCG00000009836	ENSSSCT00000058420	ACAD10	14	32890339	32894591	ssc-miR-7138-5p
	ENSSSCG00000009836	ENSSSCT00000058420	ACAD10	14	32890339	32894591	ssc-miR-7143-5p
	ENSSSCG00000009836	ENSSSCT00000059880	ACAD10	14	32890339	32894591	ssc-miR-10387
	ENSSSCG00000009836	ENSSSCT00000059880	ACAD10	14	32890339	32894591	ssc-miR-1224
	ENSSSCG00000009836	ENSSSCT00000059880	ACAD10	14	32890339	32894591	ssc-miR-136-5p
	ENSSSCG00000009836	ENSSSCT00000059880	ACAD10	14	32890339	32894591	ssc-miR-155-5p
	ENSSSCG00000009836	ENSSSCT00000059880	ACAD10	14	32890339	32894591	ssc-miR-194a-3p
	ENSSSCG00000009836	ENSSSCT00000059880	ACAD10	14	32890339	32894591	ssc-miR-365-5p
	ENSSSCG00000009836	ENSSSCT00000059880	ACAD10	14	32890339	32894591	ssc-miR-505
	ENSSSCG00000009836	ENSSSCT00000059880	ACAD10	14	32890339	32894591	ssc-miR-7138-5p
	ENSSSCG00000009836	ENSSSCT00000059880	ACAD10	14	32890339	32894591	ssc-miR-7143-5p
	ENSSSCG00000009836	ENSSSCT00000060877	ACAD10	14	32890339	32894591	ssc-miR-10387
	ENSSSCG00000009836	ENSSSCT00000060877	ACAD10	14	32890339	32894591	ssc-miR-1224
	ENSSSCG00000009836	ENSSSCT00000060877	ACAD10	14	32890339	32894591	ssc-miR-136-5p
	ENSSSCG00000009836	ENSSSCT00000060877	ACAD10	14	32890339	32894591	ssc-miR-155-5p
	ENSSSCG00000009836	ENSSSCT00000060877	ACAD10	14	32890339	32894591	ssc-miR-194a-3p
	ENSSSCG00000009836	ENSSSCT00000060877	ACAD10	14	32890339	32894591	ssc-miR-365-5p
	ENSSSCG00000009836	ENSSSCT00000060877	ACAD10	14	32890339	32894591	ssc-miR-505
	ENSSSCG00000009836	ENSSSCT00000060877	ACAD10	14	32890339	32894591	ssc-miR-7138-5p
	ENSSSCG00000009836	ENSSSCT00000060877	ACAD10	14	32890339	32894591	ssc-miR-7143-5p
	ENSSSCG00000023354	ENSSSCT00000023990	ACAD9	13	71422071	71425691	ssc-miR-185
	ENSSSCG00000023354	ENSSSCT00000023990	ACAD9	13	71422071	71425691	ssc-miR-671-3p
	ENSSSCG00000023354	ENSSSCT00000023990	ACAD9	13	71422071	71425691	ssc-miR-7136-3p
	ENSSSCG00000023354	ENSSSCT00000023990	ACAD9	13	71422071	71425691	ssc-miR-7140-3p
	ENSSSCG00000009916	ENSSSCT00000052413	ACADS	14	40656261	40657397	ssc-miR-23a
	ENSSSCG00000009916	ENSSSCT00000052413	ACADS	14	40656261	40657397	ssc-miR-342
	ENSSSCG00000009916	ENSSSCT00000065137	ACADS	14	40656261	40657397	ssc-miR-23a
	ENSSSCG00000009916	ENSSSCT00000065137	ACADS	14	40656261	40657397	ssc-miR-342
	ENSSSCG00000010723	ENSSSCT00000040765	ACADSB	14	132603443	132607699	ssc-miR-383
	ENSSSCG00000010723	ENSSSCT00000040765	ACADSB	14	132603443	132607699	ssc-miR-7143-3p
	ENSSSCG00000010723	ENSSSCT00000057820	ACADSB	14	132603443;132606521	132606358;132607528	ssc-miR-7143-3p
	ENSSSCG00000001832	ENSSSCT00000042657	ACAN	7	54518503	54520153	ssc-miR-370
	ENSSSCG00000001832	ENSSSCT00000064359	ACAN	7	54518969	54520153	ssc-miR-370
	ENSSSCG00000017943	ENSSSCT00000029870	ACAP1	12	52697386	52700955	ssc-miR-194a-3p
	ENSSSCG00000017943	ENSSSCT00000029870	ACAP1	12	52697386	52700955	ssc-miR-7143-5p
	ENSSSCG00000017943	ENSSSCT00000029870	ACAP1	12	52697386	52700955	ssc-miR-9820-5p
	ENSSSCG00000031147	ENSSSCT00000037839	ACAP2	13	132274123	132278555	ssc-miR-128
	ENSSSCG00000031147	ENSSSCT00000037839	ACAP2	13	132274123	132278555	ssc-miR-33b-3p
	ENSSSCG00000031147	ENSSSCT00000037839	ACAP2	13	132274123	132278555	ssc-miR-7140-5p
	ENSSSCG00000031147	ENSSSCT00000037839	ACAP2	13	132274123	132278555	ssc-miR-802
	ENSSSCG00000031147	ENSSSCT00000047910	ACAP2	13	132284721;132287447;132274231	132284782;132288839;132278656	ssc-miR-128
	ENSSSCG00000031147	ENSSSCT00000047910	ACAP2	13	132284721;132287447;132274231	132284782;132288839;132278656	ssc-miR-33b-3p
	ENSSSCG00000031147	ENSSSCT00000047910	ACAP2	13	132284721;132287447;132274231	132284782;132288839;132278656	ssc-miR-7140-5p
	ENSSSCG00000031147	ENSSSCT00000047910	ACAP2	13	132284721;132287447;132274231	132284782;132288839;132278656	ssc-miR-802
	ENSSSCG00000031147	ENSSSCT00000054180	ACAP2	13	132274123	132278555	ssc-miR-128
	ENSSSCG00000031147	ENSSSCT00000054180	ACAP2	13	132274123	132278555	ssc-miR-33b-3p
	ENSSSCG00000031147	ENSSSCT00000054180	ACAP2	13	132274123	132278555	ssc-miR-7140-5p
	ENSSSCG00000031147	ENSSSCT00000054180	ACAP2	13	132274123	132278555	ssc-miR-802
	ENSSSCG00000031147	ENSSSCT00000055236	ACAP2	13	132273877	132278555	ssc-miR-128
	ENSSSCG00000031147	ENSSSCT00000055236	ACAP2	13	132273877	132278555	ssc-miR-33b-3p
	ENSSSCG00000031147	ENSSSCT00000055236	ACAP2	13	132273877	132278555	ssc-miR-7140-5p
	ENSSSCG00000031147	ENSSSCT00000055236	ACAP2	13	132273877	132278555	ssc-miR-802
	ENSSSCG00000031147	ENSSSCT00000065924	ACAP2	13	132274123	132278555	ssc-miR-128
	ENSSSCG00000031147	ENSSSCT00000065924	ACAP2	13	132274123	132278555	ssc-miR-33b-3p
	ENSSSCG00000031147	ENSSSCT00000065924	ACAP2	13	132274123	132278555	ssc-miR-7140-5p
	ENSSSCG00000031147	ENSSSCT00000065924	ACAP2	13	132274123	132278555	ssc-miR-802
	ENSSSCG00000003329	ENSSSCT00000003696	ACAP3	6	63575928	63580857	ssc-miR-2320-5p
	ENSSSCG00000003329	ENSSSCT00000003696	ACAP3	6	63575928	63580857	ssc-miR-330
	ENSSSCG00000003329	ENSSSCT00000003696	ACAP3	6	63575928	63580857	ssc-miR-33b-3p
	ENSSSCG00000003329	ENSSSCT00000003696	ACAP3	6	63575928	63580857	ssc-miR-423-5p
	ENSSSCG00000003329	ENSSSCT00000003696	ACAP3	6	63575928	63580857	ssc-miR-7135-3p
	ENSSSCG00000003329	ENSSSCT00000003696	ACAP3	6	63575928	63580857	ssc-miR-92b-5p
	ENSSSCG00000003329	ENSSSCT00000003696	ACAP3	6	63575928	63580857	ssc-miR-9822-3p
	ENSSSCG00000004049	ENSSSCT00000004477	ACAT2	1	7600626	7600952	ssc-miR-29a-5p
	ENSSSCG00000004049	ENSSSCT00000004477	ACAT2	1	7600626	7600952	ssc-miR-9796-3p
	ENSSSCG00000004049	ENSSSCT00000039899	ACAT2	1	7597333	7600952	ssc-miR-29a-5p
	ENSSSCG00000004049	ENSSSCT00000039899	ACAT2	1	7597333	7600952	ssc-miR-9796-3p
	ENSSSCG00000004049	ENSSSCT00000044125	ACAT2	1	7597333	7600952	ssc-miR-29a-5p
	ENSSSCG00000004049	ENSSSCT00000044125	ACAT2	1	7597333	7600952	ssc-miR-9796-3p
	ENSSSCG00000017337	ENSSSCT00000040476	ACBD4	12	18268319	18273265	ssc-miR-1224
	ENSSSCG00000017337	ENSSSCT00000040476	ACBD4	12	18268319	18273265	ssc-miR-216
	ENSSSCG00000017337	ENSSSCT00000040476	ACBD4	12	18268319	18273265	ssc-miR-423-5p
	ENSSSCG00000017337	ENSSSCT00000040476	ACBD4	12	18268319	18273265	ssc-miR-9829-5p
	ENSSSCG00000038184	ENSSSCT00000040198	ACBD7	10	46749146	46750606	ssc-miR-130b-3p
	ENSSSCG00000038184	ENSSSCT00000040198	ACBD7	10	46749146	46750606	ssc-miR-9820-5p
	ENSSSCG00000023969	ENSSSCT00000047259	ACER1	2	72767330	72772303	ssc-miR-1296-3p
	ENSSSCG00000023969	ENSSSCT00000047259	ACER1	2	72767330	72772303	ssc-miR-149
	ENSSSCG00000023969	ENSSSCT00000047259	ACER1	2	72767330	72772303	ssc-miR-4339
	ENSSSCG00000023969	ENSSSCT00000047259	ACER1	2	72767330	72772303	ssc-miR-7143-5p
	ENSSSCG00000023969	ENSSSCT00000047259	ACER1	2	72767330	72772303	ssc-miR-9820-5p
	ENSSSCG00000023969	ENSSSCT00000047259	ACER1	2	72767330	72772303	ssc-miR-9832-3p
	ENSSSCG00000032723	ENSSSCT00000042671	ACER3	9	11157248	11162353	ssc-miR-128
	ENSSSCG00000032723	ENSSSCT00000042671	ACER3	9	11157248	11162353	ssc-miR-504
	ENSSSCG00000032723	ENSSSCT00000042671	ACER3	9	11157248	11162353	ssc-miR-9820-5p
	ENSSSCG00000032723	ENSSSCT00000063835	ACER3	9	11157248	11160528	ssc-miR-128
	ENSSSCG00000032723	ENSSSCT00000063835	ACER3	9	11157248	11160528	ssc-miR-504
	ENSSSCG00000032723	ENSSSCT00000063835	ACER3	9	11157248	11160528	ssc-miR-9820-5p
	ENSSSCG00000002034	ENSSSCT00000002276	ACIN1	7	75988620	75989230	ssc-miR-326
	ENSSSCG00000002034	ENSSSCT00000002276	ACIN1	7	75988620	75989230	ssc-miR-6782-3p
	ENSSSCG00000002034	ENSSSCT00000039632	ACIN1	7	75988620	75990083	ssc-miR-326
	ENSSSCG00000002034	ENSSSCT00000039632	ACIN1	7	75988620	75990083	ssc-miR-423-5p
	ENSSSCG00000002034	ENSSSCT00000039632	ACIN1	7	75988620	75990083	ssc-miR-6782-3p
	ENSSSCG00000002034	ENSSSCT00000054308	ACIN1	7	75988620	75989956	ssc-miR-326
	ENSSSCG00000002034	ENSSSCT00000054308	ACIN1	7	75988620	75989956	ssc-miR-6782-3p
	ENSSSCG00000036223	ENSSSCT00000054809	ACKR1	4	91221889	91224114	ssc-miR-181b
	ENSSSCG00000036223	ENSSSCT00000054809	ACKR1	4	91221889	91224114	ssc-miR-181d-5p
	ENSSSCG00000031154	ENSSSCT00000041638	ACKR2	13	26324244	26329492	ssc-miR-10387
	ENSSSCG00000031154	ENSSSCT00000041638	ACKR2	13	26324244	26329492	ssc-miR-10391
	ENSSSCG00000031154	ENSSSCT00000041638	ACKR2	13	26324244	26329492	ssc-miR-1839-5p
	ENSSSCG00000031154	ENSSSCT00000041638	ACKR2	13	26324244	26329492	ssc-miR-30c-1-3p
	ENSSSCG00000031154	ENSSSCT00000041638	ACKR2	13	26324244	26329492	ssc-miR-383
	ENSSSCG00000031154	ENSSSCT00000041638	ACKR2	13	26324244	26329492	ssc-miR-4339
	ENSSSCG00000031154	ENSSSCT00000041638	ACKR2	13	26324244	26329492	ssc-miR-7135-3p
	ENSSSCG00000031154	ENSSSCT00000041638	ACKR2	13	26324244	26329492	ssc-miR-9802-3p
	ENSSSCG00000031154	ENSSSCT00000041638	ACKR2	13	26324244	26329492	ssc-miR-9851-3p
	ENSSSCG00000031154	ENSSSCT00000044927	ACKR2	13	26324244	26329495	ssc-miR-10387
	ENSSSCG00000031154	ENSSSCT00000044927	ACKR2	13	26324244	26329495	ssc-miR-10391
	ENSSSCG00000031154	ENSSSCT00000044927	ACKR2	13	26324244	26329495	ssc-miR-1839-5p
	ENSSSCG00000031154	ENSSSCT00000044927	ACKR2	13	26324244	26329495	ssc-miR-30c-1-3p
	ENSSSCG00000031154	ENSSSCT00000044927	ACKR2	13	26324244	26329495	ssc-miR-383
	ENSSSCG00000031154	ENSSSCT00000044927	ACKR2	13	26324244	26329495	ssc-miR-4339
	ENSSSCG00000031154	ENSSSCT00000044927	ACKR2	13	26324244	26329495	ssc-miR-7135-3p
	ENSSSCG00000031154	ENSSSCT00000044927	ACKR2	13	26324244	26329495	ssc-miR-9802-3p
	ENSSSCG00000031154	ENSSSCT00000044927	ACKR2	13	26324244	26329495	ssc-miR-9851-3p
	ENSSSCG00000031154	ENSSSCT00000047896	ACKR2	13	26324244	26329495	ssc-miR-10387
	ENSSSCG00000031154	ENSSSCT00000047896	ACKR2	13	26324244	26329495	ssc-miR-10391
	ENSSSCG00000031154	ENSSSCT00000047896	ACKR2	13	26324244	26329495	ssc-miR-1839-5p
	ENSSSCG00000031154	ENSSSCT00000047896	ACKR2	13	26324244	26329495	ssc-miR-30c-1-3p
	ENSSSCG00000031154	ENSSSCT00000047896	ACKR2	13	26324244	26329495	ssc-miR-383
	ENSSSCG00000031154	ENSSSCT00000047896	ACKR2	13	26324244	26329495	ssc-miR-4339
	ENSSSCG00000031154	ENSSSCT00000047896	ACKR2	13	26324244	26329495	ssc-miR-7135-3p
	ENSSSCG00000031154	ENSSSCT00000047896	ACKR2	13	26324244	26329495	ssc-miR-9802-3p
	ENSSSCG00000031154	ENSSSCT00000047896	ACKR2	13	26324244	26329495	ssc-miR-9851-3p
	ENSSSCG00000017421	ENSSSCT00000018965	ACLY	12	20840422	20841298	ssc-miR-9820-5p
	ENSSSCG00000017421	ENSSSCT00000052649	ACLY	12	20840327;20839127	20841291;20839885	ssc-miR-149
	ENSSSCG00000017421	ENSSSCT00000052649	ACLY	12	20840327;20839127	20841291;20839885	ssc-miR-9820-5p
	ENSSSCG00000023807	ENSSSCT00000050582	ACO1	10	33934630	33938603	ssc-miR-194b-3p
	ENSSSCG00000023807	ENSSSCT00000050582	ACO1	10	33934630	33938603	ssc-miR-4338
	ENSSSCG00000023807	ENSSSCT00000050582	ACO1	10	33934630	33938603	ssc-miR-9857-5p
	ENSSSCG00000000064	ENSSSCT00000000070	ACO2	5	7014383	7014674	ssc-miR-7143-3p
	ENSSSCG00000009469	ENSSSCT00000010382	ACOD1	11	49087072	49088218	ssc-miR-9799-3p
	ENSSSCG00000037559	ENSSSCT00000048244	ACOT11	6	157750101	157753866	ssc-miR-133a-3p
	ENSSSCG00000037559	ENSSSCT00000048244	ACOT11	6	157750101	157753866	ssc-miR-31
	ENSSSCG00000037559	ENSSSCT00000048244	ACOT11	6	157750101	157753866	ssc-miR-370
	ENSSSCG00000037559	ENSSSCT00000048244	ACOT11	6	157750101	157753866	ssc-miR-371-5p
	ENSSSCG00000037559	ENSSSCT00000048244	ACOT11	6	157750101	157753866	ssc-miR-4335
	ENSSSCG00000037559	ENSSSCT00000048244	ACOT11	6	157750101	157753866	ssc-miR-505
	ENSSSCG00000037559	ENSSSCT00000048244	ACOT11	6	157750101	157753866	ssc-miR-7138-5p
	ENSSSCG00000037559	ENSSSCT00000048244	ACOT11	6	157750101	157753866	ssc-miR-874
	ENSSSCG00000037559	ENSSSCT00000048244	ACOT11	6	157750101	157753866	ssc-miR-9804-5p
	ENSSSCG00000037559	ENSSSCT00000048244	ACOT11	6	157750101	157753866	ssc-miR-9857-5p
	ENSSSCG00000037559	ENSSSCT00000050621	ACOT11	6	157749921	157753866	ssc-miR-133a-3p
	ENSSSCG00000037559	ENSSSCT00000050621	ACOT11	6	157749921	157753866	ssc-miR-31
	ENSSSCG00000037559	ENSSSCT00000050621	ACOT11	6	157749921	157753866	ssc-miR-370
	ENSSSCG00000037559	ENSSSCT00000050621	ACOT11	6	157749921	157753866	ssc-miR-371-5p
	ENSSSCG00000037559	ENSSSCT00000050621	ACOT11	6	157749921	157753866	ssc-miR-4335
	ENSSSCG00000037559	ENSSSCT00000050621	ACOT11	6	157749921	157753866	ssc-miR-505
	ENSSSCG00000037559	ENSSSCT00000050621	ACOT11	6	157749921	157753866	ssc-miR-7138-5p
	ENSSSCG00000037559	ENSSSCT00000050621	ACOT11	6	157749921	157753866	ssc-miR-874
	ENSSSCG00000037559	ENSSSCT00000050621	ACOT11	6	157749921	157753866	ssc-miR-9804-5p
	ENSSSCG00000037559	ENSSSCT00000050621	ACOT11	6	157749921	157753866	ssc-miR-9857-5p
	ENSSSCG00000037559	ENSSSCT00000059425	ACOT11	6	157749921	157753866	ssc-miR-133a-3p
	ENSSSCG00000037559	ENSSSCT00000059425	ACOT11	6	157749921	157753866	ssc-miR-31
	ENSSSCG00000037559	ENSSSCT00000059425	ACOT11	6	157749921	157753866	ssc-miR-370
	ENSSSCG00000037559	ENSSSCT00000059425	ACOT11	6	157749921	157753866	ssc-miR-371-5p
	ENSSSCG00000037559	ENSSSCT00000059425	ACOT11	6	157749921	157753866	ssc-miR-4335
	ENSSSCG00000037559	ENSSSCT00000059425	ACOT11	6	157749921	157753866	ssc-miR-505
	ENSSSCG00000037559	ENSSSCT00000059425	ACOT11	6	157749921	157753866	ssc-miR-7138-5p
	ENSSSCG00000037559	ENSSSCT00000059425	ACOT11	6	157749921	157753866	ssc-miR-874
	ENSSSCG00000037559	ENSSSCT00000059425	ACOT11	6	157749921	157753866	ssc-miR-9804-5p
	ENSSSCG00000037559	ENSSSCT00000059425	ACOT11	6	157749921	157753866	ssc-miR-9857-5p
	ENSSSCG00000036095	ENSSSCT00000052818	ACOT12	2	89855166	89858121	ssc-miR-432-5p
	ENSSSCG00000036095	ENSSSCT00000052818	ACOT12	2	89855166	89858121	ssc-miR-9829-5p
	ENSSSCG00000036095	ENSSSCT00000063532	ACOT12	2	89855188	89858121	ssc-miR-432-5p
	ENSSSCG00000036095	ENSSSCT00000063532	ACOT12	2	89855188	89858121	ssc-miR-9829-5p
	ENSSSCG00000036411	ENSSSCT00000051683	ACOT13	7	19505850;19509231	19508959;19510810	ssc-miR-10387
	ENSSSCG00000036411	ENSSSCT00000051683	ACOT13	7	19505850;19509231	19508959;19510810	ssc-miR-142-3p
	ENSSSCG00000036411	ENSSSCT00000051683	ACOT13	7	19505850;19509231	19508959;19510810	ssc-miR-196b-5p
	ENSSSCG00000036411	ENSSSCT00000051683	ACOT13	7	19505850;19509231	19508959;19510810	ssc-miR-217
	ENSSSCG00000036411	ENSSSCT00000051683	ACOT13	7	19505850;19509231	19508959;19510810	ssc-miR-330
	ENSSSCG00000036411	ENSSSCT00000051683	ACOT13	7	19505850;19509231	19508959;19510810	ssc-miR-664-5p
	ENSSSCG00000002349	ENSSSCT00000060268	ACOT4	7	96873185	96873813	ssc-miR-383
	ENSSSCG00000003377	ENSSSCT00000039994	ACOT7	6	67151926	67152734	ssc-miR-33b-3p
	ENSSSCG00000003377	ENSSSCT00000039994	ACOT7	6	67151926	67152734	ssc-miR-92b-5p
	ENSSSCG00000003377	ENSSSCT00000047562	ACOT7	6	67151926	67152734	ssc-miR-33b-3p
	ENSSSCG00000003377	ENSSSCT00000047562	ACOT7	6	67151926	67152734	ssc-miR-92b-5p
	ENSSSCG00000003377	ENSSSCT00000056129	ACOT7	6	67151926	67152734	ssc-miR-33b-3p
	ENSSSCG00000003377	ENSSSCT00000056129	ACOT7	6	67151926	67152734	ssc-miR-92b-5p
	ENSSSCG00000007426	ENSSSCT00000025270	ACOT8	17	48038561	48039750	ssc-miR-10382
	ENSSSCG00000007426	ENSSSCT00000025270	ACOT8	17	48038561	48039750	ssc-miR-185
	ENSSSCG00000007426	ENSSSCT00000025270	ACOT8	17	48038561	48039750	ssc-miR-330
	ENSSSCG00000007426	ENSSSCT00000025270	ACOT8	17	48038561	48039750	ssc-miR-33b-3p
	ENSSSCG00000007426	ENSSSCT00000025270	ACOT8	17	48038561	48039750	ssc-miR-34a
	ENSSSCG00000017198	ENSSSCT00000018723	ACOX1	12	5477538	5481909	ssc-miR-1296-5p
	ENSSSCG00000037846	ENSSSCT00000057327	ACOXL	3	45265780	45269026	ssc-miR-9785-5p
	ENSSSCG00000037846	ENSSSCT00000057327	ACOXL	3	45265780	45269026	ssc-miR-9820-5p
	ENSSSCG00000037846	ENSSSCT00000057327	ACOXL	3	45265780	45269026	ssc-miR-9835-3p
	ENSSSCG00000037846	ENSSSCT00000064094	ACOXL	3	45202875	45204195	ssc-miR-34c
	ENSSSCG00000008659	ENSSSCT00000009474	ACP1	3	132671409	132672298	ssc-miR-7135-3p
	ENSSSCG00000008659	ENSSSCT00000009475	ACP1	3	132671408	132672298	ssc-miR-7135-3p
	ENSSSCG00000008659	ENSSSCT00000043783	ACP1	3	132672472;132679884;132671408;132673867	132672577;132679930;132672376;132673928	ssc-miR-7135-3p
	ENSSSCG00000013242	ENSSSCT00000014462	ACP2	2	15341734;15341967	15341771;15342528	ssc-miR-330
	ENSSSCG00000013242	ENSSSCT00000014462	ACP2	2	15341734;15341967	15341771;15342528	ssc-miR-9847-3p
	ENSSSCG00000013242	ENSSSCT00000042529	ACP2	2	15341734	15347774	ssc-miR-330
	ENSSSCG00000013242	ENSSSCT00000042529	ACP2	2	15341734	15347774	ssc-miR-378b-3p
	ENSSSCG00000013242	ENSSSCT00000042529	ACP2	2	15341734	15347774	ssc-miR-383
	ENSSSCG00000013242	ENSSSCT00000042529	ACP2	2	15341734	15347774	ssc-miR-7143-5p
	ENSSSCG00000013242	ENSSSCT00000042529	ACP2	2	15341734	15347774	ssc-miR-9847-3p
	ENSSSCG00000013242	ENSSSCT00000047837	ACP2	2	15341734	15347774	ssc-miR-330
	ENSSSCG00000013242	ENSSSCT00000047837	ACP2	2	15341734	15347774	ssc-miR-378b-3p
	ENSSSCG00000013242	ENSSSCT00000047837	ACP2	2	15341734	15347774	ssc-miR-383
	ENSSSCG00000013242	ENSSSCT00000047837	ACP2	2	15341734	15347774	ssc-miR-7143-5p
	ENSSSCG00000013242	ENSSSCT00000047837	ACP2	2	15341734	15347774	ssc-miR-9847-3p
	ENSSSCG00000032282	ENSSSCT00000014867	ACP5	2	70206190	70206505	ssc-miR-670
	ENSSSCG00000032282	ENSSSCT00000065290	ACP5	2	70203114	70206505	ssc-miR-326
	ENSSSCG00000032282	ENSSSCT00000065290	ACP5	2	70203114	70206505	ssc-miR-330
	ENSSSCG00000032282	ENSSSCT00000065290	ACP5	2	70203114	70206505	ssc-miR-670
	ENSSSCG00000011627	ENSSSCT00000054211	ACPP	13	73566285	73571052	ssc-miR-10384
	ENSSSCG00000011627	ENSSSCT00000054211	ACPP	13	73566285	73571052	ssc-miR-34a
	ENSSSCG00000011627	ENSSSCT00000054211	ACPP	13	73566285	73571052	ssc-miR-383
	ENSSSCG00000011627	ENSSSCT00000054211	ACPP	13	73566285	73571052	ssc-miR-7140-5p
	ENSSSCG00000017566	ENSSSCT00000040340	ACSF2	12	26761037	26764469	ssc-miR-1296-3p
	ENSSSCG00000017566	ENSSSCT00000040340	ACSF2	12	26761037	26764469	ssc-miR-17-5p
	ENSSSCG00000017566	ENSSSCT00000040340	ACSF2	12	26761037	26764469	ssc-miR-92b-5p
	ENSSSCG00000017566	ENSSSCT00000040340	ACSF2	12	26761037	26764469	ssc-miR-9785-5p
	ENSSSCG00000017566	ENSSSCT00000040340	ACSF2	12	26761037	26764469	ssc-miR-9804-5p
	ENSSSCG00000017566	ENSSSCT00000048846	ACSF2	12	26761045	26765578	ssc-miR-1296-3p
	ENSSSCG00000017566	ENSSSCT00000048846	ACSF2	12	26761045	26765578	ssc-miR-17-5p
	ENSSSCG00000017566	ENSSSCT00000048846	ACSF2	12	26761045	26765578	ssc-miR-92b-5p
	ENSSSCG00000017566	ENSSSCT00000048846	ACSF2	12	26761045	26765578	ssc-miR-9785-5p
	ENSSSCG00000017566	ENSSSCT00000048846	ACSF2	12	26761045	26765578	ssc-miR-9804-5p
	ENSSSCG00000017566	ENSSSCT00000059791	ACSF2	12	26752256	26756507	ssc-miR-1296-3p
	ENSSSCG00000017566	ENSSSCT00000059791	ACSF2	12	26752256	26756507	ssc-miR-17-5p
	ENSSSCG00000017566	ENSSSCT00000059791	ACSF2	12	26752256	26756507	ssc-miR-92b-5p
	ENSSSCG00000017566	ENSSSCT00000059791	ACSF2	12	26752256	26756507	ssc-miR-9785-5p
	ENSSSCG00000017566	ENSSSCT00000059791	ACSF2	12	26752256	26756507	ssc-miR-9804-5p
	ENSSSCG00000017566	ENSSSCT00000063242	ACSF2	12	26761045	26764469	ssc-miR-1296-3p
	ENSSSCG00000017566	ENSSSCT00000063242	ACSF2	12	26761045	26764469	ssc-miR-17-5p
	ENSSSCG00000017566	ENSSSCT00000063242	ACSF2	12	26761045	26764469	ssc-miR-92b-5p
	ENSSSCG00000017566	ENSSSCT00000063242	ACSF2	12	26761045	26764469	ssc-miR-9785-5p
	ENSSSCG00000017566	ENSSSCT00000063242	ACSF2	12	26761045	26764469	ssc-miR-9804-5p
	ENSSSCG00000017566	ENSSSCT00000066065	ACSF2	12	26761037	26765578	ssc-miR-1296-3p
	ENSSSCG00000017566	ENSSSCT00000066065	ACSF2	12	26761037	26765578	ssc-miR-17-5p
	ENSSSCG00000017566	ENSSSCT00000066065	ACSF2	12	26761037	26765578	ssc-miR-92b-5p
	ENSSSCG00000017566	ENSSSCT00000066065	ACSF2	12	26761037	26765578	ssc-miR-9785-5p
	ENSSSCG00000017566	ENSSSCT00000066065	ACSF2	12	26761037	26765578	ssc-miR-9804-5p
	ENSSSCG00000023866	ENSSSCT00000058136	ACSF3	6	661967	665477	ssc-miR-7135-3p
	ENSSSCG00000023866	ENSSSCT00000058136	ACSF3	6	661967	665477	ssc-miR-9787-3p
	ENSSSCG00000023866	ENSSSCT00000065079	ACSF3	6	661967	665477	ssc-miR-7135-3p
	ENSSSCG00000023866	ENSSSCT00000065079	ACSF3	6	661967	665477	ssc-miR-9787-3p
	ENSSSCG00000016223	ENSSSCT00000041444	ACSL3	15	124814040	124816965	ssc-miR-9820-5p
	ENSSSCG00000016223	ENSSSCT00000055736	ACSL3	15	124814040;124815424	124815353;124816947	ssc-miR-9820-5p
	ENSSSCG00000016223	ENSSSCT00000061159	ACSL3	15	124814040	124817004	ssc-miR-9820-5p
	ENSSSCG00000012583	ENSSSCT00000013759	ACSL4	X	89760861	89763589	ssc-miR-199a-3p
	ENSSSCG00000012583	ENSSSCT00000013759	ACSL4	X	89760861	89763589	ssc-miR-199b-3p
	ENSSSCG00000012583	ENSSSCT00000013759	ACSL4	X	89760861	89763589	ssc-miR-31
	ENSSSCG00000012583	ENSSSCT00000013759	ACSL4	X	89760861	89763589	ssc-miR-34a	circ_2141
	ENSSSCG00000012583	ENSSSCT00000013759	ACSL4	X	89760861	89763589	ssc-miR-7144-5p
	ENSSSCG00000012583	ENSSSCT00000051623	ACSL4	X	89760862	89763589	ssc-miR-199a-3p
	ENSSSCG00000012583	ENSSSCT00000051623	ACSL4	X	89760862	89763589	ssc-miR-199b-3p
	ENSSSCG00000012583	ENSSSCT00000051623	ACSL4	X	89760862	89763589	ssc-miR-31
	ENSSSCG00000012583	ENSSSCT00000051623	ACSL4	X	89760862	89763589	ssc-miR-34a	circ_2141
	ENSSSCG00000012583	ENSSSCT00000051623	ACSL4	X	89760862	89763589	ssc-miR-7144-5p
	ENSSSCG00000012583	ENSSSCT00000059232	ACSL4	X	89760861	89763589	ssc-miR-199a-3p
	ENSSSCG00000012583	ENSSSCT00000059232	ACSL4	X	89760861	89763589	ssc-miR-199b-3p
	ENSSSCG00000012583	ENSSSCT00000059232	ACSL4	X	89760861	89763589	ssc-miR-31
	ENSSSCG00000012583	ENSSSCT00000059232	ACSL4	X	89760861	89763589	ssc-miR-34a	circ_2141
	ENSSSCG00000012583	ENSSSCT00000059232	ACSL4	X	89760861	89763589	ssc-miR-7144-5p
	ENSSSCG00000031789	ENSSSCT00000039927	ACSL5	14	122824746;122826648;122827773	122826269;122826794;122828046	ssc-miR-7144-5p
	ENSSSCG00000031789	ENSSSCT00000039927	ACSL5	14	122824746;122826648;122827773	122826269;122826794;122828046	ssc-miR-9851-3p
	ENSSSCG00000031789	ENSSSCT00000060148	ACSL5	14	122826789	122828045	ssc-miR-330
	ENSSSCG00000007857	ENSSSCT00000008608	ACSM3	3	25247725	25248374	ssc-miR-9834-5p
	ENSSSCG00000007857	ENSSSCT00000050202	ACSM3	3	25245736	25248374	ssc-miR-9834-5p
	ENSSSCG00000026453	ENSSSCT00000041222	ACSM5	3	25390279	25394599	ssc-miR-328
	ENSSSCG00000026453	ENSSSCT00000041222	ACSM5	3	25390279	25394599	ssc-miR-664-5p
	ENSSSCG00000026453	ENSSSCT00000041222	ACSM5	3	25390279	25394599	ssc-miR-9847-3p
	ENSSSCG00000007133	ENSSSCT00000044534	ACSS1	17	30802810;30800435	30804451;30802189	ssc-miR-4335
	ENSSSCG00000007133	ENSSSCT00000056062	ACSS1	17	30800536	30802012	ssc-miR-4335
	ENSSSCG00000007133	ENSSSCT00000063197	ACSS1	17	30800538	30802012	ssc-miR-4335
	ENSSSCG00000000939	ENSSSCT00000050640	ACSS3	5	100279724	100282042	ssc-miR-330
	ENSSSCG00000000939	ENSSSCT00000050640	ACSS3	5	100279724	100282042	ssc-miR-383
	ENSSSCG00000000939	ENSSSCT00000053340	ACSS3	5	100270239;100278450;100277360;100278236	100270717;100282042;100277495;100278296	ssc-miR-136-5p
	ENSSSCG00000000939	ENSSSCT00000053340	ACSS3	5	100270239;100278450;100277360;100278236	100270717;100282042;100277495;100278296	ssc-miR-330
	ENSSSCG00000000939	ENSSSCT00000053340	ACSS3	5	100270239;100278450;100277360;100278236	100270717;100282042;100277495;100278296	ssc-miR-383
	ENSSSCG00000000939	ENSSSCT00000059893	ACSS3	5	100279720	100282042	ssc-miR-330
	ENSSSCG00000000939	ENSSSCT00000059893	ACSS3	5	100279720	100282042	ssc-miR-383
	ENSSSCG00000010190	ENSSSCT00000011156	ACTA1	14	60415428;60422976	60415692;60422994	ssc-miR-7143-3p
	ENSSSCG00000010190	ENSSSCT00000040776	ACTA1	14	60415428	60415674	ssc-miR-7143-3p
	ENSSSCG00000010190	ENSSSCT00000043596	ACTA1	14	60415428;60422976	60415692;60422994	ssc-miR-7143-3p
	ENSSSCG00000010190	ENSSSCT00000048569	ACTA1	14	60415599;60415428	60415674;60415558	ssc-miR-7143-3p
	ENSSSCG00000010190	ENSSSCT00000050144	ACTA1	14	60415428	60415673	ssc-miR-7143-3p
	ENSSSCG00000010190	ENSSSCT00000050871	ACTA1	14	60415428	60417602	ssc-miR-326
	ENSSSCG00000010190	ENSSSCT00000050871	ACTA1	14	60415428	60417602	ssc-miR-7143-3p
	ENSSSCG00000010190	ENSSSCT00000054140	ACTA1	14	60415428	60417602	ssc-miR-326
	ENSSSCG00000010190	ENSSSCT00000054140	ACTA1	14	60415428	60417602	ssc-miR-7143-3p
	ENSSSCG00000007585	ENSSSCT00000008324	ACTB	3	4086965	4087604	ssc-miR-365-5p
	ENSSSCG00000007585	ENSSSCT00000048365	ACTB	3	4084263;4086894	4086858;4087604	ssc-miR-365-5p
	ENSSSCG00000007585	ENSSSCT00000065139	ACTB	3	4086972;4087535	4087462;4087604	ssc-miR-365-5p
	ENSSSCG00000008294	ENSSSCT00000052319	ACTG2	3	69096818	69097443	ssc-miR-1224
	ENSSSCG00000008294	ENSSSCT00000064546	ACTG2	3	69094860	69097443	ssc-miR-1224
	ENSSSCG00000008294	ENSSSCT00000064546	ACTG2	3	69094860	69097443	ssc-miR-27a
	ENSSSCG00000011762	ENSSSCT00000012873	ACTL6A	13	117626928	117628488	ssc-miR-432-5p
	ENSSSCG00000007670	ENSSSCT00000008410	ACTL6B	3	8551606	8554542	ssc-miR-326
	ENSSSCG00000007670	ENSSSCT00000008410	ACTL6B	3	8551606	8554542	ssc-miR-328
	ENSSSCG00000007670	ENSSSCT00000008410	ACTL6B	3	8551606	8554542	ssc-miR-330
	ENSSSCG00000007670	ENSSSCT00000008410	ACTL6B	3	8551606	8554542	ssc-miR-365-5p
	ENSSSCG00000007670	ENSSSCT00000008410	ACTL6B	3	8551606	8554542	ssc-miR-4335
	ENSSSCG00000007670	ENSSSCT00000008410	ACTL6B	3	8551606	8554542	ssc-miR-670
	ENSSSCG00000007670	ENSSSCT00000008410	ACTL6B	3	8551606	8554542	ssc-miR-9802-3p
	ENSSSCG00000007670	ENSSSCT00000008410	ACTL6B	3	8551606	8554542	ssc-miR-9820-5p
	ENSSSCG00000005439	ENSSSCT00000005983	ACTL7A	1	249884631	249884826	ssc-miR-1839-5p
	ENSSSCG00000010144	ENSSSCT00000011106	ACTN2	14	54667914;54666743;54671311	54668768;54667776;54672700	ssc-miR-30c-1-3p
	ENSSSCG00000010144	ENSSSCT00000011106	ACTN2	14	54667914;54666743;54671311	54668768;54667776;54672700	ssc-miR-34a
	ENSSSCG00000010144	ENSSSCT00000011106	ACTN2	14	54667914;54666743;54671311	54668768;54667776;54672700	ssc-miR-34c
	ENSSSCG00000010144	ENSSSCT00000037537	ACTN2	14	54707935;54675630;54713905;54691925;54674554;54678768;54680640;54696668;54693616;54700077;54704317;54709547;54672634;54685870;54683864;54687815;54698495;54711351	54708013;54675695;54714506;54692075;54674712;54679722;54680774;54696898;54693763;54700162;54704398;54711180;54672859;54686010;54684046;54687923;54698587;54712114	ssc-miR-34a
	ENSSSCG00000010144	ENSSSCT00000037537	ACTN2	14	54707935;54675630;54713905;54691925;54674554;54678768;54680640;54696668;54693616;54700077;54704317;54709547;54672634;54685870;54683864;54687815;54698495;54711351	54708013;54675695;54714506;54692075;54674712;54679722;54680774;54696898;54693763;54700162;54704398;54711180;54672859;54686010;54684046;54687923;54698587;54712114	ssc-miR-34c
	ENSSSCG00000010144	ENSSSCT00000037537	ACTN2	14	54707935;54675630;54713905;54691925;54674554;54678768;54680640;54696668;54693616;54700077;54704317;54709547;54672634;54685870;54683864;54687815;54698495;54711351	54708013;54675695;54714506;54692075;54674712;54679722;54680774;54696898;54693763;54700162;54704398;54711180;54672859;54686010;54684046;54687923;54698587;54712114	ssc-miR-365-5p
	ENSSSCG00000010144	ENSSSCT00000037537	ACTN2	14	54707935;54675630;54713905;54691925;54674554;54678768;54680640;54696668;54693616;54700077;54704317;54709547;54672634;54685870;54683864;54687815;54698495;54711351	54708013;54675695;54714506;54692075;54674712;54679722;54680774;54696898;54693763;54700162;54704398;54711180;54672859;54686010;54684046;54687923;54698587;54712114	ssc-miR-6782-3p
	ENSSSCG00000010144	ENSSSCT00000037537	ACTN2	14	54707935;54675630;54713905;54691925;54674554;54678768;54680640;54696668;54693616;54700077;54704317;54709547;54672634;54685870;54683864;54687815;54698495;54711351	54708013;54675695;54714506;54692075;54674712;54679722;54680774;54696898;54693763;54700162;54704398;54711180;54672859;54686010;54684046;54687923;54698587;54712114	ssc-miR-7135-3p
	ENSSSCG00000038323	ENSSSCT00000014141	ACTN3	2	5860397	5860505	ssc-miR-370
	ENSSSCG00000002965	ENSSSCT00000003289	ACTN4	6	47564919	47565993	ssc-miR-10382
	ENSSSCG00000002965	ENSSSCT00000003289	ACTN4	6	47564919	47565993	ssc-miR-185
	ENSSSCG00000002965	ENSSSCT00000003289	ACTN4	6	47564919	47565993	ssc-miR-30b-3p
	ENSSSCG00000002965	ENSSSCT00000003289	ACTN4	6	47564919	47565993	ssc-miR-9846-3p
	ENSSSCG00000002965	ENSSSCT00000052020	ACTN4	6	47564919	47565997	ssc-miR-10382
	ENSSSCG00000002965	ENSSSCT00000052020	ACTN4	6	47564919	47565997	ssc-miR-185
	ENSSSCG00000002965	ENSSSCT00000052020	ACTN4	6	47564919	47565997	ssc-miR-30b-3p
	ENSSSCG00000002965	ENSSSCT00000052020	ACTN4	6	47564919	47565997	ssc-miR-9846-3p
	ENSSSCG00000002965	ENSSSCT00000057230	ACTN4	6	47564919	47569609	ssc-miR-10382
	ENSSSCG00000002965	ENSSSCT00000057230	ACTN4	6	47564919	47569609	ssc-miR-185
	ENSSSCG00000002965	ENSSSCT00000057230	ACTN4	6	47564919	47569609	ssc-miR-30b-3p
	ENSSSCG00000002965	ENSSSCT00000057230	ACTN4	6	47564919	47569609	ssc-miR-423-5p
	ENSSSCG00000002965	ENSSSCT00000057230	ACTN4	6	47564919	47569609	ssc-miR-4335
	ENSSSCG00000002965	ENSSSCT00000057230	ACTN4	6	47564919	47569609	ssc-miR-504
	ENSSSCG00000002965	ENSSSCT00000057230	ACTN4	6	47564919	47569609	ssc-miR-92b-5p
	ENSSSCG00000002965	ENSSSCT00000057230	ACTN4	6	47564919	47569609	ssc-miR-9820-5p
	ENSSSCG00000002965	ENSSSCT00000057230	ACTN4	6	47564919	47569609	ssc-miR-9829-5p
	ENSSSCG00000002965	ENSSSCT00000057230	ACTN4	6	47564919	47569609	ssc-miR-9846-3p
	ENSSSCG00000002965	ENSSSCT00000060244	ACTN4	6	47565648	47569609	ssc-miR-423-5p
	ENSSSCG00000002965	ENSSSCT00000060244	ACTN4	6	47565648	47569609	ssc-miR-4335
	ENSSSCG00000002965	ENSSSCT00000060244	ACTN4	6	47565648	47569609	ssc-miR-504
	ENSSSCG00000002965	ENSSSCT00000060244	ACTN4	6	47565648	47569609	ssc-miR-92b-5p
	ENSSSCG00000002965	ENSSSCT00000060244	ACTN4	6	47565648	47569609	ssc-miR-9820-5p
	ENSSSCG00000002965	ENSSSCT00000060244	ACTN4	6	47565648	47569609	ssc-miR-9829-5p
	ENSSSCG00000002965	ENSSSCT00000063427	ACTN4	6	47564919	47569609	ssc-miR-10382
	ENSSSCG00000002965	ENSSSCT00000063427	ACTN4	6	47564919	47569609	ssc-miR-185
	ENSSSCG00000002965	ENSSSCT00000063427	ACTN4	6	47564919	47569609	ssc-miR-30b-3p
	ENSSSCG00000002965	ENSSSCT00000063427	ACTN4	6	47564919	47569609	ssc-miR-423-5p
	ENSSSCG00000002965	ENSSSCT00000063427	ACTN4	6	47564919	47569609	ssc-miR-4335
	ENSSSCG00000002965	ENSSSCT00000063427	ACTN4	6	47564919	47569609	ssc-miR-504
	ENSSSCG00000002965	ENSSSCT00000063427	ACTN4	6	47564919	47569609	ssc-miR-92b-5p
	ENSSSCG00000002965	ENSSSCT00000063427	ACTN4	6	47564919	47569609	ssc-miR-9820-5p
	ENSSSCG00000002965	ENSSSCT00000063427	ACTN4	6	47564919	47569609	ssc-miR-9829-5p
	ENSSSCG00000002965	ENSSSCT00000063427	ACTN4	6	47564919	47569609	ssc-miR-9846-3p
	ENSSSCG00000002965	ENSSSCT00000063930	ACTN4	6	47564919	47567252	ssc-miR-10382
	ENSSSCG00000002965	ENSSSCT00000063930	ACTN4	6	47564919	47567252	ssc-miR-185
	ENSSSCG00000002965	ENSSSCT00000063930	ACTN4	6	47564919	47567252	ssc-miR-30b-3p
	ENSSSCG00000002965	ENSSSCT00000063930	ACTN4	6	47564919	47567252	ssc-miR-4335
	ENSSSCG00000002965	ENSSSCT00000063930	ACTN4	6	47564919	47567252	ssc-miR-504
	ENSSSCG00000002965	ENSSSCT00000063930	ACTN4	6	47564919	47567252	ssc-miR-9820-5p
	ENSSSCG00000002965	ENSSSCT00000063930	ACTN4	6	47564919	47567252	ssc-miR-9846-3p
	ENSSSCG00000010585	ENSSSCT00000011578	ACTR1A	14	113480328	113481924	ssc-miR-200b
	ENSSSCG00000010585	ENSSSCT00000011578	ACTR1A	14	113480328	113481924	ssc-miR-2411
	ENSSSCG00000010585	ENSSSCT00000011578	ACTR1A	14	113480328	113481924	ssc-miR-328
	ENSSSCG00000010585	ENSSSCT00000011578	ACTR1A	14	113480328	113481924	ssc-miR-769-3p
	ENSSSCG00000010585	ENSSSCT00000061558	ACTR1A	14	113479852	113483057	ssc-miR-200b
	ENSSSCG00000010585	ENSSSCT00000061558	ACTR1A	14	113479852	113483057	ssc-miR-2411
	ENSSSCG00000010585	ENSSSCT00000061558	ACTR1A	14	113479852	113483057	ssc-miR-328
	ENSSSCG00000010585	ENSSSCT00000061558	ACTR1A	14	113479852	113483057	ssc-miR-331-5p
	ENSSSCG00000010585	ENSSSCT00000061558	ACTR1A	14	113479852	113483057	ssc-miR-769-3p
	ENSSSCG00000015710	ENSSSCT00000017110	ACTR3	15	20189180;20166306	20189190;20167439	ssc-miR-9820-5p
	ENSSSCG00000015710	ENSSSCT00000038794	ACTR3	15	20166306	20168645	ssc-miR-6529
	ENSSSCG00000015710	ENSSSCT00000038794	ACTR3	15	20166306	20168645	ssc-miR-9820-5p
	ENSSSCG00000015710	ENSSSCT00000043395	ACTR3	15	20166306	20167421	ssc-miR-9820-5p
	ENSSSCG00000015710	ENSSSCT00000053589	ACTR3	15	20166306	20169213	ssc-miR-6529
	ENSSSCG00000015710	ENSSSCT00000053589	ACTR3	15	20166306	20169213	ssc-miR-9820-5p
	ENSSSCG00000007349	ENSSSCT00000008041	ACTR5	17	41721655;41724032	41722995;41724377	ssc-miR-9808-3p
	ENSSSCG00000025682	ENSSSCT00000000963	ACTR6	5	83908883	83909969	ssc-miR-4335
	ENSSSCG00000011458	ENSSSCT00000012539	ACTR8	13	35956647;35962354;35960436;35963919;35955382;35951740	35958749;35962408;35960497;35964010;35955507;35954223	ssc-miR-10387
	ENSSSCG00000011458	ENSSSCT00000012539	ACTR8	13	35956647;35962354;35960436;35963919;35955382;35951740	35958749;35962408;35960497;35964010;35955507;35954223	ssc-miR-217
	ENSSSCG00000011458	ENSSSCT00000012539	ACTR8	13	35956647;35962354;35960436;35963919;35955382;35951740	35958749;35962408;35960497;35964010;35955507;35954223	ssc-miR-9859-3p
	ENSSSCG00000011458	ENSSSCT00000041214	ACTR8	13	35956475;35965260;35963489	35959743;35966166;35964154	ssc-miR-10387
	ENSSSCG00000011458	ENSSSCT00000041214	ACTR8	13	35956475;35965260;35963489	35959743;35966166;35964154	ssc-miR-423-5p
	ENSSSCG00000011458	ENSSSCT00000041214	ACTR8	13	35956475;35965260;35963489	35959743;35966166;35964154	ssc-miR-542-5p
	ENSSSCG00000011458	ENSSSCT00000041214	ACTR8	13	35956475;35965260;35963489	35959743;35966166;35964154	ssc-miR-92a
	ENSSSCG00000011458	ENSSSCT00000053516	ACTR8	13	35962354;35951678;35963945;35956647;35957119;35955382	35962425;35954223;35964010;35956754;35960497;35955507	ssc-miR-10387
	ENSSSCG00000011458	ENSSSCT00000053516	ACTR8	13	35962354;35951678;35963945;35956647;35957119;35955382	35962425;35954223;35964010;35956754;35960497;35955507	ssc-miR-132
	ENSSSCG00000011458	ENSSSCT00000053516	ACTR8	13	35962354;35951678;35963945;35956647;35957119;35955382	35962425;35954223;35964010;35956754;35960497;35955507	ssc-miR-217
	ENSSSCG00000011458	ENSSSCT00000053516	ACTR8	13	35962354;35951678;35963945;35956647;35957119;35955382	35962425;35954223;35964010;35956754;35960497;35955507	ssc-miR-423-5p
	ENSSSCG00000011458	ENSSSCT00000053516	ACTR8	13	35962354;35951678;35963945;35956647;35957119;35955382	35962425;35954223;35964010;35956754;35960497;35955507	ssc-miR-9859-3p
	ENSSSCG00000039994	ENSSSCT00000065843	ACTRT3	13	108427272	108429986	ssc-miR-151-3p
	ENSSSCG00000039994	ENSSSCT00000065843	ACTRT3	13	108427272	108429986	ssc-miR-532-5p
	ENSSSCG00000039994	ENSSSCT00000065843	ACTRT3	13	108427272	108429986	ssc-miR-9851-3p
	ENSSSCG00000039994	ENSSSCT00000065843	ACTRT3	13	108427272	108429986	ssc-miR-9859-3p
	ENSSSCG00000015874	ENSSSCT00000045475	ACVR1	15	64748764	64751876	ssc-miR-194b-3p
	ENSSSCG00000015874	ENSSSCT00000047399	ACVR1	15	64750796	64751876	ssc-miR-194b-3p
	ENSSSCG00000015874	ENSSSCT00000048728	ACVR1	15	64748764	64751876	ssc-miR-194b-3p
	ENSSSCG00000000233	ENSSSCT00000000252	ACVR1B	5	17347752	17350723	ssc-miR-326
	ENSSSCG00000000233	ENSSSCT00000000252	ACVR1B	5	17347752	17350723	ssc-miR-9829-5p
	ENSSSCG00000000233	ENSSSCT00000000252	ACVR1B	5	17347752	17350723	ssc-miR-9851-3p
	ENSSSCG00000015669	ENSSSCT00000046920	ACVR2A	15	4173797	4177360	ssc-miR-195
	ENSSSCG00000015669	ENSSSCT00000046920	ACVR2A	15	4173797	4177360	ssc-miR-7143-5p
	ENSSSCG00000011257	ENSSSCT00000012324	ACVR2B	13	23265818	23267373	ssc-miR-133a-5p
	ENSSSCG00000011257	ENSSSCT00000012324	ACVR2B	13	23265818	23267373	ssc-miR-7143-5p
	ENSSSCG00000000232	ENSSSCT00000000251	ACVRL1	5	17281921	17285874	ssc-miR-34c	circ_0019
	ENSSSCG00000000232	ENSSSCT00000000251	ACVRL1	5	17281921	17285874	ssc-miR-7135-3p
	ENSSSCG00000000232	ENSSSCT00000000251	ACVRL1	5	17281921	17285874	ssc-miR-9801-5p
	ENSSSCG00000000232	ENSSSCT00000000251	ACVRL1	5	17281921	17285874	ssc-miR-9820-5p
	ENSSSCG00000000232	ENSSSCT00000033395	ACVRL1	5	17281921	17284126	ssc-miR-34c	circ_0019
	ENSSSCG00000000232	ENSSSCT00000064488	ACVRL1	5	17281921	17282972	ssc-miR-34c	circ_0019
	ENSSSCG00000035218	ENSSSCT00000037133	ADA2	5	69518632	69519268	ssc-miR-664-5p
	ENSSSCG00000004710	ENSSSCT00000005202	ADAL	1	128097950;128089963	128098581;128090229	ssc-miR-138
	ENSSSCG00000004710	ENSSSCT00000049753	ADAL	1	128095940	128098581	ssc-miR-138
	ENSSSCG00000004710	ENSSSCT00000049753	ADAL	1	128095940	128098581	ssc-miR-15b
	ENSSSCG00000004710	ENSSSCT00000049753	ADAL	1	128095940	128098581	ssc-miR-195
	ENSSSCG00000017349	ENSSSCT00000018885	ADAM11	12	18575727	18578340	ssc-miR-145-5p
	ENSSSCG00000017349	ENSSSCT00000018885	ADAM11	12	18575727	18578340	ssc-miR-181d-5p
	ENSSSCG00000017349	ENSSSCT00000018885	ADAM11	12	18575727	18578340	ssc-miR-34a
	ENSSSCG00000017349	ENSSSCT00000018885	ADAM11	12	18575727	18578340	ssc-miR-365-5p
	ENSSSCG00000017349	ENSSSCT00000018885	ADAM11	12	18575727	18578340	ssc-miR-9802-3p
	ENSSSCG00000017349	ENSSSCT00000018885	ADAM11	12	18575727	18578340	ssc-miR-9835-3p
	ENSSSCG00000017349	ENSSSCT00000018885	ADAM11	12	18575727	18578340	ssc-miR-9852-3p
	ENSSSCG00000017349	ENSSSCT00000060197	ADAM11	12	18573286	18577839	ssc-miR-145-5p
	ENSSSCG00000017349	ENSSSCT00000060197	ADAM11	12	18573286	18577839	ssc-miR-181d-5p
	ENSSSCG00000017349	ENSSSCT00000060197	ADAM11	12	18573286	18577839	ssc-miR-34a
	ENSSSCG00000017349	ENSSSCT00000060197	ADAM11	12	18573286	18577839	ssc-miR-365-5p
	ENSSSCG00000017349	ENSSSCT00000060197	ADAM11	12	18573286	18577839	ssc-miR-9835-3p
	ENSSSCG00000017349	ENSSSCT00000060197	ADAM11	12	18573286	18577839	ssc-miR-9852-3p
	ENSSSCG00000010746	ENSSSCT00000042367	ADAM12	14	135302758	135307749	ssc-miR-21-3p
	ENSSSCG00000010746	ENSSSCT00000042367	ADAM12	14	135302758	135307749	ssc-miR-30c-1-3p
	ENSSSCG00000010746	ENSSSCT00000042367	ADAM12	14	135302758	135307749	ssc-miR-30e-5p
	ENSSSCG00000006533	ENSSSCT00000049133	ADAM15	4	94736647;94737058	94736964;94738448	ssc-miR-2320-5p
	ENSSSCG00000006533	ENSSSCT00000049133	ADAM15	4	94736647;94737058	94736964;94738448	ssc-miR-874
	ENSSSCG00000008641	ENSSSCT00000009451	ADAM17	3	126852571;126864700	126853970;126864731	ssc-miR-145-5p
	ENSSSCG00000008641	ENSSSCT00000009451	ADAM17	3	126852571;126864700	126853970;126864731	ssc-miR-217
	ENSSSCG00000008641	ENSSSCT00000009451	ADAM17	3	126852571;126864700	126853970;126864731	ssc-miR-331-5p
	ENSSSCG00000008641	ENSSSCT00000033196	ADAM17	3	126852571	126853986	ssc-miR-145-5p
	ENSSSCG00000008641	ENSSSCT00000033196	ADAM17	3	126852571	126853986	ssc-miR-217
	ENSSSCG00000008641	ENSSSCT00000033196	ADAM17	3	126852571	126853986	ssc-miR-331-5p
	ENSSSCG00000008641	ENSSSCT00000048512	ADAM17	3	126852211;126850111	126853988;126851518	ssc-miR-145-5p
	ENSSSCG00000008641	ENSSSCT00000048512	ADAM17	3	126852211;126850111	126853988;126851518	ssc-miR-217
	ENSSSCG00000008641	ENSSSCT00000048512	ADAM17	3	126852211;126850111	126853988;126851518	ssc-miR-331-5p
	ENSSSCG00000008641	ENSSSCT00000048512	ADAM17	3	126852211;126850111	126853988;126851518	ssc-miR-345-3p
	ENSSSCG00000008641	ENSSSCT00000048512	ADAM17	3	126852211;126850111	126853988;126851518	ssc-miR-4339
	ENSSSCG00000008641	ENSSSCT00000048512	ADAM17	3	126852211;126850111	126853988;126851518	ssc-miR-9851-3p
	ENSSSCG00000017052	ENSSSCT00000018565	ADAM19	16	65811040	65814756	ssc-miR-181a
	ENSSSCG00000017052	ENSSSCT00000018565	ADAM19	16	65811040	65814756	ssc-miR-23a
	ENSSSCG00000017052	ENSSSCT00000018565	ADAM19	16	65811040	65814756	ssc-miR-365-5p
	ENSSSCG00000017052	ENSSSCT00000018565	ADAM19	16	65811040	65814756	ssc-miR-423-5p
	ENSSSCG00000017052	ENSSSCT00000018565	ADAM19	16	65811040	65814756	ssc-miR-4335
	ENSSSCG00000017052	ENSSSCT00000018565	ADAM19	16	65811040	65814756	ssc-miR-671-3p
	ENSSSCG00000017052	ENSSSCT00000018565	ADAM19	16	65811040	65814756	ssc-miR-769-3p
	ENSSSCG00000017052	ENSSSCT00000018565	ADAM19	16	65811040	65814756	ssc-miR-92b-5p
	ENSSSCG00000034623	ENSSSCT00000036877	ADAM2	15	47198800	47203692	ssc-miR-185
	ENSSSCG00000034623	ENSSSCT00000036877	ADAM2	15	47198800	47203692	ssc-miR-330
	ENSSSCG00000034623	ENSSSCT00000036877	ADAM2	15	47198800	47203692	ssc-miR-504
	ENSSSCG00000034623	ENSSSCT00000036877	ADAM2	15	47198800	47203692	ssc-miR-664-5p
	ENSSSCG00000034623	ENSSSCT00000036877	ADAM2	15	47198800	47203692	ssc-miR-7137-3p
	ENSSSCG00000034623	ENSSSCT00000036877	ADAM2	15	47198800	47203692	ssc-miR-7143-5p
	ENSSSCG00000034623	ENSSSCT00000036877	ADAM2	15	47198800	47203692	ssc-miR-9797-3p
	ENSSSCG00000015297	ENSSSCT00000049794	ADAM22	9	68471640	68473812	ssc-miR-2411
	ENSSSCG00000016131	ENSSSCT00000017564	ADAM23	15	109882495	109886057	ssc-miR-21-3p
	ENSSSCG00000016131	ENSSSCT00000017564	ADAM23	15	109882495	109886057	ssc-miR-452
	ENSSSCG00000016131	ENSSSCT00000017564	ADAM23	15	109882495	109886057	ssc-miR-92a
	ENSSSCG00000016131	ENSSSCT00000017564	ADAM23	15	109882495	109886057	ssc-miR-9787-3p
	ENSSSCG00000016131	ENSSSCT00000017564	ADAM23	15	109882495	109886057	ssc-miR-9835-3p
	ENSSSCG00000009644	ENSSSCT00000055320	ADAM28	14	8431181	8433350	ssc-miR-9827-5p
	ENSSSCG00000007145	ENSSSCT00000040912	ADAM33	17	32036763;32037104	32036799;32037880	ssc-miR-20a-5p
	ENSSSCG00000007145	ENSSSCT00000040912	ADAM33	17	32036763;32037104	32036799;32037880	ssc-miR-33b-3p
	ENSSSCG00000007145	ENSSSCT00000040912	ADAM33	17	32036763;32037104	32036799;32037880	ssc-miR-9820-5p
	ENSSSCG00000007145	ENSSSCT00000061876	ADAM33	17	32037104;32036763	32037880;32036799	ssc-miR-20a-5p
	ENSSSCG00000007145	ENSSSCT00000061876	ADAM33	17	32037104;32036763	32037880;32036799	ssc-miR-33b-3p
	ENSSSCG00000007145	ENSSSCT00000061876	ADAM33	17	32037104;32036763	32037880;32036799	ssc-miR-9820-5p
	ENSSSCG00000009646	ENSSSCT00000010574	ADAM7	14	8553608	8554532	ssc-miR-28-3p
	ENSSSCG00000009646	ENSSSCT00000046971	ADAM7	14	8553608	8557213	ssc-miR-28-3p
	ENSSSCG00000009646	ENSSSCT00000046971	ADAM7	14	8553608	8557213	ssc-miR-664-5p
	ENSSSCG00000009646	ENSSSCT00000065666	ADAM7	14	8553608	8554532	ssc-miR-28-3p
	ENSSSCG00000010772	ENSSSCT00000033889	ADAM8	14	141221178	141221699	ssc-miR-128
	ENSSSCG00000010772	ENSSSCT00000033889	ADAM8	14	141221178	141221699	ssc-miR-370
	ENSSSCG00000010772	ENSSSCT00000033889	ADAM8	14	141221178	141221699	ssc-miR-769-3p
	ENSSSCG00000015808	ENSSSCT00000017216	ADAM9	15	47523211	47524733	ssc-miR-155-5p
	ENSSSCG00000015808	ENSSSCT00000017216	ADAM9	15	47523211	47524733	ssc-miR-181b
	ENSSSCG00000015808	ENSSSCT00000017216	ADAM9	15	47523211	47524733	ssc-miR-181d-5p
	ENSSSCG00000015808	ENSSSCT00000037135	ADAM9	15	47523211	47524812	ssc-miR-155-5p
	ENSSSCG00000015808	ENSSSCT00000037135	ADAM9	15	47523211	47524812	ssc-miR-181b
	ENSSSCG00000015808	ENSSSCT00000037135	ADAM9	15	47523211	47524812	ssc-miR-181d-5p
	ENSSSCG00000015808	ENSSSCT00000037135	ADAM9	15	47523211	47524812	ssc-miR-7143-5p
	ENSSSCG00000009645	ENSSSCT00000055181	ADAMDEC1	14	8469576	8473281	ssc-miR-29a-5p
	ENSSSCG00000012026	ENSSSCT00000013158	ADAMTS1	13	190273999	190278104	ssc-miR-149
	ENSSSCG00000012026	ENSSSCT00000013158	ADAMTS1	13	190273999	190278104	ssc-miR-185
	ENSSSCG00000012026	ENSSSCT00000013158	ADAMTS1	13	190273999	190278104	ssc-miR-202-5p
	ENSSSCG00000012026	ENSSSCT00000013158	ADAMTS1	13	190273999	190278104	ssc-miR-216
	ENSSSCG00000012026	ENSSSCT00000013158	ADAMTS1	13	190273999	190278104	ssc-miR-2320-5p
	ENSSSCG00000012026	ENSSSCT00000013158	ADAMTS1	13	190273999	190278104	ssc-miR-504
	ENSSSCG00000012026	ENSSSCT00000013158	ADAMTS1	13	190273999	190278104	ssc-miR-9787-3p
	ENSSSCG00000012026	ENSSSCT00000013158	ADAMTS1	13	190273999	190278104	ssc-miR-9820-5p
	ENSSSCG00000021241	ENSSSCT00000022734	ADAMTS13	1	273054795;273053092;273055582;273052652;273052354	273054951;273053186;273056038;273052798;273052469	ssc-miR-2366
	ENSSSCG00000015250	ENSSSCT00000016619	ADAMTS15	9	57149949	57152547	ssc-miR-1224
	ENSSSCG00000024043	ENSSSCT00000022836	ADAMTS2	2	79403818	79406874	ssc-miR-6782-3p
	ENSSSCG00000024043	ENSSSCT00000022836	ADAMTS2	2	79403818	79406874	ssc-miR-9785-5p
	ENSSSCG00000024043	ENSSSCT00000058888	ADAMTS2	2	79403818;79404042	79403962;79406875	ssc-miR-6782-3p
	ENSSSCG00000024043	ENSSSCT00000058888	ADAMTS2	2	79403818;79404042	79403962;79406875	ssc-miR-9785-5p
	ENSSSCG00000038180	ENSSSCT00000050515	ADAMTS3	8	68675090	68677258	ssc-miR-199a-3p
	ENSSSCG00000006359	ENSSSCT00000006968	ADAMTS4	4	89268460	89269244	ssc-miR-342
	ENSSSCG00000012027	ENSSSCT00000013159	ADAMTS5	13	190357960	190364031	ssc-miR-10382
	ENSSSCG00000012027	ENSSSCT00000013159	ADAMTS5	13	190357960	190364031	ssc-miR-10387
	ENSSSCG00000012027	ENSSSCT00000013159	ADAMTS5	13	190357960	190364031	ssc-miR-30e-5p
	ENSSSCG00000012027	ENSSSCT00000013159	ADAMTS5	13	190357960	190364031	ssc-miR-452	circ_8837
	ENSSSCG00000012027	ENSSSCT00000013159	ADAMTS5	13	190357960	190364031	ssc-miR-504
	ENSSSCG00000040366	ENSSSCT00000037462	ADAMTSL1	1	203935290	203939199	ssc-miR-10382
	ENSSSCG00000040366	ENSSSCT00000037462	ADAMTSL1	1	203935290	203939199	ssc-miR-1224
	ENSSSCG00000040366	ENSSSCT00000037462	ADAMTSL1	1	203935290	203939199	ssc-miR-2320-5p
	ENSSSCG00000040366	ENSSSCT00000037462	ADAMTSL1	1	203935290	203939199	ssc-miR-9847-3p
	ENSSSCG00000040366	ENSSSCT00000054691	ADAMTSL1	1	203935290	203939199	ssc-miR-10382
	ENSSSCG00000040366	ENSSSCT00000054691	ADAMTSL1	1	203935290	203939199	ssc-miR-1224
	ENSSSCG00000040366	ENSSSCT00000054691	ADAMTSL1	1	203935290	203939199	ssc-miR-2320-5p
	ENSSSCG00000040366	ENSSSCT00000054691	ADAMTSL1	1	203935290	203939199	ssc-miR-9847-3p
	ENSSSCG00000026425	ENSSSCT00000028900	ADAMTSL2	1	273154910	273156183	ssc-miR-149
	ENSSSCG00000026425	ENSSSCT00000039470	ADAMTSL2	1	273154791;273151733	273155410;273154020	ssc-miR-4335
	ENSSSCG00000026425	ENSSSCT00000039470	ADAMTSL2	1	273154791;273151733	273155410;273154020	ssc-miR-4339
	ENSSSCG00000001793	ENSSSCT00000042317	ADAMTSL3	7	51006366	51008416	ssc-miR-345-3p
	ENSSSCG00000001793	ENSSSCT00000042317	ADAMTSL3	7	51006366	51008416	ssc-miR-7138-5p
	ENSSSCG00000006651	ENSSSCT00000007287	ADAMTSL4	4	98577823	98578544	ssc-miR-2320-5p
	ENSSSCG00000006651	ENSSSCT00000037797	ADAMTSL4	4	98577823	98578544	ssc-miR-2320-5p
	ENSSSCG00000006651	ENSSSCT00000057808	ADAMTSL4	4	98577823	98578544	ssc-miR-2320-5p
	ENSSSCG00000013433	ENSSSCT00000014677	ADAMTSL5	2	76973433	76975544	ssc-miR-33b-3p
	ENSSSCG00000013433	ENSSSCT00000014677	ADAMTSL5	2	76973433	76975544	ssc-miR-370
	ENSSSCG00000013433	ENSSSCT00000014677	ADAMTSL5	2	76973433	76975544	ssc-miR-423-5p
	ENSSSCG00000011160	ENSSSCT00000012222	ADARB2	10	68465807	68469110	ssc-miR-423-5p
	ENSSSCG00000011160	ENSSSCT00000012222	ADARB2	10	68465807	68469110	ssc-miR-92b-5p
	ENSSSCG00000002706	ENSSSCT00000003000	ADAT1	6	12102936	12103231	ssc-miR-342
	ENSSSCG00000002706	ENSSSCT00000003000	ADAT1	6	12102936	12103231	ssc-miR-4338
	ENSSSCG00000002706	ENSSSCT00000043701	ADAT1	6	12102936	12103231	ssc-miR-342
	ENSSSCG00000002706	ENSSSCT00000043701	ADAT1	6	12102936	12103231	ssc-miR-4338
	ENSSSCG00000002706	ENSSSCT00000062617	ADAT1	6	12107547	12107992	ssc-miR-106a
	ENSSSCG00000002706	ENSSSCT00000062617	ADAT1	6	12107547	12107992	ssc-miR-194a-3p
	ENSSSCG00000038810	ENSSSCT00000047042	ADAT3	2	76628634	76628921	ssc-miR-30b-3p
	ENSSSCG00000002408	ENSSSCT00000048666	ADCK1	7	100901053	100902638	ssc-miR-9827-5p
	ENSSSCG00000016496	ENSSSCT00000028640	ADCK2	18	9158293	9160287	ssc-miR-2366
	ENSSSCG00000016496	ENSSSCT00000028640	ADCK2	18	9158293	9160287	ssc-miR-34a
	ENSSSCG00000016496	ENSSSCT00000049683	ADCK2	18	9158293	9160287	ssc-miR-2366
	ENSSSCG00000016496	ENSSSCT00000049683	ADCK2	18	9158293	9160287	ssc-miR-34a
	ENSSSCG00000008578	ENSSSCT00000051123	ADCY3	3	113982370	113985479	ssc-miR-28-3p
	ENSSSCG00000008578	ENSSSCT00000051123	ADCY3	3	113982370	113985479	ssc-miR-30a-3p
	ENSSSCG00000008578	ENSSSCT00000051123	ADCY3	3	113982370	113985479	ssc-miR-504
	ENSSSCG00000008578	ENSSSCT00000051123	ADCY3	3	113982370	113985479	ssc-miR-664-5p
	ENSSSCG00000001988	ENSSSCT00000046728	ADCY4	7	74972137	74974201	ssc-miR-10391
	ENSSSCG00000001988	ENSSSCT00000046728	ADCY4	7	74972137	74974201	ssc-miR-365-5p
	ENSSSCG00000001988	ENSSSCT00000046728	ADCY4	7	74972137	74974201	ssc-miR-423-5p
	ENSSSCG00000001988	ENSSSCT00000046728	ADCY4	7	74972137	74974201	ssc-miR-9835-3p
	ENSSSCG00000001988	ENSSSCT00000046728	ADCY4	7	74972137	74974201	ssc-miR-9852-3p
	ENSSSCG00000001988	ENSSSCT00000055332	ADCY4	7	74972137	74974201	ssc-miR-10391
	ENSSSCG00000001988	ENSSSCT00000055332	ADCY4	7	74972137	74974201	ssc-miR-365-5p
	ENSSSCG00000001988	ENSSSCT00000055332	ADCY4	7	74972137	74974201	ssc-miR-423-5p
	ENSSSCG00000001988	ENSSSCT00000055332	ADCY4	7	74972137	74974201	ssc-miR-9835-3p
	ENSSSCG00000001988	ENSSSCT00000055332	ADCY4	7	74972137	74974201	ssc-miR-9852-3p
	ENSSSCG00000001988	ENSSSCT00000060019	ADCY4	7	74972263;74972137	74974201;74972162	ssc-miR-10391
	ENSSSCG00000001988	ENSSSCT00000060019	ADCY4	7	74972263;74972137	74974201;74972162	ssc-miR-365-5p
	ENSSSCG00000001988	ENSSSCT00000060019	ADCY4	7	74972263;74972137	74974201;74972162	ssc-miR-9835-3p
	ENSSSCG00000001988	ENSSSCT00000060019	ADCY4	7	74972263;74972137	74974201;74972162	ssc-miR-9852-3p
	ENSSSCG00000039408	ENSSSCT00000040670	ADCY7	6	34521512	34523866	ssc-miR-330
	ENSSSCG00000039408	ENSSSCT00000040670	ADCY7	6	34521512	34523866	ssc-miR-33b-3p
	ENSSSCG00000039408	ENSSSCT00000040670	ADCY7	6	34521512	34523866	ssc-miR-4339
	ENSSSCG00000039408	ENSSSCT00000049400	ADCY7	6	34527410;34531504;34530952;34524184;34526855;34521512;34526063;34528356;34525391;34524928;34530054	34527500;34532191;34531077;34524308;34527010;34524013;34526209;34528549;34525495;34525042;34530152	ssc-miR-330
	ENSSSCG00000039408	ENSSSCT00000049400	ADCY7	6	34527410;34531504;34530952;34524184;34526855;34521512;34526063;34528356;34525391;34524928;34530054	34527500;34532191;34531077;34524308;34527010;34524013;34526209;34528549;34525495;34525042;34530152	ssc-miR-33b-3p
	ENSSSCG00000039408	ENSSSCT00000049400	ADCY7	6	34527410;34531504;34530952;34524184;34526855;34521512;34526063;34528356;34525391;34524928;34530054	34527500;34532191;34531077;34524308;34527010;34524013;34526209;34528549;34525495;34525042;34530152	ssc-miR-4339
	ENSSSCG00000039408	ENSSSCT00000050322	ADCY7	6	34521504	34523866	ssc-miR-330
	ENSSSCG00000039408	ENSSSCT00000050322	ADCY7	6	34521504	34523866	ssc-miR-33b-3p
	ENSSSCG00000039408	ENSSSCT00000050322	ADCY7	6	34521504	34523866	ssc-miR-4339
	ENSSSCG00000039408	ENSSSCT00000063912	ADCY7	6	34521512	34523866	ssc-miR-330
	ENSSSCG00000039408	ENSSSCT00000063912	ADCY7	6	34521512	34523866	ssc-miR-33b-3p
	ENSSSCG00000039408	ENSSSCT00000063912	ADCY7	6	34521512	34523866	ssc-miR-4339
	ENSSSCG00000031717	ENSSSCT00000050873	ADCY8	4	9866470	9871259	ssc-miR-145-5p
	ENSSSCG00000031717	ENSSSCT00000050873	ADCY8	4	9866470	9871259	ssc-miR-17-3p
	ENSSSCG00000031717	ENSSSCT00000050873	ADCY8	4	9866470	9871259	ssc-miR-181a
	ENSSSCG00000031717	ENSSSCT00000050873	ADCY8	4	9866470	9871259	ssc-miR-365-5p
	ENSSSCG00000031717	ENSSSCT00000050873	ADCY8	4	9866470	9871259	ssc-miR-7144-5p
	ENSSSCG00000031717	ENSSSCT00000050873	ADCY8	4	9866470	9871259	ssc-miR-9847-3p
	ENSSSCG00000031717	ENSSSCT00000052243	ADCY8	4	9866470	9871259	ssc-miR-145-5p
	ENSSSCG00000031717	ENSSSCT00000052243	ADCY8	4	9866470	9871259	ssc-miR-17-3p
	ENSSSCG00000031717	ENSSSCT00000052243	ADCY8	4	9866470	9871259	ssc-miR-181a
	ENSSSCG00000031717	ENSSSCT00000052243	ADCY8	4	9866470	9871259	ssc-miR-365-5p
	ENSSSCG00000031717	ENSSSCT00000052243	ADCY8	4	9866470	9871259	ssc-miR-7144-5p
	ENSSSCG00000031717	ENSSSCT00000052243	ADCY8	4	9866470	9871259	ssc-miR-9847-3p
	ENSSSCG00000031717	ENSSSCT00000061510	ADCY8	4	9866470	9871259	ssc-miR-145-5p
	ENSSSCG00000031717	ENSSSCT00000061510	ADCY8	4	9866470	9871259	ssc-miR-17-3p
	ENSSSCG00000031717	ENSSSCT00000061510	ADCY8	4	9866470	9871259	ssc-miR-181a
	ENSSSCG00000031717	ENSSSCT00000061510	ADCY8	4	9866470	9871259	ssc-miR-365-5p
	ENSSSCG00000031717	ENSSSCT00000061510	ADCY8	4	9866470	9871259	ssc-miR-7144-5p
	ENSSSCG00000031717	ENSSSCT00000061510	ADCY8	4	9866470	9871259	ssc-miR-9847-3p
	ENSSSCG00000007950	ENSSSCT00000044661	ADCY9	3	38299388	38302243	ssc-miR-9847-3p
	ENSSSCG00000035186	ENSSSCT00000055920	ADCYAP1	6	105414631	105417109	ssc-miR-1296-5p
	ENSSSCG00000035186	ENSSSCT00000055920	ADCYAP1	6	105414631	105417109	ssc-miR-4338
	ENSSSCG00000016672	ENSSSCT00000018151	ADCYAP1R1	18	41918443	41919855	ssc-miR-138
	ENSSSCG00000016672	ENSSSCT00000018151	ADCYAP1R1	18	41918443	41919855	ssc-miR-185
	ENSSSCG00000016672	ENSSSCT00000018151	ADCYAP1R1	18	41918443	41919855	ssc-miR-2320-5p
	ENSSSCG00000016672	ENSSSCT00000042049	ADCYAP1R1	18	41918303;41917426	41919855;41918236	ssc-miR-138
	ENSSSCG00000016672	ENSSSCT00000042049	ADCYAP1R1	18	41918303;41917426	41919855;41918236	ssc-miR-185
	ENSSSCG00000016672	ENSSSCT00000042049	ADCYAP1R1	18	41918303;41917426	41919855;41918236	ssc-miR-2320-5p
	ENSSSCG00000016672	ENSSSCT00000042049	ADCYAP1R1	18	41918303;41917426	41919855;41918236	ssc-miR-342
	ENSSSCG00000016672	ENSSSCT00000045375	ADCYAP1R1	18	41917426;41918301	41918237;41919855	ssc-miR-138
	ENSSSCG00000016672	ENSSSCT00000045375	ADCYAP1R1	18	41917426;41918301	41918237;41919855	ssc-miR-185
	ENSSSCG00000016672	ENSSSCT00000045375	ADCYAP1R1	18	41917426;41918301	41918237;41919855	ssc-miR-2320-5p
	ENSSSCG00000020736	ENSSSCT00000028719	ADD2	3	71839619;71840069	71839619;71840861	ssc-miR-7135-3p
	ENSSSCG00000010621	ENSSSCT00000011617	ADD3	14	120581758	120583718	ssc-miR-29a-5p
	ENSSSCG00000010621	ENSSSCT00000037328	ADD3	14	120581758	120583726	ssc-miR-29a-5p
	ENSSSCG00000010621	ENSSSCT00000040025	ADD3	14	120581758	120583722	ssc-miR-29a-5p
	ENSSSCG00000010621	ENSSSCT00000043324	ADD3	14	120581758	120586072	ssc-miR-29a-5p
	ENSSSCG00000010621	ENSSSCT00000043324	ADD3	14	120581758	120586072	ssc-miR-9827-5p
	ENSSSCG00000010621	ENSSSCT00000054427	ADD3	14	120581758	120583716	ssc-miR-29a-5p
	ENSSSCG00000010621	ENSSSCT00000059341	ADD3	14	120581758	120586072	ssc-miR-29a-5p
	ENSSSCG00000010621	ENSSSCT00000059341	ADD3	14	120581758	120586072	ssc-miR-9827-5p
	ENSSSCG00000010621	ENSSSCT00000060301	ADD3	14	120581758	120583717	ssc-miR-29a-5p
	ENSSSCG00000039199	ENSSSCT00000064347	ADGRA1	14	141116671	141118442	ssc-miR-365-5p
	ENSSSCG00000039199	ENSSSCT00000064347	ADGRA1	14	141116671	141118442	ssc-miR-370
	ENSSSCG00000003604	ENSSSCT00000047012	ADGRB2	6	88251823	88256448	ssc-miR-33b-3p
	ENSSSCG00000003604	ENSSSCT00000047012	ADGRB2	6	88251823	88256448	ssc-miR-34a
	ENSSSCG00000003604	ENSSSCT00000047012	ADGRB2	6	88251823	88256448	ssc-miR-383
	ENSSSCG00000003604	ENSSSCT00000047012	ADGRB2	6	88251823	88256448	ssc-miR-423-5p
	ENSSSCG00000003604	ENSSSCT00000047012	ADGRB2	6	88251823	88256448	ssc-miR-7138-5p
	ENSSSCG00000003604	ENSSSCT00000047012	ADGRB2	6	88251823	88256448	ssc-miR-7143-5p
	ENSSSCG00000003604	ENSSSCT00000050131	ADGRB2	6	88251823	88256448	ssc-miR-33b-3p
	ENSSSCG00000003604	ENSSSCT00000050131	ADGRB2	6	88251823	88256448	ssc-miR-34a
	ENSSSCG00000003604	ENSSSCT00000050131	ADGRB2	6	88251823	88256448	ssc-miR-383
	ENSSSCG00000003604	ENSSSCT00000050131	ADGRB2	6	88251823	88256448	ssc-miR-423-5p
	ENSSSCG00000003604	ENSSSCT00000050131	ADGRB2	6	88251823	88256448	ssc-miR-7138-5p
	ENSSSCG00000003604	ENSSSCT00000050131	ADGRB2	6	88251823	88256448	ssc-miR-7143-5p
	ENSSSCG00000003604	ENSSSCT00000055784	ADGRB2	6	88251823	88256448	ssc-miR-33b-3p
	ENSSSCG00000003604	ENSSSCT00000055784	ADGRB2	6	88251823	88256448	ssc-miR-34a
	ENSSSCG00000003604	ENSSSCT00000055784	ADGRB2	6	88251823	88256448	ssc-miR-383
	ENSSSCG00000003604	ENSSSCT00000055784	ADGRB2	6	88251823	88256448	ssc-miR-423-5p
	ENSSSCG00000003604	ENSSSCT00000055784	ADGRB2	6	88251823	88256448	ssc-miR-7138-5p
	ENSSSCG00000003604	ENSSSCT00000055784	ADGRB2	6	88251823	88256448	ssc-miR-7143-5p
	ENSSSCG00000003604	ENSSSCT00000061645	ADGRB2	6	88251823	88256448	ssc-miR-33b-3p
	ENSSSCG00000003604	ENSSSCT00000061645	ADGRB2	6	88251823	88256448	ssc-miR-34a
	ENSSSCG00000003604	ENSSSCT00000061645	ADGRB2	6	88251823	88256448	ssc-miR-383
	ENSSSCG00000003604	ENSSSCT00000061645	ADGRB2	6	88251823	88256448	ssc-miR-423-5p
	ENSSSCG00000003604	ENSSSCT00000061645	ADGRB2	6	88251823	88256448	ssc-miR-7138-5p
	ENSSSCG00000003604	ENSSSCT00000061645	ADGRB2	6	88251823	88256448	ssc-miR-7143-5p
	ENSSSCG00000009745	ENSSSCT00000010684	ADGRD1	14	24059675	24061799	ssc-miR-9846-3p
	ENSSSCG00000013775	ENSSSCT00000015050	ADGRE5	2	64844798	64845532	ssc-miR-2320-5p
	ENSSSCG00000013775	ENSSSCT00000034597	ADGRE5	2	64844800	64845532	ssc-miR-2320-5p
	ENSSSCG00000013775	ENSSSCT00000036462	ADGRE5	2	64844819	64845532	ssc-miR-2320-5p
	ENSSSCG00000013775	ENSSSCT00000051285	ADGRE5	2	64844800	64845532	ssc-miR-2320-5p
	ENSSSCG00000001726	ENSSSCT00000001930	ADGRF1	7	41803838	41806527	ssc-miR-34c
	ENSSSCG00000001726	ENSSSCT00000001930	ADGRF1	7	41803838	41806527	ssc-miR-383
	ENSSSCG00000001726	ENSSSCT00000001930	ADGRF1	7	41803838	41806527	ssc-miR-664-5p
	ENSSSCG00000001726	ENSSSCT00000048032	ADGRF1	7	41803838	41806527	ssc-miR-34c
	ENSSSCG00000001726	ENSSSCT00000048032	ADGRF1	7	41803838	41806527	ssc-miR-383
	ENSSSCG00000001726	ENSSSCT00000048032	ADGRF1	7	41803838	41806527	ssc-miR-664-5p
	ENSSSCG00000023591	ENSSSCT00000023296	ADGRF2	7	42397273;42398972	42397301;42403213	ssc-miR-149
	ENSSSCG00000023591	ENSSSCT00000023296	ADGRF2	7	42397273;42398972	42397301;42403213	ssc-miR-199a-3p
	ENSSSCG00000023591	ENSSSCT00000023296	ADGRF2	7	42397273;42398972	42397301;42403213	ssc-miR-200b
	ENSSSCG00000023591	ENSSSCT00000023296	ADGRF2	7	42397273;42398972	42397301;42403213	ssc-miR-2483
	ENSSSCG00000023591	ENSSSCT00000023296	ADGRF2	7	42397273;42398972	42397301;42403213	ssc-miR-26b-3p
	ENSSSCG00000023591	ENSSSCT00000023296	ADGRF2	7	42397273;42398972	42397301;42403213	ssc-miR-29a-5p
	ENSSSCG00000023591	ENSSSCT00000023296	ADGRF2	7	42397273;42398972	42397301;42403213	ssc-miR-383
	ENSSSCG00000023591	ENSSSCT00000023296	ADGRF2	7	42397273;42398972	42397301;42403213	ssc-miR-7135-3p
	ENSSSCG00000023591	ENSSSCT00000023296	ADGRF2	7	42397273;42398972	42397301;42403213	ssc-miR-7-5p
	ENSSSCG00000023591	ENSSSCT00000023296	ADGRF2	7	42397273;42398972	42397301;42403213	ssc-miR-9804-5p
	ENSSSCG00000023591	ENSSSCT00000023296	ADGRF2	7	42397273;42398972	42397301;42403213	ssc-miR-9846-3p
	ENSSSCG00000023591	ENSSSCT00000031703	ADGRF2	7	42397273;42398972	42397301;42403213	ssc-miR-149
	ENSSSCG00000023591	ENSSSCT00000031703	ADGRF2	7	42397273;42398972	42397301;42403213	ssc-miR-199a-3p
	ENSSSCG00000023591	ENSSSCT00000031703	ADGRF2	7	42397273;42398972	42397301;42403213	ssc-miR-200b
	ENSSSCG00000023591	ENSSSCT00000031703	ADGRF2	7	42397273;42398972	42397301;42403213	ssc-miR-2483
	ENSSSCG00000023591	ENSSSCT00000031703	ADGRF2	7	42397273;42398972	42397301;42403213	ssc-miR-26b-3p
	ENSSSCG00000023591	ENSSSCT00000031703	ADGRF2	7	42397273;42398972	42397301;42403213	ssc-miR-29a-5p
	ENSSSCG00000023591	ENSSSCT00000031703	ADGRF2	7	42397273;42398972	42397301;42403213	ssc-miR-383
	ENSSSCG00000023591	ENSSSCT00000031703	ADGRF2	7	42397273;42398972	42397301;42403213	ssc-miR-7135-3p
	ENSSSCG00000023591	ENSSSCT00000031703	ADGRF2	7	42397273;42398972	42397301;42403213	ssc-miR-7-5p
	ENSSSCG00000023591	ENSSSCT00000031703	ADGRF2	7	42397273;42398972	42397301;42403213	ssc-miR-9804-5p
	ENSSSCG00000023591	ENSSSCT00000031703	ADGRF2	7	42397273;42398972	42397301;42403213	ssc-miR-9846-3p
	ENSSSCG00000008570	ENSSSCT00000028489	ADGRF3	3	112703753	112704473	ssc-miR-2483
	ENSSSCG00000008570	ENSSSCT00000028489	ADGRF3	3	112703753	112704473	ssc-miR-4339
	ENSSSCG00000022089	ENSSSCT00000023995	ADGRF4	7	42429514;42426335	42430700;42426343	ssc-miR-378b-3p
	ENSSSCG00000022089	ENSSSCT00000041485	ADGRF4	7	42429514;42426335	42430700;42426343	ssc-miR-378b-3p
	ENSSSCG00000022089	ENSSSCT00000061891	ADGRF4	7	42429655	42430700	ssc-miR-378b-3p
	ENSSSCG00000002815	ENSSSCT00000003115	ADGRG1	6	19569504	19570889	ssc-miR-202-3p
	ENSSSCG00000002815	ENSSSCT00000037501	ADGRG1	6	19569504	19570884	ssc-miR-202-3p
	ENSSSCG00000002815	ENSSSCT00000040726	ADGRG1	6	19569504	19570884	ssc-miR-202-3p
	ENSSSCG00000002815	ENSSSCT00000064327	ADGRG1	6	19569504	19570893	ssc-miR-202-3p
	ENSSSCG00000002815	ENSSSCT00000066416	ADGRG1	6	19569504	19570893	ssc-miR-202-3p
	ENSSSCG00000002814	ENSSSCT00000003114	ADGRG3	6	19598141	19601100	ssc-miR-1296-5p
	ENSSSCG00000002814	ENSSSCT00000003114	ADGRG3	6	19598141	19601100	ssc-miR-326
	ENSSSCG00000002814	ENSSSCT00000003114	ADGRG3	6	19598141	19601100	ssc-miR-330
	ENSSSCG00000002814	ENSSSCT00000003114	ADGRG3	6	19598141	19601100	ssc-miR-370
	ENSSSCG00000002814	ENSSSCT00000003114	ADGRG3	6	19598141	19601100	ssc-miR-423-5p
	ENSSSCG00000002814	ENSSSCT00000003114	ADGRG3	6	19598141	19601100	ssc-miR-9796-3p
	ENSSSCG00000002814	ENSSSCT00000003114	ADGRG3	6	19598141	19601100	ssc-miR-9847-3p
	ENSSSCG00000025503	ENSSSCT00000022417	ADGRG5	6	19486919	19489761	ssc-miR-181a
	ENSSSCG00000025503	ENSSSCT00000022417	ADGRG5	6	19486919	19489761	ssc-miR-181b
	ENSSSCG00000025503	ENSSSCT00000022417	ADGRG5	6	19486919	19489761	ssc-miR-181c
	ENSSSCG00000025503	ENSSSCT00000022417	ADGRG5	6	19486919	19489761	ssc-miR-181d-5p
	ENSSSCG00000025503	ENSSSCT00000022417	ADGRG5	6	19486919	19489761	ssc-miR-330
	ENSSSCG00000025503	ENSSSCT00000022417	ADGRG5	6	19486919	19489761	ssc-miR-432-5p
	ENSSSCG00000025503	ENSSSCT00000022417	ADGRG5	6	19486919	19489761	ssc-miR-6529
	ENSSSCG00000025503	ENSSSCT00000022417	ADGRG5	6	19486919	19489761	ssc-miR-7138-5p
	ENSSSCG00000025503	ENSSSCT00000022417	ADGRG5	6	19486919	19489761	ssc-miR-9785-5p
	ENSSSCG00000025503	ENSSSCT00000057757	ADGRG5	6	19487943;19486919	19488623;19487087	ssc-miR-330
	ENSSSCG00000004139	ENSSSCT00000053391	ADGRG6	1	22667376;22662015	22667407;22664984	ssc-miR-26b-3p
	ENSSSCG00000004139	ENSSSCT00000055583	ADGRG6	1	22662017;22667376	22664984;22667407	ssc-miR-26b-3p
	ENSSSCG00000004139	ENSSSCT00000064165	ADGRG6	1	22662018;22667376	22664984;22667407	ssc-miR-26b-3p
	ENSSSCG00000011962	ENSSSCT00000013089	ADGRG7	13	158338851	158340063	ssc-miR-132
	ENSSSCG00000011962	ENSSSCT00000061723	ADGRG7	13	158338850	158340063	ssc-miR-132
	ENSSSCG00000011962	ENSSSCT00000066299	ADGRG7	13	158338859	158340063	ssc-miR-132
	ENSSSCG00000013773	ENSSSCT00000015048	ADGRL1	2	65043386	65044298	ssc-miR-9820-5p
	ENSSSCG00000013773	ENSSSCT00000039785	ADGRL1	2	65043913	65048627	ssc-miR-145-5p
	ENSSSCG00000013773	ENSSSCT00000039785	ADGRL1	2	65043913	65048627	ssc-miR-216
	ENSSSCG00000013773	ENSSSCT00000039785	ADGRL1	2	65043913	65048627	ssc-miR-365-5p
	ENSSSCG00000013773	ENSSSCT00000039785	ADGRL1	2	65043913	65048627	ssc-miR-378b-3p
	ENSSSCG00000013773	ENSSSCT00000039785	ADGRL1	2	65043913	65048627	ssc-miR-383
	ENSSSCG00000013773	ENSSSCT00000039785	ADGRL1	2	65043913	65048627	ssc-miR-423-5p
	ENSSSCG00000013773	ENSSSCT00000039785	ADGRL1	2	65043913	65048627	ssc-miR-542-5p
	ENSSSCG00000013773	ENSSSCT00000039785	ADGRL1	2	65043913	65048627	ssc-miR-664-5p
	ENSSSCG00000013773	ENSSSCT00000039785	ADGRL1	2	65043913	65048627	ssc-miR-7140-5p
	ENSSSCG00000013773	ENSSSCT00000039785	ADGRL1	2	65043913	65048627	ssc-miR-9820-5p
	ENSSSCG00000013773	ENSSSCT00000039785	ADGRL1	2	65043913	65048627	ssc-miR-9851-3p
	ENSSSCG00000013773	ENSSSCT00000053432	ADGRL1	2	65043386	65044304	ssc-miR-9820-5p
	ENSSSCG00000013773	ENSSSCT00000055974	ADGRL1	2	65043386	65044299	ssc-miR-9820-5p
	ENSSSCG00000013773	ENSSSCT00000064650	ADGRL1	2	65044049	65048627	ssc-miR-145-5p
	ENSSSCG00000013773	ENSSSCT00000064650	ADGRL1	2	65044049	65048627	ssc-miR-216
	ENSSSCG00000013773	ENSSSCT00000064650	ADGRL1	2	65044049	65048627	ssc-miR-365-5p
	ENSSSCG00000013773	ENSSSCT00000064650	ADGRL1	2	65044049	65048627	ssc-miR-378b-3p
	ENSSSCG00000013773	ENSSSCT00000064650	ADGRL1	2	65044049	65048627	ssc-miR-383
	ENSSSCG00000013773	ENSSSCT00000064650	ADGRL1	2	65044049	65048627	ssc-miR-423-5p
	ENSSSCG00000013773	ENSSSCT00000064650	ADGRL1	2	65044049	65048627	ssc-miR-542-5p
	ENSSSCG00000013773	ENSSSCT00000064650	ADGRL1	2	65044049	65048627	ssc-miR-664-5p
	ENSSSCG00000013773	ENSSSCT00000064650	ADGRL1	2	65044049	65048627	ssc-miR-7140-5p
	ENSSSCG00000013773	ENSSSCT00000064650	ADGRL1	2	65044049	65048627	ssc-miR-9820-5p
	ENSSSCG00000013773	ENSSSCT00000064650	ADGRL1	2	65044049	65048627	ssc-miR-9851-3p
	ENSSSCG00000003762	ENSSSCT00000041037	ADGRL4	6	134461333	134465839	ssc-miR-125a
	ENSSSCG00000003762	ENSSSCT00000041037	ADGRL4	6	134461333	134465839	ssc-miR-2320-5p
	ENSSSCG00000003762	ENSSSCT00000041037	ADGRL4	6	134461333	134465839	ssc-miR-30b-3p
	ENSSSCG00000003762	ENSSSCT00000046464	ADGRL4	6	134460991	134465839	ssc-miR-125a
	ENSSSCG00000003762	ENSSSCT00000046464	ADGRL4	6	134460991	134465839	ssc-miR-2320-5p
	ENSSSCG00000003762	ENSSSCT00000046464	ADGRL4	6	134460991	134465839	ssc-miR-30b-3p
	ENSSSCG00000029161	ENSSSCT00000026549	ADI1	3	131303119	131303664	ssc-miR-4335
	ENSSSCG00000039103	ENSSSCT00000038265	ADIPOQ	13	124644686	124648055	ssc-miR-186-3p
	ENSSSCG00000039103	ENSSSCT00000038265	ADIPOQ	13	124644686	124648055	ssc-miR-9859-3p
	ENSSSCG00000039103	ENSSSCT00000047495	ADIPOQ	13	124644686	124647359	ssc-miR-186-3p
	ENSSSCG00000039103	ENSSSCT00000047495	ADIPOQ	13	124644686	124647359	ssc-miR-9859-3p
	ENSSSCG00000039103	ENSSSCT00000050445	ADIPOQ	13	124644686	124648055	ssc-miR-186-3p
	ENSSSCG00000039103	ENSSSCT00000050445	ADIPOQ	13	124644686	124648055	ssc-miR-9859-3p
	ENSSSCG00000000757	ENSSSCT00000000821	ADIPOR2	5	68804935	68807226	ssc-miR-34c
	ENSSSCG00000000757	ENSSSCT00000064201	ADIPOR2	5	68804935	68807493	ssc-miR-34c
	ENSSSCG00000013408	ENSSSCT00000014648	ADM	2	49228610	49230001	ssc-miR-7137-3p
	ENSSSCG00000013408	ENSSSCT00000041391	ADM	2	49228610	49230001	ssc-miR-7137-3p
	ENSSSCG00000013408	ENSSSCT00000063872	ADM	2	49228610	49230001	ssc-miR-7137-3p
	ENSSSCG00000032629	ENSSSCT00000044381	ADM5	6	54734793;54744351;54740766;54746628;54743445;54732376;54733974;54740365;54744761;54737391;54742013;54738175;54740144;54739825;54738356;54741114	54734932;54744515;54740961;54748750;54743561;54732976;54734128;54740449;54745684;54737561;54742118;54738276;54740251;54739902;54738493;54741317	ssc-miR-10391
	ENSSSCG00000032629	ENSSSCT00000044381	ADM5	6	54734793;54744351;54740766;54746628;54743445;54732376;54733974;54740365;54744761;54737391;54742013;54738175;54740144;54739825;54738356;54741114	54734932;54744515;54740961;54748750;54743561;54732976;54734128;54740449;54745684;54737561;54742118;54738276;54740251;54739902;54738493;54741317	ssc-miR-1296-5p
	ENSSSCG00000032629	ENSSSCT00000044381	ADM5	6	54734793;54744351;54740766;54746628;54743445;54732376;54733974;54740365;54744761;54737391;54742013;54738175;54740144;54739825;54738356;54741114	54734932;54744515;54740961;54748750;54743561;54732976;54734128;54740449;54745684;54737561;54742118;54738276;54740251;54739902;54738493;54741317	ssc-miR-671-3p
	ENSSSCG00000032629	ENSSSCT00000044381	ADM5	6	54734793;54744351;54740766;54746628;54743445;54732376;54733974;54740365;54744761;54737391;54742013;54738175;54740144;54739825;54738356;54741114	54734932;54744515;54740961;54748750;54743561;54732976;54734128;54740449;54745684;54737561;54742118;54738276;54740251;54739902;54738493;54741317	ssc-miR-7138-5p
	ENSSSCG00000031360	ENSSSCT00000053127	ADO	14	66278760	66283242	ssc-miR-181a
	ENSSSCG00000031360	ENSSSCT00000053127	ADO	14	66278760	66283242	ssc-miR-181b
	ENSSSCG00000031360	ENSSSCT00000053127	ADO	14	66278760	66283242	ssc-miR-181d-5p
	ENSSSCG00000031360	ENSSSCT00000053127	ADO	14	66278760	66283242	ssc-miR-2320-5p
	ENSSSCG00000021059	ENSSSCT00000028701	ADORA1	9	113871853	113875802	ssc-miR-17-3p
	ENSSSCG00000021059	ENSSSCT00000028701	ADORA1	9	113871853	113875802	ssc-miR-2320-5p
	ENSSSCG00000021059	ENSSSCT00000028701	ADORA1	9	113871853	113875802	ssc-miR-378b-3p
	ENSSSCG00000021059	ENSSSCT00000028701	ADORA1	9	113871853	113875802	ssc-miR-7138-5p
	ENSSSCG00000021059	ENSSSCT00000028701	ADORA1	9	113871853	113875802	ssc-miR-9785-5p
	ENSSSCG00000021059	ENSSSCT00000036846	ADORA1	9	113871853	113873101	ssc-miR-378b-3p
	ENSSSCG00000021059	ENSSSCT00000036846	ADORA1	9	113871853	113873101	ssc-miR-9785-5p
	ENSSSCG00000021059	ENSSSCT00000056282	ADORA1	9	113871853	113875895	ssc-miR-17-3p
	ENSSSCG00000021059	ENSSSCT00000056282	ADORA1	9	113871853	113875895	ssc-miR-2320-5p
	ENSSSCG00000021059	ENSSSCT00000056282	ADORA1	9	113871853	113875895	ssc-miR-378b-3p
	ENSSSCG00000021059	ENSSSCT00000056282	ADORA1	9	113871853	113875895	ssc-miR-7138-5p
	ENSSSCG00000021059	ENSSSCT00000056282	ADORA1	9	113871853	113875895	ssc-miR-9785-5p
	ENSSSCG00000010054	ENSSSCT00000058019	ADORA2A	14	49485106	49487628	ssc-miR-383
	ENSSSCG00000010054	ENSSSCT00000058019	ADORA2A	14	49485106	49487628	ssc-miR-432-5p
	ENSSSCG00000035051	ENSSSCT00000040616	ADORA2B	12	59431286;59430168;59429330;59429025;59424457	59432513;59431098;59429408;59429226;59428686	ssc-miR-10391
	ENSSSCG00000035051	ENSSSCT00000040616	ADORA2B	12	59431286;59430168;59429330;59429025;59424457	59432513;59431098;59429408;59429226;59428686	ssc-miR-133a-3p
	ENSSSCG00000035051	ENSSSCT00000040616	ADORA2B	12	59431286;59430168;59429330;59429025;59424457	59432513;59431098;59429408;59429226;59428686	ssc-miR-199b-5p
	ENSSSCG00000035051	ENSSSCT00000040616	ADORA2B	12	59431286;59430168;59429330;59429025;59424457	59432513;59431098;59429408;59429226;59428686	ssc-miR-34c
	ENSSSCG00000035051	ENSSSCT00000040616	ADORA2B	12	59431286;59430168;59429330;59429025;59424457	59432513;59431098;59429408;59429226;59428686	ssc-miR-4335
	ENSSSCG00000035051	ENSSSCT00000040616	ADORA2B	12	59431286;59430168;59429330;59429025;59424457	59432513;59431098;59429408;59429226;59428686	ssc-miR-582-5p
	ENSSSCG00000035051	ENSSSCT00000040616	ADORA2B	12	59431286;59430168;59429330;59429025;59424457	59432513;59431098;59429408;59429226;59428686	ssc-miR-670
	ENSSSCG00000035051	ENSSSCT00000040616	ADORA2B	12	59431286;59430168;59429330;59429025;59424457	59432513;59431098;59429408;59429226;59428686	ssc-miR-7143-5p
	ENSSSCG00000035051	ENSSSCT00000040616	ADORA2B	12	59431286;59430168;59429330;59429025;59424457	59432513;59431098;59429408;59429226;59428686	ssc-miR-7144-5p
	ENSSSCG00000035051	ENSSSCT00000040616	ADORA2B	12	59431286;59430168;59429330;59429025;59424457	59432513;59431098;59429408;59429226;59428686	ssc-miR-92b-5p
	ENSSSCG00000035051	ENSSSCT00000040616	ADORA2B	12	59431286;59430168;59429330;59429025;59424457	59432513;59431098;59429408;59429226;59428686	ssc-miR-9822-3p
	ENSSSCG00000006788	ENSSSCT00000007436	ADORA3	4	108857270	108858153	ssc-miR-1306-3p
	ENSSSCG00000006788	ENSSSCT00000007436	ADORA3	4	108857270	108858153	ssc-miR-196b-5p
	ENSSSCG00000006788	ENSSSCT00000007436	ADORA3	4	108857270	108858153	ssc-miR-20b
	ENSSSCG00000006788	ENSSSCT00000062350	ADORA3	4	108857270	108857768	ssc-miR-1306-3p
	ENSSSCG00000024103	ENSSSCT00000029275	ADPRHL1	11	78661115	78662515	ssc-miR-423-5p
	ENSSSCG00000024103	ENSSSCT00000029275	ADPRHL1	11	78661115	78662515	ssc-miR-9851-3p
	ENSSSCG00000009661	ENSSSCT00000010593	ADRA1A	14	10635971;10630700;10635552;10632644	10636009;10632329;10635591;10632775	ssc-miR-769-3p
	ENSSSCG00000009661	ENSSSCT00000010593	ADRA1A	14	10635971;10630700;10635552;10632644	10636009;10632329;10635591;10632775	ssc-miR-9829-5p
	ENSSSCG00000009661	ENSSSCT00000062869	ADRA1A	14	10633494;10631615	10636009;10633379	ssc-miR-181b
	ENSSSCG00000009661	ENSSSCT00000062869	ADRA1A	14	10633494;10631615	10636009;10633379	ssc-miR-196a
	ENSSSCG00000009661	ENSSSCT00000062869	ADRA1A	14	10633494;10631615	10636009;10633379	ssc-miR-328
	ENSSSCG00000009661	ENSSSCT00000062869	ADRA1A	14	10633494;10631615	10636009;10633379	ssc-miR-9847-3p
	ENSSSCG00000009661	ENSSSCT00000065003	ADRA1A	14	10631613;10635971	10633254;10637143	ssc-miR-196a
	ENSSSCG00000009661	ENSSSCT00000065003	ADRA1A	14	10631613;10635971	10633254;10637143	ssc-miR-328
	ENSSSCG00000009661	ENSSSCT00000065003	ADRA1A	14	10631613;10635971	10633254;10637143	ssc-miR-9822-3p
	ENSSSCG00000017041	ENSSSCT00000018554	ADRA1B	16	63550130	63550650	ssc-miR-20b
	ENSSSCG00000008122	ENSSSCT00000008898	ADRA2B	3	45762307	45764175	ssc-miR-371-5p
	ENSSSCG00000008122	ENSSSCT00000008898	ADRA2B	3	45762307	45764175	ssc-miR-874
	ENSSSCG00000008122	ENSSSCT00000008898	ADRA2B	3	45762307	45764175	ssc-miR-9808-3p
	ENSSSCG00000010874	ENSSSCT00000041198	ADSS	10	17219842;17222342	17220984;17224124	ssc-miR-1296-5p
	ENSSSCG00000010874	ENSSSCT00000041198	ADSS	10	17219842;17222342	17220984;17224124	ssc-miR-452
	ENSSSCG00000010874	ENSSSCT00000041198	ADSS	10	17219842;17222342	17220984;17224124	ssc-miR-769-3p
	ENSSSCG00000037334	ENSSSCT00000048163	ADSSL1	AEMK02000452.1	3024624	3027042	ssc-miR-17-3p
	ENSSSCG00000037334	ENSSSCT00000048163	ADSSL1	AEMK02000452.1	3024624	3027042	ssc-miR-7136-3p
	ENSSSCG00000037334	ENSSSCT00000048163	ADSSL1	AEMK02000452.1	3024624	3027042	ssc-miR-874
	ENSSSCG00000037334	ENSSSCT00000048163	ADSSL1	AEMK02000452.1	3024624	3027042	ssc-miR-92b-5p
	ENSSSCG00000016754	ENSSSCT00000018236	AEBP1	18	51046899	51047158	ssc-miR-181b
	ENSSSCG00000016754	ENSSSCT00000018236	AEBP1	18	51046899	51047158	ssc-miR-181d-5p
	ENSSSCG00000016754	ENSSSCT00000045049	AEBP1	18	51045450	51047158	ssc-miR-181b
	ENSSSCG00000016754	ENSSSCT00000045049	AEBP1	18	51045450	51047158	ssc-miR-181d-5p
	ENSSSCG00000016754	ENSSSCT00000062840	AEBP1	18	51045450	51047158	ssc-miR-181b
	ENSSSCG00000016754	ENSSSCT00000062840	AEBP1	18	51045450	51047158	ssc-miR-181d-5p
	ENSSSCG00000000587	ENSSSCT00000000632	AEBP2	5	53617358	53620074	ssc-miR-7144-5p
	ENSSSCG00000005102	ENSSSCT00000005624	AEN	1	191200631	191202275	ssc-miR-2320-5p
	ENSSSCG00000005102	ENSSSCT00000005624	AEN	1	191200631	191202275	ssc-miR-326
	ENSSSCG00000005102	ENSSSCT00000005624	AEN	1	191200631	191202275	ssc-miR-330
	ENSSSCG00000005102	ENSSSCT00000064285	AEN	1	191197508	191202275	ssc-miR-1224
	ENSSSCG00000005102	ENSSSCT00000064285	AEN	1	191197508	191202275	ssc-miR-2320-5p
	ENSSSCG00000005102	ENSSSCT00000064285	AEN	1	191197508	191202275	ssc-miR-326
	ENSSSCG00000005102	ENSSSCT00000064285	AEN	1	191197508	191202275	ssc-miR-330
	ENSSSCG00000032265	ENSSSCT00000042124	AES	2	75500650	75501542	ssc-miR-423-5p
	ENSSSCG00000032265	ENSSSCT00000042124	AES	2	75500650	75501542	ssc-miR-9785-5p
	ENSSSCG00000023907	ENSSSCT00000032392	AFAP1	8	3198158	3202533	ssc-miR-423-5p
	ENSSSCG00000023907	ENSSSCT00000032392	AFAP1	8	3198158	3202533	ssc-miR-4339
	ENSSSCG00000023907	ENSSSCT00000032392	AFAP1	8	3198158	3202533	ssc-miR-874
	ENSSSCG00000023907	ENSSSCT00000044439	AFAP1	8	3198158	3202531	ssc-miR-423-5p
	ENSSSCG00000023907	ENSSSCT00000044439	AFAP1	8	3198158	3202531	ssc-miR-4339
	ENSSSCG00000023907	ENSSSCT00000044439	AFAP1	8	3198158	3202531	ssc-miR-874
	ENSSSCG00000023593	ENSSSCT00000010103	AFF1	8	131728873	131734091	ssc-miR-145-5p
	ENSSSCG00000023593	ENSSSCT00000010103	AFF1	8	131728873	131734091	ssc-miR-200b
	ENSSSCG00000023593	ENSSSCT00000010103	AFF1	8	131728873	131734091	ssc-miR-328
	ENSSSCG00000023593	ENSSSCT00000010103	AFF1	8	131728873	131734091	ssc-miR-4339
	ENSSSCG00000023593	ENSSSCT00000010103	AFF1	8	131728873	131734091	ssc-miR-9796-3p
	ENSSSCG00000023593	ENSSSCT00000031231	AFF1	8	131732989	131734091	ssc-miR-145-5p
	ENSSSCG00000023593	ENSSSCT00000031231	AFF1	8	131732989	131734091	ssc-miR-4339
	ENSSSCG00000014291	ENSSSCT00000015614	AFF4	2	135203046	135203675	ssc-miR-9820-5p
	ENSSSCG00000038732	ENSSSCT00000039628	AGAP2	5	23013488	23017175	ssc-miR-328
	ENSSSCG00000038732	ENSSSCT00000039628	AGAP2	5	23013488	23017175	ssc-miR-34c
	ENSSSCG00000038732	ENSSSCT00000039628	AGAP2	5	23013488	23017175	ssc-miR-4335
	ENSSSCG00000038732	ENSSSCT00000039628	AGAP2	5	23013488	23017175	ssc-miR-769-3p
	ENSSSCG00000038732	ENSSSCT00000039628	AGAP2	5	23013488	23017175	ssc-miR-874
	ENSSSCG00000038732	ENSSSCT00000041217	AGAP2	5	23015779	23017175	ssc-miR-328
	ENSSSCG00000025610	ENSSSCT00000023351	AGAP3	18	6081681	6082178	ssc-miR-10384
	ENSSSCG00000025610	ENSSSCT00000027781	AGAP3	18	6080484	6082178	ssc-miR-10384
	ENSSSCG00000025610	ENSSSCT00000031193	AGAP3	18	6080484	6082178	ssc-miR-10384
	ENSSSCG00000025610	ENSSSCT00000051565	AGAP3	18	6080484	6082178	ssc-miR-10384
	ENSSSCG00000036551	ENSSSCT00000038676	AGBL1	1	192730456;192722847	192731430;192725137	ssc-miR-132
	ENSSSCG00000036551	ENSSSCT00000059905	AGBL1	1	192950233	192953974	ssc-miR-10382
	ENSSSCG00000036551	ENSSSCT00000059905	AGBL1	1	192950233	192953974	ssc-miR-149
	ENSSSCG00000036551	ENSSSCT00000059905	AGBL1	1	192950233	192953974	ssc-miR-26b-3p
	ENSSSCG00000040838	ENSSSCT00000037982	AGBL2	2	14965990;14970724;14968661	14967707;14971412;14968750	ssc-miR-9847-3p
	ENSSSCG00000040838	ENSSSCT00000056265	AGBL2	2	14970724;14965990	14971412;14967707	ssc-miR-9847-3p
	ENSSSCG00000008558	ENSSSCT00000009363	AGBL5	3	112048175;112047292	112048256;112047812	ssc-miR-33b-3p
	ENSSSCG00000008558	ENSSSCT00000023134	AGBL5	3	112045310	112050211	ssc-miR-33b-3p
	ENSSSCG00000008558	ENSSSCT00000023134	AGBL5	3	112045310	112050211	ssc-miR-92b-5p
	ENSSSCG00000016248	ENSSSCT00000065375	AGFG1	15	128973322	128975515	ssc-miR-101
	ENSSSCG00000007664	ENSSSCT00000008404	AGFG2	3	8489856	8494490	ssc-miR-125a
	ENSSSCG00000007664	ENSSSCT00000008404	AGFG2	3	8489856	8494490	ssc-miR-202-3p
	ENSSSCG00000007664	ENSSSCT00000008404	AGFG2	3	8489856	8494490	ssc-miR-21-3p
	ENSSSCG00000007664	ENSSSCT00000008404	AGFG2	3	8489856	8494490	ssc-miR-328
	ENSSSCG00000007664	ENSSSCT00000008404	AGFG2	3	8489856	8494490	ssc-miR-423-5p
	ENSSSCG00000007664	ENSSSCT00000008404	AGFG2	3	8489856	8494490	ssc-miR-874
	ENSSSCG00000007664	ENSSSCT00000036923	AGFG2	3	8489725	8494490	ssc-miR-125a
	ENSSSCG00000007664	ENSSSCT00000036923	AGFG2	3	8489725	8494490	ssc-miR-202-3p
	ENSSSCG00000007664	ENSSSCT00000036923	AGFG2	3	8489725	8494490	ssc-miR-21-3p
	ENSSSCG00000007664	ENSSSCT00000036923	AGFG2	3	8489725	8494490	ssc-miR-328
	ENSSSCG00000007664	ENSSSCT00000036923	AGFG2	3	8489725	8494490	ssc-miR-423-5p
	ENSSSCG00000007664	ENSSSCT00000036923	AGFG2	3	8489725	8494490	ssc-miR-874
	ENSSSCG00000007664	ENSSSCT00000064137	AGFG2	3	8489856	8490831	ssc-miR-423-5p
	ENSSSCG00000015356	ENSSSCT00000047879	AGMO	9	84548921	84552504	ssc-miR-106a
	ENSSSCG00000015356	ENSSSCT00000047879	AGMO	9	84548921	84552504	ssc-miR-17-5p
	ENSSSCG00000015356	ENSSSCT00000047879	AGMO	9	84548921	84552504	ssc-miR-20a-5p
	ENSSSCG00000015356	ENSSSCT00000047879	AGMO	9	84548921	84552504	ssc-miR-20b
	ENSSSCG00000015356	ENSSSCT00000047879	AGMO	9	84548921	84552504	ssc-miR-26b-3p
	ENSSSCG00000015356	ENSSSCT00000052978	AGMO	9	84548921	84552504	ssc-miR-106a
	ENSSSCG00000015356	ENSSSCT00000052978	AGMO	9	84548921	84552504	ssc-miR-17-5p
	ENSSSCG00000015356	ENSSSCT00000052978	AGMO	9	84548921	84552504	ssc-miR-20a-5p
	ENSSSCG00000015356	ENSSSCT00000052978	AGMO	9	84548921	84552504	ssc-miR-20b
	ENSSSCG00000015356	ENSSSCT00000052978	AGMO	9	84548921	84552504	ssc-miR-26b-3p
	ENSSSCG00000005935	ENSSSCT00000062448	AGO2	4	3012389	3015194	ssc-miR-10387
	ENSSSCG00000005935	ENSSSCT00000062448	AGO2	4	3012389	3015194	ssc-miR-216
	ENSSSCG00000005935	ENSSSCT00000064189	AGO2	4	3012389	3015328	ssc-miR-10387
	ENSSSCG00000005935	ENSSSCT00000064189	AGO2	4	3012389	3015328	ssc-miR-216
	ENSSSCG00000003630	ENSSSCT00000004025	AGO3	6	92009289	92013026	ssc-miR-199b-5p
	ENSSSCG00000003630	ENSSSCT00000004025	AGO3	6	92009289	92013026	ssc-miR-664-5p
	ENSSSCG00000003630	ENSSSCT00000004025	AGO3	6	92009289	92013026	ssc-miR-9786-3p
	ENSSSCG00000003630	ENSSSCT00000004025	AGO3	6	92009289	92013026	ssc-miR-9820-5p
	ENSSSCG00000003630	ENSSSCT00000004027	AGO3	6	92212130	92212455	ssc-miR-504
	ENSSSCG00000003630	ENSSSCT00000038526	AGO3	6	92070539	92076472	ssc-miR-328
	ENSSSCG00000003630	ENSSSCT00000038526	AGO3	6	92070539	92076472	ssc-miR-378b-3p
	ENSSSCG00000003630	ENSSSCT00000038526	AGO3	6	92070539	92076472	ssc-miR-671-3p
	ENSSSCG00000003630	ENSSSCT00000038526	AGO3	6	92070539	92076472	ssc-miR-7144-5p
	ENSSSCG00000003630	ENSSSCT00000038526	AGO3	6	92070539	92076472	ssc-miR-9820-5p
	ENSSSCG00000003630	ENSSSCT00000045582	AGO3	6	92009289	92013027	ssc-miR-199b-5p
	ENSSSCG00000003630	ENSSSCT00000045582	AGO3	6	92009289	92013027	ssc-miR-664-5p
	ENSSSCG00000003630	ENSSSCT00000045582	AGO3	6	92009289	92013027	ssc-miR-9786-3p
	ENSSSCG00000003630	ENSSSCT00000045582	AGO3	6	92009289	92013027	ssc-miR-9820-5p
	ENSSSCG00000003630	ENSSSCT00000056463	AGO3	6	92070539	92076474	ssc-miR-328
	ENSSSCG00000003630	ENSSSCT00000056463	AGO3	6	92070539	92076474	ssc-miR-378b-3p
	ENSSSCG00000003630	ENSSSCT00000056463	AGO3	6	92070539	92076474	ssc-miR-671-3p
	ENSSSCG00000003630	ENSSSCT00000056463	AGO3	6	92070539	92076474	ssc-miR-7144-5p
	ENSSSCG00000003630	ENSSSCT00000056463	AGO3	6	92070539	92076474	ssc-miR-9820-5p
	ENSSSCG00000003630	ENSSSCT00000064566	AGO3	6	92212130	92212455	ssc-miR-504
	ENSSSCG00000040845	ENSSSCT00000041360	AGPAT2	AEMK02000682.1	1106229	1110987	ssc-miR-10382
	ENSSSCG00000040845	ENSSSCT00000041360	AGPAT2	AEMK02000682.1	1106229	1110987	ssc-miR-126-5p
	ENSSSCG00000040845	ENSSSCT00000041360	AGPAT2	AEMK02000682.1	1106229	1110987	ssc-miR-2320-5p
	ENSSSCG00000040845	ENSSSCT00000041360	AGPAT2	AEMK02000682.1	1106229	1110987	ssc-miR-34a
	ENSSSCG00000040845	ENSSSCT00000041360	AGPAT2	AEMK02000682.1	1106229	1110987	ssc-miR-383
	ENSSSCG00000040845	ENSSSCT00000041360	AGPAT2	AEMK02000682.1	1106229	1110987	ssc-miR-4339
	ENSSSCG00000040845	ENSSSCT00000041360	AGPAT2	AEMK02000682.1	1106229	1110987	ssc-miR-6782-3p
	ENSSSCG00000040845	ENSSSCT00000041360	AGPAT2	AEMK02000682.1	1106229	1110987	ssc-miR-7137-3p
	ENSSSCG00000040845	ENSSSCT00000041360	AGPAT2	AEMK02000682.1	1106229	1110987	ssc-miR-92b-5p
	ENSSSCG00000038081	ENSSSCT00000044912	AGPAT3	13	206904376	206909455	ssc-miR-2320-5p
	ENSSSCG00000038081	ENSSSCT00000044912	AGPAT3	13	206904376	206909455	ssc-miR-370
	ENSSSCG00000038081	ENSSSCT00000044912	AGPAT3	13	206904376	206909455	ssc-miR-9812-3p
	ENSSSCG00000038081	ENSSSCT00000050064	AGPAT3	13	206904376	206909457	ssc-miR-2320-5p
	ENSSSCG00000038081	ENSSSCT00000050064	AGPAT3	13	206904376	206909457	ssc-miR-370
	ENSSSCG00000038081	ENSSSCT00000050064	AGPAT3	13	206904376	206909457	ssc-miR-9812-3p
	ENSSSCG00000038081	ENSSSCT00000055863	AGPAT3	13	206904376	206906357	ssc-miR-370
	ENSSSCG00000038081	ENSSSCT00000064452	AGPAT3	13	206904376	206909457	ssc-miR-2320-5p
	ENSSSCG00000038081	ENSSSCT00000064452	AGPAT3	13	206904376	206909457	ssc-miR-370
	ENSSSCG00000038081	ENSSSCT00000064452	AGPAT3	13	206904376	206909457	ssc-miR-9812-3p
	ENSSSCG00000015363	ENSSSCT00000043455	AGR2	9	86039015	86042313	ssc-miR-342
	ENSSSCG00000022204	ENSSSCT00000026215	AGRN	6	63397116	63398724	ssc-miR-328
	ENSSSCG00000022204	ENSSSCT00000026215	AGRN	6	63397116	63398724	ssc-miR-330
	ENSSSCG00000022204	ENSSSCT00000026215	AGRN	6	63397116	63398724	ssc-miR-33b-3p
	ENSSSCG00000022204	ENSSSCT00000026215	AGRN	6	63397116	63398724	ssc-miR-34a
	ENSSSCG00000022204	ENSSSCT00000026215	AGRN	6	63397116	63398724	ssc-miR-9785-5p
	ENSSSCG00000022204	ENSSSCT00000026215	AGRN	6	63397116	63398724	ssc-miR-9851-3p
	ENSSSCG00000022204	ENSSSCT00000046709	AGRN	6	63394510;63394389	63398724;63394432	ssc-miR-10384
	ENSSSCG00000022204	ENSSSCT00000046709	AGRN	6	63394510;63394389	63398724;63394432	ssc-miR-328
	ENSSSCG00000022204	ENSSSCT00000046709	AGRN	6	63394510;63394389	63398724;63394432	ssc-miR-330
	ENSSSCG00000022204	ENSSSCT00000046709	AGRN	6	63394510;63394389	63398724;63394432	ssc-miR-33b-3p
	ENSSSCG00000022204	ENSSSCT00000046709	AGRN	6	63394510;63394389	63398724;63394432	ssc-miR-34a
	ENSSSCG00000022204	ENSSSCT00000046709	AGRN	6	63394510;63394389	63398724;63394432	ssc-miR-769-3p
	ENSSSCG00000022204	ENSSSCT00000046709	AGRN	6	63394510;63394389	63398724;63394432	ssc-miR-874
	ENSSSCG00000022204	ENSSSCT00000046709	AGRN	6	63394510;63394389	63398724;63394432	ssc-miR-9785-5p
	ENSSSCG00000022204	ENSSSCT00000046709	AGRN	6	63394510;63394389	63398724;63394432	ssc-miR-9851-3p
	ENSSSCG00000022204	ENSSSCT00000053890	AGRN	6	63397116	63398724	ssc-miR-328
	ENSSSCG00000022204	ENSSSCT00000053890	AGRN	6	63397116	63398724	ssc-miR-330
	ENSSSCG00000022204	ENSSSCT00000053890	AGRN	6	63397116	63398724	ssc-miR-33b-3p
	ENSSSCG00000022204	ENSSSCT00000053890	AGRN	6	63397116	63398724	ssc-miR-34a
	ENSSSCG00000022204	ENSSSCT00000053890	AGRN	6	63397116	63398724	ssc-miR-9785-5p
	ENSSSCG00000022204	ENSSSCT00000053890	AGRN	6	63397116	63398724	ssc-miR-9851-3p
	ENSSSCG00000022204	ENSSSCT00000057408	AGRN	6	63394389	63398724	ssc-miR-10384
	ENSSSCG00000022204	ENSSSCT00000057408	AGRN	6	63394389	63398724	ssc-miR-328
	ENSSSCG00000022204	ENSSSCT00000057408	AGRN	6	63394389	63398724	ssc-miR-330
	ENSSSCG00000022204	ENSSSCT00000057408	AGRN	6	63394389	63398724	ssc-miR-33b-3p
	ENSSSCG00000022204	ENSSSCT00000057408	AGRN	6	63394389	63398724	ssc-miR-34a
	ENSSSCG00000022204	ENSSSCT00000057408	AGRN	6	63394389	63398724	ssc-miR-769-3p
	ENSSSCG00000022204	ENSSSCT00000057408	AGRN	6	63394389	63398724	ssc-miR-874
	ENSSSCG00000022204	ENSSSCT00000057408	AGRN	6	63394389	63398724	ssc-miR-9785-5p
	ENSSSCG00000022204	ENSSSCT00000057408	AGRN	6	63394389	63398724	ssc-miR-9851-3p
	ENSSSCG00000022204	ENSSSCT00000058539	AGRN	6	63397116	63398724	ssc-miR-328
	ENSSSCG00000022204	ENSSSCT00000058539	AGRN	6	63397116	63398724	ssc-miR-330
	ENSSSCG00000022204	ENSSSCT00000058539	AGRN	6	63397116	63398724	ssc-miR-33b-3p
	ENSSSCG00000022204	ENSSSCT00000058539	AGRN	6	63397116	63398724	ssc-miR-34a
	ENSSSCG00000022204	ENSSSCT00000058539	AGRN	6	63397116	63398724	ssc-miR-9785-5p
	ENSSSCG00000022204	ENSSSCT00000058539	AGRN	6	63397116	63398724	ssc-miR-9851-3p
	ENSSSCG00000022204	ENSSSCT00000065088	AGRN	6	63397116	63398724	ssc-miR-328
	ENSSSCG00000022204	ENSSSCT00000065088	AGRN	6	63397116	63398724	ssc-miR-330
	ENSSSCG00000022204	ENSSSCT00000065088	AGRN	6	63397116	63398724	ssc-miR-33b-3p
	ENSSSCG00000022204	ENSSSCT00000065088	AGRN	6	63397116	63398724	ssc-miR-34a
	ENSSSCG00000022204	ENSSSCT00000065088	AGRN	6	63397116	63398724	ssc-miR-9785-5p
	ENSSSCG00000022204	ENSSSCT00000065088	AGRN	6	63397116	63398724	ssc-miR-9851-3p
	ENSSSCG00000010184	ENSSSCT00000011150	AGT	14	59656319	59657843	ssc-miR-2320-5p
	ENSSSCG00000010184	ENSSSCT00000011150	AGT	14	59656319	59657843	ssc-miR-370
	ENSSSCG00000010184	ENSSSCT00000011150	AGT	14	59656319	59657843	ssc-miR-6782-3p
	ENSSSCG00000010184	ENSSSCT00000011150	AGT	14	59656319	59657843	ssc-miR-9832-3p
	ENSSSCG00000010184	ENSSSCT00000036625	AGT	14	59656478;59656319	59656810;59656405	ssc-miR-9832-3p
	ENSSSCG00000010184	ENSSSCT00000061597	AGT	14	59656127;59653041;59653852	59657843;59653625;59655512	ssc-miR-2320-5p
	ENSSSCG00000010184	ENSSSCT00000061597	AGT	14	59656127;59653041;59653852	59657843;59653625;59655512	ssc-miR-370
	ENSSSCG00000010184	ENSSSCT00000061597	AGT	14	59656127;59653041;59653852	59657843;59653625;59655512	ssc-miR-6782-3p
	ENSSSCG00000010184	ENSSSCT00000061597	AGT	14	59656127;59653041;59653852	59657843;59653625;59655512	ssc-miR-9822-3p
	ENSSSCG00000010184	ENSSSCT00000061597	AGT	14	59656127;59653041;59653852	59657843;59653625;59655512	ssc-miR-9832-3p
	ENSSSCG00000011695	ENSSSCT00000034453	AGTR1	13	88979461	88980310	ssc-miR-30b-3p
	ENSSSCG00000022401	ENSSSCT00000027174	AGTRAP	6	71834509	71836942	ssc-miR-1296-5p
	ENSSSCG00000022401	ENSSSCT00000027174	AGTRAP	6	71834509	71836942	ssc-miR-383
	ENSSSCG00000022401	ENSSSCT00000027174	AGTRAP	6	71834509	71836942	ssc-miR-769-3p
	ENSSSCG00000016829	ENSSSCT00000018324	AGXT2	16	20576665	20577222	ssc-miR-130b-3p
	ENSSSCG00000016829	ENSSSCT00000018324	AGXT2	16	20576665	20577222	ssc-miR-185
	ENSSSCG00000016829	ENSSSCT00000048573	AGXT2	16	20574179	20577222	ssc-miR-130a
	ENSSSCG00000016829	ENSSSCT00000048573	AGXT2	16	20574179	20577222	ssc-miR-130b-3p
	ENSSSCG00000016829	ENSSSCT00000048573	AGXT2	16	20574179	20577222	ssc-miR-185
	ENSSSCG00000016829	ENSSSCT00000048573	AGXT2	16	20574179	20577222	ssc-miR-664-5p
	ENSSSCG00000010863	ENSSSCT00000011885	AHCTF1	10	15120346	15121942	ssc-miR-9846-3p
	ENSSSCG00000007278	ENSSSCT00000056819	AHCY	17	37722011	37726871	ssc-miR-31
	ENSSSCG00000007278	ENSSSCT00000056819	AHCY	17	37722011	37726871	ssc-miR-769-3p
	ENSSSCG00000006816	ENSSSCT00000051631	AHCYL1	4	110090900	110095052	ssc-miR-194b-3p
	ENSSSCG00000006816	ENSSSCT00000051631	AHCYL1	4	110090900	110095052	ssc-miR-432-5p
	ENSSSCG00000016568	ENSSSCT00000018038	AHCYL2	18	19260229	19263206	ssc-miR-10391
	ENSSSCG00000016568	ENSSSCT00000018038	AHCYL2	18	19260229	19263206	ssc-miR-194a-3p
	ENSSSCG00000016568	ENSSSCT00000018038	AHCYL2	18	19260229	19263206	ssc-miR-2320-5p
	ENSSSCG00000016568	ENSSSCT00000018038	AHCYL2	18	19260229	19263206	ssc-miR-330
	ENSSSCG00000016568	ENSSSCT00000018038	AHCYL2	18	19260229	19263206	ssc-miR-9846-3p
	ENSSSCG00000016568	ENSSSCT00000044960	AHCYL2	18	19260234	19263206	ssc-miR-10391
	ENSSSCG00000016568	ENSSSCT00000044960	AHCYL2	18	19260234	19263206	ssc-miR-194a-3p
	ENSSSCG00000016568	ENSSSCT00000044960	AHCYL2	18	19260234	19263206	ssc-miR-2320-5p
	ENSSSCG00000016568	ENSSSCT00000044960	AHCYL2	18	19260234	19263206	ssc-miR-330
	ENSSSCG00000016568	ENSSSCT00000044960	AHCYL2	18	19260234	19263206	ssc-miR-9846-3p
	ENSSSCG00000016568	ENSSSCT00000050415	AHCYL2	18	19260228	19263206	ssc-miR-10391
	ENSSSCG00000016568	ENSSSCT00000050415	AHCYL2	18	19260228	19263206	ssc-miR-194a-3p
	ENSSSCG00000016568	ENSSSCT00000050415	AHCYL2	18	19260228	19263206	ssc-miR-2320-5p
	ENSSSCG00000016568	ENSSSCT00000050415	AHCYL2	18	19260228	19263206	ssc-miR-330
	ENSSSCG00000016568	ENSSSCT00000050415	AHCYL2	18	19260228	19263206	ssc-miR-9846-3p
	ENSSSCG00000016568	ENSSSCT00000063744	AHCYL2	18	19260229	19263206	ssc-miR-10391
	ENSSSCG00000016568	ENSSSCT00000063744	AHCYL2	18	19260229	19263206	ssc-miR-194a-3p
	ENSSSCG00000016568	ENSSSCT00000063744	AHCYL2	18	19260229	19263206	ssc-miR-2320-5p
	ENSSSCG00000016568	ENSSSCT00000063744	AHCYL2	18	19260229	19263206	ssc-miR-330
	ENSSSCG00000016568	ENSSSCT00000063744	AHCYL2	18	19260229	19263206	ssc-miR-9846-3p
	ENSSSCG00000003579	ENSSSCT00000037242	AHDC1	6	84745950	84747009	ssc-miR-9822-3p
	ENSSSCG00000003579	ENSSSCT00000037242	AHDC1	6	84745950	84747009	ssc-miR-9846-3p
	ENSSSCG00000003579	ENSSSCT00000061931	AHDC1	6	84746967;84735302	84747009;84735922	ssc-miR-9808-3p
	ENSSSCG00000004166	ENSSSCT00000057712	AHI1	1	28759127	28762381	ssc-miR-432-5p
	ENSSSCG00000004166	ENSSSCT00000057712	AHI1	1	28759127	28762381	ssc-miR-9794-3p
	ENSSSCG00000002406	ENSSSCT00000002675	AHSA1	7	100520129	100522161	ssc-miR-196b-5p
	ENSSSCG00000002406	ENSSSCT00000002675	AHSA1	7	100520129	100522161	ssc-miR-383
	ENSSSCG00000002406	ENSSSCT00000002675	AHSA1	7	100520129	100522161	ssc-miR-664-5p
	ENSSSCG00000011799	ENSSSCT00000012911	AHSG	13	124438474	124438843	ssc-miR-383
	ENSSSCG00000011799	ENSSSCT00000036715	AHSG	13	124438474	124438842	ssc-miR-383
	ENSSSCG00000000667	ENSSSCT00000063046	AICDA	5	62784953	62787483	ssc-miR-185
	ENSSSCG00000010835	ENSSSCT00000011854	AIDA	10	11428399	11432476	ssc-miR-151-5p
	ENSSSCG00000010835	ENSSSCT00000011854	AIDA	10	11428399	11432476	ssc-miR-28-5p
	ENSSSCG00000010835	ENSSSCT00000011854	AIDA	10	11428399	11432476	ssc-miR-328
	ENSSSCG00000032341	ENSSSCT00000061790	AIF1	7	23731069	23734949	ssc-miR-1296-5p
	ENSSSCG00000032341	ENSSSCT00000061790	AIF1	7	23731069	23734949	ssc-miR-325
	ENSSSCG00000034178	ENSSSCT00000049035	AIF1L	1	271100024;271102531	271102404;271102799	ssc-miR-504
	ENSSSCG00000034178	ENSSSCT00000062833	AIF1L	1	271102468;271100024	271102799;271102394	ssc-miR-504
	ENSSSCG00000012657	ENSSSCT00000013838	AIFM1	X	106670520;106676736	106673045;106676788	ssc-miR-4335
	ENSSSCG00000012657	ENSSSCT00000013838	AIFM1	X	106670520;106676736	106673045;106676788	ssc-miR-9794-3p
	ENSSSCG00000010258	ENSSSCT00000011228	AIFM2	14	73052763;73057795	73055486;73057817	ssc-miR-378b-3p
	ENSSSCG00000010258	ENSSSCT00000011228	AIFM2	14	73052763;73057795	73055486;73057817	ssc-miR-383
	ENSSSCG00000010096	ENSSSCT00000039795	AIFM3	14	50575967	50576271	ssc-miR-9835-3p
	ENSSSCG00000010096	ENSSSCT00000060916	AIFM3	14	50575967	50576271	ssc-miR-9835-3p
	ENSSSCG00000004136	ENSSSCT00000004571	AIG1	1	21920112;21913242	21920144;21913936	ssc-miR-345-3p
	ENSSSCG00000004136	ENSSSCT00000056974	AIG1	1	21913240	21913898	ssc-miR-345-3p
	ENSSSCG00000024168	ENSSSCT00000023345	AIMP1	8	115434915	115437530	ssc-miR-142-3p
	ENSSSCG00000024168	ENSSSCT00000023345	AIMP1	8	115434915	115437530	ssc-miR-664-5p
	ENSSSCG00000024168	ENSSSCT00000065886	AIMP1	8	115432088	115437530	ssc-miR-142-3p
	ENSSSCG00000024168	ENSSSCT00000065886	AIMP1	8	115432088	115437530	ssc-miR-33b-3p
	ENSSSCG00000024168	ENSSSCT00000065886	AIMP1	8	115432088	115437530	ssc-miR-664-5p
	ENSSSCG00000024168	ENSSSCT00000065886	AIMP1	8	115432088	115437530	ssc-miR-9
	ENSSSCG00000024168	ENSSSCT00000065886	AIMP1	8	115432088	115437530	ssc-miR-9-1
	ENSSSCG00000024168	ENSSSCT00000065886	AIMP1	8	115432088	115437530	ssc-miR-9-2
	ENSSSCG00000024245	ENSSSCT00000026197	AIMP2	3	5106171	5109732	ssc-miR-9787-3p
	ENSSSCG00000024245	ENSSSCT00000026197	AIMP2	3	5106171	5109732	ssc-miR-9796-3p
	ENSSSCG00000024245	ENSSSCT00000057069	AIMP2	3	5106171	5109732	ssc-miR-9787-3p
	ENSSSCG00000024245	ENSSSCT00000057069	AIMP2	3	5106171	5109732	ssc-miR-9796-3p
	ENSSSCG00000031344	ENSSSCT00000041657	AJAP1	6	65951722;65946187	65951741;65946246	ssc-miR-191
	ENSSSCG00000031344	ENSSSCT00000041657	AJAP1	6	65951722;65946187	65951741;65946246	ssc-miR-874
	ENSSSCG00000029201	ENSSSCT00000023963	AJUBA	7	76072445	76072851	ssc-miR-328
	ENSSSCG00000040337	ENSSSCT00000004214	AK4	6	147181645	147182943	ssc-miR-7143-5p
	ENSSSCG00000040337	ENSSSCT00000004214	AK4	6	147181645	147182943	ssc-miR-9851-3p
	ENSSSCG00000040337	ENSSSCT00000036875	AK4	6	147177034	147182943	ssc-miR-10384
	ENSSSCG00000040337	ENSSSCT00000036875	AK4	6	147177034	147182943	ssc-miR-31
	ENSSSCG00000040337	ENSSSCT00000036875	AK4	6	147177034	147182943	ssc-miR-342
	ENSSSCG00000040337	ENSSSCT00000036875	AK4	6	147177034	147182943	ssc-miR-664-5p
	ENSSSCG00000040337	ENSSSCT00000036875	AK4	6	147177034	147182943	ssc-miR-7143-5p
	ENSSSCG00000040337	ENSSSCT00000036875	AK4	6	147177034	147182943	ssc-miR-9851-3p
	ENSSSCG00000040337	ENSSSCT00000042416	AK4	6	147177031	147182943	ssc-miR-10384
	ENSSSCG00000040337	ENSSSCT00000042416	AK4	6	147177031	147182943	ssc-miR-31
	ENSSSCG00000040337	ENSSSCT00000042416	AK4	6	147177031	147182943	ssc-miR-342
	ENSSSCG00000040337	ENSSSCT00000042416	AK4	6	147177031	147182943	ssc-miR-664-5p
	ENSSSCG00000040337	ENSSSCT00000042416	AK4	6	147177031	147182943	ssc-miR-7143-5p
	ENSSSCG00000040337	ENSSSCT00000042416	AK4	6	147177031	147182943	ssc-miR-9851-3p
	ENSSSCG00000040337	ENSSSCT00000048025	AK4	6	147177031	147182943	ssc-miR-10384
	ENSSSCG00000040337	ENSSSCT00000048025	AK4	6	147177031	147182943	ssc-miR-31
	ENSSSCG00000040337	ENSSSCT00000048025	AK4	6	147177031	147182943	ssc-miR-342
	ENSSSCG00000040337	ENSSSCT00000048025	AK4	6	147177031	147182943	ssc-miR-664-5p
	ENSSSCG00000040337	ENSSSCT00000048025	AK4	6	147177031	147182943	ssc-miR-7143-5p
	ENSSSCG00000040337	ENSSSCT00000048025	AK4	6	147177031	147182943	ssc-miR-9851-3p
	ENSSSCG00000040337	ENSSSCT00000056189	AK4	6	147177032;147178582	147178479;147182943	ssc-miR-10384
	ENSSSCG00000040337	ENSSSCT00000056189	AK4	6	147177032;147178582	147178479;147182943	ssc-miR-31
	ENSSSCG00000040337	ENSSSCT00000056189	AK4	6	147177032;147178582	147178479;147182943	ssc-miR-342
	ENSSSCG00000040337	ENSSSCT00000056189	AK4	6	147177032;147178582	147178479;147182943	ssc-miR-664-5p
	ENSSSCG00000040337	ENSSSCT00000056189	AK4	6	147177032;147178582	147178479;147182943	ssc-miR-7143-5p
	ENSSSCG00000040337	ENSSSCT00000056189	AK4	6	147177032;147178582	147178479;147182943	ssc-miR-9851-3p
	ENSSSCG00000037053	ENSSSCT00000046334	AK6	16	47478023	47481878	ssc-miR-30b-3p
	ENSSSCG00000037053	ENSSSCT00000046334	AK6	16	47478023	47481878	ssc-miR-370
	ENSSSCG00000037053	ENSSSCT00000046334	AK6	16	47478023	47481878	ssc-miR-769-3p
	ENSSSCG00000039188	ENSSSCT00000039033	AK8	1	272496684	272497774	ssc-miR-4335
	ENSSSCG00000039188	ENSSSCT00000039033	AK8	1	272496684	272497774	ssc-miR-6529
	ENSSSCG00000000720	ENSSSCT00000064398	AKAP3	5	65814564	65816026	ssc-miR-9851-3p
	ENSSSCG00000024517	ENSSSCT00000044052	AKAP6	7	66922234;66913167	66922274;66916842	ssc-miR-9859-3p
	ENSSSCG00000024517	ENSSSCT00000058475	AKAP6	7	66922234;66913167	66922274;66916842	ssc-miR-9859-3p
	ENSSSCG00000024517	ENSSSCT00000058893	AKAP6	7	66922234;66913167	66922274;66916842	ssc-miR-9859-3p
	ENSSSCG00000013837	ENSSSCT00000015115	AKAP8	2	62240173	62241621	ssc-miR-6529
	ENSSSCG00000013837	ENSSSCT00000043419	AKAP8	2	62240173	62241623	ssc-miR-6529
	ENSSSCG00000013837	ENSSSCT00000066127	AKAP8	2	62240173	62241623	ssc-miR-6529
	ENSSSCG00000033335	ENSSSCT00000038117	AKIP1	9	527350	531799	ssc-miR-128
	ENSSSCG00000033335	ENSSSCT00000038117	AKIP1	9	527350	531799	ssc-miR-2366
	ENSSSCG00000033335	ENSSSCT00000038117	AKIP1	9	527350	531799	ssc-miR-365-5p
	ENSSSCG00000033335	ENSSSCT00000038117	AKIP1	9	527350	531799	ssc-miR-370
	ENSSSCG00000033335	ENSSSCT00000038117	AKIP1	9	527350	531799	ssc-miR-7137-3p
	ENSSSCG00000033335	ENSSSCT00000038117	AKIP1	9	527350	531799	ssc-miR-92b-5p
	ENSSSCG00000033335	ENSSSCT00000038117	AKIP1	9	527350	531799	ssc-miR-9812-3p
	ENSSSCG00000033335	ENSSSCT00000038117	AKIP1	9	527350	531799	ssc-miR-9835-3p
	ENSSSCG00000033335	ENSSSCT00000056088	AKIP1	9	526893	531799	ssc-miR-128
	ENSSSCG00000033335	ENSSSCT00000056088	AKIP1	9	526893	531799	ssc-miR-2366
	ENSSSCG00000033335	ENSSSCT00000056088	AKIP1	9	526893	531799	ssc-miR-365-5p
	ENSSSCG00000033335	ENSSSCT00000056088	AKIP1	9	526893	531799	ssc-miR-370
	ENSSSCG00000033335	ENSSSCT00000056088	AKIP1	9	526893	531799	ssc-miR-7137-3p
	ENSSSCG00000033335	ENSSSCT00000056088	AKIP1	9	526893	531799	ssc-miR-92b-5p
	ENSSSCG00000033335	ENSSSCT00000056088	AKIP1	9	526893	531799	ssc-miR-9812-3p
	ENSSSCG00000033335	ENSSSCT00000056088	AKIP1	9	526893	531799	ssc-miR-9835-3p
	ENSSSCG00000023894	ENSSSCT00000006035	AKNA	1	254944375	254945238	ssc-miR-328
	ENSSSCG00000023894	ENSSSCT00000028192	AKNA	1	254942363	254945238	ssc-miR-2320-5p
	ENSSSCG00000023894	ENSSSCT00000028192	AKNA	1	254942363	254945238	ssc-miR-2366
	ENSSSCG00000023894	ENSSSCT00000028192	AKNA	1	254942363	254945238	ssc-miR-328
	ENSSSCG00000023894	ENSSSCT00000028192	AKNA	1	254942363	254945238	ssc-miR-9820-5p
	ENSSSCG00000023894	ENSSSCT00000039965	AKNA	1	254941549	254945238	ssc-miR-2320-5p
	ENSSSCG00000023894	ENSSSCT00000039965	AKNA	1	254941549	254945238	ssc-miR-2366
	ENSSSCG00000023894	ENSSSCT00000039965	AKNA	1	254941549	254945238	ssc-miR-328
	ENSSSCG00000023894	ENSSSCT00000039965	AKNA	1	254941549	254945238	ssc-miR-9820-5p
	ENSSSCG00000023894	ENSSSCT00000055307	AKNA	1	254942363	254945238	ssc-miR-2320-5p
	ENSSSCG00000023894	ENSSSCT00000055307	AKNA	1	254942363	254945238	ssc-miR-2366
	ENSSSCG00000023894	ENSSSCT00000055307	AKNA	1	254942363	254945238	ssc-miR-328
	ENSSSCG00000023894	ENSSSCT00000055307	AKNA	1	254942363	254945238	ssc-miR-9820-5p
	ENSSSCG00000023894	ENSSSCT00000062445	AKNA	1	254941549	254945238	ssc-miR-2320-5p
	ENSSSCG00000023894	ENSSSCT00000062445	AKNA	1	254941549	254945238	ssc-miR-2366
	ENSSSCG00000023894	ENSSSCT00000062445	AKNA	1	254941549	254945238	ssc-miR-328
	ENSSSCG00000023894	ENSSSCT00000062445	AKNA	1	254941549	254945238	ssc-miR-9820-5p
	ENSSSCG00000029256	ENSSSCT00000030677	AKR1A1	6	165809753	165811319	ssc-miR-383
	ENSSSCG00000029256	ENSSSCT00000039440	AKR1A1	6	165809753	165811319	ssc-miR-383
	ENSSSCG00000029256	ENSSSCT00000042479	AKR1A1	6	165809753	165811319	ssc-miR-383
	ENSSSCG00000029256	ENSSSCT00000043057	AKR1A1	6	165809753	165811319	ssc-miR-383
	ENSSSCG00000040608	ENSSSCT00000065341	AKR1B1	18	14751957	14756827	ssc-miR-10387
	ENSSSCG00000040608	ENSSSCT00000065341	AKR1B1	18	14751957	14756827	ssc-miR-365-5p
	ENSSSCG00000040608	ENSSSCT00000065341	AKR1B1	18	14751957	14756827	ssc-miR-371-5p
	ENSSSCG00000040608	ENSSSCT00000065341	AKR1B1	18	14751957	14756827	ssc-miR-664-5p
	ENSSSCG00000040608	ENSSSCT00000065341	AKR1B1	18	14751957	14756827	ssc-miR-874
	ENSSSCG00000040608	ENSSSCT00000065341	AKR1B1	18	14751957	14756827	ssc-miR-9785-5p
	ENSSSCG00000040608	ENSSSCT00000065341	AKR1B1	18	14751957	14756827	ssc-miR-9852-3p
	ENSSSCG00000016519	ENSSSCT00000017987	AKR1D1	18	11416064	11417498	ssc-miR-194a-3p
	ENSSSCG00000016519	ENSSSCT00000017987	AKR1D1	18	11416064	11417498	ssc-miR-7138-5p
	ENSSSCG00000016519	ENSSSCT00000017987	AKR1D1	18	11416064	11417498	ssc-miR-7143-5p
	ENSSSCG00000003491	ENSSSCT00000003878	AKR7A2	6	77754173	77754454	ssc-miR-330
	ENSSSCG00000003194	ENSSSCT00000003549	AKT1S1	6	54881588	54882501	ssc-miR-185
	ENSSSCG00000002989	ENSSSCT00000003320	AKT2	6	48559824	48561423	ssc-miR-342
	ENSSSCG00000002989	ENSSSCT00000036184	AKT2	6	48559822	48561423	ssc-miR-342
	ENSSSCG00000002989	ENSSSCT00000062620	AKT2	6	48561118;48555842	48561423;48560035	ssc-miR-2320-5p
	ENSSSCG00000010872	ENSSSCT00000035590	AKT3	10	16443427	16446838	ssc-miR-185
	ENSSSCG00000010872	ENSSSCT00000035590	AKT3	10	16443427	16446838	ssc-miR-27a
	ENSSSCG00000010872	ENSSSCT00000035590	AKT3	10	16443427	16446838	ssc-miR-27b-3p
	ENSSSCG00000010872	ENSSSCT00000035590	AKT3	10	16443427	16446838	ssc-miR-30b-3p
	ENSSSCG00000010872	ENSSSCT00000035590	AKT3	10	16443427	16446838	ssc-miR-365-5p
	ENSSSCG00000010872	ENSSSCT00000035590	AKT3	10	16443427	16446838	ssc-miR-7137-3p
	ENSSSCG00000010872	ENSSSCT00000045011	AKT3	10	16441447	16442080	ssc-miR-28-3p
	ENSSSCG00000010872	ENSSSCT00000045011	AKT3	10	16441447	16442080	ssc-miR-9822-3p
	ENSSSCG00000010872	ENSSSCT00000055643	AKT3	10	16443427	16446838	ssc-miR-185
	ENSSSCG00000010872	ENSSSCT00000055643	AKT3	10	16443427	16446838	ssc-miR-27a
	ENSSSCG00000010872	ENSSSCT00000055643	AKT3	10	16443427	16446838	ssc-miR-27b-3p
	ENSSSCG00000010872	ENSSSCT00000055643	AKT3	10	16443427	16446838	ssc-miR-30b-3p
	ENSSSCG00000010872	ENSSSCT00000055643	AKT3	10	16443427	16446838	ssc-miR-365-5p
	ENSSSCG00000010872	ENSSSCT00000055643	AKT3	10	16443427	16446838	ssc-miR-7137-3p
	ENSSSCG00000026181	ENSSSCT00000060104	AKTIP	6	31757190	31758495	ssc-miR-9822-3p
	ENSSSCG00000011437	ENSSSCT00000036828	ALAS1	13	34347436	34351151	ssc-miR-1839-5p
	ENSSSCG00000011437	ENSSSCT00000036828	ALAS1	13	34347436	34351151	ssc-miR-2320-5p
	ENSSSCG00000011437	ENSSSCT00000036828	ALAS1	13	34347436	34351151	ssc-miR-345-3p
	ENSSSCG00000011437	ENSSSCT00000036828	ALAS1	13	34347436	34351151	ssc-miR-370
	ENSSSCG00000011437	ENSSSCT00000036828	ALAS1	13	34347436	34351151	ssc-miR-504
	ENSSSCG00000011437	ENSSSCT00000036828	ALAS1	13	34347436	34351151	ssc-miR-92b-5p
	ENSSSCG00000011437	ENSSSCT00000036828	ALAS1	13	34347436	34351151	ssc-miR-9827-5p
	ENSSSCG00000011437	ENSSSCT00000036828	ALAS1	13	34347436	34351151	ssc-miR-9851-3p
	ENSSSCG00000008948	ENSSSCT00000050020	ALB	8	69662987;69658786	69663128;69660801	ssc-miR-330
	ENSSSCG00000008948	ENSSSCT00000050020	ALB	8	69662987;69658786	69663128;69660801	ssc-miR-7140-5p
	ENSSSCG00000008948	ENSSSCT00000051801	ALB	8	69662987;69658786	69663147;69660801	ssc-miR-330
	ENSSSCG00000008948	ENSSSCT00000051801	ALB	8	69662987;69658786	69663147;69660801	ssc-miR-7140-5p
	ENSSSCG00000011946	ENSSSCT00000043034	ALCAM	13	153818741;153795766;153799263;153819148	153818858;153797433;153799378;153820994	ssc-miR-452
	ENSSSCG00000003168	ENSSSCT00000047007	ALDH16A1	6	54547916	54548146	ssc-miR-383
	ENSSSCG00000010495	ENSSSCT00000011483	ALDH18A1	14	107174063	107174951	ssc-miR-9820-5p
	ENSSSCG00000010495	ENSSSCT00000057508	ALDH18A1	14	107174064	107174951	ssc-miR-9820-5p
	ENSSSCG00000028996	ENSSSCT00000050861	ALDH1A1	1	226163349;226169657;226173705	226163945;226169731;226177133	ssc-miR-30c-1-3p
	ENSSSCG00000025578	ENSSSCT00000027950	ALDH1A2	1	114035270	114037046	ssc-miR-330
	ENSSSCG00000004822	ENSSSCT00000005324	ALDH1A3	1	139489693	139492015	ssc-miR-181a
	ENSSSCG00000004822	ENSSSCT00000005324	ALDH1A3	1	139489693	139492015	ssc-miR-181b
	ENSSSCG00000004822	ENSSSCT00000005324	ALDH1A3	1	139489693	139492015	ssc-miR-181d-5p
	ENSSSCG00000004822	ENSSSCT00000028916	ALDH1A3	1	139489693	139492015	ssc-miR-181a
	ENSSSCG00000004822	ENSSSCT00000028916	ALDH1A3	1	139489693	139492015	ssc-miR-181b
	ENSSSCG00000004822	ENSSSCT00000028916	ALDH1A3	1	139489693	139492015	ssc-miR-181d-5p
	ENSSSCG00000004822	ENSSSCT00000031273	ALDH1A3	1	139489621	139490159	ssc-miR-181a
	ENSSSCG00000004822	ENSSSCT00000031273	ALDH1A3	1	139489621	139490159	ssc-miR-181b
	ENSSSCG00000000839	ENSSSCT00000000913	ALDH1L2	5	79548103;79554434;79551797;79545942	79548208;79554896;79551996;79545989	ssc-miR-9801-5p
	ENSSSCG00000009889	ENSSSCT00000055390	ALDH2	14	39901078	39902720	ssc-miR-30c-1-3p
	ENSSSCG00000009889	ENSSSCT00000056247	ALDH2	14	39902320;39904927;39906923	39902753;39905041;39908531	ssc-miR-2411
	ENSSSCG00000009889	ENSSSCT00000056247	ALDH2	14	39902320;39904927;39906923	39902753;39905041;39908531	ssc-miR-365-5p
	ENSSSCG00000009889	ENSSSCT00000056247	ALDH2	14	39902320;39904927;39906923	39902753;39905041;39908531	ssc-miR-7142-3p
	ENSSSCG00000009889	ENSSSCT00000056247	ALDH2	14	39902320;39904927;39906923	39902753;39905041;39908531	ssc-miR-9851-3p
	ENSSSCG00000018041	ENSSSCT00000056500	ALDH3A2	12	59935973	59937980	ssc-miR-325
	ENSSSCG00000018041	ENSSSCT00000061592	ALDH3A2	12	59936844;59941598	59937995;59943624	ssc-miR-10382
	ENSSSCG00000018041	ENSSSCT00000061592	ALDH3A2	12	59936844;59941598	59937995;59943624	ssc-miR-185
	ENSSSCG00000018041	ENSSSCT00000061592	ALDH3A2	12	59936844;59941598	59937995;59943624	ssc-miR-2320-5p
	ENSSSCG00000018041	ENSSSCT00000061592	ALDH3A2	12	59936844;59941598	59937995;59943624	ssc-miR-30c-1-3p
	ENSSSCG00000018041	ENSSSCT00000061592	ALDH3A2	12	59936844;59941598	59937995;59943624	ssc-miR-326
	ENSSSCG00000018041	ENSSSCT00000061592	ALDH3A2	12	59936844;59941598	59937995;59943624	ssc-miR-33b-3p
	ENSSSCG00000018041	ENSSSCT00000061592	ALDH3A2	12	59936844;59941598	59937995;59943624	ssc-miR-9802-3p
	ENSSSCG00000018041	ENSSSCT00000061592	ALDH3A2	12	59936844;59941598	59937995;59943624	ssc-miR-9847-3p
	ENSSSCG00000024752	ENSSSCT00000022352	ALDH4A1	6	77374001	77375319	ssc-miR-2320-5p
	ENSSSCG00000001090	ENSSSCT00000042690	ALDH5A1	7	19375477	19379095	ssc-miR-9827-5p
	ENSSSCG00000001090	ENSSSCT00000042690	ALDH5A1	7	19375477	19379095	ssc-miR-9847-3p
	ENSSSCG00000001090	ENSSSCT00000043004	ALDH5A1	7	19375477	19379098	ssc-miR-9827-5p
	ENSSSCG00000001090	ENSSSCT00000043004	ALDH5A1	7	19375477	19379098	ssc-miR-9847-3p
	ENSSSCG00000002357	ENSSSCT00000002621	ALDH6A1	7	97360540	97363494	ssc-miR-9847-3p
	ENSSSCG00000014247	ENSSSCT00000015567	ALDH7A1	2	129664404	129665991	ssc-miR-370
	ENSSSCG00000014247	ENSSSCT00000050395	ALDH7A1	2	129663226;129662969	129665991;129663188	ssc-miR-370
	ENSSSCG00000014247	ENSSSCT00000054475	ALDH7A1	2	129664404	129665991	ssc-miR-370
	ENSSSCG00000014247	ENSSSCT00000060817	ALDH7A1	2	129662775	129665991	ssc-miR-370
	ENSSSCG00000014247	ENSSSCT00000060817	ALDH7A1	2	129662775	129665991	ssc-miR-423-5p
	ENSSSCG00000014247	ENSSSCT00000062287	ALDH7A1	2	129662293	129665991	ssc-miR-34a
	ENSSSCG00000014247	ENSSSCT00000062287	ALDH7A1	2	129662293	129665991	ssc-miR-370
	ENSSSCG00000014247	ENSSSCT00000062287	ALDH7A1	2	129662293	129665991	ssc-miR-423-5p
	ENSSSCG00000038300	ENSSSCT00000061821	ALDOB	1	243126564	243128589	ssc-miR-9831-3p
	ENSSSCG00000017759	ENSSSCT00000040239	ALDOC	12	44823014	44823780	ssc-miR-33b-3p
	ENSSSCG00000009381	ENSSSCT00000010279	ALG11	11	15855788;15865794	15859082;15865817	ssc-miR-145-5p
	ENSSSCG00000009381	ENSSSCT00000010279	ALG11	11	15855788;15865794	15859082;15865817	ssc-miR-17-3p
	ENSSSCG00000009381	ENSSSCT00000010279	ALG11	11	15855788;15865794	15859082;15865817	ssc-miR-9829-5p
	ENSSSCG00000009381	ENSSSCT00000055298	ALG11	11	15861476;15861121	15865817;15861150	ssc-miR-224
	ENSSSCG00000009381	ENSSSCT00000055298	ALG11	11	15861476;15861121	15865817;15861150	ssc-miR-34c
	ENSSSCG00000009381	ENSSSCT00000059390	ALG11	11	15861480	15865817	ssc-miR-224
	ENSSSCG00000009381	ENSSSCT00000059390	ALG11	11	15861480	15865817	ssc-miR-34c
	ENSSSCG00000000980	ENSSSCT00000001070	ALG12	5	726896	729397	ssc-miR-383
	ENSSSCG00000000980	ENSSSCT00000001070	ALG12	5	726896	729397	ssc-miR-423-5p
	ENSSSCG00000006885	ENSSSCT00000040182	ALG14	4	122450976	122453231	ssc-miR-22-3p
	ENSSSCG00000006885	ENSSSCT00000040182	ALG14	4	122450976	122453231	ssc-miR-9820-5p
	ENSSSCG00000006885	ENSSSCT00000064305	ALG14	4	122455657;122450976	122457422;122450986	ssc-miR-9
	ENSSSCG00000006885	ENSSSCT00000064305	ALG14	4	122455657;122450976	122457422;122450986	ssc-miR-9-1
	ENSSSCG00000006885	ENSSSCT00000064305	ALG14	4	122455657;122450976	122457422;122450986	ssc-miR-9-2
	ENSSSCG00000033922	ENSSSCT00000060446	ALKAL1	4	77678891;77681907	77678903;77683546	ssc-miR-1839-5p
	ENSSSCG00000039057	ENSSSCT00000052836	ALKAL2	3	132666654	132669730	ssc-miR-128
	ENSSSCG00000039057	ENSSSCT00000052836	ALKAL2	3	132666654	132669730	ssc-miR-2366
	ENSSSCG00000039057	ENSSSCT00000052836	ALKAL2	3	132666654	132669730	ssc-miR-383
	ENSSSCG00000039057	ENSSSCT00000052836	ALKAL2	3	132666654	132669730	ssc-miR-7136-3p
	ENSSSCG00000039057	ENSSSCT00000052836	ALKAL2	3	132666654	132669730	ssc-miR-7138-5p
	ENSSSCG00000009940	ENSSSCT00000010892	ALKBH2	14	41765025	41768527	ssc-miR-342
	ENSSSCG00000009940	ENSSSCT00000010892	ALKBH2	14	41765025	41768527	ssc-miR-874
	ENSSSCG00000040937	ENSSSCT00000044385	ALKBH3	2	18408992	18412317	ssc-miR-4338
	ENSSSCG00000040937	ENSSSCT00000044385	ALKBH3	2	18408992	18412317	ssc-miR-9820-5p
	ENSSSCG00000029300	ENSSSCT00000022336	ALKBH4	3	9796042	9798944	ssc-miR-330
	ENSSSCG00000035120	ENSSSCT00000048383	ALKBH5	12	60504359	60509117	ssc-miR-10382
	ENSSSCG00000035120	ENSSSCT00000048383	ALKBH5	12	60504359	60509117	ssc-miR-328
	ENSSSCG00000035120	ENSSSCT00000048383	ALKBH5	12	60504359	60509117	ssc-miR-330
	ENSSSCG00000035120	ENSSSCT00000048383	ALKBH5	12	60504359	60509117	ssc-miR-9785-5p
	ENSSSCG00000002910	ENSSSCT00000042224	ALKBH6	6	45384260	45385128	ssc-miR-145-5p
	ENSSSCG00000024254	ENSSSCT00000026924	ALKBH7	2	72699719	72702134	ssc-miR-2320-5p
	ENSSSCG00000024254	ENSSSCT00000026924	ALKBH7	2	72699719	72702134	ssc-miR-328
	ENSSSCG00000024254	ENSSSCT00000026924	ALKBH7	2	72699719	72702134	ssc-miR-330
	ENSSSCG00000024254	ENSSSCT00000026924	ALKBH7	2	72699719	72702134	ssc-miR-504
	ENSSSCG00000024254	ENSSSCT00000026924	ALKBH7	2	72699719	72702134	ssc-miR-9808-3p
	ENSSSCG00000024254	ENSSSCT00000026924	ALKBH7	2	72699719	72702134	ssc-miR-9835-3p
	ENSSSCG00000024254	ENSSSCT00000040214	ALKBH7	2	72699569	72702134	ssc-miR-2320-5p
	ENSSSCG00000024254	ENSSSCT00000040214	ALKBH7	2	72699569	72702134	ssc-miR-328
	ENSSSCG00000024254	ENSSSCT00000040214	ALKBH7	2	72699569	72702134	ssc-miR-330
	ENSSSCG00000024254	ENSSSCT00000040214	ALKBH7	2	72699569	72702134	ssc-miR-504
	ENSSSCG00000024254	ENSSSCT00000040214	ALKBH7	2	72699569	72702134	ssc-miR-9808-3p
	ENSSSCG00000024254	ENSSSCT00000040214	ALKBH7	2	72699569	72702134	ssc-miR-9835-3p
	ENSSSCG00000024628	ENSSSCT00000031597	ALKBH8	9	36077209	36077850	ssc-miR-145-5p
	ENSSSCG00000017923	ENSSSCT00000019506	ALOX15	12	52294976	52295871	ssc-miR-342
	ENSSSCG00000017923	ENSSSCT00000019506	ALOX15	12	52294976	52295871	ssc-miR-9846-3p
	ENSSSCG00000017923	ENSSSCT00000019513	ALOX15	12	52414585	52415284	ssc-miR-181b
	ENSSSCG00000017923	ENSSSCT00000019513	ALOX15	12	52414585	52415284	ssc-miR-181d-5p
	ENSSSCG00000017923	ENSSSCT00000040620	ALOX15	12	52414585	52415565	ssc-miR-181b
	ENSSSCG00000017923	ENSSSCT00000040620	ALOX15	12	52414585	52415565	ssc-miR-181d-5p
	ENSSSCG00000017978	ENSSSCT00000019563	ALOX15B	12	53280927	53281564	ssc-miR-330
	ENSSSCG00000010404	ENSSSCT00000033520	ALOX5	14	90858987	90859812	ssc-miR-365-5p
	ENSSSCG00000010404	ENSSSCT00000033520	ALOX5	14	90858987	90859812	ssc-miR-7144-5p
	ENSSSCG00000010404	ENSSSCT00000033520	ALOX5	14	90858987	90859812	ssc-miR-9847-3p
	ENSSSCG00000034070	ENSSSCT00000036743	ALPK3	7	52734342	52735217	ssc-miR-4335
	ENSSSCG00000034070	ENSSSCT00000046084	ALPK3	7	52666708	52668628	ssc-miR-17-3p
	ENSSSCG00000034070	ENSSSCT00000050308	ALPK3	7	52731303;52731222	52735217;52731267	ssc-miR-1224
	ENSSSCG00000034070	ENSSSCT00000050308	ALPK3	7	52731303;52731222	52735217;52731267	ssc-miR-149
	ENSSSCG00000034070	ENSSSCT00000050308	ALPK3	7	52731303;52731222	52735217;52731267	ssc-miR-4335
	ENSSSCG00000034070	ENSSSCT00000050308	ALPK3	7	52731303;52731222	52735217;52731267	ssc-miR-7138-5p
	ENSSSCG00000034070	ENSSSCT00000050612	ALPK3	7	52666727	52668628	ssc-miR-17-3p
	ENSSSCG00000034070	ENSSSCT00000051179	ALPK3	7	52731698	52735217	ssc-miR-1224
	ENSSSCG00000034070	ENSSSCT00000051179	ALPK3	7	52731698	52735217	ssc-miR-149
	ENSSSCG00000034070	ENSSSCT00000051179	ALPK3	7	52731698	52735217	ssc-miR-4335
	ENSSSCG00000034070	ENSSSCT00000051179	ALPK3	7	52731698	52735217	ssc-miR-7138-5p
	ENSSSCG00000016109	ENSSSCT00000055322	ALS2	15	105333025;105333962;105332684;105334233;105328718;105335363	105333174;105334023;105332780;105334278;105330077;105336052	ssc-miR-2411
	ENSSSCG00000021997	ENSSSCT00000028505	ALS2CL	13	29596700	29597149	ssc-miR-9785-5p
	ENSSSCG00000021997	ENSSSCT00000029244	ALS2CL	13	29596764	29597149	ssc-miR-9785-5p
	ENSSSCG00000021997	ENSSSCT00000030929	ALS2CL	13	29596701	29597149	ssc-miR-9785-5p
	ENSSSCG00000036744	ENSSSCT00000054393	ALX1	5	96761091	96764685	ssc-miR-9786-3p
	ENSSSCG00000036744	ENSSSCT00000054393	ALX1	5	96761091	96764685	ssc-miR-9790-3p
	ENSSSCG00000036744	ENSSSCT00000054393	ALX1	5	96761091	96764685	ssc-miR-9859-3p
	ENSSSCG00000036744	ENSSSCT00000056951	ALX1	5	96761091	96764685	ssc-miR-9786-3p
	ENSSSCG00000036744	ENSSSCT00000056951	ALX1	5	96761091	96764685	ssc-miR-9790-3p
	ENSSSCG00000036744	ENSSSCT00000056951	ALX1	5	96761091	96764685	ssc-miR-9859-3p
	ENSSSCG00000013262	ENSSSCT00000035985	AMBRA1	2	16117498;16112152	16119078;16112194	ssc-miR-4339
	ENSSSCG00000013262	ENSSSCT00000035985	AMBRA1	2	16117498;16112152	16119078;16112194	ssc-miR-9820-5p
	ENSSSCG00000013262	ENSSSCT00000059623	AMBRA1	2	16117986	16122864	ssc-miR-145-5p
	ENSSSCG00000013262	ENSSSCT00000059623	AMBRA1	2	16117986	16122864	ssc-miR-30c-1-3p
	ENSSSCG00000013262	ENSSSCT00000059623	AMBRA1	2	16117986	16122864	ssc-miR-370
	ENSSSCG00000013262	ENSSSCT00000059623	AMBRA1	2	16117986	16122864	ssc-miR-4339
	ENSSSCG00000013262	ENSSSCT00000059623	AMBRA1	2	16117986	16122864	ssc-miR-670
	ENSSSCG00000013262	ENSSSCT00000059623	AMBRA1	2	16117986	16122864	ssc-miR-92b-5p
	ENSSSCG00000012361	ENSSSCT00000013518	AMER1	X	50844682	50849303	ssc-miR-2366
	ENSSSCG00000012361	ENSSSCT00000013518	AMER1	X	50844682	50849303	ssc-miR-2411
	ENSSSCG00000012361	ENSSSCT00000013518	AMER1	X	50844682	50849303	ssc-miR-30c-1-3p
	ENSSSCG00000012361	ENSSSCT00000013518	AMER1	X	50844682	50849303	ssc-miR-504
	ENSSSCG00000012361	ENSSSCT00000013518	AMER1	X	50844682	50849303	ssc-miR-7137-3p
	ENSSSCG00000012361	ENSSSCT00000013518	AMER1	X	50844682	50849303	ssc-miR-9786-3p
	ENSSSCG00000012361	ENSSSCT00000013518	AMER1	X	50844682	50849303	ssc-miR-9802-3p
	ENSSSCG00000012361	ENSSSCT00000013518	AMER1	X	50844682	50849303	ssc-miR-9827-5p
	ENSSSCG00000012361	ENSSSCT00000033964	AMER1	X	50844675	50849303	ssc-miR-2366
	ENSSSCG00000012361	ENSSSCT00000033964	AMER1	X	50844675	50849303	ssc-miR-2411
	ENSSSCG00000012361	ENSSSCT00000033964	AMER1	X	50844675	50849303	ssc-miR-30c-1-3p
	ENSSSCG00000012361	ENSSSCT00000033964	AMER1	X	50844675	50849303	ssc-miR-504
	ENSSSCG00000012361	ENSSSCT00000033964	AMER1	X	50844675	50849303	ssc-miR-7137-3p
	ENSSSCG00000012361	ENSSSCT00000033964	AMER1	X	50844675	50849303	ssc-miR-9786-3p
	ENSSSCG00000012361	ENSSSCT00000033964	AMER1	X	50844675	50849303	ssc-miR-9802-3p
	ENSSSCG00000012361	ENSSSCT00000033964	AMER1	X	50844675	50849303	ssc-miR-9827-5p
	ENSSSCG00000016391	ENSSSCT00000017847	AMER3	15	57042412	57044511	ssc-miR-194a-3p
	ENSSSCG00000034883	ENSSSCT00000054588	AMIGO1	4	110622764	110628508	ssc-miR-17-3p
	ENSSSCG00000034883	ENSSSCT00000054588	AMIGO1	4	110622764	110628508	ssc-miR-30c-1-3p
	ENSSSCG00000000810	ENSSSCT00000000879	AMIGO2	5	77642195	77643026	ssc-miR-92b-5p
	ENSSSCG00000011389	ENSSSCT00000012466	AMIGO3	13	32246485	32246882	ssc-miR-30c-1-3p
	ENSSSCG00000011389	ENSSSCT00000012467	AMIGO3	13	32246476	32246922	ssc-miR-30c-1-3p
	ENSSSCG00000011389	ENSSSCT00000039517	AMIGO3	13	32246468	32247459	ssc-miR-30c-1-3p
	ENSSSCG00000011389	ENSSSCT00000039517	AMIGO3	13	32246468	32247459	ssc-miR-4339
	ENSSSCG00000011389	ENSSSCT00000040043	AMIGO3	13	32246493	32247459	ssc-miR-30c-1-3p
	ENSSSCG00000011389	ENSSSCT00000040043	AMIGO3	13	32246493	32247459	ssc-miR-4339
	ENSSSCG00000037591	ENSSSCT00000050890	AMMECR1	X	90304923	90309334	ssc-miR-9
	ENSSSCG00000037591	ENSSSCT00000050890	AMMECR1	X	90304923	90309334	ssc-miR-9-1
	ENSSSCG00000037591	ENSSSCT00000050890	AMMECR1	X	90304923	90309334	ssc-miR-9-2
	ENSSSCG00000037591	ENSSSCT00000050890	AMMECR1	X	90304923	90309334	ssc-miR-9820-5p
	ENSSSCG00000012591	ENSSSCT00000033156	AMOT	X	92581998	92585720	ssc-miR-199a-3p
	ENSSSCG00000012591	ENSSSCT00000033156	AMOT	X	92581998	92585720	ssc-miR-7140-3p
	ENSSSCG00000014960	ENSSSCT00000037202	AMOTL1	9	26973551	26978912	ssc-miR-15b
	ENSSSCG00000014960	ENSSSCT00000037202	AMOTL1	9	26973551	26978912	ssc-miR-17-3p
	ENSSSCG00000014960	ENSSSCT00000037202	AMOTL1	9	26973551	26978912	ssc-miR-185
	ENSSSCG00000014960	ENSSSCT00000037202	AMOTL1	9	26973551	26978912	ssc-miR-2411
	ENSSSCG00000014960	ENSSSCT00000037202	AMOTL1	9	26973551	26978912	ssc-miR-2483
	ENSSSCG00000014960	ENSSSCT00000037202	AMOTL1	9	26973551	26978912	ssc-miR-330
	ENSSSCG00000014960	ENSSSCT00000037202	AMOTL1	9	26973551	26978912	ssc-miR-423-5p
	ENSSSCG00000014960	ENSSSCT00000037202	AMOTL1	9	26973551	26978912	ssc-miR-7136-3p
	ENSSSCG00000014960	ENSSSCT00000041933	AMOTL1	9	26973551;26975474	26974729;26978084	ssc-miR-17-3p
	ENSSSCG00000014960	ENSSSCT00000041933	AMOTL1	9	26973551;26975474	26974729;26978084	ssc-miR-2411
	ENSSSCG00000014960	ENSSSCT00000041933	AMOTL1	9	26973551;26975474	26974729;26978084	ssc-miR-2483
	ENSSSCG00000014960	ENSSSCT00000041933	AMOTL1	9	26973551;26975474	26974729;26978084	ssc-miR-330
	ENSSSCG00000014960	ENSSSCT00000041933	AMOTL1	9	26973551;26975474	26974729;26978084	ssc-miR-423-5p
	ENSSSCG00000014960	ENSSSCT00000057463	AMOTL1	9	26973551;26975501	26974744;26978082	ssc-miR-17-3p
	ENSSSCG00000014960	ENSSSCT00000057463	AMOTL1	9	26973551;26975501	26974744;26978082	ssc-miR-2411
	ENSSSCG00000014960	ENSSSCT00000057463	AMOTL1	9	26973551;26975501	26974744;26978082	ssc-miR-2483
	ENSSSCG00000014960	ENSSSCT00000057463	AMOTL1	9	26973551;26975501	26974744;26978082	ssc-miR-330
	ENSSSCG00000014960	ENSSSCT00000057463	AMOTL1	9	26973551;26975501	26974744;26978082	ssc-miR-423-5p
	ENSSSCG00000014960	ENSSSCT00000058340	AMOTL1	9	26973551	26977656	ssc-miR-17-3p
	ENSSSCG00000014960	ENSSSCT00000058340	AMOTL1	9	26973551	26977656	ssc-miR-2483
	ENSSSCG00000014960	ENSSSCT00000058340	AMOTL1	9	26973551	26977656	ssc-miR-330
	ENSSSCG00000014960	ENSSSCT00000058340	AMOTL1	9	26973551	26977656	ssc-miR-423-5p
	ENSSSCG00000014960	ENSSSCT00000059208	AMOTL1	9	26975501;26973551	26978080;26974744	ssc-miR-17-3p
	ENSSSCG00000014960	ENSSSCT00000059208	AMOTL1	9	26975501;26973551	26978080;26974744	ssc-miR-2483
	ENSSSCG00000014960	ENSSSCT00000059208	AMOTL1	9	26975501;26973551	26978080;26974744	ssc-miR-330
	ENSSSCG00000014960	ENSSSCT00000059208	AMOTL1	9	26975501;26973551	26978080;26974744	ssc-miR-423-5p
	ENSSSCG00000014960	ENSSSCT00000062363	AMOTL1	9	26973551	26978914	ssc-miR-15b
	ENSSSCG00000014960	ENSSSCT00000062363	AMOTL1	9	26973551	26978914	ssc-miR-17-3p
	ENSSSCG00000014960	ENSSSCT00000062363	AMOTL1	9	26973551	26978914	ssc-miR-185
	ENSSSCG00000014960	ENSSSCT00000062363	AMOTL1	9	26973551	26978914	ssc-miR-2411
	ENSSSCG00000014960	ENSSSCT00000062363	AMOTL1	9	26973551	26978914	ssc-miR-2483
	ENSSSCG00000014960	ENSSSCT00000062363	AMOTL1	9	26973551	26978914	ssc-miR-330
	ENSSSCG00000014960	ENSSSCT00000062363	AMOTL1	9	26973551	26978914	ssc-miR-423-5p
	ENSSSCG00000014960	ENSSSCT00000062363	AMOTL1	9	26973551	26978914	ssc-miR-7136-3p
	ENSSSCG00000014960	ENSSSCT00000066175	AMOTL1	9	26973551;26975501	26974744;26978082	ssc-miR-17-3p
	ENSSSCG00000014960	ENSSSCT00000066175	AMOTL1	9	26973551;26975501	26974744;26978082	ssc-miR-2411
	ENSSSCG00000014960	ENSSSCT00000066175	AMOTL1	9	26973551;26975501	26974744;26978082	ssc-miR-2483
	ENSSSCG00000014960	ENSSSCT00000066175	AMOTL1	9	26973551;26975501	26974744;26978082	ssc-miR-330
	ENSSSCG00000014960	ENSSSCT00000066175	AMOTL1	9	26973551;26975501	26974744;26978082	ssc-miR-423-5p
	ENSSSCG00000031125	ENSSSCT00000043867	AMPD2	4	110489904	110494360	ssc-let-7a
	ENSSSCG00000031125	ENSSSCT00000043867	AMPD2	4	110489904	110494360	ssc-let-7d-5p
	ENSSSCG00000031125	ENSSSCT00000043867	AMPD2	4	110489904	110494360	ssc-let-7f-5p
	ENSSSCG00000031125	ENSSSCT00000043867	AMPD2	4	110489904	110494360	ssc-miR-370
	ENSSSCG00000031125	ENSSSCT00000043867	AMPD2	4	110489904	110494360	ssc-miR-383
	ENSSSCG00000031125	ENSSSCT00000043867	AMPD2	4	110489904	110494360	ssc-miR-4335
	ENSSSCG00000031125	ENSSSCT00000043867	AMPD2	4	110489904	110494360	ssc-miR-504
	ENSSSCG00000031125	ENSSSCT00000043867	AMPD2	4	110489904	110494360	ssc-miR-9820-5p
	ENSSSCG00000031125	ENSSSCT00000043867	AMPD2	4	110489904	110494360	ssc-miR-9822-3p
	ENSSSCG00000031125	ENSSSCT00000043867	AMPD2	4	110489904	110494360	ssc-miR-9846-3p
	ENSSSCG00000031125	ENSSSCT00000060220	AMPD2	4	110489904	110494360	ssc-let-7a
	ENSSSCG00000031125	ENSSSCT00000060220	AMPD2	4	110489904	110494360	ssc-let-7d-5p
	ENSSSCG00000031125	ENSSSCT00000060220	AMPD2	4	110489904	110494360	ssc-let-7f-5p
	ENSSSCG00000031125	ENSSSCT00000060220	AMPD2	4	110489904	110494360	ssc-miR-370
	ENSSSCG00000031125	ENSSSCT00000060220	AMPD2	4	110489904	110494360	ssc-miR-383
	ENSSSCG00000031125	ENSSSCT00000060220	AMPD2	4	110489904	110494360	ssc-miR-4335
	ENSSSCG00000031125	ENSSSCT00000060220	AMPD2	4	110489904	110494360	ssc-miR-504
	ENSSSCG00000031125	ENSSSCT00000060220	AMPD2	4	110489904	110494360	ssc-miR-9820-5p
	ENSSSCG00000031125	ENSSSCT00000060220	AMPD2	4	110489904	110494360	ssc-miR-9822-3p
	ENSSSCG00000031125	ENSSSCT00000060220	AMPD2	4	110489904	110494360	ssc-miR-9846-3p
	ENSSSCG00000031125	ENSSSCT00000065590	AMPD2	4	110494689;110493499	110494716;110494570	ssc-miR-2320-5p
	ENSSSCG00000022492	ENSSSCT00000026707	AMPD3	2	49030077	49031989	ssc-miR-22-5p
	ENSSSCG00000022492	ENSSSCT00000044142	AMPD3	2	49028923	49031989	ssc-miR-138
	ENSSSCG00000022492	ENSSSCT00000044142	AMPD3	2	49028923	49031989	ssc-miR-22-5p
	ENSSSCG00000022492	ENSSSCT00000044142	AMPD3	2	49028923	49031989	ssc-miR-7140-3p
	ENSSSCG00000022492	ENSSSCT00000045384	AMPD3	2	49030036	49031989	ssc-miR-22-5p
	ENSSSCG00000022492	ENSSSCT00000054636	AMPD3	2	49028923	49031989	ssc-miR-138
	ENSSSCG00000022492	ENSSSCT00000054636	AMPD3	2	49028923	49031989	ssc-miR-22-5p
	ENSSSCG00000022492	ENSSSCT00000054636	AMPD3	2	49028923	49031989	ssc-miR-7140-3p
	ENSSSCG00000022492	ENSSSCT00000055623	AMPD3	2	49028923	49031989	ssc-miR-138
	ENSSSCG00000022492	ENSSSCT00000055623	AMPD3	2	49028923	49031989	ssc-miR-22-5p
	ENSSSCG00000022492	ENSSSCT00000055623	AMPD3	2	49028923	49031989	ssc-miR-7140-3p
	ENSSSCG00000022975	ENSSSCT00000031431	AMT	13	31995600	31996332	ssc-miR-769-3p
	ENSSSCG00000022975	ENSSSCT00000046843	AMT	13	31995595	31996332	ssc-miR-769-3p
	ENSSSCG00000022975	ENSSSCT00000056786	AMT	13	31995605	31996332	ssc-miR-769-3p
	ENSSSCG00000017264	ENSSSCT00000018793	AMZ2	12	11882800	11885778	ssc-miR-383
	ENSSSCG00000017264	ENSSSCT00000018793	AMZ2	12	11882800	11885778	ssc-miR-4335
	ENSSSCG00000017264	ENSSSCT00000018793	AMZ2	12	11882800	11885778	ssc-miR-9831-3p
	ENSSSCG00000017264	ENSSSCT00000045555	AMZ2	12	11882800	11885778	ssc-miR-383
	ENSSSCG00000017264	ENSSSCT00000045555	AMZ2	12	11882800	11885778	ssc-miR-4335
	ENSSSCG00000017264	ENSSSCT00000045555	AMZ2	12	11882800	11885778	ssc-miR-9831-3p
	ENSSSCG00000017264	ENSSSCT00000046144	AMZ2	12	11882800	11885778	ssc-miR-383
	ENSSSCG00000017264	ENSSSCT00000046144	AMZ2	12	11882800	11885778	ssc-miR-4335
	ENSSSCG00000017264	ENSSSCT00000046144	AMZ2	12	11882800	11885778	ssc-miR-9831-3p
	ENSSSCG00000008105	ENSSSCT00000037279	ANAPC1	3	44602303;44599014;44604528	44604176;44599114;44605014	ssc-miR-10384
	ENSSSCG00000008105	ENSSSCT00000037279	ANAPC1	3	44602303;44599014;44604528	44604176;44599114;44605014	ssc-miR-326
	ENSSSCG00000008105	ENSSSCT00000037279	ANAPC1	3	44602303;44599014;44604528	44604176;44599114;44605014	ssc-miR-330
	ENSSSCG00000008105	ENSSSCT00000037279	ANAPC1	3	44602303;44599014;44604528	44604176;44599114;44605014	ssc-miR-9847-3p
	ENSSSCG00000008105	ENSSSCT00000054401	ANAPC1	3	44599014;44604528;44602303	44599114;44605014;44604176	ssc-miR-10384
	ENSSSCG00000008105	ENSSSCT00000054401	ANAPC1	3	44599014;44604528;44602303	44599114;44605014;44604176	ssc-miR-326
	ENSSSCG00000008105	ENSSSCT00000054401	ANAPC1	3	44599014;44604528;44602303	44599114;44605014;44604176	ssc-miR-330
	ENSSSCG00000008105	ENSSSCT00000054401	ANAPC1	3	44599014;44604528;44602303	44599114;44605014;44604176	ssc-miR-9847-3p
	ENSSSCG00000014806	ENSSSCT00000016157	ANAPC15	9	6684700	6686217	ssc-miR-125a
	ENSSSCG00000014806	ENSSSCT00000016157	ANAPC15	9	6684700	6686217	ssc-miR-326
	ENSSSCG00000014806	ENSSSCT00000016157	ANAPC15	9	6684700	6686217	ssc-miR-330
	ENSSSCG00000014806	ENSSSCT00000016157	ANAPC15	9	6684700	6686217	ssc-miR-9802-3p
	ENSSSCG00000014806	ENSSSCT00000045153	ANAPC15	9	6685936	6686217	ssc-miR-125a
	ENSSSCG00000014806	ENSSSCT00000045153	ANAPC15	9	6685936	6686217	ssc-miR-9802-3p
	ENSSSCG00000014806	ENSSSCT00000051873	ANAPC15	9	6684700	6686217	ssc-miR-125a
	ENSSSCG00000014806	ENSSSCT00000051873	ANAPC15	9	6684700	6686217	ssc-miR-326
	ENSSSCG00000014806	ENSSSCT00000051873	ANAPC15	9	6684700	6686217	ssc-miR-330
	ENSSSCG00000014806	ENSSSCT00000051873	ANAPC15	9	6684700	6686217	ssc-miR-9802-3p
	ENSSSCG00000037728	ENSSSCT00000045215	ANAPC16	14	75092331	75095060	ssc-miR-6782-3p
	ENSSSCG00000037728	ENSSSCT00000062768	ANAPC16	14	75092331	75095060	ssc-miR-6782-3p
	ENSSSCG00000025902	ENSSSCT00000027484	ANAPC4	8	19340030	19343716	ssc-miR-17-3p
	ENSSSCG00000025902	ENSSSCT00000027484	ANAPC4	8	19340030	19343716	ssc-miR-33b-3p
	ENSSSCG00000025902	ENSSSCT00000027484	ANAPC4	8	19340030	19343716	ssc-miR-7138-5p
	ENSSSCG00000025902	ENSSSCT00000046907	ANAPC4	8	19339467	19343716	ssc-miR-146a-5p
	ENSSSCG00000025902	ENSSSCT00000046907	ANAPC4	8	19339467	19343716	ssc-miR-17-3p
	ENSSSCG00000025902	ENSSSCT00000046907	ANAPC4	8	19339467	19343716	ssc-miR-33b-3p
	ENSSSCG00000025902	ENSSSCT00000046907	ANAPC4	8	19339467	19343716	ssc-miR-7138-5p
	ENSSSCG00000025902	ENSSSCT00000052951	ANAPC4	8	19340030	19343716	ssc-miR-17-3p
	ENSSSCG00000025902	ENSSSCT00000052951	ANAPC4	8	19340030	19343716	ssc-miR-33b-3p
	ENSSSCG00000025902	ENSSSCT00000052951	ANAPC4	8	19340030	19343716	ssc-miR-7138-5p
	ENSSSCG00000031538	ENSSSCT00000044088	ANG	7	78248732	78249676	ssc-miR-4339
	ENSSSCG00000031538	ENSSSCT00000044088	ANG	7	78248732	78249676	ssc-miR-9854-5p
	ENSSSCG00000031538	ENSSSCT00000065893	ANG	7	78248732	78249676	ssc-miR-4339
	ENSSSCG00000031538	ENSSSCT00000065893	ANG	7	78248732	78249676	ssc-miR-9854-5p
	ENSSSCG00000015588	ENSSSCT00000042646	ANGEL2	9	130471099	130474918	ssc-miR-769-3p
	ENSSSCG00000015588	ENSSSCT00000042646	ANGEL2	9	130471099	130474918	ssc-miR-9859-3p
	ENSSSCG00000015588	ENSSSCT00000062807	ANGEL2	9	130471099	130474918	ssc-miR-769-3p
	ENSSSCG00000015588	ENSSSCT00000062807	ANGEL2	9	130471099	130474918	ssc-miR-9859-3p
	ENSSSCG00000015753	ENSSSCT00000017154	ANGPT2	15	37541496	37545190	ssc-miR-383
	ENSSSCG00000015753	ENSSSCT00000017154	ANGPT2	15	37541496	37545190	ssc-miR-9835-3p
	ENSSSCG00000007198	ENSSSCT00000061848	ANGPT4	17	34392983	34395821	ssc-miR-9832-3p
	ENSSSCG00000007198	ENSSSCT00000061848	ANGPT4	17	34392983	34395821	ssc-miR-9847-3p
	ENSSSCG00000015522	ENSSSCT00000048003	ANGPTL1	9	120654092	120657761	ssc-miR-27b-3p
	ENSSSCG00000005608	ENSSSCT00000006167	ANGPTL2	1	267639638	267641261	ssc-miR-31
	ENSSSCG00000014978	ENSSSCT00000016340	ANGPTL5	9	32609135	32610549	ssc-miR-34c
	ENSSSCG00000003414	ENSSSCT00000003787	ANGPTL7	6	71355721;71356269	71355726;71358671	ssc-miR-9785-5p
	ENSSSCG00000003414	ENSSSCT00000058079	ANGPTL7	6	71355721	71358671	ssc-miR-9785-5p
	ENSSSCG00000007022	ENSSSCT00000007691	ANK1	17	10761413;10775733;10760112;10769488;10779055;10777072;10765783;10752284	10761499;10775855;10760252;10770045;10779117;10777203;10766017;10752711	ssc-miR-30b-3p
	ENSSSCG00000007022	ENSSSCT00000007691	ANK1	17	10761413;10775733;10760112;10769488;10779055;10777072;10765783;10752284	10761499;10775855;10760252;10770045;10779117;10777203;10766017;10752711	ssc-miR-4339
	ENSSSCG00000007022	ENSSSCT00000007691	ANK1	17	10761413;10775733;10760112;10769488;10779055;10777072;10765783;10752284	10761499;10775855;10760252;10770045;10779117;10777203;10766017;10752711	ssc-miR-6782-3p
	ENSSSCG00000007022	ENSSSCT00000007691	ANK1	17	10761413;10775733;10760112;10769488;10779055;10777072;10765783;10752284	10761499;10775855;10760252;10770045;10779117;10777203;10766017;10752711	ssc-miR-9802-3p
	ENSSSCG00000007022	ENSSSCT00000041719	ANK1	17	10752288;10760187;10769488;10759756;10775733;10777072;10779055;10761413;10765783	10752711;10760252;10770045;10759890;10775855;10777203;10779117;10761499;10766017	ssc-miR-30b-3p
	ENSSSCG00000007022	ENSSSCT00000041719	ANK1	17	10752288;10760187;10769488;10759756;10775733;10777072;10779055;10761413;10765783	10752711;10760252;10770045;10759890;10775855;10777203;10779117;10761499;10766017	ssc-miR-4339
	ENSSSCG00000007022	ENSSSCT00000041719	ANK1	17	10752288;10760187;10769488;10759756;10775733;10777072;10779055;10761413;10765783	10752711;10760252;10770045;10759890;10775855;10777203;10779117;10761499;10766017	ssc-miR-6782-3p
	ENSSSCG00000007022	ENSSSCT00000041719	ANK1	17	10752288;10760187;10769488;10759756;10775733;10777072;10779055;10761413;10765783	10752711;10760252;10770045;10759890;10775855;10777203;10779117;10761499;10766017	ssc-miR-9802-3p
	ENSSSCG00000007022	ENSSSCT00000046230	ANK1	17	10779055;10761413;10752284;10777072;10759756;10769488;10775733;10765783	10779117;10761499;10752711;10777203;10760252;10770045;10775855;10766017	ssc-miR-30b-3p
	ENSSSCG00000007022	ENSSSCT00000046230	ANK1	17	10779055;10761413;10752284;10777072;10759756;10769488;10775733;10765783	10779117;10761499;10752711;10777203;10760252;10770045;10775855;10766017	ssc-miR-4339
	ENSSSCG00000007022	ENSSSCT00000046230	ANK1	17	10779055;10761413;10752284;10777072;10759756;10769488;10775733;10765783	10779117;10761499;10752711;10777203;10760252;10770045;10775855;10766017	ssc-miR-6782-3p
	ENSSSCG00000007022	ENSSSCT00000046230	ANK1	17	10779055;10761413;10752284;10777072;10759756;10769488;10775733;10765783	10779117;10761499;10752711;10777203;10760252;10770045;10775855;10766017	ssc-miR-9802-3p
	ENSSSCG00000007022	ENSSSCT00000047061	ANK1	17	10775733;10752284;10761413;10769488;10777072;10760187;10759756;10765783;10779055	10775855;10752711;10761499;10770045;10777203;10760252;10759890;10766017;10779117	ssc-miR-30b-3p
	ENSSSCG00000007022	ENSSSCT00000047061	ANK1	17	10775733;10752284;10761413;10769488;10777072;10760187;10759756;10765783;10779055	10775855;10752711;10761499;10770045;10777203;10760252;10759890;10766017;10779117	ssc-miR-4339
	ENSSSCG00000007022	ENSSSCT00000047061	ANK1	17	10775733;10752284;10761413;10769488;10777072;10760187;10759756;10765783;10779055	10775855;10752711;10761499;10770045;10777203;10760252;10759890;10766017;10779117	ssc-miR-6782-3p
	ENSSSCG00000007022	ENSSSCT00000047061	ANK1	17	10775733;10752284;10761413;10769488;10777072;10760187;10759756;10765783;10779055	10775855;10752711;10761499;10770045;10777203;10760252;10759890;10766017;10779117	ssc-miR-9802-3p
	ENSSSCG00000007022	ENSSSCT00000047443	ANK1	17	10760187;10761413;10779055;10752289;10765783;10777072;10759756;10769488;10775733	10760252;10761499;10779117;10752711;10766017;10777203;10759890;10770045;10775855	ssc-miR-30b-3p
	ENSSSCG00000007022	ENSSSCT00000047443	ANK1	17	10760187;10761413;10779055;10752289;10765783;10777072;10759756;10769488;10775733	10760252;10761499;10779117;10752711;10766017;10777203;10759890;10770045;10775855	ssc-miR-4339
	ENSSSCG00000007022	ENSSSCT00000047443	ANK1	17	10760187;10761413;10779055;10752289;10765783;10777072;10759756;10769488;10775733	10760252;10761499;10779117;10752711;10766017;10777203;10759890;10770045;10775855	ssc-miR-6782-3p
	ENSSSCG00000007022	ENSSSCT00000047443	ANK1	17	10760187;10761413;10779055;10752289;10765783;10777072;10759756;10769488;10775733	10760252;10761499;10779117;10752711;10766017;10777203;10759890;10770045;10775855	ssc-miR-9802-3p
	ENSSSCG00000007022	ENSSSCT00000048549	ANK1	17	10759756;10769488;10777072;10779055;10752284;10765783;10760187;10761413;10775733	10759890;10770045;10777203;10779117;10752711;10766017;10760252;10761499;10775855	ssc-miR-30b-3p
	ENSSSCG00000007022	ENSSSCT00000048549	ANK1	17	10759756;10769488;10777072;10779055;10752284;10765783;10760187;10761413;10775733	10759890;10770045;10777203;10779117;10752711;10766017;10760252;10761499;10775855	ssc-miR-4339
	ENSSSCG00000007022	ENSSSCT00000048549	ANK1	17	10759756;10769488;10777072;10779055;10752284;10765783;10760187;10761413;10775733	10759890;10770045;10777203;10779117;10752711;10766017;10760252;10761499;10775855	ssc-miR-6782-3p
	ENSSSCG00000007022	ENSSSCT00000048549	ANK1	17	10759756;10769488;10777072;10779055;10752284;10765783;10760187;10761413;10775733	10759890;10770045;10777203;10779117;10752711;10766017;10760252;10761499;10775855	ssc-miR-9802-3p
	ENSSSCG00000007022	ENSSSCT00000052064	ANK1	17	10775733	10780592	ssc-miR-149
	ENSSSCG00000007022	ENSSSCT00000052064	ANK1	17	10775733	10780592	ssc-miR-185
	ENSSSCG00000007022	ENSSSCT00000052064	ANK1	17	10775733	10780592	ssc-miR-30b-3p
	ENSSSCG00000007022	ENSSSCT00000052064	ANK1	17	10775733	10780592	ssc-miR-4339
	ENSSSCG00000007022	ENSSSCT00000052064	ANK1	17	10775733	10780592	ssc-miR-9-1
	ENSSSCG00000007022	ENSSSCT00000052064	ANK1	17	10775733	10780592	ssc-miR-9-2
	ENSSSCG00000007022	ENSSSCT00000052064	ANK1	17	10775733	10780592	ssc-miR-9820-5p
	ENSSSCG00000007022	ENSSSCT00000052064	ANK1	17	10775733	10780592	ssc-miR-9847-3p
	ENSSSCG00000007022	ENSSSCT00000053171	ANK1	17	10751646;10759756;10761413;10777072;10779055;10765783;10775733;10760187;10769488	10752711;10759890;10761499;10777203;10779117;10766017;10775855;10760252;10770045	ssc-miR-145-5p
	ENSSSCG00000007022	ENSSSCT00000053171	ANK1	17	10751646;10759756;10761413;10777072;10779055;10765783;10775733;10760187;10769488	10752711;10759890;10761499;10777203;10779117;10766017;10775855;10760252;10770045	ssc-miR-30b-3p
	ENSSSCG00000007022	ENSSSCT00000053171	ANK1	17	10751646;10759756;10761413;10777072;10779055;10765783;10775733;10760187;10769488	10752711;10759890;10761499;10777203;10779117;10766017;10775855;10760252;10770045	ssc-miR-4339
	ENSSSCG00000007022	ENSSSCT00000053171	ANK1	17	10751646;10759756;10761413;10777072;10779055;10765783;10775733;10760187;10769488	10752711;10759890;10761499;10777203;10779117;10766017;10775855;10760252;10770045	ssc-miR-6782-3p
	ENSSSCG00000007022	ENSSSCT00000053171	ANK1	17	10751646;10759756;10761413;10777072;10779055;10765783;10775733;10760187;10769488	10752711;10759890;10761499;10777203;10779117;10766017;10775855;10760252;10770045	ssc-miR-9802-3p
	ENSSSCG00000007022	ENSSSCT00000057068	ANK1	17	10775733;10760112;10765783;10779055;10769488;10761413;10752229;10777072	10775855;10760252;10766017;10779117;10770045;10761499;10752711;10777203	ssc-miR-30b-3p
	ENSSSCG00000007022	ENSSSCT00000057068	ANK1	17	10775733;10760112;10765783;10779055;10769488;10761413;10752229;10777072	10775855;10760252;10766017;10779117;10770045;10761499;10752711;10777203	ssc-miR-4339
	ENSSSCG00000007022	ENSSSCT00000057068	ANK1	17	10775733;10760112;10765783;10779055;10769488;10761413;10752229;10777072	10775855;10760252;10766017;10779117;10770045;10761499;10752711;10777203	ssc-miR-6782-3p
	ENSSSCG00000007022	ENSSSCT00000057068	ANK1	17	10775733;10760112;10765783;10779055;10769488;10761413;10752229;10777072	10775855;10760252;10766017;10779117;10770045;10761499;10752711;10777203	ssc-miR-9802-3p
	ENSSSCG00000007022	ENSSSCT00000065446	ANK1	17	10779055;10775733;10760187;10769488;10761413;10759756;10777072;10765783;10752289	10779117;10775855;10760252;10770045;10761499;10759890;10777203;10766017;10752711	ssc-miR-30b-3p
	ENSSSCG00000007022	ENSSSCT00000065446	ANK1	17	10779055;10775733;10760187;10769488;10761413;10759756;10777072;10765783;10752289	10779117;10775855;10760252;10770045;10761499;10759890;10777203;10766017;10752711	ssc-miR-4339
	ENSSSCG00000007022	ENSSSCT00000065446	ANK1	17	10779055;10775733;10760187;10769488;10761413;10759756;10777072;10765783;10752289	10779117;10775855;10760252;10770045;10761499;10759890;10777203;10766017;10752711	ssc-miR-6782-3p
	ENSSSCG00000007022	ENSSSCT00000065446	ANK1	17	10779055;10775733;10760187;10769488;10761413;10759756;10777072;10765783;10752289	10779117;10775855;10760252;10770045;10761499;10759890;10777203;10766017;10752711	ssc-miR-9802-3p
	ENSSSCG00000014083	ENSSSCT00000015384	ANKDD1B	2	84687222	84689341	ssc-miR-4338
	ENSSSCG00000017877	ENSSSCT00000019454	ANKFY1	12	50171610;50167969	50172054;50171441	ssc-let-7f-5p
	ENSSSCG00000017877	ENSSSCT00000019454	ANKFY1	12	50171610;50167969	50172054;50171441	ssc-miR-326
	ENSSSCG00000017877	ENSSSCT00000019454	ANKFY1	12	50171610;50167969	50172054;50171441	ssc-miR-383
	ENSSSCG00000017877	ENSSSCT00000019454	ANKFY1	12	50171610;50167969	50172054;50171441	ssc-miR-92b-5p
	ENSSSCG00000017877	ENSSSCT00000043120	ANKFY1	12	50167960	50172054	ssc-let-7f-5p
	ENSSSCG00000017877	ENSSSCT00000043120	ANKFY1	12	50167960	50172054	ssc-miR-326
	ENSSSCG00000017877	ENSSSCT00000043120	ANKFY1	12	50167960	50172054	ssc-miR-383
	ENSSSCG00000017877	ENSSSCT00000043120	ANKFY1	12	50167960	50172054	ssc-miR-92b-5p
	ENSSSCG00000017877	ENSSSCT00000051814	ANKFY1	12	50167969	50172054	ssc-let-7f-5p
	ENSSSCG00000017877	ENSSSCT00000051814	ANKFY1	12	50167969	50172054	ssc-miR-326
	ENSSSCG00000017877	ENSSSCT00000051814	ANKFY1	12	50167969	50172054	ssc-miR-383
	ENSSSCG00000017877	ENSSSCT00000051814	ANKFY1	12	50167969	50172054	ssc-miR-92b-5p
	ENSSSCG00000017877	ENSSSCT00000063642	ANKFY1	12	50167962	50172054	ssc-let-7f-5p
	ENSSSCG00000017877	ENSSSCT00000063642	ANKFY1	12	50167962	50172054	ssc-miR-326
	ENSSSCG00000017877	ENSSSCT00000063642	ANKFY1	12	50167962	50172054	ssc-miR-383
	ENSSSCG00000017877	ENSSSCT00000063642	ANKFY1	12	50167962	50172054	ssc-miR-92b-5p
	ENSSSCG00000016784	ENSSSCT00000018271	ANKH	16	4105165	4107049	ssc-miR-370
	ENSSSCG00000026781	ENSSSCT00000037120	ANKLE2	14	22769829;22768830	22771724;22769483	ssc-miR-92b-5p
	ENSSSCG00000016365	ENSSSCT00000043830	ANKMY1	15	139514689	139516246	ssc-miR-125a
	ENSSSCG00000016365	ENSSSCT00000043830	ANKMY1	15	139514689	139516246	ssc-miR-2320-5p
	ENSSSCG00000016365	ENSSSCT00000043830	ANKMY1	15	139514689	139516246	ssc-miR-2366
	ENSSSCG00000015360	ENSSSCT00000016735	ANKMY2	9	85850647	85851602	ssc-miR-7-5p
	ENSSSCG00000014070	ENSSSCT00000052867	ANKRA2	2	82698002	82702630	ssc-miR-10382
	ENSSSCG00000014070	ENSSSCT00000052867	ANKRA2	2	82698002	82702630	ssc-miR-149
	ENSSSCG00000014070	ENSSSCT00000052867	ANKRA2	2	82698002	82702630	ssc-miR-2320-5p
	ENSSSCG00000014070	ENSSSCT00000052867	ANKRA2	2	82698002	82702630	ssc-miR-4335
	ENSSSCG00000010461	ENSSSCT00000011447	ANKRD1	14	102603786;102591057	102604522;102591104	ssc-miR-34a
	ENSSSCG00000010461	ENSSSCT00000049949	ANKRD1	14	102603777	102607078	ssc-miR-34a
	ENSSSCG00000010461	ENSSSCT00000049949	ANKRD1	14	102603777	102607078	ssc-miR-9804-5p
	ENSSSCG00000010461	ENSSSCT00000049949	ANKRD1	14	102603777	102607078	ssc-miR-9857-5p
	ENSSSCG00000010461	ENSSSCT00000052592	ANKRD1	14	102603156	102607227	ssc-miR-34a
	ENSSSCG00000010461	ENSSSCT00000052592	ANKRD1	14	102603156	102607227	ssc-miR-432-5p
	ENSSSCG00000010461	ENSSSCT00000052592	ANKRD1	14	102603156	102607227	ssc-miR-9804-5p
	ENSSSCG00000010461	ENSSSCT00000052592	ANKRD1	14	102603156	102607227	ssc-miR-9857-5p
	ENSSSCG00000010461	ENSSSCT00000063718	ANKRD1	14	102603156	102604522	ssc-miR-34a
	ENSSSCG00000010461	ENSSSCT00000063718	ANKRD1	14	102603156	102604522	ssc-miR-432-5p
	ENSSSCG00000033732	ENSSSCT00000039579	ANKRD10	11	77341219	77343592	ssc-miR-383
	ENSSSCG00000033732	ENSSSCT00000039579	ANKRD10	11	77341219	77343592	ssc-miR-9851-3p
	ENSSSCG00000033732	ENSSSCT00000049670	ANKRD10	11	77323355	77324442	ssc-miR-2320-5p
	ENSSSCG00000033732	ENSSSCT00000049670	ANKRD10	11	77323355	77324442	ssc-miR-9859-3p
	ENSSSCG00000033732	ENSSSCT00000051194	ANKRD10	11	77323355	77324442	ssc-miR-2320-5p
	ENSSSCG00000033732	ENSSSCT00000051194	ANKRD10	11	77323355	77324442	ssc-miR-9859-3p
	ENSSSCG00000033732	ENSSSCT00000065778	ANKRD10	11	77323358;77337545;77328204;77343492	77324918;77337780;77328299;77343592	ssc-miR-2320-5p
	ENSSSCG00000033732	ENSSSCT00000065778	ANKRD10	11	77323358;77337545;77328204;77343492	77324918;77337780;77328299;77343592	ssc-miR-9859-3p
	ENSSSCG00000003682	ENSSSCT00000004080	ANKRD12	6	98696616	98699800	ssc-miR-148b-5p
	ENSSSCG00000003682	ENSSSCT00000004080	ANKRD12	6	98696616	98699800	ssc-miR-9820-5p
	ENSSSCG00000003682	ENSSSCT00000004080	ANKRD12	6	98696616	98699800	ssc-miR-9827-5p
	ENSSSCG00000003682	ENSSSCT00000036922	ANKRD12	6	98696616	98699800	ssc-miR-148b-5p
	ENSSSCG00000003682	ENSSSCT00000036922	ANKRD12	6	98696616	98699800	ssc-miR-9820-5p
	ENSSSCG00000003682	ENSSSCT00000036922	ANKRD12	6	98696616	98699800	ssc-miR-9827-5p
	ENSSSCG00000003682	ENSSSCT00000053210	ANKRD12	6	98696616	98699800	ssc-miR-148b-5p
	ENSSSCG00000003682	ENSSSCT00000053210	ANKRD12	6	98696616	98699800	ssc-miR-9820-5p
	ENSSSCG00000003682	ENSSSCT00000053210	ANKRD12	6	98696616	98699800	ssc-miR-9827-5p
	ENSSSCG00000003682	ENSSSCT00000056135	ANKRD12	6	98696616	98699800	ssc-miR-148b-5p
	ENSSSCG00000003682	ENSSSCT00000056135	ANKRD12	6	98696616	98699800	ssc-miR-9820-5p
	ENSSSCG00000003682	ENSSSCT00000056135	ANKRD12	6	98696616	98699800	ssc-miR-9827-5p
	ENSSSCG00000003682	ENSSSCT00000061083	ANKRD12	6	98696616	98699800	ssc-miR-148b-5p
	ENSSSCG00000003682	ENSSSCT00000061083	ANKRD12	6	98696616	98699800	ssc-miR-9820-5p
	ENSSSCG00000003682	ENSSSCT00000061083	ANKRD12	6	98696616	98699800	ssc-miR-9827-5p
	ENSSSCG00000003682	ENSSSCT00000063849	ANKRD12	6	98696616	98699800	ssc-miR-148b-5p
	ENSSSCG00000003682	ENSSSCT00000063849	ANKRD12	6	98696616	98699800	ssc-miR-9820-5p
	ENSSSCG00000003682	ENSSSCT00000063849	ANKRD12	6	98696616	98699800	ssc-miR-9827-5p
	ENSSSCG00000009924	ENSSSCT00000039836	ANKRD13A	14	40954351	40956185	ssc-miR-191
	ENSSSCG00000009924	ENSSSCT00000040839	ANKRD13A	14	40954349	40956185	ssc-miR-191
	ENSSSCG00000009924	ENSSSCT00000043051	ANKRD13A	14	40954347	40956185	ssc-miR-191
	ENSSSCG00000009924	ENSSSCT00000059133	ANKRD13A	14	40954347;40957071	40956375;40958680	ssc-miR-191
	ENSSSCG00000009924	ENSSSCT00000059133	ANKRD13A	14	40954347;40957071	40956375;40958680	ssc-miR-330
	ENSSSCG00000009924	ENSSSCT00000059133	ANKRD13A	14	40954347;40957071	40956375;40958680	ssc-miR-7137-3p
	ENSSSCG00000009924	ENSSSCT00000059133	ANKRD13A	14	40954347;40957071	40956375;40958680	ssc-miR-7143-5p
	ENSSSCG00000017793	ENSSSCT00000019365	ANKRD13B	12	45804870	45807140	ssc-miR-125a
	ENSSSCG00000017793	ENSSSCT00000019365	ANKRD13B	12	45804870	45807140	ssc-miR-15b
	ENSSSCG00000017793	ENSSSCT00000019365	ANKRD13B	12	45804870	45807140	ssc-miR-330
	ENSSSCG00000017793	ENSSSCT00000019365	ANKRD13B	12	45804870	45807140	ssc-miR-34a
	ENSSSCG00000017793	ENSSSCT00000019365	ANKRD13B	12	45804870	45807140	ssc-miR-7143-3p
	ENSSSCG00000017793	ENSSSCT00000019365	ANKRD13B	12	45804870	45807140	ssc-miR-9820-5p
	ENSSSCG00000017793	ENSSSCT00000041477	ANKRD13B	12	45804162	45807140	ssc-miR-125a
	ENSSSCG00000017793	ENSSSCT00000041477	ANKRD13B	12	45804162	45807140	ssc-miR-15b
	ENSSSCG00000017793	ENSSSCT00000041477	ANKRD13B	12	45804162	45807140	ssc-miR-194a-3p
	ENSSSCG00000017793	ENSSSCT00000041477	ANKRD13B	12	45804162	45807140	ssc-miR-330
	ENSSSCG00000017793	ENSSSCT00000041477	ANKRD13B	12	45804162	45807140	ssc-miR-34a
	ENSSSCG00000017793	ENSSSCT00000041477	ANKRD13B	12	45804162	45807140	ssc-miR-423-3p
	ENSSSCG00000017793	ENSSSCT00000041477	ANKRD13B	12	45804162	45807140	ssc-miR-7143-3p
	ENSSSCG00000017793	ENSSSCT00000041477	ANKRD13B	12	45804162	45807140	ssc-miR-9820-5p
	ENSSSCG00000017793	ENSSSCT00000055540	ANKRD13B	12	45804162	45807140	ssc-miR-125a
	ENSSSCG00000017793	ENSSSCT00000055540	ANKRD13B	12	45804162	45807140	ssc-miR-15b
	ENSSSCG00000017793	ENSSSCT00000055540	ANKRD13B	12	45804162	45807140	ssc-miR-194a-3p
	ENSSSCG00000017793	ENSSSCT00000055540	ANKRD13B	12	45804162	45807140	ssc-miR-330
[truncated: 45,431 more rows]
