# Supplementary material for: CircRNAs in Xiang pig ovaries among diestrus and estrus stages
Source: Porcine Health Manag. 2022 Jun 23;8:29. doi: 10.1186/s40813-022-00270-1 (PMC9219244; doi:10.1186/s40813-022-00270-1)
Supplement: Supplementary file 7 — Additional file 7. Table S7. GO and KEGG for target genes of miRNAs sponged by DECs. [file 40813_2022_270_MOESM7_ESM.xls]

## Sheet: Table S7
	Table S7. GO and KEGG for target genes of miRNAs sponged by DECs
	##Databases: KEGG PATHWAY, Gene Ontology
	##Statistical test method: hypergeometric test / Fisher's exact test
	##FDR correction method: Benjamini and Hochberg
	#Term	Database	ID	Input number	Background number	P-value	Corrected P-value
	Pathways in cancer	KEGG PATHWAY	ssc05200	205	414	6.40329e-33	1.03093e-30
	Human papillomavirus infection	KEGG PATHWAY	ssc05165	120	253	1.6912e-18	1.08914e-16
	Human immunodeficiency virus 1 infection	KEGG PATHWAY	ssc05170	88	162	1.46913e-16	6.75802e-15
	Proteoglycans in cancer	KEGG PATHWAY	ssc05205	87	166	1.09878e-15	3.93118e-14
	Human cytomegalovirus infection	KEGG PATHWAY	ssc05163	86	173	1.64399e-14	4.07204e-13
	Human T-cell leukemia virus 1 infection	KEGG PATHWAY	ssc05166	85	182	3.36042e-13	6.36503e-12
	Kaposi sarcoma-associated herpesvirus infection	KEGG PATHWAY	ssc05167	71	137	7.06551e-13	1.13755e-11
	Breast cancer	KEGG PATHWAY	ssc05224	65	121	1.97466e-12	2.89019e-11
	Hepatitis B	KEGG PATHWAY	ssc05161	70	138	2.21117e-12	3.09564e-11
	Epstein-Barr virus infection	KEGG PATHWAY	ssc05169	76	161	3.99503e-12	4.76445e-11
	Gastric cancer	KEGG PATHWAY	ssc05226	63	122	1.55343e-11	1.51577e-10
	Hepatocellular carcinoma	KEGG PATHWAY	ssc05225	66	135	3.21841e-11	2.72718e-10
	Fluid shear stress and atherosclerosis	KEGG PATHWAY	ssc05418	61	121	6.88289e-11	5.15417e-10
	Transcriptional misregulation in cancer	KEGG PATHWAY	ssc05202	67	142	7.54073e-11	5.51845e-10
	Herpes simplex virus 1 infection	KEGG PATHWAY	ssc05168	84	207	1.38481e-10	9.69365e-10
	Tuberculosis	KEGG PATHWAY	ssc05152	65	138	1.52536e-10	1.02326e-09
	Chagas disease (American trypanosomiasis)	KEGG PATHWAY	ssc05142	50	89	2.13531e-10	1.3957e-09
	Cellular senescence	KEGG PATHWAY	ssc04218	60	124	3.41953e-10	2.14722e-09
	Influenza A	KEGG PATHWAY	ssc05164	62	131	3.46756e-10	2.14722e-09
	Viral carcinogenesis	KEGG PATHWAY	ssc05203	66	146	4.21981e-10	2.56373e-09
	Hepatitis C	KEGG PATHWAY	ssc05160	59	123	6.19747e-10	3.50103e-09
	Yersinia infection	KEGG PATHWAY	ssc05135	55	110	7.3941e-10	4.03542e-09
	PD-L1 expression and PD-1 checkpoint pathway in cancer	KEGG PATHWAY	ssc05235	46	81	8.59459e-10	4.61243e-09
	Necroptosis	KEGG PATHWAY	ssc04217	55	111	9.51851e-10	5.02453e-09
	Pancreatic cancer	KEGG PATHWAY	ssc05212	41	66	9.98386e-10	5.18516e-09
	Cushing syndrome	KEGG PATHWAY	ssc04934	55	114	1.99525e-09	9.4481e-09
	Toxoplasmosis	KEGG PATHWAY	ssc05145	45	82	2.92467e-09	1.34535e-08
	Colorectal cancer	KEGG PATHWAY	ssc05210	43	76	3.28618e-09	1.46965e-08
	Measles	KEGG PATHWAY	ssc05162	54	113	3.61202e-09	1.59325e-08
	Acute myeloid leukemia	KEGG PATHWAY	ssc05221	35	56	1.46921e-08	5.43778e-08
	Choline metabolism in cancer	KEGG PATHWAY	ssc05231	46	92	1.77558e-08	6.49699e-08
	Prostate cancer	KEGG PATHWAY	ssc05215	43	82	1.79668e-08	6.50035e-08
	AGE-RAGE signaling pathway in diabetic complications	KEGG PATHWAY	ssc04933	44	86	2.14873e-08	7.6032e-08
	Non-small cell lung cancer	KEGG PATHWAY	ssc05223	33	54	5.59367e-08	1.87621e-07
	Bacterial invasion of epithelial cells	KEGG PATHWAY	ssc05100	35	61	7.17688e-08	2.35812e-07
	Glioma	KEGG PATHWAY	ssc05214	35	62	9.67761e-08	3.02543e-07
	Central carbon metabolism in cancer	KEGG PATHWAY	ssc05230	34	62	2.45938e-07	7.00814e-07
	Hypertrophic cardiomyopathy (HCM)	KEGG PATHWAY	ssc05410	37	73	3.31614e-07	9.36663e-07
	Inflammatory mediator regulation of TRP channels	KEGG PATHWAY	ssc04750	40	84	3.9706e-07	1.10219e-06
	Dilated cardiomyopathy (DCM)	KEGG PATHWAY	ssc05414	36	71	4.72639e-07	1.28974e-06
	Rheumatoid arthritis	KEGG PATHWAY	ssc05323	37	75	5.51784e-07	1.47539e-06
	Endometrial cancer	KEGG PATHWAY	ssc05213	30	52	5.54417e-07	1.47539e-06
	Arrhythmogenic right ventricular cardiomyopathy (ARVC)	KEGG PATHWAY	ssc05412	31	57	9.4103e-07	2.46351e-06
	Leishmaniasis	KEGG PATHWAY	ssc05140	29	53	1.90724e-06	4.87406e-06
	Chronic myeloid leukemia	KEGG PATHWAY	ssc05220	31	60	2.14368e-06	5.43516e-06
	Basal cell carcinoma	KEGG PATHWAY	ssc05217	27	48	2.88918e-06	7.26808e-06
	Inflammatory bowel disease (IBD)	KEGG PATHWAY	ssc05321	28	52	3.6057e-06	8.67131e-06
	Pertussis	KEGG PATHWAY	ssc05133	31	62	3.60856e-06	8.67131e-06
	Viral myocarditis	KEGG PATHWAY	ssc05416	24	40	4.47163e-06	1.03587e-05
	Salmonella infection	KEGG PATHWAY	ssc05132	31	63	4.64471e-06	1.06828e-05
	Melanoma	KEGG PATHWAY	ssc05218	31	64	5.9478e-06	1.3393e-05
	Thyroid cancer	KEGG PATHWAY	ssc05216	20	29	6.18662e-06	1.3834e-05
	Long-term depression	KEGG PATHWAY	ssc04730	26	50	1.27196e-05	2.64239e-05
	Alzheimer disease	KEGG PATHWAY	ssc05010	51	146	1.72702e-05	3.52317e-05
	Small cell lung cancer	KEGG PATHWAY	ssc05222	32	73	2.07023e-05	4.06472e-05
	Morphine addiction	KEGG PATHWAY	ssc05032	32	73	2.07023e-05	4.06472e-05
	Amoebiasis	KEGG PATHWAY	ssc05146	33	78	2.72853e-05	5.29268e-05
	Non-alcoholic fatty liver disease (NAFLD)	KEGG PATHWAY	ssc04932	47	133	2.86743e-05	5.4959e-05
	Type II diabetes mellitus	KEGG PATHWAY	ssc04930	22	40	3.04472e-05	5.80119e-05
	Platinum drug resistance	KEGG PATHWAY	ssc01524	28	63	5.4958e-05	0.000102886
	Complement and coagulation cascades	KEGG PATHWAY	ssc04610	30	73	9.42086e-05	0.000168529
	Bladder cancer	KEGG PATHWAY	ssc05219	18	32	0.00012725	0.000222688
	Fanconi anemia pathway	KEGG PATHWAY	ssc03460	21	42	0.000129527	0.000225447
	Viral protein interaction with cytokine and cytokine receptor	KEGG PATHWAY	ssc04061	30	76	0.000166387	0.000279679
	Cocaine addiction	KEGG PATHWAY	ssc05030	18	33	0.000170288	0.000282643
	Type I diabetes mellitus	KEGG PATHWAY	ssc04940	18	33	0.000170288	0.000282643
	Amphetamine addiction	KEGG PATHWAY	ssc05031	22	47	0.000188696	0.000311591
	Legionellosis	KEGG PATHWAY	ssc05134	21	45	0.000270444	0.000435415
	Graft-versus-host disease	KEGG PATHWAY	ssc05332	15	26	0.000374057	0.00058541
	Alcoholism	KEGG PATHWAY	ssc05034	35	102	0.000443826	0.000680534
	Huntington disease	KEGG PATHWAY	ssc05016	50	167	0.000466425	0.000708813
	MicroRNAs in cancer	KEGG PATHWAY	ssc05206	61	217	0.000478688	0.00072365
	Renal cell carcinoma	KEGG PATHWAY	ssc05211	24	59	0.000510774	0.000764973
	Amyotrophic lateral sclerosis (ALS)	KEGG PATHWAY	ssc05014	20	45	0.000610775	0.000885899
	African trypanosomiasis	KEGG PATHWAY	ssc05143	15	29	0.000885382	0.00126147
	Nicotine addiction	KEGG PATHWAY	ssc05033	15	30	0.00115255	0.00162062
	Autoimmune thyroid disease	KEGG PATHWAY	ssc05320	16	35	0.0016575	0.00231046
	Primary immunodeficiency	KEGG PATHWAY	ssc05340	14	30	0.00273667	0.00364135
	Malaria	KEGG PATHWAY	ssc05144	18	45	0.00283151	0.00375204
	Systemic lupus erythematosus	KEGG PATHWAY	ssc05322	24	70	0.00331199	0.00431765
	Chemical carcinogenesis	KEGG PATHWAY	ssc05204	19	51	0.00412608	0.00533574
	Parkinson disease	KEGG PATHWAY	ssc05012	34	119	0.00633257	0.0080279
	Maturity onset diabetes of the young	KEGG PATHWAY	ssc04950	9	17	0.00836659	0.0105236
	Renin-angiotensin system	KEGG PATHWAY	ssc04614	8	19	0.0328564	0.0372527
	Insulin resistance	KEGG PATHWAY	ssc04931	60	96	1.1644e-13	2.67811e-12
	PI3K-Akt signaling pathway	KEGG PATHWAY	ssc04151	135	271	4.01314e-22	4.30744e-20
	MAPK signaling pathway	KEGG PATHWAY	ssc04010	118	233	6.51223e-20	5.24235e-18
	Ras signaling pathway	KEGG PATHWAY	ssc04014	99	191	2.02342e-17	1.0859e-15
	Rap1 signaling pathway	KEGG PATHWAY	ssc04015	90	174	6.47765e-16	2.60726e-14
	cGMP-PKG signaling pathway	KEGG PATHWAY	ssc04022	77	136	2.20156e-15	6.44456e-14
	Adrenergic signaling in cardiomyocytes	KEGG PATHWAY	ssc04261	66	117	2.4877e-13	5.34026e-12
	AMPK signaling pathway	KEGG PATHWAY	ssc04152	62	105	2.95451e-13	5.94595e-12
	mTOR signaling pathway	KEGG PATHWAY	ssc04150	70	133	5.87635e-13	9.95887e-12
	Chemokine signaling pathway	KEGG PATHWAY	ssc04062	74	150	1.48456e-12	2.27633e-11
	Sphingolipid signaling pathway	KEGG PATHWAY	ssc04071	56	94	3.17432e-12	4.08852e-11
	Insulin signaling pathway	KEGG PATHWAY	ssc04910	64	120	3.7037e-12	4.58689e-11
	Oxytocin signaling pathway	KEGG PATHWAY	ssc04921	65	124	4.49373e-12	5.16779e-11
	cAMP signaling pathway	KEGG PATHWAY	ssc04024	79	175	8.63195e-12	9.58444e-11
	Calcium signaling pathway	KEGG PATHWAY	ssc04020	73	155	1.15098e-11	1.19554e-10
	Wnt signaling pathway	KEGG PATHWAY	ssc04310	60	114	2.6182e-11	2.34183e-10
	Hippo signaling pathway	KEGG PATHWAY	ssc04390	58	108	3.05547e-11	2.65909e-10
	Neurotrophin signaling pathway	KEGG PATHWAY	ssc04722	56	103	4.65911e-11	3.84676e-10
	T cell receptor signaling pathway	KEGG PATHWAY	ssc04660	53	94	5.59267e-11	4.46949e-10
	Signaling pathways regulating pluripotency of stem cells	KEGG PATHWAY	ssc04550	57	107	5.72782e-11	4.46949e-10
	Apelin signaling pathway	KEGG PATHWAY	ssc04371	60	117	5.82977e-11	4.46949e-10
	NOD-like receptor signaling pathway	KEGG PATHWAY	ssc04621	59	116	1.07734e-10	7.70893e-10
	Phosphatidylinositol signaling system	KEGG PATHWAY	ssc04070	49	89	5.41296e-10	3.16904e-09
	FoxO signaling pathway	KEGG PATHWAY	ssc04068	57	116	6.03031e-10	3.46743e-09
	Thyroid hormone signaling pathway	KEGG PATHWAY	ssc04919	55	112	1.22171e-09	6.14675e-09
	HIF-1 signaling pathway	KEGG PATHWAY	ssc04066	48	91	2.35184e-09	1.09752e-08
	Relaxin signaling pathway	KEGG PATHWAY	ssc04926	53	109	3.16683e-09	1.43622e-08
	Jak-STAT signaling pathway	KEGG PATHWAY	ssc04630	59	135	9.29346e-09	3.78797e-08
	Phospholipase D signaling pathway	KEGG PATHWAY	ssc04072	58	132	1.06397e-08	4.28247e-08
	Estrogen signaling pathway	KEGG PATHWAY	ssc04915	52	111	1.1718e-08	4.49192e-08
	TNF signaling pathway	KEGG PATHWAY	ssc04668	46	91	1.37454e-08	5.20191e-08
	ErbB signaling pathway	KEGG PATHWAY	ssc04012	39	70	2.38981e-08	8.2744e-08
	Glucagon signaling pathway	KEGG PATHWAY	ssc04922	44	87	2.78661e-08	9.44516e-08
	NF-kappa B signaling pathway	KEGG PATHWAY	ssc04064	40	78	8.83389e-08	2.78874e-07
	Adipocytokine signaling pathway	KEGG PATHWAY	ssc04920	34	62	2.45938e-07	7.00814e-07
	Progesterone-mediated oocyte maturation	KEGG PATHWAY	ssc04914	38	80	8.05148e-07	2.12506e-06
	C-type lectin receptor signaling pathway	KEGG PATHWAY	ssc04625	40	88	1.00156e-06	2.60084e-06
	GnRH signaling pathway	KEGG PATHWAY	ssc04912	36	75	1.28584e-06	3.31233e-06
	Toll-like receptor signaling pathway	KEGG PATHWAY	ssc04620	36	80	4.08569e-06	9.60287e-06
	Prolactin signaling pathway	KEGG PATHWAY	ssc04917	30	60	5.15162e-06	1.17647e-05
	VEGF signaling pathway	KEGG PATHWAY	ssc04370	26	48	7.33326e-06	1.62849e-05
	TGF-beta signaling pathway	KEGG PATHWAY	ssc04350	34	78	1.27101e-05	2.64239e-05
	B cell receptor signaling pathway	KEGG PATHWAY	ssc04662	30	65	1.72876e-05	3.52317e-05
	Hedgehog signaling pathway	KEGG PATHWAY	ssc04340	21	35	1.74653e-05	3.537e-05
	Notch signaling pathway	KEGG PATHWAY	ssc04330	22	42	5.32766e-05	0.000100322
	IL-17 signaling pathway	KEGG PATHWAY	ssc04657	30	72	7.73424e-05	0.000140702
	p53 signaling pathway	KEGG PATHWAY	ssc04115	26	58	8.95715e-05	0.000162034
	RIG-I-like receptor signaling pathway	KEGG PATHWAY	ssc04622	24	52	0.000116271	0.000204586
	Fc epsilon RI signaling pathway	KEGG PATHWAY	ssc04664	25	57	0.000158835	0.000269183
	PPAR signaling pathway	KEGG PATHWAY	ssc03320	26	65	0.000374517	0.00058541
	Hippo signaling pathway - multiple species	KEGG PATHWAY	ssc04392	9	18	0.0109685	0.0134291
	Metabolic pathways	KEGG PATHWAY	ssc01100	500	1181	1.96108e-65	6.31467e-63
	Carbon metabolism	KEGG PATHWAY	ssc01200	49	103	2.10459e-08	7.52976e-08
	Inositol phosphate metabolism	KEGG PATHWAY	ssc00562	37	68	8.56112e-08	2.74891e-07
	Glycerophospholipid metabolism	KEGG PATHWAY	ssc00564	38	74	1.79232e-07	5.3937e-07
	Sphingolipid metabolism	KEGG PATHWAY	ssc00600	23	39	8.68583e-06	1.88975e-05
	Fructose and mannose metabolism	KEGG PATHWAY	ssc00051	18	31	9.40621e-05	0.000168529
	Arachidonic acid metabolism	KEGG PATHWAY	ssc00590	21	43	0.000166765	0.000279679
	Alanine, aspartate and glutamate metabolism	KEGG PATHWAY	ssc00250	19	37	0.000205746	0.000336296
	Purine metabolism	KEGG PATHWAY	ssc00230	37	107	0.000274156	0.000439195
	Cysteine and methionine metabolism	KEGG PATHWAY	ssc00270	20	42	0.00030588	0.000485188
	Ether lipid metabolism	KEGG PATHWAY	ssc00565	18	36	0.000384314	0.000597821
	Butanoate metabolism	KEGG PATHWAY	ssc00650	14	23	0.000390376	0.000604333
	Pyruvate metabolism	KEGG PATHWAY	ssc00620	16	30	0.000466672	0.000708813
	Amino sugar and nucleotide sugar metabolism	KEGG PATHWAY	ssc00520	21	48	0.000530848	0.000784096
	Glycerolipid metabolism	KEGG PATHWAY	ssc00561	21	48	0.000530848	0.000784096
	Tryptophan metabolism	KEGG PATHWAY	ssc00380	17	35	0.000712715	0.00102912
	Cholesterol metabolism	KEGG PATHWAY	ssc04979	18	40	0.00100539	0.00142615
	beta-Alanine metabolism	KEGG PATHWAY	ssc00410	14	28	0.00166735	0.00231417
	Histidine metabolism	KEGG PATHWAY	ssc00340	12	22	0.00203171	0.00279577
	Arginine and proline metabolism	KEGG PATHWAY	ssc00330	18	44	0.00233252	0.00315576
	Starch and sucrose metabolism	KEGG PATHWAY	ssc00500	14	30	0.00273667	0.00364135
	Fatty acid metabolism	KEGG PATHWAY	ssc01212	19	49	0.00289848	0.00380943
	Propanoate metabolism	KEGG PATHWAY	ssc00640	13	28	0.00396452	0.00514748
	Phosphonate and phosphinate metabolism	KEGG PATHWAY	ssc00440	5	5	0.00845108	0.0105885
	Glyoxylate and dicarboxylate metabolism	KEGG PATHWAY	ssc00630	11	25	0.0105192	0.0129281
	Pyrimidine metabolism	KEGG PATHWAY	ssc00240	14	37	0.0115582	0.0140975
	Galactose metabolism	KEGG PATHWAY	ssc00052	11	26	0.0130558	0.015864
	Retinol metabolism	KEGG PATHWAY	ssc00830	15	46	0.024951	0.0289001
	Selenocompound metabolism	KEGG PATHWAY	ssc00450	6	11	0.0271227	0.0313029
	Nicotinate and nicotinamide metabolism	KEGG PATHWAY	ssc00760	10	26	0.0280757	0.032287
	Glutathione metabolism	KEGG PATHWAY	ssc00480	14	43	0.0299468	0.0343163
	2-Oxocarboxylic acid metabolism	KEGG PATHWAY	ssc01210	7	17	0.0484221	0.0543272
	Glycine, serine and threonine metabolism	KEGG PATHWAY	ssc00260	11	34	0.0524015	0.0581838
	Taurine and hypotaurine metabolism	KEGG PATHWAY	ssc00430	5	10	0.0540941	0.0596517
	Axon guidance	KEGG PATHWAY	ssc04360	83	155	1.99068e-15	6.40998e-14
	Endocytosis	KEGG PATHWAY	ssc04144	96	206	1.09347e-14	2.93415e-13
	Regulation of actin cytoskeleton	KEGG PATHWAY	ssc04810	84	179	3.78992e-13	6.77975e-12
	Autophagy - animal	KEGG PATHWAY	ssc04140	63	116	3.0131e-12	4.04258e-11
	Focal adhesion	KEGG PATHWAY	ssc04510	73	155	1.15098e-11	1.19554e-10
	Th17 cell differentiation	KEGG PATHWAY	ssc04659	53	89	1.21665e-11	1.22426e-10
	Cytokine-cytokine receptor interaction	KEGG PATHWAY	ssc04060	88	212	1.97795e-11	1.87324e-10
	Th1 and Th2 cell differentiation	KEGG PATHWAY	ssc04658	48	76	2.49582e-11	2.29615e-10
	Protein processing in endoplasmic reticulum	KEGG PATHWAY	ssc04141	65	138	1.52536e-10	1.02326e-09
	Neuroactive ligand-receptor interaction	KEGG PATHWAY	ssc04080	98	264	2.16724e-10	1.3957e-09
	Fc gamma R-mediated phagocytosis	KEGG PATHWAY	ssc04666	45	76	4.85947e-10	2.89768e-09
	Lysosome	KEGG PATHWAY	ssc04142	55	110	7.3941e-10	4.03542e-09
	Tight junction	KEGG PATHWAY	ssc04530	64	143	1.05853e-09	5.41025e-09
	Apoptosis	KEGG PATHWAY	ssc04210	57	120	1.59271e-09	7.89005e-09
	Dopaminergic synapse	KEGG PATHWAY	ssc04728	50	97	1.98633e-09	9.4481e-09
	Ubiquitin mediated proteolysis	KEGG PATHWAY	ssc04120	55	114	1.99525e-09	9.4481e-09
	Hematopoietic cell lineage	KEGG PATHWAY	ssc04640	42	74	4.6546e-09	2.02538e-08
	Vascular smooth muscle contraction	KEGG PATHWAY	ssc04270	49	97	4.76393e-09	2.04531e-08
	Endocrine resistance	KEGG PATHWAY	ssc01522	44	81	5.5175e-09	2.33768e-08
	Aldosterone synthesis and secretion	KEGG PATHWAY	ssc04925	42	75	6.254e-09	2.61531e-08
	Parathyroid hormone synthesis, secretion and action	KEGG PATHWAY	ssc04928	46	89	8.1475e-09	3.36345e-08
	Cholinergic synapse	KEGG PATHWAY	ssc04725	42	77	1.11328e-08	4.37167e-08
	Longevity regulating pathway	KEGG PATHWAY	ssc04211	42	77	1.11328e-08	4.37167e-08
	Platelet activation	KEGG PATHWAY	ssc04611	50	104	1.16392e-08	4.49192e-08
	Phagosome	KEGG PATHWAY	ssc04145	56	126	1.38933e-08	5.20191e-08
	Glutamatergic synapse	KEGG PATHWAY	ssc04724	43	83	2.34923e-08	8.22229e-08
	RNA transport	KEGG PATHWAY	ssc03013	56	129	2.63304e-08	9.01955e-08
	Melanogenesis	KEGG PATHWAY	ssc04916	40	77	6.77773e-08	2.24993e-07
	EGFR tyrosine kinase inhibitor resistance	KEGG PATHWAY	ssc01521	37	68	8.56112e-08	2.74891e-07
	Osteoclast differentiation	KEGG PATHWAY	ssc04380	45	95	8.62236e-08	2.74891e-07
	Cell cycle	KEGG PATHWAY	ssc04110	48	107	1.18e-07	3.65346e-07
	Gastric acid secretion	KEGG PATHWAY	ssc04971	33	57	1.43881e-07	4.41235e-07
	Pancreatic secretion	KEGG PATHWAY	ssc04972	38	74	1.79232e-07	5.3937e-07
	Thermogenesis	KEGG PATHWAY	ssc04714	71	198	1.92517e-07	5.73986e-07
	Salivary secretion	KEGG PATHWAY	ssc04970	33	58	1.94617e-07	5.74925e-07
	GABAergic synapse	KEGG PATHWAY	ssc04727	35	65	2.29415e-07	6.7156e-07
	Oocyte meiosis	KEGG PATHWAY	ssc04114	44	96	2.45635e-07	7.00814e-07
	Cell adhesion molecules (CAMs)	KEGG PATHWAY	ssc04514	47	109	3.93077e-07	1.10062e-06
	Insulin secretion	KEGG PATHWAY	ssc04911	33	61	4.64538e-07	1.27847e-06
	Glycolysis / Gluconeogenesis	KEGG PATHWAY	ssc00010	31	55	5.27473e-07	1.42728e-06
	RNA degradation	KEGG PATHWAY	ssc03018	33	68	2.92177e-06	7.29309e-06
	Mitophagy - animal	KEGG PATHWAY	ssc04137	30	58	3.05865e-06	7.57604e-06
	mRNA surveillance pathway	KEGG PATHWAY	ssc03015	32	65	3.25447e-06	7.99953e-06
	Circadian entrainment	KEGG PATHWAY	ssc04713	31	62	3.60856e-06	8.67131e-06
	Spliceosome	KEGG PATHWAY	ssc03040	45	113	3.75077e-06	8.94628e-06
	Adherens junction	KEGG PATHWAY	ssc04520	30	59	3.98063e-06	9.42472e-06
	Natural killer cell mediated cytotoxicity	KEGG PATHWAY	ssc04650	37	84	4.44944e-06	1.03587e-05
	Gap junction	KEGG PATHWAY	ssc04540	35	78	5.8072e-06	1.31684e-05
	Leukocyte transendothelial migration	KEGG PATHWAY	ssc04670	39	94	7.63237e-06	1.6833e-05
	Staphylococcus aureus infection	KEGG PATHWAY	ssc05150	24	42	8.3104e-06	1.82037e-05
	Bile secretion	KEGG PATHWAY	ssc04976	29	59	9.46985e-06	2.0465e-05
	Renin secretion	KEGG PATHWAY	ssc04924	26	49	9.69134e-06	2.08041e-05
	Thyroid hormone synthesis	KEGG PATHWAY	ssc04918	28	56	1.05107e-05	2.24135e-05
	Peroxisome	KEGG PATHWAY	ssc04146	35	81	1.10633e-05	2.34367e-05
	Valine, leucine and isoleucine degradation	KEGG PATHWAY	ssc00280	24	43	1.11849e-05	2.35395e-05
	Biosynthesis of amino acids	KEGG PATHWAY	ssc01230	31	68	1.5234e-05	3.14445e-05
	Autophagy - other	KEGG PATHWAY	ssc04136	19	29	1.77818e-05	3.57859e-05
	Protein digestion and absorption	KEGG PATHWAY	ssc04974	31	69	1.90506e-05	3.81012e-05
	Regulation of lipolysis in adipocytes	KEGG PATHWAY	ssc04923	24	45	1.97794e-05	3.93146e-05
	Aldosterone-regulated sodium reabsorption	KEGG PATHWAY	ssc04960	20	33	2.47521e-05	4.83041e-05
	Longevity regulating pathway - multiple species	KEGG PATHWAY	ssc04213	26	53	2.76511e-05	5.33153e-05
	Circadian rhythm	KEGG PATHWAY	ssc04710	17	26	4.97375e-05	9.42088e-05
	Lysine degradation	KEGG PATHWAY	ssc00310	24	49	5.66282e-05	0.000105401
	Mineral absorption	KEGG PATHWAY	ssc04978	21	39	5.78765e-05	0.000107105
	Intestinal immune network for IgA production	KEGG PATHWAY	ssc04672	20	36	6.21855e-05	0.000114421
	Retrograde endocannabinoid signaling	KEGG PATHWAY	ssc04723	41	115	7.69343e-05	0.000140702
	Endocrine and other factor-regulated calcium reabsorption	KEGG PATHWAY	ssc04961	20	38	0.00010944	0.000193625
	Nucleotide excision repair	KEGG PATHWAY	ssc03420	20	38	0.00010944	0.000193625
	Cardiac muscle contraction	KEGG PATHWAY	ssc04260	29	71	0.000133082	0.000230389
	Allograft rejection	KEGG PATHWAY	ssc05330	17	29	0.000134234	0.000231142
	ECM-receptor interaction	KEGG PATHWAY	ssc04512	27	64	0.000147071	0.000251898
	Homologous recombination	KEGG PATHWAY	ssc03440	19	36	0.000157038	0.000267546
	Mismatch repair	KEGG PATHWAY	ssc03430	14	21	0.000196922	0.000323515
	Serotonergic synapse	KEGG PATHWAY	ssc04726	30	78	0.000238705	0.000388197
	Carbohydrate digestion and absorption	KEGG PATHWAY	ssc04973	17	31	0.000244385	0.000395438
	Proximal tubule bicarbonate reclamation	KEGG PATHWAY	ssc04964	13	19	0.000276489	0.00044074
	Synaptic vesicle cycle	KEGG PATHWAY	ssc04721	26	64	0.000309532	0.000488576
	Cortisol synthesis and secretion	KEGG PATHWAY	ssc04927	21	47	0.000426715	0.000657427
	Citrate cycle (TCA cycle)	KEGG PATHWAY	ssc00020	15	27	0.00050475	0.000759483
	Cytosolic DNA-sensing pathway	KEGG PATHWAY	ssc04623	21	48	0.000530848	0.000784096
	Basal transcription factors	KEGG PATHWAY	ssc03022	17	34	0.000553446	0.000813743
	Steroid biosynthesis	KEGG PATHWAY	ssc00100	12	18	0.000560323	0.000820109
	Antigen processing and presentation	KEGG PATHWAY	ssc04612	20	45	0.000610775	0.000885899
	Other types of O-glycan biosynthesis	KEGG PATHWAY	ssc00514	12	19	0.0007948	0.00114252
	RNA polymerase	KEGG PATHWAY	ssc03020	15	29	0.000885382	0.00126147
	Long-term potentiation	KEGG PATHWAY	ssc04720	22	55	0.00102359	0.0014456
	Fatty acid degradation	KEGG PATHWAY	ssc00071	17	38	0.00144444	0.00202222
	Arginine biosynthesis	KEGG PATHWAY	ssc00220	12	22	0.00203171	0.00279577
	Protein export	KEGG PATHWAY	ssc03060	11	19	0.00218442	0.00299312
	Ferroptosis	KEGG PATHWAY	ssc04216	17	40	0.00222302	0.00302031
	Proteasome	KEGG PATHWAY	ssc03050	17	40	0.00222302	0.00302031
	SNARE interactions in vesicular transport	KEGG PATHWAY	ssc04130	15	33	0.00239022	0.0032203
	Mucin type O-glycan biosynthesis	KEGG PATHWAY	ssc00512	13	26	0.00241688	0.00324265
	Aminoacyl-tRNA biosynthesis	KEGG PATHWAY	ssc00970	19	49	0.00289848	0.00380943
	Apoptosis - multiple species	KEGG PATHWAY	ssc04215	13	27	0.00311327	0.0040751
	Prion diseases	KEGG PATHWAY	ssc05020	13	29	0.00499429	0.00643264
	Pentose phosphate pathway	KEGG PATHWAY	ssc00030	12	26	0.00575585	0.007384
	Taste transduction	KEGG PATHWAY	ssc04742	17	45	0.00579069	0.00739921
	DNA replication	KEGG PATHWAY	ssc03030	13	30	0.00622784	0.00792634
	Vasopressin-regulated water reabsorption	KEGG PATHWAY	ssc04962	14	35	0.00797934	0.0100759
	Non-homologous end-joining	KEGG PATHWAY	ssc03450	8	14	0.00916936	0.0114439
	ABC transporters	KEGG PATHWAY	ssc02010	18	52	0.00938449	0.0116672
	N-Glycan biosynthesis	KEGG PATHWAY	ssc00510	17	48	0.0095698	0.0118518
	Steroid hormone biosynthesis	KEGG PATHWAY	ssc00140	15	40	0.00972015	0.0119919
	Fat digestion and absorption	KEGG PATHWAY	ssc04975	12	30	0.0135359	0.0163856
	Sulfur relay system	KEGG PATHWAY	ssc04122	5	6	0.0136658	0.0164809
	Glycosaminoglycan degradation	KEGG PATHWAY	ssc00531	9	19	0.0141318	0.0169793
	Ribosome biogenesis in eukaryotes	KEGG PATHWAY	ssc03008	22	73	0.015605	0.0186796
	Base excision repair	KEGG PATHWAY	ssc03410	11	27	0.0160298	0.0190465
	Collecting duct acid secretion	KEGG PATHWAY	ssc04966	11	27	0.0160298	0.0190465
	Glycosaminoglycan biosynthesis - heparan sulfate / heparin	KEGG PATHWAY	ssc00534	8	16	0.0161688	0.0190709
	Other glycan degradation	KEGG PATHWAY	ssc00511	8	16	0.0161688	0.0190709
	Mannose type O-glycan biosynthesis	KEGG PATHWAY	ssc00515	9	20	0.0179207	0.02106
	Glycosphingolipid biosynthesis - lacto and neolacto series	KEGG PATHWAY	ssc00601	9	21	0.0223969	0.0260354
	Asthma	KEGG PATHWAY	ssc05310	9	21	0.0223969	0.0260354
	Terpenoid backbone biosynthesis	KEGG PATHWAY	ssc00900	9	21	0.0223969	0.0260354
	Neomycin, kanamycin and gentamicin biosynthesis	KEGG PATHWAY	ssc00524	4	5	0.0300868	0.0343544
	Glycosaminoglycan biosynthesis - chondroitin sulfate / dermatan sulfate	KEGG PATHWAY	ssc00532	7	15	0.0308868	0.0351433
	Ovarian steroidogenesis	KEGG PATHWAY	ssc04913	12	36	0.0375292	0.0424014
	Pantothenate and CoA biosynthesis	KEGG PATHWAY	ssc00770	7	16	0.0390149	0.0439259
	Ribosome	KEGG PATHWAY	ssc03010	29	118	0.0488377	0.0544718
	Glycosylphosphatidylinositol (GPI)-anchor biosynthesis	KEGG PATHWAY	ssc00563	8	21	0.0488893	0.0544718
	Synthesis and degradation of ketone bodies	KEGG PATHWAY	ssc00072	5	10	0.0540941	0.0596517
	--------------------
	#Term	Database	ID	Input number	Background number	P-value	Corrected P-value
	--------------------
	#Term	Database	ID	Input number	Background number	P-value	Corrected P-value
	cytosol	Gene Ontology	GO:0005829	832	1758	8.88522e-153	3.24488e-149
	cytoplasm	Gene Ontology	GO:0005737	850	2010	5.21571e-133	1.95693e-129
	nucleoplasm	Gene Ontology	GO:0005654	578	1302	1.80473e-90	3.29543e-87
	ATP binding	Gene Ontology	GO:0005524	477	1039	1.10158e-76	2.06656e-73
	nucleus	Gene Ontology	GO:0005634	726	2110	3.34115e-75	4.06729e-72
	metal ion binding	Gene Ontology	GO:0046872	325	719	1.09844e-49	1.00287e-46
	Golgi apparatus	Gene Ontology	GO:0005794	225	459	2.99493e-38	2.1875e-35
	negative regulation of transcription by RNA polymerase II	Gene Ontology	GO:0000122	200	437	6.6789e-31	4.06522e-28
	endoplasmic reticulum	Gene Ontology	GO:0005783	202	448	1.54925e-30	8.08268e-28
	membrane	Gene Ontology	GO:0016020	177	382	6.83044e-28	3.1181e-25
	cell surface	Gene Ontology	GO:0009986	128	256	1.2982e-22	1.62362e-19
	centrosome	Gene Ontology	GO:0005813	128	298	2.67998e-18	2.01106e-15
	GTP binding	Gene Ontology	GO:0005525	114	249	5.14665e-18	1.87956e-15
	RNA polymerase II cis-regulatory region sequence-specific DNA binding	Gene Ontology	GO:0000978	148	382	9.24397e-18	3.069e-15
	protein phosphorylation	Gene Ontology	GO:0006468	112	248	2.2045e-17	1.37855e-14
	protein serine/threonine kinase activity	Gene Ontology	GO:0004674	98	201	4.88565e-17	2.61871e-14
	GTPase activator activity	Gene Ontology	GO:0005096	79	141	1.66361e-16	5.06292e-14
	GTPase activity	Gene Ontology	GO:0003924	95	201	6.78443e-16	1.76977e-13
	intracellular membrane-bounded organelle	Gene Ontology	GO:0043231	97	215	3.32107e-15	8.08569e-13
	protein kinase binding	Gene Ontology	GO:0019901	96	222	3.5447e-14	1.66247e-11
	cell migration	Gene Ontology	GO:0016477	69	130	9.93702e-14	4.14263e-11
	apical plasma membrane	Gene Ontology	GO:0016324	67	127	2.80379e-13	9.56347e-11
	lysosome	Gene Ontology	GO:0005764	67	133	1.41986e-12	3.05019e-10
	cell differentiation	Gene Ontology	GO:0030154	82	187	1.48705e-12	4.64951e-10
	angiogenesis	Gene Ontology	GO:0001525	53	88	1.98444e-12	5.72739e-10
	cell-cell junction	Gene Ontology	GO:0005911	50	83	8.27952e-12	2.21891e-09
	plasma membrane	Gene Ontology	GO:0005886	397	1716	1.95105e-11	4.88023e-09
	positive regulation of GTPase activity	Gene Ontology	GO:0043547	73	169	4.31408e-11	8.29211e-09
	oxidation-reduction process	Gene Ontology	GO:0055114	121	366	5.72295e-11	1.56923e-07
	positive regulation of transcription by RNA polymerase II	Gene Ontology	GO:0045944	177	620	6.12875e-11	1.43719e-08
	axon	Gene Ontology	GO:0030424	57	122	6.01679e-10	1.32794e-07
	cell adhesion	Gene Ontology	GO:0007155	59	130	7.20339e-10	1.50151e-07
	axon guidance	Gene Ontology	GO:0007411	48	92	8.56793e-10	1.60734e-07
	peptidyl-serine phosphorylation	Gene Ontology	GO:0018105	48	92	8.56793e-10	1.60734e-07
	intracellular signal transduction	Gene Ontology	GO:0035556	83	230	2.4446e-09	4.36769e-07
	integral component of plasma membrane	Gene Ontology	GO:0005887	151	534	2.85323e-09	4.86605e-07
	receptor complex	Gene Ontology	GO:0043235	52	112	3.97779e-09	6.48899e-07
	perinuclear region of cytoplasm	Gene Ontology	GO:0048471	87	251	4.85226e-09	7.58569e-07
	carbohydrate metabolic process	Gene Ontology	GO:0005975	44	85	5.12539e-09	7.69219e-07
	cell surface receptor signaling pathway	Gene Ontology	GO:0007166	41	76	6.9165e-09	9.98104e-07
	actin cytoskeleton organization	Gene Ontology	GO:0030036	43	84	9.81032e-09	1.31458e-06
	basolateral plasma membrane	Gene Ontology	GO:0016323	43	84	9.81032e-09	1.31458e-06
	protein kinase activity	Gene Ontology	GO:0004672	50	109	1.06959e-08	1.38382e-06
	external side of plasma membrane	Gene Ontology	GO:0009897	65	167	1.32139e-08	1.65262e-06
	actin filament binding	Gene Ontology	GO:0051015	58	140	1.38328e-08	1.67422e-06
	cell division	Gene Ontology	GO:0051301	33	53	1.5695e-08	1.84023e-06
	intracellular protein transport	Gene Ontology	GO:0006886	69	186	2.23827e-08	1.53433e-05
	identical protein binding	Gene Ontology	GO:0042802	155	574	2.31325e-08	2.6301e-06
	adherens junction	Gene Ontology	GO:0005912	35	61	2.71865e-08	3.00011e-06
	cytoskeleton	Gene Ontology	GO:0005856	52	121	2.99297e-08	3.20846e-06
	Rab GTPase binding	Gene Ontology	GO:0017137	41	82	3.5561e-08	5.19475e-06
	positive regulation of cell population proliferation	Gene Ontology	GO:0008284	67	181	3.81027e-08	3.97115e-06
	cytokine-mediated signaling pathway	Gene Ontology	GO:0019221	39	76	4.47793e-08	4.42136e-06
	transmembrane receptor protein tyrosine kinase signaling pathway	Gene Ontology	GO:0007169	39	76	4.47793e-08	4.42136e-06
	cellular response to DNA damage stimulus	Gene Ontology	GO:0006974	42	87	5.22045e-08	5.02234e-06
	collagen-containing extracellular matrix	Gene Ontology	GO:0062023	41	84	5.93858e-08	5.57039e-06
	positive regulation of cell migration	Gene Ontology	GO:0030335	45	103	1.72362e-07	1.57732e-05
	regulation of transcription, DNA-templated	Gene Ontology	GO:0006355	91	296	2.16613e-07	0.000118791
	cellular response to leukemia inhibitory factor	Gene Ontology	GO:1990830	35	69	2.67652e-07	2.39102e-05
	cell-cell adhesion	Gene Ontology	GO:0098609	30	53	3.26942e-07	2.85276e-05
	zinc ion binding	Gene Ontology	GO:0008270	134	502	3.62308e-07	0.000165575
	positive regulation of angiogenesis	Gene Ontology	GO:0045766	32	60	3.68797e-07	3.14484e-05
	ATPase activity	Gene Ontology	GO:0016887	56	150	3.90453e-07	3.25551e-05
	cytokine receptor activity	Gene Ontology	GO:0004896	25	38	4.01037e-07	3.27107e-05
	homophilic cell adhesion via plasma membrane adhesion molecules	Gene Ontology	GO:0007156	32	61	4.87758e-07	3.89376e-05
	lamellipodium	Gene Ontology	GO:0030027	36	75	5.09651e-07	3.98377e-05
	adenylate cyclase-modulating G protein-coupled receptor signaling pathway	Gene Ontology	GO:0007188	22	30	5.33556e-07	4.08552e-05
	apoptotic process	Gene Ontology	GO:0006915	41	94	6.19286e-07	4.64712e-05
	protein autophosphorylation	Gene Ontology	GO:0046777	36	77	8.28897e-07	6.09808e-05
	synapse	Gene Ontology	GO:0045202	62	180	9.06145e-07	6.53818e-05
	protein homodimerization activity	Gene Ontology	GO:0042803	95	327	9.66314e-07	6.84078e-05
	glutamatergic synapse	Gene Ontology	GO:0098978	53	144	1.12105e-06	7.69034e-05
	autophagosome	Gene Ontology	GO:0005776	25	41	1.12731e-06	7.69034e-05
	catalytic activity	Gene Ontology	GO:0003824	28	51	1.26359e-06	8.46607e-05
	non-membrane spanning protein tyrosine kinase activity	Gene Ontology	GO:0004715	21	31	2.40328e-06	0.000158195
	neuron projection	Gene Ontology	GO:0043005	52	145	2.60959e-06	0.000168813
	positive regulation of ERK1 and ERK2 cascade	Gene Ontology	GO:0070374	42	105	2.69558e-06	0.000171421
	regulation of cell shape	Gene Ontology	GO:0008360	33	72	3.27526e-06	0.000204813
	substrate adhesion-dependent cell spreading	Gene Ontology	GO:0034446	21	32	3.46026e-06	0.000212835
	transmembrane transporter activity	Gene Ontology	GO:0022857	38	91	3.56975e-06	0.00122353
	peptidyl-tyrosine phosphorylation	Gene Ontology	GO:0018108	32	69	3.78508e-06	0.000224708
	negative regulation of apoptotic process	Gene Ontology	GO:0043066	55	160	3.84387e-06	0.000224708
	transmembrane signaling receptor activity	Gene Ontology	GO:0004888	28	55	3.86655e-06	0.000224708
	microtubule binding	Gene Ontology	GO:0008017	48	131	3.89286e-06	0.000224708
	oxidoreductase activity	Gene Ontology	GO:0016491	36	84	4.01858e-06	0.00122433
	autophagosome assembly	Gene Ontology	GO:0000045	25	46	5.29241e-06	0.000300865
	spindle pole	Gene Ontology	GO:0000922	29	60	5.72594e-06	0.000318519
	activation of MAPK activity	Gene Ontology	GO:0000187	24	43	5.77273e-06	0.000318519
	cellular calcium ion homeostasis	Gene Ontology	GO:0006874	26	50	6.34292e-06	0.000344908
	negative regulation of cell population proliferation	Gene Ontology	GO:0008285	51	147	6.91299e-06	0.000370536
	central nervous system development	Gene Ontology	GO:0007417	24	44	7.75147e-06	0.000409627
	integrin binding	Gene Ontology	GO:0005178	33	76	8.04949e-06	0.000419468
	cellular response to hypoxia	Gene Ontology	GO:0071456	23	41	8.44366e-06	0.000433981
	dendrite	Gene Ontology	GO:0030425	48	136	8.80214e-06	0.000446292
	signaling receptor binding	Gene Ontology	GO:0005102	45	124	9.3929e-06	0.000469321
	endoplasmic reticulum membrane	Gene Ontology	GO:0005789	67	219	9.48573e-06	0.00236453
	cadherin binding	Gene Ontology	GO:0045296	21	35	9.63159e-06	0.000469321
	positive regulation of peptidyl-tyrosine phosphorylation	Gene Ontology	GO:0050731	21	35	9.63159e-06	0.000469321
	signal transduction	Gene Ontology	GO:0007165	97	359	9.78652e-06	0.000470757
	beta-catenin binding	Gene Ontology	GO:0008013	24	45	1.03274e-05	0.000490096
	membrane raft	Gene Ontology	GO:0045121	34	81	1.04498e-05	0.000490096
	focal adhesion	Gene Ontology	GO:0005925	35	85	1.08406e-05	0.000502148
	adenylate cyclase-activating G protein-coupled receptor signaling pathway	Gene Ontology	GO:0007189	31	70	1.10181e-05	0.000504147
	calmodulin binding	Gene Ontology	GO:0005516	30	67	1.28496e-05	0.000580863
	activation of protein kinase activity	Gene Ontology	GO:0032147	21	36	1.32606e-05	0.000592306
	carbohydrate binding	Gene Ontology	GO:0030246	32	75	1.45104e-05	0.000633093
	axonogenesis	Gene Ontology	GO:0007409	19	30	1.45112e-05	0.000633093
	mitochondrion	Gene Ontology	GO:0005739	141	583	1.59697e-05	0.00364908
	metalloendopeptidase activity	Gene Ontology	GO:0004222	34	84	1.91245e-05	0.00403379
	actin cytoskeleton	Gene Ontology	GO:0015629	42	116	1.9193e-05	0.00081832
	chloride transmembrane transport	Gene Ontology	GO:1902476	30	70	2.48364e-05	0.00104704
	positive regulation of NF-kappaB transcription factor activity	Gene Ontology	GO:0051092	32	78	2.69162e-05	0.00112211
	DNA-binding transcription factor activity	Gene Ontology	GO:0003700	60	198	3.41021e-05	0.00611153
	inflammatory response	Gene Ontology	GO:0006954	44	128	3.43186e-05	0.00141498
	proteolysis	Gene Ontology	GO:0006508	77	277	3.56617e-05	0.00611153
	integrin-mediated signaling pathway	Gene Ontology	GO:0007229	26	57	3.71782e-05	0.00151622
	cellular response to lipopolysaccharide	Gene Ontology	GO:0071222	27	61	4.00693e-05	0.00161656
	cytokine binding	Gene Ontology	GO:0019955	18	30	4.12121e-05	0.00164497
	calcium-mediated signaling	Gene Ontology	GO:0019722	21	40	4.33189e-05	0.00171087
	extracellular space	Gene Ontology	GO:0005615	156	676	4.62179e-05	0.00180635
	cell junction	Gene Ontology	GO:0030054	28	66	5.2629e-05	0.00203571
	cellular protein localization	Gene Ontology	GO:0034613	21	41	5.69806e-05	0.00218154
	chemical synaptic transmission	Gene Ontology	GO:0007268	35	94	5.82412e-05	0.00220728
	postsynaptic density	Gene Ontology	GO:0014069	31	79	6.96153e-05	0.00261197
	retrograde transport, endosome to Golgi	Gene Ontology	GO:0042147	23	49	7.30679e-05	0.0117854
	activation of cysteine-type endopeptidase activity involved in apoptotic process	Gene Ontology	GO:0006919	21	42	7.43519e-05	0.00276206
	positive regulation of protein phosphorylation	Gene Ontology	GO:0001934	24	53	7.9825e-05	0.00293631
	nucleolus	Gene Ontology	GO:0005730	100	398	8.16312e-05	0.0124352
	actin cytoskeleton reorganization	Gene Ontology	GO:0031532	17	29	8.30649e-05	0.00300495
	protein C-terminus binding	Gene Ontology	GO:0008022	32	84	8.40929e-05	0.00300495
	cell morphogenesis	Gene Ontology	GO:0000902	22	46	8.40938e-05	0.00300495
	ubiquitin protein ligase binding	Gene Ontology	GO:0031625	46	143	8.59964e-05	0.0030155
	peptidyl-tyrosine autophosphorylation	Gene Ontology	GO:0038083	16	26	8.76603e-05	0.00304538
	negative chemotaxis	Gene Ontology	GO:0050919	14	20	8.95905e-05	0.00308388
	cellular response to starvation	Gene Ontology	GO:0009267	21	43	9.6274e-05	0.00328382
	regulation of cell population proliferation	Gene Ontology	GO:0042127	34	93	9.84497e-05	0.00331879
	protein localization to plasma membrane	Gene Ontology	GO:0072659	29	73	9.90684e-05	0.00331879
	extracellular exosome	Gene Ontology	GO:0070062	20	40	0.000109526	0.00360475
	transmembrane receptor protein tyrosine kinase activity	Gene Ontology	GO:0004714	20	40	0.000109526	0.00360475
	microtubule motor activity	Gene Ontology	GO:0003777	19	37	0.000123657	0.00400233
	cholesterol homeostasis	Gene Ontology	GO:0042632	21	44	0.000123739	0.00400233
	cell population proliferation	Gene Ontology	GO:0008283	25	59	0.000131782	0.00422604
	actin filament	Gene Ontology	GO:0005884	22	48	0.000136212	0.00433108
	microtubule	Gene Ontology	GO:0005874	36	104	0.000152151	0.00474238
	stress fiber	Gene Ontology	GO:0001725	17	31	0.000152939	0.00474238
	thymus development	Gene Ontology	GO:0048538	17	31	0.000152939	0.00474238
	apical part of cell	Gene Ontology	GO:0045177	19	38	0.00016149	0.0048822
	cell division site	Gene Ontology	GO:0032153	11	13	0.000162653	0.0048822
	septin complex	Gene Ontology	GO:0031105	11	13	0.000162653	0.0048822
	septin ring	Gene Ontology	GO:0005940	11	13	0.000162653	0.0048822
	peptide hormone binding	Gene Ontology	GO:0017046	16	28	0.000166663	0.00496286
	positive regulation of I-kappaB kinase/NF-kappaB signaling	Gene Ontology	GO:0043123	27	68	0.000170711	0.00504337
	autophagy of mitochondrion	Gene Ontology	GO:0000422	15	25	0.000178252	0.00522502
	response to drug	Gene Ontology	GO:0042493	20	42	0.000182223	0.0053
	cleavage furrow	Gene Ontology	GO:0032154	13	19	0.000187747	0.00541867
	cell chemotaxis	Gene Ontology	GO:0060326	21	46	0.000200139	0.00568881
	negative regulation of angiogenesis	Gene Ontology	GO:0016525	21	46	0.000200139	0.00568881
	positive regulation of protein binding	Gene Ontology	GO:0032092	19	39	0.000209113	0.0058992
	positive regulation of gene expression	Gene Ontology	GO:0010628	43	137	0.000223747	0.00626493
	RNA helicase activity	Gene Ontology	GO:0003724	16	29	0.000225447	0.00626576
	enzyme binding	Gene Ontology	GO:0019899	33	94	0.000227878	0.00628674
	circadian regulation of gene expression	Gene Ontology	GO:0032922	20	43	0.000232395	0.00636457
	positive regulation of canonical Wnt signaling pathway	Gene Ontology	GO:0090263	24	58	0.000236194	0.00637554
	synaptic vesicle	Gene Ontology	GO:0008021	24	58	0.000236194	0.00637554
	memory	Gene Ontology	GO:0007613	15	26	0.000245165	0.00652382
	muscle contraction	Gene Ontology	GO:0006936	15	26	0.000245165	0.00652382
	negative regulation of interleukin-6 production	Gene Ontology	GO:0032715	12	17	0.000269593	0.00704842
	B cell receptor signaling pathway	Gene Ontology	GO:0050853	13	20	0.000270515	0.00704842
	macroautophagy	Gene Ontology	GO:0016236	13	20	0.000270515	0.00704842
	calcium ion transmembrane transport	Gene Ontology	GO:0070588	25	63	0.000294712	0.00762594
	positive regulation of NIK/NF-kappaB signaling	Gene Ontology	GO:1901224	16	30	0.000301385	0.00774517
	canonical Wnt signaling pathway	Gene Ontology	GO:0060070	19	41	0.0003423	0.0087368
	nuclear receptor activity	Gene Ontology	GO:0004879	17	34	0.000352219	0.00892923
	chemorepellent activity	Gene Ontology	GO:0045499	11	15	0.000385137	0.00956975
	cytoskeleton-dependent cytokinesis	Gene Ontology	GO:0061640	11	15	0.000385137	0.00956975
	negative regulation of axon extension involved in axon guidance	Gene Ontology	GO:0048843	11	15	0.000385137	0.00956975
	heterotrimeric G-protein complex	Gene Ontology	GO:0005834	12	18	0.000392708	0.00963033
	semaphorin-plexin signaling pathway	Gene Ontology	GO:0071526	12	18	0.000392708	0.00963033
	chemotaxis	Gene Ontology	GO:0006935	16	31	0.000398425	0.00966796
	protein stabilization	Gene Ontology	GO:0050821	30	85	0.000399396	0.00966796
	actin binding	Gene Ontology	GO:0003779	37	115	0.000402816	0.00968823
	actin filament organization	Gene Ontology	GO:0007015	28	77	0.000417998	0.00998936
	innate immune response	Gene Ontology	GO:0045087	40	129	0.000444502	0.0104516
	negative regulation of neuron differentiation	Gene Ontology	GO:0045665	15	28	0.000445699	0.0104516
	neural crest cell migration	Gene Ontology	GO:0001755	15	28	0.000445699	0.0104516
	U2-type precatalytic spliceosome	Gene Ontology	GO:0071005	15	28	0.000445699	0.0531351
	Wnt signaling pathway	Gene Ontology	GO:0016055	17	35	0.000456115	0.0106295
	positive regulation of kinase activity	Gene Ontology	GO:0033674	20	46	0.000462297	0.010707
	regulation of gene expression	Gene Ontology	GO:0010468	36	112	0.000485944	0.0111857
	magnesium ion binding	Gene Ontology	GO:0000287	40	130	0.000504469	0.0115413
	microtubule cytoskeleton	Gene Ontology	GO:0015630	24	62	0.000514459	0.0116985
	cellular response to transforming growth factor beta stimulus	Gene Ontology	GO:0071560	13	22	0.000531569	0.0120147
	protein phosphatase binding	Gene Ontology	GO:0019903	19	43	0.000543798	0.0121969
	positive regulation of cytokinesis	Gene Ontology	GO:0032467	10	13	0.000546131	0.0121969
	catenin complex	Gene Ontology	GO:0016342	12	19	0.000560098	0.0124348
	ceramide biosynthetic process	Gene Ontology	GO:0046513	11	16	0.000568601	0.0125494
	negative regulation of NF-kappaB transcription factor activity	Gene Ontology	GO:0032088	17	36	0.000585356	0.0128436
	regulation of transcription by RNA polymerase II	Gene Ontology	GO:0006357	93	389	0.000589121	0.0673071
	centriole	Gene Ontology	GO:0005814	27	75	0.000595285	0.0129855
	cytoskeleton organization	Gene Ontology	GO:0007010	22	55	0.000609423	0.0132171
	vesicle-mediated transport	Gene Ontology	GO:0016192	34	105	0.00061697	0.0676692
	DNA duplex unwinding	Gene Ontology	GO:0032508	18	40	0.000637646	0.0137497
	amyloid-beta binding	Gene Ontology	GO:0001540	14	26	0.00066007	0.0141519
	autophagy	Gene Ontology	GO:0006914	16	33	0.000674918	0.014388
	phosphotyrosine residue binding	Gene Ontology	GO:0001784	13	23	0.000726884	0.0153217
	flavin adenine dinucleotide binding	Gene Ontology	GO:0050660	21	52	0.00072776	0.0742168
	lysosomal membrane	Gene Ontology	GO:0005765	25	68	0.0007308	0.0742168
	mammary gland alveolus development	Gene Ontology	GO:0060749	9	11	0.000765854	0.0158926
	positive regulation of neuron apoptotic process	Gene Ontology	GO:0043525	9	11	0.000765854	0.0158926
	positive regulation of apoptotic process	Gene Ontology	GO:0043065	35	111	0.000766675	0.0158926
	blood vessel remodeling	Gene Ontology	GO:0001974	11	17	0.000819499	0.0167218
	somatic stem cell population maintenance	Gene Ontology	GO:0035019	11	17	0.000819499	0.0167218
	embryonic hindlimb morphogenesis	Gene Ontology	GO:0035116	10	14	0.000820043	0.0167218
	negative regulation of neuron apoptotic process	Gene Ontology	GO:0043524	24	65	0.000880602	0.0178596
	extrinsic component of cytoplasmic side of plasma membrane	Gene Ontology	GO:0031234	17	38	0.000939902	0.0189597
	transcription factor binding	Gene Ontology	GO:0008134	39	131	0.000988718	0.0198378
	microtubule cytoskeleton organization	Gene Ontology	GO:0000226	26	74	0.000995037	0.0198584
	transmembrane transport	Gene Ontology	GO:0055085	58	221	0.00101444	0.0993431
	calcium-dependent protein kinase C activity	Gene Ontology	GO:0004698	8	9	0.00105539	0.0209077
	multicellular organism growth	Gene Ontology	GO:0035264	20	50	0.00105876	0.0209077
	spleen development	Gene Ontology	GO:0048536	12	21	0.00107665	0.0211496
	heparin binding	Gene Ontology	GO:0008201	27	79	0.00112486	0.0218917
	cytoplasmic vesicle	Gene Ontology	GO:0031410	37	123	0.00112609	0.0218917
	positive regulation of blood vessel endothelial cell migration	Gene Ontology	GO:0043536	11	18	0.00115555	0.022234
	spindle microtubule	Gene Ontology	GO:0005876	11	18	0.00115555	0.022234
	G-protein beta/gamma-subunit complex binding	Gene Ontology	GO:0031683	10	15	0.00119739	0.0228052
	semaphorin receptor binding	Gene Ontology	GO:0030215	10	15	0.00119739	0.0228052
	positive regulation of peptidyl-serine phosphorylation	Gene Ontology	GO:0033138	19	47	0.00126606	0.0239911
	4 iron, 4 sulfur cluster binding	Gene Ontology	GO:0051539	15	32	0.00128227	0.0240331
	ruffle	Gene Ontology	GO:0001726	20	51	0.00128395	0.0240331
	dendritic spine	Gene Ontology	GO:0043197	21	55	0.00128749	0.0240331
	blood vessel development	Gene Ontology	GO:0001568	13	25	0.00130067	0.024159
	symporter activity	Gene Ontology	GO:0015293	13	25	0.00130067	0.12298
	B cell differentiation	Gene Ontology	GO:0030183	16	36	0.00138688	0.0256333
	chondrocyte differentiation	Gene Ontology	GO:0002062	12	22	0.00145526	0.0265056
	DNA helicase activity	Gene Ontology	GO:0003678	12	22	0.00145526	0.0265056
	epidermal growth factor receptor signaling pathway	Gene Ontology	GO:0007173	12	22	0.00145526	0.0265056
	kinesin complex	Gene Ontology	GO:0005871	14	29	0.00148478	0.0266688
	tumor necrosis factor-mediated signaling pathway	Gene Ontology	GO:0033209	14	29	0.00148478	0.0266688
	DNA-binding transcription activator activity, RNA polymerase II-specific	Gene Ontology	GO:0001228	64	255	0.00148555	0.0266688
	transcription coregulator activity	Gene Ontology	GO:0003712	23	64	0.00149188	0.136358
	midbody	Gene Ontology	GO:0030496	27	81	0.0015171	0.0271055
	positive regulation of cytosolic calcium ion concentration	Gene Ontology	GO:0007204	19	48	0.00154005	0.0272637
	in utero embryonic development	Gene Ontology	GO:0001701	34	112	0.00154049	0.0272637
	chaperone binding	Gene Ontology	GO:0051087	20	52	0.00154876	0.0272814
	positive regulation of peptidyl-threonine phosphorylation	Gene Ontology	GO:0010800	11	19	0.0015972	0.0280033
	positive regulation of osteoblast differentiation	Gene Ontology	GO:0045669	15	33	0.00162822	0.0284144
	ciliary basal body	Gene Ontology	GO:0036064	25	73	0.00164622	0.0285954
	desmosome	Gene Ontology	GO:0030057	10	16	0.00170505	0.0289513
	ephrin receptor binding	Gene Ontology	GO:0046875	10	16	0.00170505	0.0289513
	positive regulation of epithelial to mesenchymal transition	Gene Ontology	GO:0010718	10	16	0.00170505	0.0289513
	positive regulation of interleukin-6 production	Gene Ontology	GO:0032755	13	26	0.00170529	0.0289513
	positive regulation of MAP kinase activity	Gene Ontology	GO:0043406	13	26	0.00170529	0.0289513
	cilium assembly	Gene Ontology	GO:0060271	30	95	0.00172271	0.0291153
	growth factor activity	Gene Ontology	GO:0008083	27	82	0.00175393	0.0295101
	animal organ morphogenesis	Gene Ontology	GO:0009887	19	49	0.0018627	0.0312002
	protein heterodimerization activity	Gene Ontology	GO:0046982	41	146	0.00187835	0.0313226
	GABA-ergic synapse	Gene Ontology	GO:0098982	14	30	0.00190233	0.0315821
	cortical actin cytoskeleton organization	Gene Ontology	GO:0030866	12	23	0.00193719	0.0317395
	G protein-coupled peptide receptor activity	Gene Ontology	GO:0008528	12	23	0.00193719	0.0317395
	positive regulation of mitotic cell cycle	Gene Ontology	GO:0045931	12	23	0.00193719	0.0317395
	histone binding	Gene Ontology	GO:0042393	30	96	0.0019656	0.17386
	immune response	Gene Ontology	GO:0006955	33	110	0.0020973	0.0340407
	protein domain specific binding	Gene Ontology	GO:0019904	31	101	0.00210486	0.0340407
	carbohydrate phosphorylation	Gene Ontology	GO:0046835	11	20	0.00216761	0.0344613
	cellular response to mechanical stimulus	Gene Ontology	GO:0071260	11	20	0.00216761	0.0344613
	cholesterol biosynthetic process	Gene Ontology	GO:0006695	11	20	0.00216761	0.0344613
	regulation of neuron projection development	Gene Ontology	GO:0010975	11	20	0.00216761	0.0344613
	caveola	Gene Ontology	GO:0005901	13	27	0.00220854	0.0345706
	cell adhesion molecule binding	Gene Ontology	GO:0050839	13	27	0.00220854	0.0345706
	G1/S transition of mitotic cell cycle	Gene Ontology	GO:0000082	13	27	0.00220854	0.0345706
	T cell receptor signaling pathway	Gene Ontology	GO:0050852	17	42	0.00221134	0.0345706
	ATPase binding	Gene Ontology	GO:0051117	18	46	0.00223968	0.0345954
	microtubule-based movement	Gene Ontology	GO:0007018	18	46	0.00223968	0.0345954
	double-stranded RNA binding	Gene Ontology	GO:0003725	19	50	0.00224059	0.0345954
	gamma-catenin binding	Gene Ontology	GO:0045295	7	8	0.00233158	0.0354804
	early endosome	Gene Ontology	GO:0005769	33	111	0.00236445	0.0354804
	serine-type endopeptidase activity	Gene Ontology	GO:0004252	33	111	0.00236445	0.196981
	activation of JUN kinase activity	Gene Ontology	GO:0007257	10	17	0.00237356	0.0354804
	branching involved in blood vessel morphogenesis	Gene Ontology	GO:0001569	10	17	0.00237356	0.0354804
	cellular response to amyloid-beta	Gene Ontology	GO:1904646	10	17	0.00237356	0.0354804
	condensed chromosome	Gene Ontology	GO:0000793	10	17	0.00237356	0.0354804
	ERK1 and ERK2 cascade	Gene Ontology	GO:0070371	10	17	0.00237356	0.0354804
	lamellipodium assembly	Gene Ontology	GO:0030032	10	17	0.00237356	0.0354804
	negative regulation of cysteine-type endopeptidase activity involved in apoptotic process	Gene Ontology	GO:0043154	14	31	0.00241266	0.0359219
	calcium ion binding	Gene Ontology	GO:0005509	98	437	0.00243127	0.0360558
	cellular response to interleukin-4	Gene Ontology	GO:0071353	9	14	0.00251628	0.0368433
	coreceptor activity	Gene Ontology	GO:0015026	9	14	0.00251628	0.0368433
	cell-cell junction organization	Gene Ontology	GO:0045216	8	11	0.00253347	0.0368433
	cellular protein modification process	Gene Ontology	GO:0006464	8	11	0.00253347	0.0368433
	heterotypic cell-cell adhesion	Gene Ontology	GO:0034113	8	11	0.00253347	0.0368433
	cellular response to insulin stimulus	Gene Ontology	GO:0032869	15	35	0.00255582	0.0370249
	phosphorylation	Gene Ontology	GO:0016310	25	76	0.00257146	0.0371082
	positive regulation of neuron projection development	Gene Ontology	GO:0010976	16	39	0.00264612	0.0380393
	recycling endosome	Gene Ontology	GO:0055037	17	43	0.00269195	0.0819249
	structural constituent of cytoskeleton	Gene Ontology	GO:0005200	13	28	0.00282758	0.0404927
	neuronal cell body	Gene Ontology	GO:0043025	28	90	0.00287085	0.040956
	positive regulation of tumor necrosis factor production	Gene Ontology	GO:0032760	11	21	0.00289261	0.0411102
	receptor tyrosine kinase binding	Gene Ontology	GO:0030971	14	32	0.00303062	0.0427477
	cytokine activity	Gene Ontology	GO:0005125	27	86	0.00304506	0.0427906
	protein processing	Gene Ontology	GO:0016485	15	36	0.00316221	0.255023
	positive regulation of RNA polymerase II transcription preinitiation complex assembly	Gene Ontology	GO:0045899	6	6	0.00316342	0.0442879
	regulation of exocytosis	Gene Ontology	GO:0017157	10	18	0.00323692	0.0449812
	T cell homeostasis	Gene Ontology	GO:0043029	10	18	0.00323692	0.0449812
	cell cycle	Gene Ontology	GO:0007049	12	25	0.00329267	0.0455871
	histone deacetylase binding	Gene Ontology	GO:0042826	22	65	0.00341078	0.0470487
	positive regulation of transcription, DNA-templated	Gene Ontology	GO:0045893	48	186	0.0034568	0.0473355
	phagophore assembly site	Gene Ontology	GO:0000407	9	15	0.00353402	0.0480422
	glucose homeostasis	Gene Ontology	GO:0042593	21	61	0.00354785	0.048056
	protein ubiquitination	Gene Ontology	GO:0016567	55	221	0.00355369	0.100605
	positive regulation of actin filament polymerization	Gene Ontology	GO:0030838	13	29	0.00358119	0.0483331
	astrocyte development	Gene Ontology	GO:0014002	7	9	0.00365025	0.0485665
	cysteine-type endopeptidase activity involved in execution phase of apoptosis	Gene Ontology	GO:0097200	7	9	0.00365025	0.0485665
	negative regulation of blood vessel endothelial cell migration	Gene Ontology	GO:0043537	7	9	0.00365025	0.0485665
	negative regulation of NIK/NF-kappaB signaling	Gene Ontology	GO:1901223	7	9	0.00365025	0.0485665
	peptide metabolic process	Gene Ontology	GO:0006518	7	9	0.00365025	0.282721
	long-chain fatty acid metabolic process	Gene Ontology	GO:0001676	8	12	0.00371187	0.282721
	negative regulation of smoothened signaling pathway	Gene Ontology	GO:0045879	8	12	0.00371187	0.0490029
	extrinsic component of membrane	Gene Ontology	GO:0019898	14	33	0.00377234	0.0490029
	negative regulation of epithelial cell proliferation	Gene Ontology	GO:0050680	14	33	0.00377234	0.0490029
	nervous system process	Gene Ontology	GO:0050877	14	33	0.00377234	0.0490029
	neuromuscular junction	Gene Ontology	GO:0031594	14	33	0.00377234	0.0490029
	bicellular tight junction	Gene Ontology	GO:0005923	19	53	0.00378013	0.0490029
	apoptotic signaling pathway	Gene Ontology	GO:0097190	11	22	0.0038006	0.0490029
	negative regulation of tumor necrosis factor production	Gene Ontology	GO:0032720	11	22	0.0038006	0.0490029
	protein kinase B signaling	Gene Ontology	GO:0043491	11	22	0.0038006	0.0490029
	mitotic cell cycle	Gene Ontology	GO:0000278	18	49	0.00386358	0.049373
	positive regulation of protein kinase B signaling	Gene Ontology	GO:0051897	18	49	0.00386358	0.049373
	G protein-coupled receptor binding	Gene Ontology	GO:0001664	15	37	0.00388194	0.049373
	positive regulation of phosphatidylinositol 3-kinase signaling	Gene Ontology	GO:0014068	15	37	0.00388194	0.049373
	transforming growth factor beta receptor signaling pathway	Gene Ontology	GO:0007179	17	45	0.0039151	0.0494594
	Z disc	Gene Ontology	GO:0030018	17	45	0.0039151	0.0494594
	multicellular organism development	Gene Ontology	GO:0007275	30	102	0.00413048	0.0520052
	ephrin receptor signaling pathway	Gene Ontology	GO:0048013	12	26	0.00421206	0.052855
	negative regulation of endothelial cell apoptotic process	Gene Ontology	GO:2000352	10	19	0.00433238	0.0540036
	regulation of cell growth	Gene Ontology	GO:0001558	10	19	0.00433238	0.0540036
	positive regulation of fibroblast proliferation	Gene Ontology	GO:0048146	13	30	0.00448963	0.0557784
	neurotransmitter receptor activity	Gene Ontology	GO:0030594	18	50	0.00458389	0.0567616
	small GTPase mediated signal transduction	Gene Ontology	GO:0007264	22	67	0.00458473	0.339766
	positive regulation of interferon-gamma production	Gene Ontology	GO:0032729	14	34	0.00465522	0.0574552
	chemokine-mediated signaling pathway	Gene Ontology	GO:0070098	16	42	0.00473285	0.0582218
	cyclin-dependent protein serine/threonine kinase activity	Gene Ontology	GO:0004693	9	16	0.00484837	0.0592544
	neuron apoptotic process	Gene Ontology	GO:0051402	9	16	0.00484837	0.0592544
	establishment or maintenance of cell polarity	Gene Ontology	GO:0007163	11	23	0.00492228	0.0597682
	positive regulation of protein import into nucleus	Gene Ontology	GO:0042307	11	23	0.00492228	0.0597682
	cellular response to chemokine	Gene Ontology	GO:1990869	6	7	0.00518701	0.061783
	cysteine-type endopeptidase activity involved in apoptotic signaling pathway	Gene Ontology	GO:0097199	6	7	0.00518701	0.061783
	negative regulation of peptidyl-tyrosine phosphorylation	Gene Ontology	GO:0050732	6	7	0.00518701	0.061783
	retinoic acid receptor signaling pathway	Gene Ontology	GO:0048384	6	7	0.00518701	0.061783
	signal transduction in response to DNA damage	Gene Ontology	GO:0042770	6	7	0.00518701	0.061783
	striated muscle thin filament	Gene Ontology	GO:0005865	6	7	0.00518701	0.061783
	very long-chain fatty acid-CoA ligase activity	Gene Ontology	GO:0031957	6	7	0.00518701	0.365599
	apical junction complex	Gene Ontology	GO:0043296	8	13	0.00527269	0.0617976
	bicarbonate transport	Gene Ontology	GO:0015701	8	13	0.00527269	0.0617976
	labyrinthine layer blood vessel development	Gene Ontology	GO:0060716	8	13	0.00527269	0.0617976
	positive regulation of receptor internalization	Gene Ontology	GO:0002092	8	13	0.00527269	0.0617976
	T cell differentiation in thymus	Gene Ontology	GO:0033077	8	13	0.00527269	0.0617976
	negative regulation of canonical Wnt signaling pathway	Gene Ontology	GO:0090090	22	68	0.00528706	0.0617976
	extracellular matrix organization	Gene Ontology	GO:0030198	28	95	0.00533512	0.365599
	cellular glucose homeostasis	Gene Ontology	GO:0001678	7	10	0.00546666	0.0625332
	cellular response to leucine	Gene Ontology	GO:0071233	7	10	0.00546666	0.0625332
	cysteine-type endopeptidase activity involved in apoptotic process	Gene Ontology	GO:0097153	7	10	0.00546666	0.0625332
	establishment or maintenance of epithelial cell apical/basal polarity	Gene Ontology	GO:0045197	7	10	0.00546666	0.0625332
	histone demethylase activity (H3-K9 specific)	Gene Ontology	GO:0032454	7	10	0.00546666	0.365599
	negative regulation of cell-cell adhesion	Gene Ontology	GO:0022408	7	10	0.00546666	0.0625332
	podosome	Gene Ontology	GO:0002102	7	10	0.00546666	0.0625332
	protein localization to phagophore assembly site	Gene Ontology	GO:0034497	7	10	0.00546666	0.0625332
	RNA polymerase III complex	Gene Ontology	GO:0005666	7	10	0.00546666	0.365599
	ruffle membrane	Gene Ontology	GO:0032587	13	31	0.00557462	0.0630863
	ubiquitin protein ligase activity	Gene Ontology	GO:0061630	43	167	0.00561074	0.0630863
	kinase binding	Gene Ontology	GO:0019900	16	43	0.00567109	0.0630863
	peptidyl-threonine phosphorylation	Gene Ontology	GO:0018107	14	35	0.00569779	0.0630863
	calcium ion transport	Gene Ontology	GO:0006816	10	20	0.00569997	0.0630863
	cellular response to epidermal growth factor stimulus	Gene Ontology	GO:0071364	10	20	0.00569997	0.0630863
	chromatin organization	Gene Ontology	GO:0006325	10	20	0.00569997	0.0630863
	DNA-directed 5'-3' RNA polymerase activity	Gene Ontology	GO:0003899	10	20	0.00569997	0.372126
	embryonic limb morphogenesis	Gene Ontology	GO:0030326	10	20	0.00569997	0.0630863
	positive regulation of bone mineralization	Gene Ontology	GO:0030501	10	20	0.00569997	0.0630863
	ventricular septum morphogenesis	Gene Ontology	GO:0060412	10	20	0.00569997	0.0630863
	heart development	Gene Ontology	GO:0007507	23	73	0.0057362	0.0633006
	endoplasmic reticulum to Golgi vesicle-mediated transport	Gene Ontology	GO:0006888	22	69	0.00607597	0.384535
	mRNA binding	Gene Ontology	GO:0003729	36	134	0.00617051	0.384535
	actin filament polymerization	Gene Ontology	GO:0030041	9	17	0.00651248	0.0710315
	cell-cell junction assembly	Gene Ontology	GO:0007043	9	17	0.00651248	0.0710315
	positive regulation of substrate adhesion-dependent cell spreading	Gene Ontology	GO:1900026	9	17	0.00651248	0.0710315
	receptor clustering	Gene Ontology	GO:0043113	9	17	0.00651248	0.0710315
	regulation of membrane potential	Gene Ontology	GO:0042391	17	48	0.00657559	0.0715119
	Cajal body	Gene Ontology	GO:0015030	12	28	0.00666231	0.405957
	cortical actin cytoskeleton	Gene Ontology	GO:0030864	12	28	0.00666231	0.0718867
	microtubule organizing center	Gene Ontology	GO:0005815	12	28	0.00666231	0.0718867
	kinetochore	Gene Ontology	GO:0000776	16	44	0.00675442	0.0726148
	endocytic vesicle	Gene Ontology	GO:0030139	13	32	0.00685917	0.0731125
	nuclear matrix	Gene Ontology	GO:0016363	13	32	0.00685917	0.0731125
	positive regulation of stress fiber assembly	Gene Ontology	GO:0051496	13	32	0.00685917	0.0731125
	cholesterol metabolic process	Gene Ontology	GO:0008203	14	36	0.00691966	0.073134
	neuron projection morphogenesis	Gene Ontology	GO:0048812	14	36	0.00691966	0.073134
	positive regulation of synapse assembly	Gene Ontology	GO:0051965	14	36	0.00691966	0.073134
	sequence-specific DNA binding	Gene Ontology	GO:0043565	39	150	0.00706632	0.418091
	necroptotic signaling pathway	Gene Ontology	GO:0097527	5	5	0.00716641	0.0755291
	phosphatidylethanolamine biosynthetic process	Gene Ontology	GO:0006646	5	5	0.00716641	0.418091
	positive regulation of cardiac muscle cell proliferation	Gene Ontology	GO:0060045	8	14	0.00728831	0.076172
	synapse assembly	Gene Ontology	GO:0007416	8	14	0.00728831	0.076172
	TOR signaling	Gene Ontology	GO:0031929	8	14	0.00728831	0.076172
	hormone-mediated signaling pathway	Gene Ontology	GO:0009755	10	21	0.00738204	0.0767241
	lipid homeostasis	Gene Ontology	GO:0055088	10	21	0.00738204	0.0767241
	negative regulation of transcription, DNA-templated	Gene Ontology	GO:0045892	41	161	0.00782974	0.0802211
	activating transcription factor binding	Gene Ontology	GO:0033613	7	11	0.00788335	0.0802211
	positive regulation of podosome assembly	Gene Ontology	GO:0071803	7	11	0.00788335	0.0802211
	transforming growth factor beta binding	Gene Ontology	GO:0050431	7	11	0.00788335	0.0802211
	transmembrane-ephrin receptor activity	Gene Ontology	GO:0005005	7	11	0.00788335	0.0802211
	transporter activity	Gene Ontology	GO:0005215	7	11	0.00788335	0.439698
	nuclear speck	Gene Ontology	GO:0016607	46	186	0.00789911	0.439698
	endosome to lysosome transport	Gene Ontology	GO:0008333	11	25	0.0079396	0.0802211
	visual learning	Gene Ontology	GO:0008542	11	25	0.0079396	0.0802211
	actin filament reorganization	Gene Ontology	GO:0090527	6	8	0.00801784	0.0802211
	apoptotic mitochondrial changes	Gene Ontology	GO:0008637	6	8	0.00801784	0.0802211
	cAMP response element binding	Gene Ontology	GO:0035497	6	8	0.00801784	0.0802211
	cell morphogenesis involved in neuron differentiation	Gene Ontology	GO:0048667	6	8	0.00801784	0.0802211
	chitin binding	Gene Ontology	GO:0008061	6	8	0.00801784	0.0802211
	coenzyme A biosynthetic process	Gene Ontology	GO:0015937	6	8	0.00801784	0.0802211
	endoplasmic reticulum tubular network organization	Gene Ontology	GO:0071786	6	8	0.00801784	0.439698
	NIK/NF-kappaB signaling	Gene Ontology	GO:0038061	6	8	0.00801784	0.0802211
	endomembrane system	Gene Ontology	GO:0012505	19	58	0.00822905	0.442433
	fibroblast growth factor receptor signaling pathway	Gene Ontology	GO:0008543	13	33	0.00836738	0.0834958
	defense response to virus	Gene Ontology	GO:0051607	21	67	0.00844898	0.0840864
	C-C chemokine receptor activity	Gene Ontology	GO:0016493	9	18	0.00858194	0.0847354
	chemoattractant activity	Gene Ontology	GO:0042056	9	18	0.00858194	0.0847354
	intra-Golgi vesicle-mediated transport	Gene Ontology	GO:0006891	9	18	0.00858194	0.452532
	positive regulation of G2/M transition of mitotic cell cycle	Gene Ontology	GO:0010971	9	18	0.00858194	0.0847354
	presynapse	Gene Ontology	GO:0098793	18	54	0.00864763	0.0851599
	protein-containing complex binding	Gene Ontology	GO:0044877	25	86	0.00936817	0.0915905
	cellular response to tumor necrosis factor	Gene Ontology	GO:0071356	16	46	0.00941839	0.0915905
	negative regulation of cell migration	Gene Ontology	GO:0030336	16	46	0.00941839	0.0915905
	positive regulation of BMP signaling pathway	Gene Ontology	GO:0030513	10	22	0.00942269	0.0915905
	positive regulation of pri-miRNA transcription by RNA polymerase II	Gene Ontology	GO:1902895	10	22	0.00942269	0.0915905
	protein tyrosine phosphatase activity	Gene Ontology	GO:0004725	21	68	0.00964236	0.0934835
	chloride channel activity	Gene Ontology	GO:0005254	15	42	0.00973838	0.0936882
	MAPK cascade	Gene Ontology	GO:0000165	15	42	0.00973838	0.0936882
	phagocytic vesicle	Gene Ontology	GO:0045335	15	42	0.00973838	0.0936882
	bone resorption	Gene Ontology	GO:0045453	8	15	0.0098334	0.0941197
	protein kinase activator activity	Gene Ontology	GO:0030295	8	15	0.0098334	0.0941197
	negative regulation of I-kappaB kinase/NF-kappaB signaling	Gene Ontology	GO:0043124	11	26	0.00990561	0.0943296
	neuromuscular process controlling balance	Gene Ontology	GO:0050885	11	26	0.00990561	0.0943296
	modulation of chemical synaptic transmission	Gene Ontology	GO:0050804	14	38	0.00998436	0.0945993
	sarcolemma	Gene Ontology	GO:0042383	14	38	0.00998436	0.0945993
	Golgi membrane	Gene Ontology	GO:0000139	39	154	0.0100199	0.518387
	cellular response to glucose starvation	Gene Ontology	GO:0042149	12	30	0.0101163	0.0954432
	epithelial cell differentiation	Gene Ontology	GO:0030855	13	34	0.0101243	0.0954432
	protein folding	Gene Ontology	GO:0006457	20	64	0.0102659	0.0965351
	protease binding	Gene Ontology	GO:0002020	17	51	0.010537	0.0985901
	cell projection assembly	Gene Ontology	GO:0030031	7	12	0.0110041	0.101443
	endoplasmic reticulum tubular network	Gene Ontology	GO:0071782	7	12	0.0110041	0.558764
	positive regulation of cell migration involved in sprouting angiogenesis	Gene Ontology	GO:0090050	7	12	0.0110041	0.101443
	positive regulation of endocytosis	Gene Ontology	GO:0045807	7	12	0.0110041	0.101443
	positive regulation of interleukin-12 production	Gene Ontology	GO:0032735	7	12	0.0110041	0.101443
	positive regulation of interleukin-8 production	Gene Ontology	GO:0032757	7	12	0.0110041	0.101443
	tropomyosin binding	Gene Ontology	GO:0005523	7	12	0.0110041	0.101443
	filamentous actin	Gene Ontology	GO:0031941	9	19	0.0111138	0.101457
	phosphoprotein binding	Gene Ontology	GO:0051219	9	19	0.0111138	0.101457
	stem cell differentiation	Gene Ontology	GO:0048863	9	19	0.0111138	0.101457
	tumor necrosis factor receptor binding	Gene Ontology	GO:0005164	9	19	0.0111138	0.101457
	microvillus	Gene Ontology	GO:0005902	15	43	0.0114845	0.101918
	adherens junction assembly	Gene Ontology	GO:0034333	5	6	0.0116449	0.101918
	apical junction assembly	Gene Ontology	GO:0043297	5	6	0.0116449	0.101918
	branching involved in labyrinthine layer morphogenesis	Gene Ontology	GO:0060670	5	6	0.0116449	0.101918
	cellular response to fluid shear stress	Gene Ontology	GO:0071498	5	6	0.0116449	0.101918
	cellular response to hepatocyte growth factor stimulus	Gene Ontology	GO:0035729	5	6	0.0116449	0.101918
	histone phosphorylation	Gene Ontology	GO:0016572	5	6	0.0116449	0.101918
	leukemia inhibitory factor receptor activity	Gene Ontology	GO:0004923	5	6	0.0116449	0.101918
	lung-associated mesenchyme development	Gene Ontology	GO:0060484	5	6	0.0116449	0.101918
	mitochondrial transmembrane transport	Gene Ontology	GO:1990542	5	6	0.0116449	0.571035
	oncostatin-M receptor activity	Gene Ontology	GO:0004924	5	6	0.0116449	0.101918
	oncostatin-M-mediated signaling pathway	Gene Ontology	GO:0038165	5	6	0.0116449	0.101918
	positive regulation of histone H3-K27 methylation	Gene Ontology	GO:0061087	5	6	0.0116449	0.101918
	positive regulation of meiotic cell cycle process involved in oocyte maturation	Gene Ontology	GO:1904146	5	6	0.0116449	0.101918
	store-operated calcium entry	Gene Ontology	GO:0002115	5	6	0.0116449	0.101918
	bicarbonate transmembrane transporter activity	Gene Ontology	GO:0015106	6	9	0.0118087	0.101918
	branching involved in mammary gland duct morphogenesis	Gene Ontology	GO:0060444	6	9	0.0118087	0.101918
	magnesium-dependent protein serine/threonine phosphatase activity	Gene Ontology	GO:0004724	6	9	0.0118087	0.571035
	monocyte differentiation	Gene Ontology	GO:0030224	6	9	0.0118087	0.101918
	phagophore assembly site membrane	Gene Ontology	GO:0034045	6	9	0.0118087	0.101918
	positive regulation of collagen biosynthetic process	Gene Ontology	GO:0032967	6	9	0.0118087	0.101918
	T cell activation	Gene Ontology	GO:0042110	6	9	0.0118087	0.101918
	vascular endothelial growth factor receptor signaling pathway	Gene Ontology	GO:0048010	6	9	0.0118087	0.101918
	vesicle transport along microtubule	Gene Ontology	GO:0047496	6	9	0.0118087	0.101918
	SH2 domain binding	Gene Ontology	GO:0042169	10	23	0.0118671	0.101918
	spindle	Gene Ontology	GO:0005819	10	23	0.0118671	0.101918
	lipid metabolic process	Gene Ontology	GO:0006629	14	39	0.0118705	0.571035
	manganese ion binding	Gene Ontology	GO:0030145	14	39	0.0118705	0.101918
	positive regulation of MAPK cascade	Gene Ontology	GO:0043410	14	39	0.0118705	0.101918
	osteoblast differentiation	Gene Ontology	GO:0001649	13	35	0.0121557	0.103655
	phosphatidylinositol phosphorylation	Gene Ontology	GO:0046854	13	35	0.0121557	0.103655
	regulation of inflammatory response	Gene Ontology	GO:0050727	13	35	0.0121557	0.103655
	cellular response to drug	Gene Ontology	GO:0035690	11	27	0.0122252	0.103776
	chromosome segregation	Gene Ontology	GO:0007059	11	27	0.0122252	0.103776
	positive regulation of protein serine/threonine kinase activity	Gene Ontology	GO:0071902	12	31	0.0122943	0.104127
	DNA-binding transcription repressor activity, RNA polymerase II-specific	Gene Ontology	GO:0001227	33	127	0.0125349	0.105926
	negative regulation of inflammatory response	Gene Ontology	GO:0050728	16	48	0.0128546	0.107533
	regulation of alternative mRNA splicing, via spliceosome	Gene Ontology	GO:0000381	16	48	0.0128546	0.107533
	actin monomer binding	Gene Ontology	GO:0003785	8	16	0.0129831	0.107533
	execution phase of apoptosis	Gene Ontology	GO:0097194	8	16	0.0129831	0.107533
	negative regulation of myoblast differentiation	Gene Ontology	GO:0045662	8	16	0.0129831	0.107533
	positive regulation of cell division	Gene Ontology	GO:0051781	8	16	0.0129831	0.107533
	positive regulation of endothelial cell migration	Gene Ontology	GO:0010595	8	16	0.0129831	0.107533
	protein localization to nucleus	Gene Ontology	GO:0034504	8	16	0.0129831	0.107533
	sodium ion transport	Gene Ontology	GO:0006814	8	16	0.0129831	0.603383
	sprouting angiogenesis	Gene Ontology	GO:0002040	8	16	0.0129831	0.107533
	post-embryonic development	Gene Ontology	GO:0009791	15	44	0.0134663	0.11129
	transcription regulator complex	Gene Ontology	GO:0005667	32	123	0.0135957	0.112112
	guanyl-nucleotide exchange factor activity	Gene Ontology	GO:0005085	23	80	0.0136552	0.624041
	activation of MAPKK activity	Gene Ontology	GO:0000186	9	20	0.0141654	0.115041
	cellular response to hydrogen peroxide	Gene Ontology	GO:0070301	9	20	0.0141654	0.115041
	forebrain development	Gene Ontology	GO:0030900	9	20	0.0141654	0.115041
	long-term synaptic potentiation	Gene Ontology	GO:0060291	9	20	0.0141654	0.115041
	negative regulation of cell death	Gene Ontology	GO:0060548	9	20	0.0141654	0.115041
	spindle assembly	Gene Ontology	GO:0051225	9	20	0.0141654	0.115041
	T cell differentiation	Gene Ontology	GO:0030217	9	20	0.0141654	0.115041
	acetylglucosaminyltransferase activity	Gene Ontology	GO:0008375	10	24	0.0147607	0.117442
	positive regulation of protein secretion	Gene Ontology	GO:0050714	10	24	0.0147607	0.117442
	response to virus	Gene Ontology	GO:0009615	10	24	0.0147607	0.117442
	positive regulation of tyrosine phosphorylation of STAT protein	Gene Ontology	GO:0042531	12	32	0.0148142	0.117442
	postsynaptic membrane	Gene Ontology	GO:0045211	16	49	0.014905	0.117442
	behavioral fear response	Gene Ontology	GO:0001662	7	13	0.0149307	0.117442
	hyaluronic acid binding	Gene Ontology	GO:0005540	7	13	0.0149307	0.117442
	lymph node development	Gene Ontology	GO:0048535	7	13	0.0149307	0.117442
	myelin sheath	Gene Ontology	GO:0043209	7	13	0.0149307	0.117442
	myosin binding	Gene Ontology	GO:0017022	7	13	0.0149307	0.117442
	negative regulation of actin filament polymerization	Gene Ontology	GO:0030837	7	13	0.0149307	0.117442
	negative regulation of protein-containing complex assembly	Gene Ontology	GO:0031333	7	13	0.0149307	0.117442
	positive regulation of osteoclast differentiation	Gene Ontology	GO:0045672	7	13	0.0149307	0.117442
	positive regulation of protein localization to nucleus	Gene Ontology	GO:1900182	7	13	0.0149307	0.117442
	RISC complex	Gene Ontology	GO:0016442	7	13	0.0149307	0.117442
	lung development	Gene Ontology	GO:0030324	15	45	0.0157036	0.123006
	protein-containing complex	Gene Ontology	GO:0032991	47	201	0.0164451	0.126356
	carboxylic ester hydrolase activity	Gene Ontology	GO:0052689	6	10	0.0167037	0.126356
	cell motility	Gene Ontology	GO:0048870	6	10	0.0167037	0.126356
	cellular response to exogenous dsRNA	Gene Ontology	GO:0071360	6	10	0.0167037	0.126356
	cellular response to prostaglandin E stimulus	Gene Ontology	GO:0071380	6	10	0.0167037	0.126356
	cullin-RING ubiquitin ligase complex	Gene Ontology	GO:0031461	6	10	0.0167037	0.126356
	cysteine-type peptidase activity	Gene Ontology	GO:0008234	6	10	0.0167037	0.126356
	gastrulation with mouth forming second	Gene Ontology	GO:0001702	6	10	0.0167037	0.126356
	monocarboxylic acid transmembrane transporter activity	Gene Ontology	GO:0008028	6	10	0.0167037	0.72701
	monocarboxylic acid transport	Gene Ontology	GO:0015718	6	10	0.0167037	0.72701
	positive regulation of bone resorption	Gene Ontology	GO:0045780	6	10	0.0167037	0.126356
	positive regulation of glycolytic process	Gene Ontology	GO:0045821	6	10	0.0167037	0.126356
	positive regulation of heterotypic cell-cell adhesion	Gene Ontology	GO:0034116	6	10	0.0167037	0.126356
	positive regulation of insulin secretion	Gene Ontology	GO:0032024	6	10	0.0167037	0.126356
	positive regulation of macrophage activation	Gene Ontology	GO:0043032	6	10	0.0167037	0.126356
	protein auto-ADP-ribosylation	Gene Ontology	GO:0070213	6	10	0.0167037	0.72701
	regulation of Notch signaling pathway	Gene Ontology	GO:0008593	6	10	0.0167037	0.126356
	regulation of pH	Gene Ontology	GO:0006885	6	10	0.0167037	0.126356
	RNA polymerase II CTD heptapeptide repeat kinase activity	Gene Ontology	GO:0008353	6	10	0.0167037	0.126356
	trans-Golgi network transport vesicle	Gene Ontology	GO:0030140	6	10	0.0167037	0.126356
	homeostasis of number of cells within a tissue	Gene Ontology	GO:0048873	8	17	0.0168112	0.126913
	positive regulation of JNK cascade	Gene Ontology	GO:0046330	13	37	0.0171467	0.128927
	aldehyde dehydrogenase (NAD+) activity	Gene Ontology	GO:0004029	5	7	0.0177031	0.728205
	Bergmann glial cell differentiation	Gene Ontology	GO:0060020	5	7	0.0177031	0.129735
	beta-catenin-TCF complex	Gene Ontology	GO:1990907	5	7	0.0177031	0.129735
	dorsal aorta morphogenesis	Gene Ontology	GO:0035912	5	7	0.0177031	0.129735
	Golgi to vacuole transport	Gene Ontology	GO:0006896	5	7	0.0177031	0.728205
	insulin-like growth factor receptor binding	Gene Ontology	GO:0005159	5	7	0.0177031	0.129735
	microtubule plus-end binding	Gene Ontology	GO:0051010	5	7	0.0177031	0.129735
	myofibril assembly	Gene Ontology	GO:0030239	5	7	0.0177031	0.129735
	neurotrophin TRK receptor signaling pathway	Gene Ontology	GO:0048011	5	7	0.0177031	0.129735
	positive regulation of protein autophosphorylation	Gene Ontology	GO:0031954	5	7	0.0177031	0.129735
	protein modification by small protein conjugation	Gene Ontology	GO:0032446	5	7	0.0177031	0.129735
	Rac protein signal transduction	Gene Ontology	GO:0016601	5	7	0.0177031	0.129735
	regulation of filopodium assembly	Gene Ontology	GO:0051489	5	7	0.0177031	0.129735
	Tat protein binding	Gene Ontology	GO:0030957	5	7	0.0177031	0.129735
	mediator complex	Gene Ontology	GO:0016592	12	33	0.0177069	0.728205
	basal plasma membrane	Gene Ontology	GO:0009925	9	21	0.0177935	0.129735
	exocytic vesicle	Gene Ontology	GO:0070382	9	21	0.0177935	0.728205
	negative regulation of Notch signaling pathway	Gene Ontology	GO:0045746	9	21	0.0177935	0.129735
	neuromuscular junction development	Gene Ontology	GO:0007528	9	21	0.0177935	0.129735
	endosome	Gene Ontology	GO:0005768	33	131	0.0178074	0.129735
	positive regulation of pathway-restricted SMAD protein phosphorylation	Gene Ontology	GO:0010862	11	29	0.0180737	0.131419
	cell body	Gene Ontology	GO:0044297	10	25	0.0181489	0.131438
	fatty acid biosynthetic process	Gene Ontology	GO:0006633	10	25	0.0181489	0.131438
	mitotic spindle	Gene Ontology	GO:0072686	15	46	0.0182163	0.131438
	response to oxidative stress	Gene Ontology	GO:0006979	15	46	0.0182163	0.131438
	negative regulation of cell growth	Gene Ontology	GO:0030308	19	64	0.0183179	0.131917
	nuclear body	Gene Ontology	GO:0016604	38	157	0.0191071	0.770334
	peptidyl-tyrosine dephosphorylation	Gene Ontology	GO:0035335	20	69	0.0191838	0.137888
	DNA binding	Gene Ontology	GO:0003677	72	336	0.0193848	0.770334
	endocytosis	Gene Ontology	GO:0006897	24	88	0.0194792	0.139096
	ion channel binding	Gene Ontology	GO:0044325	16	51	0.0197572	0.139096
	3'-5' DNA helicase activity	Gene Ontology	GO:0043138	7	14	0.0197597	0.139096
	calcium-mediated signaling using intracellular calcium source	Gene Ontology	GO:0035584	7	14	0.0197597	0.139096
	cytokine production	Gene Ontology	GO:0001816	7	14	0.0197597	0.139096
	growth factor binding	Gene Ontology	GO:0019838	7	14	0.0197597	0.139096
	lactation	Gene Ontology	GO:0007595	7	14	0.0197597	0.139096
	positive regulation of ATPase activity	Gene Ontology	GO:0032781	7	14	0.0197597	0.139096
	positive regulation of phosphatidylinositol 3-kinase activity	Gene Ontology	GO:0043552	7	14	0.0197597	0.139096
	receptor signaling pathway via JAK-STAT	Gene Ontology	GO:0007259	7	14	0.0197597	0.139096
	regulation of presynapse assembly	Gene Ontology	GO:1905606	7	14	0.0197597	0.139096
	translation elongation factor activity	Gene Ontology	GO:0003746	7	14	0.0197597	0.774016
	proteasome-mediated ubiquitin-dependent protein catabolic process	Gene Ontology	GO:0043161	25	93	0.0198775	0.139664
	positive regulation of cell growth	Gene Ontology	GO:0030307	12	34	0.0210032	0.146079
	promoter-specific chromatin binding	Gene Ontology	GO:1990841	12	34	0.0210032	0.146079
	transport	Gene Ontology	GO:0006810	12	34	0.0210032	0.803527
	molecular adaptor activity	Gene Ontology	GO:0060090	15	47	0.0210241	0.146079
	regulation of cell migration	Gene Ontology	GO:0030334	15	47	0.0210241	0.146079
	response to lipopolysaccharide	Gene Ontology	GO:0032496	15	47	0.0210241	0.146079
	ion transmembrane transport	Gene Ontology	GO:0034220	17	56	0.0210992	0.146329
	sodium ion transmembrane transport	Gene Ontology	GO:0035725	17	56	0.0210992	0.803527
	intercalated disc	Gene Ontology	GO:0014704	8	18	0.0213884	0.147246
	positive regulation of JUN kinase activity	Gene Ontology	GO:0043507	8	18	0.0213884	0.147246
	positive regulation of Notch signaling pathway	Gene Ontology	GO:0045747	8	18	0.0213884	0.147246
	Wnt-protein binding	Gene Ontology	GO:0017147	8	18	0.0213884	0.147246
	mitotic spindle organization	Gene Ontology	GO:0007052	11	30	0.021676	0.148681
	positive regulation of protein localization to plasma membrane	Gene Ontology	GO:1903078	11	30	0.021676	0.148681
	scavenger receptor activity	Gene Ontology	GO:0005044	11	30	0.021676	0.804523
	cell projection	Gene Ontology	GO:0042995	9	22	0.0220527	0.150049
	lipopolysaccharide-mediated signaling pathway	Gene Ontology	GO:0031663	9	22	0.0220527	0.150049
	NADP binding	Gene Ontology	GO:0050661	9	22	0.0220527	0.804523
	negative regulation of cold-induced thermogenesis	Gene Ontology	GO:0120163	9	22	0.0220527	0.150049
	early endosome membrane	Gene Ontology	GO:0031901	10	26	0.0220755	0.804523
	positive regulation of phagocytosis	Gene Ontology	GO:0050766	10	26	0.0220755	0.150049
	somitogenesis	Gene Ontology	GO:0001756	10	26	0.0220755	0.150049
	transcription corepressor activity	Gene Ontology	GO:0003714	26	99	0.0222333	0.150298
	cell-matrix adhesion	Gene Ontology	GO:0007160	16	52	0.0225942	0.150298
	transcription coactivator activity	Gene Ontology	GO:0003713	28	109	0.0226413	0.150298
	AMP binding	Gene Ontology	GO:0016208	6	11	0.022833	0.150298
	anterior/posterior axis specification	Gene Ontology	GO:0009948	6	11	0.022833	0.150298
	Arp2/3 protein complex	Gene Ontology	GO:0005885	6	11	0.022833	0.150298
	calmodulin-dependent protein kinase activity	Gene Ontology	GO:0004683	6	11	0.022833	0.150298
	establishment of epithelial cell apical/basal polarity	Gene Ontology	GO:0045198	6	11	0.022833	0.150298
	glycogen biosynthetic process	Gene Ontology	GO:0005978	6	11	0.022833	0.150298
	histone H3-K9 demethylation	Gene Ontology	GO:0033169	6	11	0.022833	0.813094
	inclusion body	Gene Ontology	GO:0016234	6	11	0.022833	0.150298
	innervation	Gene Ontology	GO:0060384	6	11	0.022833	0.150298
	negative regulation of myeloid cell differentiation	Gene Ontology	GO:0045638	6	11	0.022833	0.150298
	positive regulation of activated T cell proliferation	Gene Ontology	GO:0042104	6	11	0.022833	0.150298
	positive regulation of endothelial cell apoptotic process	Gene Ontology	GO:2000353	6	11	0.022833	0.150298
	positive regulation of protein dephosphorylation	Gene Ontology	GO:0035307	6	11	0.022833	0.150298
	protein lipidation	Gene Ontology	GO:0006497	6	11	0.022833	0.150298
	response to estrogen	Gene Ontology	GO:0043627	6	11	0.022833	0.150298
	somite development	Gene Ontology	GO:0061053	6	11	0.022833	0.150298
	negative regulation of DNA-binding transcription factor activity	Gene Ontology	GO:0043433	13	39	0.0235507	0.154479
	SCF ubiquitin ligase complex	Gene Ontology	GO:0019005	13	39	0.0235507	0.154479
	neuron migration	Gene Ontology	GO:0001764	17	57	0.0239444	0.155896
	cell cortex	Gene Ontology	GO:0005938	12	35	0.0247331	0.155896
	regulation of GTPase activity	Gene Ontology	GO:0043087	12	35	0.0247331	0.155896
	actin filament severing	Gene Ontology	GO:0051014	5	8	0.0255256	0.155896
	autolysosome	Gene Ontology	GO:0044754	5	8	0.0255256	0.155896
	cardiac muscle cell differentiation	Gene Ontology	GO:0055007	5	8	0.0255256	0.155896
	cell-cell adhesion mediator activity	Gene Ontology	GO:0098632	5	8	0.0255256	0.155896
	chondroitin sulfate proteoglycan biosynthetic process	Gene Ontology	GO:0050650	5	8	0.0255256	0.155896
	ciliary neurotrophic factor receptor binding	Gene Ontology	GO:0005127	5	8	0.0255256	0.155896
	DNA replication factor A complex	Gene Ontology	GO:0005662	5	8	0.0255256	0.84348
	fibroblast migration	Gene Ontology	GO:0010761	5	8	0.0255256	0.155896
	fructose 6-phosphate metabolic process	Gene Ontology	GO:0006002	5	8	0.0255256	0.155896
	histone monoubiquitination	Gene Ontology	GO:0010390	5	8	0.0255256	0.84348
	long-chain fatty acid-CoA ligase activity	Gene Ontology	GO:0004467	5	8	0.0255256	0.84348
	marginal zone B cell differentiation	Gene Ontology	GO:0002315	5	8	0.0255256	0.155896
	negative regulation of insulin secretion	Gene Ontology	GO:0046676	5	8	0.0255256	0.155896
	negative regulation of pri-miRNA transcription by RNA polymerase II	Gene Ontology	GO:1902894	5	8	0.0255256	0.155896
	nuclear migration	Gene Ontology	GO:0007097	5	8	0.0255256	0.155896
	nuclear outer membrane	Gene Ontology	GO:0005640	5	8	0.0255256	0.155896
	phosphatidylinositol kinase activity	Gene Ontology	GO:0052742	5	8	0.0255256	0.155896
	planar cell polarity pathway involved in neural tube closure	Gene Ontology	GO:0090179	5	8	0.0255256	0.155896
	polypeptide N-acetylgalactosaminyltransferase activity	Gene Ontology	GO:0004653	5	8	0.0255256	0.155896
	positive regulation of keratinocyte migration	Gene Ontology	GO:0051549	5	8	0.0255256	0.155896
	protein phosphatase type 2A complex	Gene Ontology	GO:0000159	5	8	0.0255256	0.84348
	protein serine/threonine/tyrosine kinase activity	Gene Ontology	GO:0004712	5	8	0.0255256	0.155896
	pulmonary valve morphogenesis	Gene Ontology	GO:0003184	5	8	0.0255256	0.155896
	regulation of cell-cell adhesion	Gene Ontology	GO:0022407	5	8	0.0255256	0.155896
	regulation of microtubule polymerization or depolymerization	Gene Ontology	GO:0031110	5	8	0.0255256	0.155896
	cell-cell adhesion via plasma-membrane adhesion molecules	Gene Ontology	GO:0098742	7	15	0.0255797	0.155896
	integrin complex	Gene Ontology	GO:0008305	7	15	0.0255797	0.155896
	laminin binding	Gene Ontology	GO:0043236	7	15	0.0255797	0.155896
	positive regulation of defense response to virus by host	Gene Ontology	GO:0002230	7	15	0.0255797	0.155896
	regulation of intracellular pH	Gene Ontology	GO:0051453	7	15	0.0255797	0.155896
	phospholipid binding	Gene Ontology	GO:0005543	16	53	0.0257283	0.155896
	BMP signaling pathway	Gene Ontology	GO:0030509	14	44	0.0257399	0.155896
	cellular response to calcium ion	Gene Ontology	GO:0071277	14	44	0.0257399	0.84348
	postsynapse	Gene Ontology	GO:0098794	14	44	0.0257399	0.155896
	cytoplasmic ribonucleoprotein granule	Gene Ontology	GO:0036464	11	31	0.0257779	0.155896
	heat shock protein binding	Gene Ontology	GO:0031072	11	31	0.0257779	0.155896
	vasculogenesis	Gene Ontology	GO:0001570	11	31	0.0257779	0.155896
	alpha-beta T cell receptor complex	Gene Ontology	GO:0042105	4	5	0.0264674	0.155896
	amyloid precursor protein catabolic process	Gene Ontology	GO:0042987	4	5	0.0264674	0.155896
	armadillo repeat domain binding	Gene Ontology	GO:0070016	4	5	0.0264674	0.155896
	chloride transport	Gene Ontology	GO:0006821	4	5	0.0264674	0.155896
	dendrite self-avoidance	Gene Ontology	GO:0070593	4	5	0.0264674	0.155896
	glucose catabolic process	Gene Ontology	GO:0006007	4	5	0.0264674	0.155896
	head morphogenesis	Gene Ontology	GO:0060323	4	5	0.0264674	0.155896
	ISG15-protein conjugation	Gene Ontology	GO:0032020	4	5	0.0264674	0.155896
	JUN kinase kinase kinase activity	Gene Ontology	GO:0004706	4	5	0.0264674	0.155896
	L-glutamate import across plasma membrane	Gene Ontology	GO:0098712	4	5	0.0264674	0.155896
	lung saccule development	Gene Ontology	GO:0060430	4	5	0.0264674	0.155896
	M band	Gene Ontology	GO:0031430	4	5	0.0264674	0.155896
	magnesium ion homeostasis	Gene Ontology	GO:0010960	4	5	0.0264674	0.155896
	mammary gland branching involved in thelarche	Gene Ontology	GO:0060744	4	5	0.0264674	0.155896
	mitophagy	Gene Ontology	GO:0000423	4	5	0.0264674	0.155896
	muscle alpha-actinin binding	Gene Ontology	GO:0051371	4	5	0.0264674	0.155896
	negative regulation of astrocyte differentiation	Gene Ontology	GO:0048712	4	5	0.0264674	0.155896
	negative regulation of glial cell apoptotic process	Gene Ontology	GO:0034351	4	5	0.0264674	0.155896
	negative regulation of interleukin-2 production	Gene Ontology	GO:0032703	4	5	0.0264674	0.155896
	nucleus localization	Gene Ontology	GO:0051647	4	5	0.0264674	0.155896
	placenta blood vessel development	Gene Ontology	GO:0060674	4	5	0.0264674	0.155896
	positive regulation of skeletal muscle tissue development	Gene Ontology	GO:0048643	4	5	0.0264674	0.155896
	prostate epithelial cord arborization involved in prostate glandular acinus morphogenesis	Gene Ontology	GO:0060527	4	5	0.0264674	0.155896
	protein O-linked glycosylation via threonine	Gene Ontology	GO:0018243	4	5	0.0264674	0.155896
	regulation of calcium ion import	Gene Ontology	GO:0090279	4	5	0.0264674	0.155896
	regulation of phagocytosis	Gene Ontology	GO:0050764	4	5	0.0264674	0.155896
	regulation of vacuole fusion, non-autophagic	Gene Ontology	GO:0032889	4	5	0.0264674	0.84348
	regulation of ventricular cardiac muscle cell action potential	Gene Ontology	GO:0098911	4	5	0.0264674	0.155896
	response to muramyl dipeptide	Gene Ontology	GO:0032495	4	5	0.0264674	0.155896
	smooth muscle cell differentiation	Gene Ontology	GO:0051145	4	5	0.0264674	0.155896
	snRNA transcription by RNA polymerase III	Gene Ontology	GO:0042796	4	5	0.0264674	0.84348
	collagen catabolic process	Gene Ontology	GO:0030574	8	19	0.0267806	0.84348
	establishment of mitotic spindle orientation	Gene Ontology	GO:0000132	8	19	0.0267806	0.156756
	positive regulation of macroautophagy	Gene Ontology	GO:0016239	8	19	0.0267806	0.156756
	regulation of insulin secretion	Gene Ontology	GO:0050796	8	19	0.0267806	0.156756
	brush border	Gene Ontology	GO:0005903	9	23	0.0269949	0.157765
	regulation of RNA splicing	Gene Ontology	GO:0043484	9	23	0.0269949	0.84348
	extracellular matrix	Gene Ontology	GO:0031012	29	116	0.0270316	0.84348
	chromatin remodeling	Gene Ontology	GO:0006338	17	58	0.0270701	0.157958
	transcription by RNA polymerase II	Gene Ontology	GO:0006366	17	58	0.0270701	0.84348
	heart looping	Gene Ontology	GO:0001947	13	40	0.0273467	0.159077
	smoothened signaling pathway	Gene Ontology	GO:0007224	13	40	0.0273467	0.159077
	ATPase-coupled transmembrane transporter activity	Gene Ontology	GO:0042626	15	49	0.0276036	0.160323
	SH3 domain binding	Gene Ontology	GO:0017124	12	36	0.0289256	0.167742
	thiol-dependent ubiquitin-specific protease activity	Gene Ontology	GO:0004843	19	68	0.0291368	0.897676
	amino acid transmembrane transporter activity	Gene Ontology	GO:0015171	6	12	0.0303079	0.913233
	gene expression	Gene Ontology	GO:0010467	6	12	0.0303079	0.173083
	glycogen metabolic process	Gene Ontology	GO:0005977	6	12	0.0303079	0.173083
	Lys48-specific deubiquitinase activity	Gene Ontology	GO:1990380	6	12	0.0303079	0.913233
	mitotic chromosome condensation	Gene Ontology	GO:0007076	6	12	0.0303079	0.173083
	muscle fiber development	Gene Ontology	GO:0048747	6	12	0.0303079	0.173083
	outflow tract septum morphogenesis	Gene Ontology	GO:0003148	6	12	0.0303079	0.173083
	positive regulation of interleukin-10 production	Gene Ontology	GO:0032733	6	12	0.0303079	0.173083
	positive regulation of myoblast fusion	Gene Ontology	GO:1901741	6	12	0.0303079	0.173083
	positive regulation of Wnt signaling pathway	Gene Ontology	GO:0030177	6	12	0.0303079	0.173083
	protein localization to cell surface	Gene Ontology	GO:0034394	6	12	0.0303079	0.173083
	regulation of axonogenesis	Gene Ontology	GO:0050770	6	12	0.0303079	0.173083
	scaffold protein binding	Gene Ontology	GO:0097110	11	32	0.0304128	0.173418
	regulation of apoptotic process	Gene Ontology	GO:0042981	17	59	0.0304912	0.173601
	iron ion binding	Gene Ontology	GO:0005506	22	83	0.0310217	0.916329
	positive regulation of DNA-binding transcription factor activity	Gene Ontology	GO:0051091	15	50	0.0314132	0.178309
	transcription, DNA-templated	Gene Ontology	GO:0006351	15	50	0.0314132	0.916329
	vesicle	Gene Ontology	GO:0031982	15	50	0.0314132	0.178309
	lipid droplet	Gene Ontology	GO:0005811	13	41	0.0315715	0.178442
	PDZ domain binding	Gene Ontology	GO:0030165	13	41	0.0315715	0.178442
	unfolded protein binding	Gene Ontology	GO:0051082	18	64	0.0315792	0.178442
	Arp2/3 complex-mediated actin nucleation	Gene Ontology	GO:0034314	7	16	0.0324687	0.181554
	endopeptidase inhibitor activity	Gene Ontology	GO:0004866	7	16	0.0324687	0.927387
	estrogen receptor binding	Gene Ontology	GO:0030331	7	16	0.0324687	0.181554
	intracellular receptor signaling pathway	Gene Ontology	GO:0030522	7	16	0.0324687	0.181554
	kinesin binding	Gene Ontology	GO:0019894	7	16	0.0324687	0.927387
	MAP kinase activity	Gene Ontology	GO:0004707	7	16	0.0324687	0.181554
	mitotic G2 DNA damage checkpoint	Gene Ontology	GO:0007095	7	16	0.0324687	0.181554
	negative regulation of microtubule depolymerization	Gene Ontology	GO:0007026	7	16	0.0324687	0.181554
	protein kinase C binding	Gene Ontology	GO:0005080	7	16	0.0324687	0.181554
	ADP binding	Gene Ontology	GO:0043531	9	24	0.0326678	0.181585
	intrinsic apoptotic signaling pathway in response to DNA damage	Gene Ontology	GO:0008630	9	24	0.0326678	0.181585
	negative regulation of MAP kinase activity	Gene Ontology	GO:0043407	9	24	0.0326678	0.181585
	outflow tract morphogenesis	Gene Ontology	GO:0003151	9	24	0.0326678	0.181585
	mitochondrial outer membrane	Gene Ontology	GO:0005741	16	55	0.0329546	0.182881
	positive regulation of interferon-beta production	Gene Ontology	GO:0032728	8	20	0.0330473	0.182881
	regulation of cytokinesis	Gene Ontology	GO:0032465	8	20	0.0330473	0.182881
	integral component of Golgi membrane	Gene Ontology	GO:0030173	12	37	0.0336082	0.931382
	p53 binding	Gene Ontology	GO:0002039	12	37	0.0336082	0.185711
	activation of GTPase activity	Gene Ontology	GO:0090630	17	60	0.0342222	0.931382
	protein dimerization activity	Gene Ontology	GO:0046983	24	94	0.034684	0.187081
	activin binding	Gene Ontology	GO:0048185	5	9	0.0352521	0.187081
	anion:anion antiporter activity	Gene Ontology	GO:0015301	5	9	0.0352521	0.187081
	autophagy of nucleus	Gene Ontology	GO:0044804	5	9	0.0352521	0.187081
	cellular response to nitrogen starvation	Gene Ontology	GO:0006995	5	9	0.0352521	0.187081
	cellular response to stress	Gene Ontology	GO:0033554	5	9	0.0352521	0.187081
	chondrocyte development	Gene Ontology	GO:0002063	5	9	0.0352521	0.187081
	establishment of endothelial barrier	Gene Ontology	GO:0061028	5	9	0.0352521	0.187081
	intrinsic component of endoplasmic reticulum membrane	Gene Ontology	GO:0031227	5	9	0.0352521	0.931382
	isotype switching	Gene Ontology	GO:0045190	5	9	0.0352521	0.187081
	leukocyte tethering or rolling	Gene Ontology	GO:0050901	5	9	0.0352521	0.187081
	mRNA transcription by RNA polymerase II	Gene Ontology	GO:0042789	5	9	0.0352521	0.187081
	myeloid dendritic cell differentiation	Gene Ontology	GO:0043011	5	9	0.0352521	0.187081
	N-acetylglucosamine metabolic process	Gene Ontology	GO:0006044	5	9	0.0352521	0.187081
	negative regulation of androgen receptor signaling pathway	Gene Ontology	GO:0060766	5	9	0.0352521	0.187081
	negative regulation of calcineurin-NFAT signaling cascade	Gene Ontology	GO:0070885	5	9	0.0352521	0.187081
	negative regulation of cell cycle arrest	Gene Ontology	GO:0071157	5	9	0.0352521	0.187081
	negative regulation of ossification	Gene Ontology	GO:0030279	5	9	0.0352521	0.187081
	negative regulation of stem cell differentiation	Gene Ontology	GO:2000737	5	9	0.0352521	0.187081
	oxidoreductase activity, acting on single donors with incorporation of molecular oxygen, incorporation of two atoms of oxygen	Gene Ontology	GO:0016702	5	9	0.0352521	0.931382
	phosphotransferase activity, alcohol group as acceptor	Gene Ontology	GO:0016773	5	9	0.0352521	0.187081
	positive regulation of amyloid-beta formation	Gene Ontology	GO:1902004	5	9	0.0352521	0.187081
	positive regulation of calcium ion transport	Gene Ontology	GO:0051928	5	9	0.0352521	0.187081
	positive regulation of superoxide anion generation	Gene Ontology	GO:0032930	5	9	0.0352521	0.187081
	positive regulation of ubiquitin-protein transferase activity	Gene Ontology	GO:0051443	5	9	0.0352521	0.931382
	receptor guanylyl cyclase signaling pathway	Gene Ontology	GO:0007168	5	9	0.0352521	0.187081
	regulation of actin cytoskeleton reorganization	Gene Ontology	GO:2000249	5	9	0.0352521	0.187081
	regulation of calcium ion transport	Gene Ontology	GO:0051924	5	9	0.0352521	0.187081
	regulation of Wnt signaling pathway	Gene Ontology	GO:0030111	5	9	0.0352521	0.187081
	retrograde transport, endosome to plasma membrane	Gene Ontology	GO:1990126	5	9	0.0352521	0.931382
	RNA polymerase I complex	Gene Ontology	GO:0005736	5	9	0.0352521	0.931382
	synaptic transmission, GABAergic	Gene Ontology	GO:0051932	5	9	0.0352521	0.187081
	vascular endothelial growth factor signaling pathway	Gene Ontology	GO:0038084	5	9	0.0352521	0.187081
	nervous system development	Gene Ontology	GO:0007399	15	51	0.0355935	0.188459
	protein homotetramerization	Gene Ontology	GO:0051289	11	33	0.0356124	0.188459
	SCF-dependent proteasomal ubiquitin-dependent protein catabolic process	Gene Ontology	GO:0031146	11	33	0.0356124	0.931382
	kinase activity	Gene Ontology	GO:0016301	13	42	0.0362481	0.191284
	skeletal system development	Gene Ontology	GO:0001501	13	42	0.0362481	0.191284
	Notch signaling pathway	Gene Ontology	GO:0007219	16	56	0.037079	0.193935
	positive regulation of T cell proliferation	Gene Ontology	GO:0042102	10	29	0.0374951	0.193935
	neural tube closure	Gene Ontology	GO:0001843	12	38	0.0388065	0.193935
	cellular response to UV	Gene Ontology	GO:0034644	9	25	0.0391144	0.193935
	microtubule-based process	Gene Ontology	GO:0007017	9	25	0.0391144	0.193935
	recycling endosome membrane	Gene Ontology	GO:0055038	9	25	0.0391144	0.193935
	adipose tissue development	Gene Ontology	GO:0060612	6	13	0.0392173	0.193935
	cell volume homeostasis	Gene Ontology	GO:0006884	6	13	0.0392173	0.193935
	chloride transmembrane transporter activity	Gene Ontology	GO:0015108	6	13	0.0392173	0.193935
	positive regulation of cytokine secretion	Gene Ontology	GO:0050715	6	13	0.0392173	0.193935
	spindle midzone	Gene Ontology	GO:0051233	6	13	0.0392173	0.193935
	thyroid gland development	Gene Ontology	GO:0030878	6	13	0.0392173	0.193935
	transcription elongation factor complex	Gene Ontology	GO:0008023	6	13	0.0392173	0.937879
	transcriptionally active chromatin	Gene Ontology	GO:0035327	6	13	0.0392173	0.937879
	triglyceride metabolic process	Gene Ontology	GO:0006641	6	13	0.0392173	0.193935
	T-tubule	Gene Ontology	GO:0030315	6	13	0.0392173	0.193935
	arachidonic acid metabolic process	Gene Ontology	GO:0019369	4	6	0.0393348	0.937879
	cardiac left ventricle morphogenesis	Gene Ontology	GO:0003214	4	6	0.0393348	0.193935
	cell migration involved in gastrulation	Gene Ontology	GO:0042074	4	6	0.0393348	0.193935
	cellular response to lithium ion	Gene Ontology	GO:0071285	4	6	0.0393348	0.193935
	chitin catabolic process	Gene Ontology	GO:0006032	4	6	0.0393348	0.193935
	chitinase activity	Gene Ontology	GO:0004568	4	6	0.0393348	0.193935
	clathrin adaptor complex	Gene Ontology	GO:0030131	4	6	0.0393348	0.937879
	Ctf18 RFC-like complex	Gene Ontology	GO:0031390	4	6	0.0393348	0.193935
	dendritic spine development	Gene Ontology	GO:0060996	4	6	0.0393348	0.193935
	ER to Golgi transport vesicle membrane	Gene Ontology	GO:0012507	4	6	0.0393348	0.937879
	establishment of planar polarity	Gene Ontology	GO:0001736	4	6	0.0393348	0.193935
	G protein-coupled acetylcholine receptor signaling pathway	Gene Ontology	GO:0007213	4	6	0.0393348	0.193935
	glucose 6-phosphate metabolic process	Gene Ontology	GO:0051156	4	6	0.0393348	0.193935
	Golgi to plasma membrane transport	Gene Ontology	GO:0006893	4	6	0.0393348	0.937879
	intracellular steroid hormone receptor signaling pathway	Gene Ontology	GO:0030518	4	6	0.0393348	0.193935
	lamin binding	Gene Ontology	GO:0005521	4	6	0.0393348	0.193935
	leucine binding	Gene Ontology	GO:0070728	4	6	0.0393348	0.193935
	leukemia inhibitory factor signaling pathway	Gene Ontology	GO:0048861	4	6	0.0393348	0.193935
	ligand-gated sodium channel activity	Gene Ontology	GO:0015280	4	6	0.0393348	0.937879
	messenger ribonucleoprotein complex	Gene Ontology	GO:1990124	4	6	0.0393348	0.193935
	microvillus membrane	Gene Ontology	GO:0031528	4	6	0.0393348	0.193935
	N-acetylglucosamine 6-O-sulfotransferase activity	Gene Ontology	GO:0001517	4	6	0.0393348	0.193935
	negative regulation of calcium ion transport	Gene Ontology	GO:0051926	4	6	0.0393348	0.193935
	negative regulation of microtubule polymerization	Gene Ontology	GO:0031115	4	6	0.0393348	0.193935
	oxidoreductase activity, acting on the aldehyde or oxo group of donors, NAD or NADP as acceptor	Gene Ontology	GO:0016620	4	6	0.0393348	0.937879
	pointed-end actin filament capping	Gene Ontology	GO:0051694	4	6	0.0393348	0.193935
	positive regulation of oxidoreductase activity	Gene Ontology	GO:0051353	4	6	0.0393348	0.193935
	positive regulation of sprouting angiogenesis	Gene Ontology	GO:1903672	4	6	0.0393348	0.193935
	positive regulation of synaptic transmission	Gene Ontology	GO:0050806	4	6	0.0393348	0.193935
	positive regulation of vascular endothelial cell proliferation	Gene Ontology	GO:1905564	4	6	0.0393348	0.193935
	presynaptic cytosol	Gene Ontology	GO:0099523	4	6	0.0393348	0.193935
	prostate gland epithelium morphogenesis	Gene Ontology	GO:0060740	4	6	0.0393348	0.193935
	regulation of axon extension	Gene Ontology	GO:0030516	4	6	0.0393348	0.193935
	regulation of microvillus assembly	Gene Ontology	GO:0032534	4	6	0.0393348	0.193935
	regulation of protein export from nucleus	Gene Ontology	GO:0046825	4	6	0.0393348	0.193935
	regulation of release of sequestered calcium ion into cytosol	Gene Ontology	GO:0051279	4	6	0.0393348	0.193935
	response to light stimulus	Gene Ontology	GO:0009416	4	6	0.0393348	0.193935
	response to mitochondrial depolarisation	Gene Ontology	GO:0098780	4	6	0.0393348	0.193935
	retinoid X receptor binding	Gene Ontology	GO:0046965	4	6	0.0393348	0.193935
	rRNA base methylation	Gene Ontology	GO:0070475	4	6	0.0393348	0.937879
	transcription corepressor binding	Gene Ontology	GO:0001222	4	6	0.0393348	0.193935
	type I transforming growth factor beta receptor binding	Gene Ontology	GO:0034713	4	6	0.0393348	0.193935
	vesicle fusion with Golgi apparatus	Gene Ontology	GO:0048280	4	6	0.0393348	0.937879
	vinculin binding	Gene Ontology	GO:0017166	4	6	0.0393348	0.193935
	chromatin binding	Gene Ontology	GO:0003682	57	269	0.0400189	0.194528
	centriolar satellite	Gene Ontology	GO:0034451	15	52	0.0401617	0.940929
	COP9 signalosome	Gene Ontology	GO:0008180	8	21	0.0402404	0.194528
	GTPase binding	Gene Ontology	GO:0051020	8	21	0.0402404	0.194528
	negative regulation of osteoblast differentiation	Gene Ontology	GO:0045668	8	21	0.0402404	0.194528
	positive regulation of protein tyrosine kinase activity	Gene Ontology	GO:0061098	8	21	0.0402404	0.194528
	regulation of heart rate by cardiac conduction	Gene Ontology	GO:0086091	8	21	0.0402404	0.194528
	voltage-gated calcium channel activity	Gene Ontology	GO:0005245	8	21	0.0402404	0.194528
	C-C chemokine binding	Gene Ontology	GO:0019957	7	17	0.0404922	0.194528
	cell adhesion mediated by integrin	Gene Ontology	GO:0033627	7	17	0.0404922	0.194528
	cellular response to glucose stimulus	Gene Ontology	GO:0071333	7	17	0.0404922	0.194528
	chemokine binding	Gene Ontology	GO:0019956	7	17	0.0404922	0.194528
	entrainment of circadian clock by photoperiod	Gene Ontology	GO:0043153	7	17	0.0404922	0.194528
	extrinsic apoptotic signaling pathway in absence of ligand	Gene Ontology	GO:0097192	7	17	0.0404922	0.194528
	metalloaminopeptidase activity	Gene Ontology	GO:0070006	7	17	0.0404922	0.940929
	negative regulation of extrinsic apoptotic signaling pathway via death domain receptors	Gene Ontology	GO:1902042	7	17	0.0404922	0.194528
	positive regulation of epithelial cell migration	Gene Ontology	GO:0010634	7	17	0.0404922	0.194528
	proteasomal ubiquitin-independent protein catabolic process	Gene Ontology	GO:0010499	7	17	0.0404922	0.194528
	proteasome core complex	Gene Ontology	GO:0005839	7	17	0.0404922	0.194528
	regulation of cell adhesion	Gene Ontology	GO:0030155	7	17	0.0404922	0.194528
	regulation of multicellular organism growth	Gene Ontology	GO:0040014	7	17	0.0404922	0.194528
	response to heat	Gene Ontology	GO:0009408	7	17	0.0404922	0.194528
	transferase activity, transferring acyl groups	Gene Ontology	GO:0016746	7	17	0.0404922	0.940929
	cell cycle arrest	Gene Ontology	GO:0007050	11	34	0.0414053	0.198154
	Schaffer collateral - CA1 synapse	Gene Ontology	GO:0098685	11	34	0.0414053	0.198154
	protein N-terminus binding	Gene Ontology	GO:0047485	14	48	0.0434803	0.207819
	SMAD protein signal transduction	Gene Ontology	GO:0060395	12	39	0.0445442	0.212363
	heterophilic cell-cell adhesion via plasma membrane cell adhesion molecules	Gene Ontology	GO:0007157	9	26	0.0463717	0.216253
	integral component of mitochondrial inner membrane	Gene Ontology	GO:0031305	9	26	0.0463717	0.99719
	liver development	Gene Ontology	GO:0001889	9	26	0.0463717	0.216253
	anterograde axonal transport	Gene Ontology	GO:0008089	5	10	0.0469739	0.216253
	calcium transmembrane transporter activity, phosphorylative mechanism	Gene Ontology	GO:0005388	5	10	0.0469739	0.216253
	cellular response to dexamethasone stimulus	Gene Ontology	GO:0071549	5	10	0.0469739	0.216253
	cellular response to vascular endothelial growth factor stimulus	Gene Ontology	GO:0035924	5	10	0.0469739	0.216253
	cochlea development	Gene Ontology	GO:0090102	5	10	0.0469739	0.216253
	COPI vesicle coat	Gene Ontology	GO:0030126	5	10	0.0469739	0.99719
	cortical cytoskeleton	Gene Ontology	GO:0030863	5	10	0.0469739	0.216253
	fibroblast growth factor binding	Gene Ontology	GO:0017134	5	10	0.0469739	0.216253
	focal adhesion assembly	Gene Ontology	GO:0048041	5	10	0.0469739	0.216253
	isomerase activity	Gene Ontology	GO:0016853	5	10	0.0469739	0.216253
	mannose binding	Gene Ontology	GO:0005537	5	10	0.0469739	0.216253
	megakaryocyte development	Gene Ontology	GO:0035855	5	10	0.0469739	0.216253
	microtubule plus-end	Gene Ontology	GO:0035371	5	10	0.0469739	0.216253
	neural tube development	Gene Ontology	GO:0021915	5	10	0.0469739	0.216253
	neuroblast proliferation	Gene Ontology	GO:0007405	5	10	0.0469739	0.216253
	plasma membrane tubulation	Gene Ontology	GO:0097320	5	10	0.0469739	0.216253
	positive regulation of neural precursor cell proliferation	Gene Ontology	GO:2000179	5	10	0.0469739	0.216253
	positive regulation of ruffle assembly	Gene Ontology	GO:1900029	5	10	0.0469739	0.99719
	proteasome regulatory particle, base subcomplex	Gene Ontology	GO:0008540	5	10	0.0469739	0.216253
	protein mono-ADP-ribosylation	Gene Ontology	GO:0140289	5	10	0.0469739	0.99719
	regulation of canonical Wnt signaling pathway	Gene Ontology	GO:0060828	5	10	0.0469739	0.216253
	regulation of cytoskeleton organization	Gene Ontology	GO:0051493	5	10	0.0469739	0.216253
	regulation of G1/S transition of mitotic cell cycle	Gene Ontology	GO:2000045	5	10	0.0469739	0.216253
	regulation of osteoclast differentiation	Gene Ontology	GO:0045670	5	10	0.0469739	0.216253
	secondary heart field specification	Gene Ontology	GO:0003139	5	10	0.0469739	0.216253
	single-stranded DNA helicase activity	Gene Ontology	GO:0017116	5	10	0.0469739	0.216253
	stress-activated protein kinase signaling cascade	Gene Ontology	GO:0031098	5	10	0.0469739	0.216253
	Wnt-activated receptor activity	Gene Ontology	GO:0042813	5	10	0.0469739	0.216253
	integral component of postsynaptic density membrane	Gene Ontology	GO:0099061	8	22	0.0484029	0.221743
	positive regulation of cell adhesion	Gene Ontology	GO:0045785	8	22	0.0484029	0.221743
	protein K63-linked deubiquitination	Gene Ontology	GO:0070536	8	22	0.0484029	0.99719
	regulation of blood pressure	Gene Ontology	GO:0008217	8	22	0.0484029	0.221743
	vesicle docking involved in exocytosis	Gene Ontology	GO:0006904	8	22	0.0484029	0.221743
	DNA biosynthetic process	Gene Ontology	GO:0071897	6	14	0.0496259	0.223329
	epidermal growth factor receptor binding	Gene Ontology	GO:0005154	6	14	0.0496259	0.223329
	G protein-coupled glutamate receptor signaling pathway	Gene Ontology	GO:0007216	6	14	0.0496259	0.223329
	GABA-A receptor activity	Gene Ontology	GO:0004890	6	14	0.0496259	0.223329
	GABA-A receptor complex	Gene Ontology	GO:1902711	6	14	0.0496259	0.223329
	integral component of presynaptic membrane	Gene Ontology	GO:0099056	6	14	0.0496259	0.223329
	intrinsic apoptotic signaling pathway in response to DNA damage by p53 class mediator	Gene Ontology	GO:0042771	6	14	0.0496259	0.99719
	membrane protein ectodomain proteolysis	Gene Ontology	GO:0006509	6	14	0.0496259	0.223329
	mitotic spindle pole	Gene Ontology	GO:0097431	6	14	0.0496259	0.223329
	negative regulation of extrinsic apoptotic signaling pathway in absence of ligand	Gene Ontology	GO:2001240	6	14	0.0496259	0.223329
	positive regulation of cell cycle arrest	Gene Ontology	GO:0071158	6	14	0.0496259	0.223329
	protein ADP-ribosylase activity	Gene Ontology	GO:1990404	6	14	0.0496259	0.99719
	protein localization to Golgi apparatus	Gene Ontology	GO:0034067	6	14	0.0496259	0.223329
	regulation of cell differentiation	Gene Ontology	GO:0045595	6	14	0.0496259	0.99719
	response to hydrogen peroxide	Gene Ontology	GO:0042542	6	14	0.0496259	0.223329
	T cell proliferation	Gene Ontology	GO:0042098	6	14	0.0496259	0.223329
	ATP transmembrane transporter activity	Gene Ontology	GO:0005347	7	18	0.0497015	0.99719
	learning	Gene Ontology	GO:0007612	7	18	0.0497015	0.223329
	NF-kappaB binding	Gene Ontology	GO:0051059	7	18	0.0497015	0.223329
	proton-transporting ATPase activity, rotational mechanism	Gene Ontology	GO:0046961	7	18	0.0497015	0.223329
	phosphatidylinositol-4,5-bisphosphate binding	Gene Ontology	GO:0005546	12	40	0.0508423	0.227973
	anatomical structure development	Gene Ontology	GO:0048856	10	31	0.0511602	0.227973
	cellular response to amino acid stimulus	Gene Ontology	GO:0071230	10	31	0.0511602	0.227973
	growth cone	Gene Ontology	GO:0030426	10	31	0.0511602	0.227973
	hippocampus development	Gene Ontology	GO:0021766	10	31	0.0511602	0.227973
	lateral plasma membrane	Gene Ontology	GO:0016328	10	31	0.0511602	0.227973
	phosphatidylinositol-3-phosphate binding	Gene Ontology	GO:0032266	10	31	0.0511602	0.227973
	cysteine-type endopeptidase activity	Gene Ontology	GO:0004197	13	45	0.0531945	0.23544
	cytoplasmic vesicle membrane	Gene Ontology	GO:0030659	9	27	0.0544704	0.23544
	drug binding	Gene Ontology	GO:0008144	9	27	0.0544704	0.23544
	positive regulation of epithelial cell proliferation	Gene Ontology	GO:0050679	9	27	0.0544704	0.23544
	Rac GTPase binding	Gene Ontology	GO:0048365	9	27	0.0544704	0.23544
	methylated histone binding	Gene Ontology	GO:0035064	11	36	0.0548709	0.99719
	roof of mouth development	Gene Ontology	GO:0060021	11	36	0.0548709	0.23544
	ubiquitin binding	Gene Ontology	GO:0043130	11	36	0.0548709	0.23544
