# Supplementary material for: CircRNAs in Xiang pig ovaries among diestrus and estrus stages
Source: Porcine Health Manag. 2022 Jun 23;8:29. doi: 10.1186/s40813-022-00270-1 (PMC9219244; doi:10.1186/s40813-022-00270-1)
Supplement: Supplementary file 8 — Additional file 8. Table S8. Interaction of circRNA-miRNA-mRNA. [file 40813_2022_270_MOESM8_ESM.xlsx]

## Sheet: Circadian rhythm
	Table S8. Interaction of circRNA-miRNA-mRNA (1)
	Circadian rhythm
	Ensemble symbol	Gene name	Chr	Start	End	MiRNA	CircRNA
	ENSSSCG00000028552	BHLHE41	5	47691020	47692685	ssc-miR-130a	circ_0620
	ENSSSCG00000010563	BTRC	14	112583449	112588039	ssc-miR-185	circ_4715
	ENSSSCG00000010563	BTRC	14	112583449	112588039	ssc-miR-4338	circ_3685
	ENSSSCG00000010563	BTRC	14	112583449	112588039	ssc-miR-9787-3p	circ_4715
	ENSSSCG00000010563	BTRC	14	112583449	112588039	ssc-miR-9820-5p	circ_2720	circ_3338
	ENSSSCG00000008909	CLOCK	8	54793341	54796184	ssc-miR-15b	circ_8097
	ENSSSCG00000008909	CLOCK	8	54793341	54796184	ssc-miR-9820-5p	circ_2720	circ_3338
	ENSSSCG00000008909	CLOCK	8	54788863;54796034	54792549;54796184	ssc-miR-29a-3p	circ_0659	circ_1401	circ_3627
	ENSSSCG00000013270	CRY2	2	16597388;16584431	16597389;16589326	ssc-miR-10382	circ_1429
	ENSSSCG00000013270	CRY2	2	16597388;16584431	16597389;16589326	ssc-miR-145-5p	circ_2827	circ_4715	circ_7300	circ_8448
	ENSSSCG00000013270	CRY2	2	16597388;16584431	16597389;16589326	ssc-miR-345-3p	circ_1401
	ENSSSCG00000013270	CRY2	2	16597388;16584431	16597389;16589326	ssc-miR-4339	circ_2367
	ENSSSCG00000013270	CRY2	2	16597388;16584431	16597389;16589326	ssc-miR-6782-3p	circ_4198
	ENSSSCG00000015455	CUL1	9	109452442	109454947	ssc-miR-26b-3p	circ_6617
	ENSSSCG00000015455	CUL1	9	109452442	109454947	ssc-miR-664-5p	circ_3536
	ENSSSCG00000009472	FBXL3	11	49131434	49133548	ssc-miR-7137-3p	circ_2141	circ_4198
	ENSSSCG00000023307	FBXW11	16	52328395;52335407	52328418;52337888	ssc-miR-30c-1-3p	circ_5335
	ENSSSCG00000023307	FBXW11	16	52328395;52335407	52328418;52337888	ssc-miR-7140-5p	circ_3821	circ_4413	circ_5928
	ENSSSCG00000008171	NPAS2	3	53295744	53300047	ssc-miR-30c-1-3p	circ_5335
	ENSSSCG00000008171	NPAS2	3	53295744	53300047	ssc-miR-9820-5p	circ_2720	circ_3338
	ENSSSCG00000016338	PER2	15	137793421	137795840	ssc-miR-9847-3p	circ_1081
	ENSSSCG00000016338	PER2	15	137793421	137795840	ssc-miR-9859-3p	circ_5275
	ENSSSCG00000024598	PRKAA1	16	25743603	25748157	ssc-miR-383	circ_8925
	ENSSSCG00000009840	PRKAB1	14	33201992;33196679;33191806;33197963;33196012	33203668;33197054;33193722;33198283;33196229	ssc-miR-29a-5p	circ_3935	circ_7770
	ENSSSCG00000009840	PRKAB1	14	33201992;33196679;33191806;33197963;33196012	33203668;33197054;33193722;33198283;33196229	ssc-miR-7142-3p	circ_1468
	ENSSSCG00000006703	PRKAB2	4	100391890;100389890	100394337;100391424	ssc-miR-15b	circ_8097
	ENSSSCG00000006703	PRKAB2	4	100391890;100389890	100394337;100391424	ssc-miR-505	circ_6912
	ENSSSCG00000006703	PRKAB2	4	100391890;100389890	100394337;100391424	ssc-miR-9835-3p	circ_0620	circ_0885	circ_1102
	ENSSSCG00000006703	PRKAB2	4	100389890	100394463	ssc-miR-342	circ_0108
	ENSSSCG00000016200	PRKAG3	15	120855595	120859209	ssc-miR-365-5p	circ_1081	circ_3696
	ENSSSCG00000016200	PRKAG3	15	120855595	120859209	ssc-miR-9847-3p	circ_1081
	ENSSSCG00000016200	PRKAG3	15	120855595	120859209	ssc-miR-9859-3p	circ_5275
	ENSSSCG00000016200	PRKAG3	15	120855733;120859847;120841129	120859281;120859962;120841165	ssc-miR-128	circ_4506	circ_5773
	ENSSSCG00000016200	PRKAG3	15	120854397	120856867	ssc-miR-23a	circ_6159
	ENSSSCG00000026427	RORC	4	97398517	97400183	ssc-miR-370	circ_6525
	ENSSSCG00000026427	RORC	4	97398517	97400655	ssc-miR-15b	circ_8097
	ENSSSCG00000000107		5	9614162	9615759	ssc-miR-10382	circ_1429
	ENSSSCG00000000107		5	9614162	9615759	ssc-miR-4335	circ_3061
	ENSSSCG00000017983		12	53361888	53362461	ssc-miR-185	circ_4715
	ENSSSCG00000017983		12	53361888	53362461	ssc-miR-423-5p	circ_3696	circ_4333
	ENSSSCG00000000107		5	9614047;9613746	9615759;9613949	ssc-miR-345-3p	circ_1401
	ENSSSCG00000000107		5	9614047;9613746	9615759;9613949	ssc-miR-34a	circ_2141	circ_5580
	ENSSSCG00000000107		5	9614047;9613746	9615759;9613949	ssc-miR-34c	circ_0019	circ_5580
	ENSSSCG00000000107		5	9614047;9613746	9615759;9613949	ssc-miR-9851-3p	circ_8925
	ENSSSCG00000000185		5	15029818	15033686	ssc-miR-4335	circ_3061
	ENSSSCG00000000185		5	15029818	15033686	ssc-miR-7135-3p	circ_8830
	ENSSSCG00000000185		5	15029818	15033686	ssc-miR-9832-3p	circ_2688
	ENSSSCG00000000107		5	9619246;9618334	9623906;9618382	ssc-miR-1296-3p	circ_5406
	ENSSSCG00000000107		5	9619246;9618334	9623906;9618382	ssc-miR-326	circ_7904
	ENSSSCG00000000107		5	9619246;9618334	9623906;9618382	ssc-miR-330	circ_4363
	ENSSSCG00000017983		12	53358186	53362461	ssc-let-7d-5p	circ_1968
	ENSSSCG00000017983		12	53358186	53362461	ssc-miR-145-5p	circ_2827	circ_4715	circ_7300	circ_8448
	ENSSSCG00000017983		12	53358186	53362461	ssc-miR-149	circ_8618

## Sheet: Circadian entrainment
	Table S8. Interaction of circRNA-miRNA-mRNA (2)
	Circadian entrainment
	Ensemble symbol	Gene name	Chr	Start	End	MiRNA	CircRNA
	ENSSSCG00000008578	ADCY3	3	113982370	113985479	ssc-miR-28-3p	circ_8792
	ENSSSCG00000008578	ADCY3	3	113982370	113985479	ssc-miR-30a-3p	circ_8837	circ_8906
	ENSSSCG00000008578	ADCY3	3	113982370	113985479	ssc-miR-504	circ_4198
	ENSSSCG00000008578	ADCY3	3	113982370	113985479	ssc-miR-664-5p	circ_3536
	ENSSSCG00000001988	ADCY4	7	74972137	74974201	ssc-miR-10391	circ_2720
	ENSSSCG00000001988	ADCY4	7	74972137	74974201	ssc-miR-365-5p	circ_1081	circ_3696
	ENSSSCG00000001988	ADCY4	7	74972137	74974201	ssc-miR-423-5p	circ_3696	circ_4333
	ENSSSCG00000001988	ADCY4	7	74972137	74974201	ssc-miR-9835-3p	circ_0620	circ_0885	circ_1102
	ENSSSCG00000001988	ADCY4	7	74972137	74974201	ssc-miR-9852-3p	circ_5558
	ENSSSCG00000025768	CALM1	7	112167928	112171836	ssc-miR-10387	circ_2720
	ENSSSCG00000025768	CALM1	7	112167928	112171836	ssc-miR-2320-5p	circ_4891
	ENSSSCG00000025768	CALM1	7	112167928	112171836	ssc-miR-365-5p	circ_1081	circ_3696
	ENSSSCG00000022545	CALM3	6	52515072	52519581	ssc-miR-10382	circ_1429
	ENSSSCG00000022545	CALM3	6	52515072	52519581	ssc-miR-195	circ_0108
	ENSSSCG00000022545	CALM3	6	52515072	52519581	ssc-miR-199b-5p	circ_7398
	ENSSSCG00000022545	CALM3	6	52515072	52519581	ssc-miR-30b-3p	circ_7075
	ENSSSCG00000022545	CALM3	6	52515072	52519581	ssc-miR-423-5p	circ_3696	circ_4333
	ENSSSCG00000022545	CALM3	6	52515072	52519581	ssc-miR-9820-5p	circ_2720	circ_3338
	ENSSSCG00000026517	CALML4	1	166083637;166089655	166086166;166089797	ssc-miR-9808-3p	circ_5457	circ_6175	circ_6540
	ENSSSCG00000026517	CALML4	1	166083637;166089655	166086166;166089797	ssc-miR-9854-5p	circ_6028
	ENSSSCG00000010311	CAMK2G	14	76537698;76534755	76537709;76537104	ssc-miR-21-3p	circ_2456
	ENSSSCG00000010311	CAMK2G	14	76537698;76534755	76537709;76537104	ssc-miR-2320-5p	circ_4891
	ENSSSCG00000010311	CAMK2G	14	76537698;76534755	76537709;76537104	ssc-miR-7143-5p	circ_1401
	ENSSSCG00000010311	CAMK2G	14	76537698;76534755	76537709;76537104	ssc-miR-92b-5p	circ_3666
	ENSSSCG00000002383	FOS	7	98451972	98453576	ssc-miR-7138-5p	circ_3536	circ_5076
	ENSSSCG00000002383	FOS	7	98451972	98453576	ssc-miR-9802-3p	circ_7986
	ENSSSCG00000015407	GNAI1	9	100185860	100189787	ssc-miR-145-5p	circ_2827	circ_4715	circ_7300	circ_8448
	ENSSSCG00000015407	GNAI1	9	100185860	100189787	ssc-miR-28-5p	circ_4506
	ENSSSCG00000015407	GNAI1	9	100185860	100189787	ssc-miR-9-1	circ_4891
	ENSSSCG00000015407	GNAI1	9	100185860	100189787	ssc-miR-9-2	circ_4891
	ENSSSCG00000011399	GNAI2	13	32732151;32732784	32732174;32733341	ssc-miR-138	circ_2141	circ_5773	circ_8087
	ENSSSCG00000011399	GNAI2	13	32732151;32732784	32732174;32733341	ssc-miR-2483	circ_5213	circ_8830
	ENSSSCG00000011399	GNAI2	13	32732151;32732784	32732174;32733341	ssc-miR-30e-5p	circ_2859
	ENSSSCG00000011399	GNAI2	13	32677159;32676794	32678390;32676794	ssc-miR-9797-3p	circ_6271
	ENSSSCG00000011399	GNAI2	13	32732784;32732151	32737112;32732174	ssc-miR-10391	circ_2720
	ENSSSCG00000011399	GNAI2	13	32732784;32732151	32737112;32732174	ssc-miR-149	circ_8618
	ENSSSCG00000011399	GNAI2	13	32732784;32732151	32737112;32732174	ssc-miR-30b-3p	circ_7075
	ENSSSCG00000011399	GNAI2	13	32732784;32732151	32737112;32732174	ssc-miR-328	circ_4362
	ENSSSCG00000011399	GNAI2	13	32732784;32732151	32737112;32732174	ssc-miR-330	circ_4363
	ENSSSCG00000011399	GNAI2	13	32732784;32732151	32737112;32732174	ssc-miR-34a	circ_2141	circ_5580
	ENSSSCG00000011399	GNAI2	13	32732784;32732151	32737112;32732174	ssc-miR-370	circ_6525
	ENSSSCG00000011399	GNAI2	13	32732784;32732151	32737112;32732174	ssc-miR-378b-3p	circ_6391
	ENSSSCG00000011399	GNAI2	13	32732784;32732151	32737112;32732174	ssc-miR-383	circ_8925
	ENSSSCG00000011399	GNAI2	13	32732784;32732151	32737112;32732174	ssc-miR-769-3p	circ_4633	circ_5335
	ENSSSCG00000011399	GNAI2	13	32732784;32732151	32737112;32732174	ssc-miR-9802-3p	circ_7986
	ENSSSCG00000011399	GNAI2	13	32676794	32678391	ssc-miR-7143-5p	circ_1401
	ENSSSCG00000006824	GNAI3	4	110527711;110533495	110533404;110533516	ssc-miR-15b	circ_8097
	ENSSSCG00000006824	GNAI3	4	110527711;110533495	110533404;110533516	ssc-miR-328	circ_4362
	ENSSSCG00000006824	GNAI3	4	110527711;110533495	110533404;110533516	ssc-miR-802	circ_5713	circ_5714	circ_6951
	ENSSSCG00000006824	GNAI3	4	110527711;110533495	110533404;110533516	ssc-miR-9846-3p	circ_8923
	ENSSSCG00000007520	GNAS	17	59042481	59044406	ssc-miR-1296-5p	circ_1429
	ENSSSCG00000007520	GNAS	17	59042481	59044406	ssc-miR-9797-3p	circ_6271
	ENSSSCG00000021890	GNB1	6	63863996;63869073	63868868;63869081	ssc-miR-151-5p	circ_0185
	ENSSSCG00000021890	GNB1	6	63863996;63869073	63868868;63869081	ssc-miR-22-3p	circ_3685	circ_7724
	ENSSSCG00000021890	GNB1	6	63863996;63869073	63868868;63869081	ssc-miR-2320-5p	circ_4891
	ENSSSCG00000021890	GNB1	6	63863996;63869073	63868868;63869081	ssc-miR-2366	circ_0177	circ_5613
	ENSSSCG00000021890	GNB1	6	63863996;63869073	63868868;63869081	ssc-miR-423-5p	circ_3696	circ_4333
	ENSSSCG00000007669	GNB2	3	8583902	8584272	ssc-miR-423-3p	circ_2367
	ENSSSCG00000004622	GNB5	1	119587423	119589863	ssc-miR-769-3p	circ_4633	circ_5335
	ENSSSCG00000004622	GNB5	1	119587423	119589863	ssc-miR-9838-5p	circ_7075
	ENSSSCG00000004622	GNB5	1	119587423	119590822	ssc-miR-185	circ_4715
	ENSSSCG00000004622	GNB5	1	119587423	119590822	ssc-miR-9820-5p	circ_2720	circ_3338
	ENSSSCG00000022569	GRIA1	16	69332598	69335446	ssc-miR-769-3p	circ_4633	circ_5335
	ENSSSCG00000022569	GRIA1	16	69332598	69335446	ssc-miR-9820-5p	circ_2720	circ_3338
	ENSSSCG00000022569	GRIA1	16	69332598	69335446	ssc-miR-9829-5p	circ_4254
	ENSSSCG00000012638	GRIA3	X	101101693;101107031	101101694;101110292	ssc-miR-15b	circ_8097
	ENSSSCG00000012638	GRIA3	X	101101693;101107031	101101694;101110292	ssc-miR-195	circ_0108
	ENSSSCG00000030565	GRIA4	9	35802845;35798201	35805363;35798202	ssc-miR-28-5p	circ_4506
	ENSSSCG00000000614	GRIN2B	5	58926979	58927558	ssc-miR-9820-5p	circ_2720	circ_3338
	ENSSSCG00000008866	GUCY1A1	8	44517050	44520669	ssc-miR-186-3p	circ_3935
	ENSSSCG00000001518	ITPR3	7	29900281	29902160	ssc-miR-330	circ_4363
	ENSSSCG00000001518	ITPR3	7	29900281	29902160	ssc-miR-9847-3p	circ_1081
	ENSSSCG00000001518	ITPR3	7	29900281	29902160	ssc-miR-9851-3p	circ_8925
	ENSSSCG00000021573	KCNJ5	9	55860781	55864941	ssc-miR-17-3p	circ_5773
	ENSSSCG00000021573	KCNJ5	9	55860781	55864941	ssc-miR-185	circ_4715
	ENSSSCG00000021573	KCNJ5	9	55860781	55864941	ssc-miR-202-3p	circ_6540
	ENSSSCG00000021573	KCNJ5	9	55860781	55864941	ssc-miR-2320-5p	circ_4891
	ENSSSCG00000021573	KCNJ5	9	55860781	55864941	ssc-miR-2366	circ_0177	circ_5613
	ENSSSCG00000021573	KCNJ5	9	55860781	55864941	ssc-miR-325	circ_4102
	ENSSSCG00000021573	KCNJ5	9	55860781	55864941	ssc-miR-328	circ_4362
	ENSSSCG00000021573	KCNJ5	9	55860781	55864941	ssc-miR-330	circ_4363
	ENSSSCG00000021573	KCNJ5	9	55860781	55864941	ssc-miR-874	circ_1429
	ENSSSCG00000010081	MAPK1	14	50162093;50158785	50164538;50158793	ssc-miR-34a	circ_2141	circ_5580
	ENSSSCG00000010081	MAPK1	14	50162093;50158785	50165828;50158793	ssc-miR-4339	circ_2367
	ENSSSCG00000016338	PER2	15	137793421	137795840	ssc-miR-9847-3p	circ_1081
	ENSSSCG00000016338	PER2	15	137793421	137795840	ssc-miR-9859-3p	circ_5275
	ENSSSCG00000007056	PLCB1	17	17667844;17742031	17667862;17745321	ssc-miR-423-5p	circ_3696	circ_4333
	ENSSSCG00000007058	PLCB4	17	18395668	18396391	ssc-miR-9796-3p	circ_1143	circ_7193
	ENSSSCG00000013771	PRKACA	2	65094218	65095551	ssc-miR-9820-5p	circ_2720	circ_3338
	ENSSSCG00000017268	PRKCA	12	13262067;13256786;13250290	13268605;13256833;13250425	ssc-miR-185	circ_4715
	ENSSSCG00000017268	PRKCA	12	13262067;13256786;13250290	13268605;13256833;13250425	ssc-miR-2483	circ_5213	circ_8830
	ENSSSCG00000017268	PRKCA	12	13262067;13256786;13250290	13268605;13256833;13250425	ssc-miR-326	circ_7904
	ENSSSCG00000017268	PRKCA	12	13262067;13256786;13250290	13268605;13256833;13250425	ssc-miR-330	circ_4363
	ENSSSCG00000017268	PRKCA	12	13262067;13256786;13250290	13268605;13256833;13250425	ssc-miR-383	circ_8925
	ENSSSCG00000017268	PRKCA	12	13262067;13256786;13250290	13268605;13256833;13250425	ssc-miR-4335	circ_3061
	ENSSSCG00000003256	PRKCG	6	56212590	56214188	ssc-miR-330	circ_4363
	ENSSSCG00000003256	PRKCG	6	56212590	56214188	ssc-miR-370	circ_6525
	ENSSSCG00000003256	PRKCG	6	56212590	56214188	ssc-miR-9856-3p	circ_1429
	ENSSSCG00000009250	PRKG2	8	136852350	136852906	ssc-miR-34a	circ_2141	circ_5580
	ENSSSCG00000001612		7	36450336	36453132	ssc-miR-383	circ_8925
	ENSSSCG00000017983		12	53361888	53362461	ssc-miR-185	circ_4715
	ENSSSCG00000017983		12	53361888	53362461	ssc-miR-423-5p	circ_3696	circ_4333
	ENSSSCG00000017983		12	53358186	53362461	ssc-let-7d-5p	circ_1968
	ENSSSCG00000017983		12	53358186	53362461	ssc-miR-145-5p	circ_2827	circ_4715	circ_7300	circ_8448
	ENSSSCG00000017983		12	53358186	53362461	ssc-miR-149	circ_8618
	ENSSSCG00000010311	CAMK2G	14	76537698;76534755	76537709;76537104	ssc-miR-212	circ_2892
	ENSSSCG00000010081	MAPK1	14	50162093;50158785	50164538;50158793	ssc-miR-7142-5p	circ_3821	circ_4626	circ_7904

## Sheet: EST Path
	Table S8. Interaction of circRNA-miRNA-mRNA (3)
	Estrogen signaling pathway
	Ensemble	Gene name	Chr	Start	End	MiRNA	CircRNA
	ENSSSCG00000008578	ADCY3	3	113982370	113985479	ssc-miR-28-3p	circ_8792
	ENSSSCG00000008578	ADCY3	3	113982370	113985479	ssc-miR-30a-3p	circ_8837	circ_8906
	ENSSSCG00000008578	ADCY3	3	113982370	113985479	ssc-miR-504	circ_4198
	ENSSSCG00000008578	ADCY3	3	113982370	113985479	ssc-miR-664-5p	circ_3536
	ENSSSCG00000001988	ADCY4	7	74972137	74974201	ssc-miR-10391	circ_2720
	ENSSSCG00000001988	ADCY4	7	74972137	74974201	ssc-miR-365-5p	circ_1081	circ_3696
	ENSSSCG00000001988	ADCY4	7	74972137	74974201	ssc-miR-423-5p	circ_3696	circ_4333
	ENSSSCG00000001988	ADCY4	7	74972137	74974201	ssc-miR-9835-3p	circ_0620	circ_0885	circ_1102
	ENSSSCG00000001988	ADCY4	7	74972137	74974201	ssc-miR-9852-3p	circ_5558
	ENSSSCG00000002989	AKT2	6	48559824	48561423	ssc-miR-342	circ_0108
	ENSSSCG00000002989	AKT2	6	48561118;48555842	48561423;48560035	ssc-miR-2320-5p	circ_4891
	ENSSSCG00000010872	AKT3	10	16443427	16446838	ssc-miR-185	circ_4715
	ENSSSCG00000010872	AKT3	10	16443427	16446838	ssc-miR-27a	circ_4506
	ENSSSCG00000010872	AKT3	10	16443427	16446838	ssc-miR-27b-3p	circ_2806	circ_4506
	ENSSSCG00000010872	AKT3	10	16443427	16446838	ssc-miR-30b-3p	circ_7075
	ENSSSCG00000010872	AKT3	10	16443427	16446838	ssc-miR-365-5p	circ_1081	circ_3696
	ENSSSCG00000010872	AKT3	10	16443427	16446838	ssc-miR-7137-3p	circ_2141	circ_4198
	ENSSSCG00000010872	AKT3	10	16441447	16442080	ssc-miR-28-3p	circ_8792
	ENSSSCG00000010872	AKT3	10	16441447	16442080	ssc-miR-9822-3p	circ_8923
	ENSSSCG00000000084	ATF4	5	8738880	8743007	ssc-miR-10382	circ_1429
	ENSSSCG00000000084	ATF4	5	8738880	8743007	ssc-miR-328	circ_4362
	ENSSSCG00000000084	ATF4	5	8738880	8743007	ssc-miR-370	circ_6525
	ENSSSCG00000000084	ATF4	5	8738880	8743007	ssc-miR-4339	circ_2367
	ENSSSCG00000000084	ATF4	5	8738880	8743007	ssc-miR-9787-3p	circ_4715
	ENSSSCG00000000084	ATF4	5	8738880	8743007	ssc-miR-9847-3p	circ_1081
	ENSSSCG00000025768	CALM1	7	112167928	112171836	ssc-miR-10387	circ_2720
	ENSSSCG00000025768	CALM1	7	112167928	112171836	ssc-miR-2320-5p	circ_4891
	ENSSSCG00000025768	CALM1	7	112167928	112171836	ssc-miR-365-5p	circ_1081	circ_3696
	ENSSSCG00000022545	CALM3	6	52515072	52519581	ssc-miR-10382	circ_1429
	ENSSSCG00000022545	CALM3	6	52515072	52519581	ssc-miR-195	circ_0108
	ENSSSCG00000022545	CALM3	6	52515072	52519581	ssc-miR-199b-5p	circ_7398
	ENSSSCG00000022545	CALM3	6	52515072	52519581	ssc-miR-30b-3p	circ_7075
	ENSSSCG00000022545	CALM3	6	52515072	52519581	ssc-miR-423-5p	circ_3696	circ_4333
	ENSSSCG00000022545	CALM3	6	52515072	52519581	ssc-miR-9820-5p	circ_2720	circ_3338
	ENSSSCG00000026517	CALML4	1	166083637;166089655	166086166;166089797	ssc-miR-9808-3p	circ_5457	circ_6175	circ_6540
	ENSSSCG00000026517	CALML4	1	166083637;166089655	166086166;166089797	ssc-miR-9854-5p	circ_6028
	ENSSSCG00000005318	CREB3	1	236456103	236456388	ssc-miR-9851-3p	circ_8925
	ENSSSCG00000013263	CREB3L1	2	16185611	16186895	ssc-miR-33b-3p	circ_5580
	ENSSSCG00000013263	CREB3L1	2	16185611	16186895	ssc-miR-92b-5p	circ_3666
	ENSSSCG00000016520	CREB3L2	18	11665838;11660297	11666125;11664076	ssc-miR-185	circ_4715
	ENSSSCG00000016520	CREB3L2	18	11665838;11660297	11666125;11664076	ssc-miR-330	circ_4363
	ENSSSCG00000016520	CREB3L2	18	11665838;11660297	11666125;11664076	ssc-miR-6529	circ_4722
	ENSSSCG00000016520	CREB3L2	18	11665838;11660297	11666125;11664076	ssc-miR-92a	circ_5308
	ENSSSCG00000016520	CREB3L2	18	11665838;11660297	11666125;11664076	ssc-miR-9787-3p	circ_4715
	ENSSSCG00000016520	CREB3L2	18	11665838;11660297	11666125;11664076	ssc-miR-9846-3p	circ_8923
	ENSSSCG00000016520	CREB3L2	18	11660297	11666127	ssc-miR-138	circ_2141	circ_5773	circ_8087
	ENSSSCG00000016520	CREB3L2	18	11660297	11666127	ssc-miR-4339	circ_2367
	ENSSSCG00000016520	CREB3L2	18	11660297	11666127	ssc-miR-505	circ_6912
	ENSSSCG00000016520	CREB3L2	18	11660297	11666127	ssc-miR-7143-5p	circ_1401
	ENSSSCG00000016520	CREB3L2	18	11660297	11666127	ssc-miR-9804-5p	circ_8923
	ENSSSCG00000013501	CREB3L3	2	74578484	74578961	ssc-miR-383	circ_8925
	ENSSSCG00000006024	EBAG9	4	27987393	27987994	ssc-miR-9822-3p	circ_8923
	ENSSSCG00000022126	EGFR	9	139473354	139475037	ssc-miR-2320-5p	circ_4891
	ENSSSCG00000025777	ESR1	1	14218969	14221333	ssc-miR-106a	circ_3235
	ENSSSCG00000025777	ESR1	1	14218969	14221333	ssc-miR-20b	circ_3235
	ENSSSCG00000025777	ESR1	1	14218969	14221333	ssc-miR-328	circ_4362
	ENSSSCG00000025777	ESR1	1	14218969	14221333	ssc-miR-493-5p	circ_0925	circ_4413
	ENSSSCG00000025777	ESR1	1	14217036	14221333	ssc-miR-9-1	circ_4891
	ENSSSCG00000025777	ESR1	1	14217036	14221333	ssc-miR-9-2	circ_4891
	ENSSSCG00000001549	FKBP5	7	31444178;31443341	31444262;31443441	ssc-miR-4338	circ_3685
	ENSSSCG00000001549	FKBP5	7	31441777	31444262	ssc-miR-2320-5p	circ_4891
	ENSSSCG00000001549	FKBP5	7	31441777	31444262	ssc-miR-342	circ_0108
	ENSSSCG00000002383	FOS	7	98451972	98453576	ssc-miR-7138-5p	circ_3536	circ_5076
	ENSSSCG00000002383	FOS	7	98451972	98453576	ssc-miR-9802-3p	circ_7986
	ENSSSCG00000001242	GABBR1	7	22548568	22549781	ssc-miR-106a	circ_3235
	ENSSSCG00000001242	GABBR1	7	22548568	22549781	ssc-miR-17-5p	circ_3235
	ENSSSCG00000001242	GABBR1	7	22548568	22549781	ssc-miR-20a-5p	circ_2892
	ENSSSCG00000001242	GABBR1	7	22548568	22549781	ssc-miR-20b	circ_3235
	ENSSSCG00000001242	GABBR1	7	22548568	22549781	ssc-miR-370	circ_6525
	ENSSSCG00000001242	GABBR1	7	22548568	22549781	ssc-miR-9797-3p	circ_6271
	ENSSSCG00000015407	GNAI1	9	100185860	100189787	ssc-miR-145-5p	circ_2827	circ_4715	circ_7300	circ_8448
	ENSSSCG00000015407	GNAI1	9	100185860	100189787	ssc-miR-28-5p	circ_4506
	ENSSSCG00000015407	GNAI1	9	100185860	100189787	ssc-miR-9-1	circ_4891
	ENSSSCG00000015407	GNAI1	9	100185860	100189787	ssc-miR-9-2	circ_4891
	ENSSSCG00000011399	GNAI2	13	32732151;32732784	32732174;32733341	ssc-miR-138	circ_2141	circ_5773	circ_8087
	ENSSSCG00000011399	GNAI2	13	32732151;32732784	32732174;32733341	ssc-miR-2483	circ_5213	circ_8830
	ENSSSCG00000011399	GNAI2	13	32732151;32732784	32732174;32733341	ssc-miR-30e-5p	circ_2859
	ENSSSCG00000011399	GNAI2	13	32677159;32676794	32678390;32676794	ssc-miR-9797-3p	circ_6271
	ENSSSCG00000011399	GNAI2	13	32732784;32732151	32737112;32732174	ssc-miR-10391	circ_2720
	ENSSSCG00000011399	GNAI2	13	32732784;32732151	32737112;32732174	ssc-miR-149	circ_8618
	ENSSSCG00000011399	GNAI2	13	32732784;32732151	32737112;32732174	ssc-miR-30b-3p	circ_7075
	ENSSSCG00000011399	GNAI2	13	32732784;32732151	32737112;32732174	ssc-miR-328	circ_4362
	ENSSSCG00000011399	GNAI2	13	32732784;32732151	32737112;32732174	ssc-miR-330	circ_4363
	ENSSSCG00000011399	GNAI2	13	32732784;32732151	32737112;32732174	ssc-miR-34a	circ_2141	circ_5580
	ENSSSCG00000011399	GNAI2	13	32732784;32732151	32737112;32732174	ssc-miR-370	circ_6525
	ENSSSCG00000011399	GNAI2	13	32732784;32732151	32737112;32732174	ssc-miR-378b-3p	circ_6391
	ENSSSCG00000011399	GNAI2	13	32732784;32732151	32737112;32732174	ssc-miR-383	circ_8925
	ENSSSCG00000011399	GNAI2	13	32732784;32732151	32737112;32732174	ssc-miR-769-3p	circ_4633	circ_5335
	ENSSSCG00000011399	GNAI2	13	32732784;32732151	32737112;32732174	ssc-miR-9802-3p	circ_7986
	ENSSSCG00000011399	GNAI2	13	32676794	32678391	ssc-miR-7143-5p	circ_1401
	ENSSSCG00000006824	GNAI3	4	110527711;110533495	110533404;110533516	ssc-miR-15b	circ_8097
	ENSSSCG00000006824	GNAI3	4	110527711;110533495	110533404;110533516	ssc-miR-328	circ_4362
	ENSSSCG00000006824	GNAI3	4	110527711;110533495	110533404;110533516	ssc-miR-802	circ_5713	circ_5714	circ_6951
	ENSSSCG00000006824	GNAI3	4	110527711;110533495	110533404;110533516	ssc-miR-9846-3p	circ_8923
	ENSSSCG00000007520	GNAS	17	59042481	59044406	ssc-miR-1296-5p	circ_1429
	ENSSSCG00000007520	GNAS	17	59042481	59044406	ssc-miR-9797-3p	circ_6271
	ENSSSCG00000017206	GRB2	12	6008944	6010836	ssc-miR-1296-5p	circ_1429
	ENSSSCG00000017206	GRB2	12	6008944	6010836	ssc-miR-370	circ_6525
	ENSSSCG00000017206	GRB2	12	6008944	6010836	ssc-miR-92b-5p	circ_3666
	ENSSSCG00000017206	GRB2	12	6008944	6010836	ssc-miR-9820-5p	circ_2720	circ_3338
	ENSSSCG00000004119	GRM1	1	19194269;19183227	19194302;19186870	ssc-miR-181b	circ_8605
	ENSSSCG00000004119	GRM1	1	19194269;19183227	19194302;19186870	ssc-miR-181d-5p	circ_8605
	ENSSSCG00000004119	GRM1	1	19194269;19183227	19194302;19186870	ssc-miR-217	circ_7264
	ENSSSCG00000004119	GRM1	1	19194269;19183227	19194302;19186870	ssc-miR-365-5p	circ_1081	circ_3696
	ENSSSCG00000004119	GRM1	1	19194269;19183227	19194302;19186870	ssc-miR-7137-3p	circ_2141	circ_4198
	ENSSSCG00000004119	GRM1	1	19194269;19183227	19194302;19186870	ssc-miR-92b-5p	circ_3666
	ENSSSCG00000014362	HBEGF	2	142102458;142104501	142104160;142104506	ssc-miR-9847-3p	circ_1081
	ENSSSCG00000015140	HSPA8	9	49978078	49982509	ssc-miR-149	circ_8618
	ENSSSCG00000015140	HSPA8	9	49978078	49982509	ssc-miR-7138-5p	circ_3536	circ_5076
	ENSSSCG00000001518	ITPR3	7	29900281	29902160	ssc-miR-330	circ_4363
	ENSSSCG00000001518	ITPR3	7	29900281	29902160	ssc-miR-9847-3p	circ_1081
	ENSSSCG00000001518	ITPR3	7	29900281	29902160	ssc-miR-9851-3p	circ_8925
	ENSSSCG00000021573	KCNJ5	9	55860781	55864941	ssc-miR-17-3p	circ_5773
	ENSSSCG00000021573	KCNJ5	9	55860781	55864941	ssc-miR-185	circ_4715
	ENSSSCG00000021573	KCNJ5	9	55860781	55864941	ssc-miR-202-3p	circ_6540
	ENSSSCG00000021573	KCNJ5	9	55860781	55864941	ssc-miR-2320-5p	circ_4891
	ENSSSCG00000021573	KCNJ5	9	55860781	55864941	ssc-miR-2366	circ_0177	circ_5613
	ENSSSCG00000021573	KCNJ5	9	55860781	55864941	ssc-miR-325	circ_4102
	ENSSSCG00000021573	KCNJ5	9	55860781	55864941	ssc-miR-328	circ_4362
	ENSSSCG00000021573	KCNJ5	9	55860781	55864941	ssc-miR-330	circ_4363
	ENSSSCG00000021573	KCNJ5	9	55860781	55864941	ssc-miR-874	circ_1429
	ENSSSCG00000026969	KRAS	5	48545025	48549358	ssc-miR-325	circ_4102
	ENSSSCG00000017448	KRT14	12	21041591	21041998	ssc-miR-423-5p	circ_3696	circ_4333
	ENSSSCG00000017448	KRT14	12	21079241	21080515	ssc-miR-206	circ_2720
	ENSSSCG00000017448	KRT14	12	21079241	21080515	ssc-miR-9794-3p	circ_1081
	ENSSSCG00000017448	KRT14	12	21029737	21030458	ssc-miR-194a-3p	circ_2806
	ENSSSCG00000017448	KRT14	12	21029737	21030458	ssc-miR-328	circ_4362
	ENSSSCG00000017448	KRT14	12	21029737	21030458	ssc-miR-365-5p	circ_1081	circ_3696
	ENSSSCG00000000253	KRT18	5	18221372	18222833	ssc-miR-6782-3p	circ_4198
	ENSSSCG00000024067	KRT23	12	21544152	21548550	ssc-miR-194a-3p	circ_2806
	ENSSSCG00000024067	KRT23	12	21544152	21548550	ssc-miR-34c	circ_0019	circ_5580
	ENSSSCG00000024067	KRT23	12	21544152	21548550	ssc-miR-4339	circ_2367
	ENSSSCG00000024067	KRT23	12	21544152	21548550	ssc-miR-769-3p	circ_4633	circ_5335
	ENSSSCG00000027127	MAP2K2	2	74649884;74646993	74651325;74648039	ssc-miR-7143-5p	circ_1401
	ENSSSCG00000027127	MAP2K2	2	74649884;74646993	74651325;74648039	ssc-miR-9820-5p	circ_2720	circ_3338
	ENSSSCG00000027127	MAP2K2	2	74649884;74646993	74651325;74648039	ssc-miR-9847-3p	circ_1081
	ENSSSCG00000010081	MAPK1	14	50162093;50158785	50164538;50158793	ssc-miR-34a	circ_2141	circ_5580
	ENSSSCG00000010081	MAPK1	14	50162093;50158785	50165828;50158793	ssc-miR-4339	circ_2367
	ENSSSCG00000002829	MMP2	6	30058595	30060039	ssc-miR-92b-5p	circ_3666
	ENSSSCG00000007436	MMP9	17	48185165	48188264	ssc-miR-106a	circ_3235
	ENSSSCG00000007436	MMP9	17	48185165	48188264	ssc-miR-138	circ_2141	circ_5773	circ_8087
	ENSSSCG00000007436	MMP9	17	48185165	48188264	ssc-miR-151-5p	circ_0185
	ENSSSCG00000007436	MMP9	17	48185165	48188264	ssc-miR-365-5p	circ_1081	circ_3696
	ENSSSCG00000007436	MMP9	17	48185165	48188264	ssc-miR-4335	circ_3061
	ENSSSCG00000007436	MMP9	17	48185165	48188264	ssc-miR-670	circ_3536	circ_8505
	ENSSSCG00000007436	MMP9	17	48185165	48188264	ssc-miR-7138-5p	circ_3536	circ_5076
	ENSSSCG00000007436	MMP9	17	48185165	48188264	ssc-miR-7144-5p	circ_5662	circ_6885
	ENSSSCG00000008581	NCOA1	3	113999633;113996776	113999644;113999547	ssc-let-7d-5p	circ_1968
	ENSSSCG00000006194	NCOA2	4	65242709	65243174	ssc-miR-181c	circ_5329
	ENSSSCG00000006194	NCOA2	4	65242697;65238390	65243599;65238460	ssc-miR-9832-3p	circ_2688
	ENSSSCG00000007458	NCOA3	17	49659755;49658851	49663205;49658897	ssc-miR-106a	circ_3235
	ENSSSCG00000007458	NCOA3	17	49659755;49658851	49663205;49658897	ssc-miR-28-3p	circ_8792
	ENSSSCG00000016450	NOS3	18	6209161	6209612	ssc-miR-181d-3p	circ_7075
	ENSSSCG00000016450	NOS3	18	6209161	6209612	ssc-miR-185	circ_4715
	ENSSSCG00000016450	NOS3	18	6205512	6209612	ssc-miR-1224	circ_7842
	ENSSSCG00000016450	NOS3	18	6205512	6209612	ssc-miR-149	circ_8618
	ENSSSCG00000016450	NOS3	18	6205512	6209612	ssc-miR-423-3p	circ_2367
	ENSSSCG00000016450	NOS3	18	6205512	6209612	ssc-miR-758	circ_0377	circ_0378
	ENSSSCG00000016450	NOS3	18	6205512	6209612	ssc-miR-769-3p	circ_4633	circ_5335
	ENSSSCG00000003395	PIK3CD	6	70094640;70084217	70095839;70084700	ssc-miR-423-5p	circ_3696	circ_4333
	ENSSSCG00000003395	PIK3CD	6	70094640;70084217	70095839;70084700	ssc-miR-4335	circ_3061
	ENSSSCG00000003395	PIK3CD	6	70094640;70084217	70095839;70084700	ssc-miR-874	circ_1429
	ENSSSCG00000003395	PIK3CD	6	70094640;70084217	70095839;70084700	ssc-miR-9802-3p	circ_7986
	ENSSSCG00000003395	PIK3CD	6	70096653;70084217;70094640	70098952;70084957;70094789	ssc-miR-149	circ_8618
	ENSSSCG00000003395	PIK3CD	6	70096653;70084217;70094640	70098952;70084957;70094789	ssc-miR-194a-3p	circ_2806
	ENSSSCG00000003395	PIK3CD	6	70096653;70084217;70094640	70098952;70084957;70094789	ssc-miR-671-3p	circ_1081
	ENSSSCG00000003395	PIK3CD	6	70096653;70084217;70094640	70098952;70084957;70094789	ssc-miR-96-5p	circ_2688
	ENSSSCG00000003395	PIK3CD	6	70096653;70084217;70094640	70098952;70084957;70094789	ssc-miR-9829-5p	circ_4254
	ENSSSCG00000003395	PIK3CD	6	70084217	70085874	ssc-miR-330	circ_4363
	ENSSSCG00000016958	PIK3R1	16	46519478	46522460	ssc-miR-378b-3p	circ_6391
	ENSSSCG00000016958	PIK3R1	16	46519478	46522460	ssc-miR-9847-3p	circ_1081
	ENSSSCG00000003909	PIK3R3	6	165399165	165402661	ssc-miR-2320-5p	circ_4891
	ENSSSCG00000003909	PIK3R3	6	165399165	165402661	ssc-miR-31	circ_4685
	ENSSSCG00000003909	PIK3R3	6	165399165	165402661	ssc-miR-330	circ_4363
	ENSSSCG00000003909	PIK3R3	6	165399165	165402661	ssc-miR-9785-5p	circ_4989
	ENSSSCG00000003909	PIK3R3	6	165399165	165402661	ssc-miR-9820-5p	circ_2720	circ_3338
	ENSSSCG00000007056	PLCB1	17	17667844;17742031	17667862;17745321	ssc-miR-423-5p	circ_3696	circ_4333
	ENSSSCG00000007058	PLCB4	17	18395668	18396391	ssc-miR-9796-3p	circ_1143	circ_7193
	ENSSSCG00000021155	POMC	3	113668392	113670624	ssc-miR-30b-3p	circ_7075
	ENSSSCG00000013771	PRKACA	2	65094218	65095551	ssc-miR-9820-5p	circ_2720	circ_3338
	ENSSSCG00000023503	PRKCD	13	35320392	35323356	ssc-miR-326	circ_7904
	ENSSSCG00000023503	PRKCD	13	35320392	35323356	ssc-miR-9820-5p	circ_2720	circ_3338
	ENSSSCG00000017475	RARA	12	22045270	22048798	ssc-miR-10382	circ_1429
	ENSSSCG00000017475	RARA	12	22045270	22048798	ssc-miR-1296-5p	circ_1429
	ENSSSCG00000017475	RARA	12	22045270	22048798	ssc-miR-4339	circ_2367
	ENSSSCG00000017475	RARA	12	22045270	22048798	ssc-miR-7143-5p	circ_1401
	ENSSSCG00000006539	SHC1	4	94830223	94832084	ssc-miR-30c-1-3p	circ_5335
	ENSSSCG00000006539	SHC1	4	94830223	94832084	ssc-miR-345-3p	circ_1401
	ENSSSCG00000007334	SRC	17	40522764	40524854	ssc-miR-2320-5p	circ_4891
	ENSSSCG00000001701		7	39250212	39254002	ssc-miR-1224	circ_7842
	ENSSSCG00000001701		7	39250212	39254002	ssc-miR-138	circ_2141	circ_5773	circ_8087
	ENSSSCG00000001701		7	39250212	39254002	ssc-miR-2320-5p	circ_4891
	ENSSSCG00000001701		7	39250212	39254002	ssc-miR-34a	circ_2141	circ_5580
	ENSSSCG00000001701		7	39250212	39254002	ssc-miR-365-5p	circ_1081	circ_3696
	ENSSSCG00000001701		7	39250109	39254002	ssc-miR-21-3p	circ_2456
	ENSSSCG00000003395	PIK3CD	6	70096653;70084217;70094640	70098952;70084957;70094789	ssc-miR-212	circ_2892
	ENSSSCG00000007436	MMP9	17	48185165	48188264	ssc-miR-7142-5p	circ_3821	circ_4626	circ_7904
	ENSSSCG00000010081	MAPK1	14	50162093;50158785	50164538;50158793	ssc-miR-7142-5p	circ_3821	circ_4626	circ_7904
	ENSSSCG00000013501	CREB3L3	2	74577004	74578961	ssc-miR-7142-5p	circ_3821	circ_4626	circ_7904

## Sheet: GnRH signaling pathway
	Table S8. Interaction of circRNA-miRNA-mRNA (4)
	GnRH signaling pathway
	Ensemble	Gene name	Chr	Start	End	MiRNA	CircRNA
	ENSSSCG00000008578	ADCY3	3	113982370	113985479	ssc-miR-28-3p	circ_8792
	ENSSSCG00000008578	ADCY3	3	113982370	113985479	ssc-miR-30a-3p	circ_8837	circ_8906
	ENSSSCG00000008578	ADCY3	3	113982370	113985479	ssc-miR-504	circ_4198
	ENSSSCG00000008578	ADCY3	3	113982370	113985479	ssc-miR-664-5p	circ_3536
	ENSSSCG00000001988	ADCY4	7	74972137	74974201	ssc-miR-10391	circ_2720
	ENSSSCG00000001988	ADCY4	7	74972137	74974201	ssc-miR-365-5p	circ_1081	circ_3696
	ENSSSCG00000001988	ADCY4	7	74972137	74974201	ssc-miR-423-5p	circ_3696	circ_4333
	ENSSSCG00000001988	ADCY4	7	74972137	74974201	ssc-miR-9835-3p	circ_0620	circ_0885	circ_1102
	ENSSSCG00000001988	ADCY4	7	74972137	74974201	ssc-miR-9852-3p	circ_5558
	ENSSSCG00000000084	ATF4	5	8738880	8743007	ssc-miR-10382	circ_1429
	ENSSSCG00000000084	ATF4	5	8738880	8743007	ssc-miR-328	circ_4362
	ENSSSCG00000000084	ATF4	5	8738880	8743007	ssc-miR-370	circ_6525
	ENSSSCG00000000084	ATF4	5	8738880	8743007	ssc-miR-4339	circ_2367
	ENSSSCG00000000084	ATF4	5	8738880	8743007	ssc-miR-9787-3p	circ_4715
	ENSSSCG00000000084	ATF4	5	8738880	8743007	ssc-miR-9847-3p	circ_1081
	ENSSSCG00000025768	CALM1	7	112167928	112171836	ssc-miR-10387	circ_2720
	ENSSSCG00000025768	CALM1	7	112167928	112171836	ssc-miR-2320-5p	circ_4891
	ENSSSCG00000025768	CALM1	7	112167928	112171836	ssc-miR-365-5p	circ_1081	circ_3696
	ENSSSCG00000022545	CALM3	6	52515072	52519581	ssc-miR-10382	circ_1429
	ENSSSCG00000022545	CALM3	6	52515072	52519581	ssc-miR-195	circ_0108
	ENSSSCG00000022545	CALM3	6	52515072	52519581	ssc-miR-199b-5p	circ_7398
	ENSSSCG00000022545	CALM3	6	52515072	52519581	ssc-miR-30b-3p	circ_7075
	ENSSSCG00000022545	CALM3	6	52515072	52519581	ssc-miR-423-5p	circ_3696	circ_4333
	ENSSSCG00000022545	CALM3	6	52515072	52519581	ssc-miR-9820-5p	circ_2720	circ_3338
	ENSSSCG00000026517	CALML4	1	166083637;166089655	166086166;166089797	ssc-miR-9808-3p	circ_5457	circ_6175	circ_6540
	ENSSSCG00000026517	CALML4	1	166083637;166089655	166086166;166089797	ssc-miR-9854-5p	circ_6028
	ENSSSCG00000010311	CAMK2G	14	76537698;76534755	76537709;76537104	ssc-miR-21-3p	circ_2456
	ENSSSCG00000010311	CAMK2G	14	76537698;76534755	76537709;76537104	ssc-miR-2320-5p	circ_4891
	ENSSSCG00000010311	CAMK2G	14	76537698;76534755	76537709;76537104	ssc-miR-7143-5p	circ_1401
	ENSSSCG00000010311	CAMK2G	14	76537698;76534755	76537709;76537104	ssc-miR-92b-5p	circ_3666
	ENSSSCG00000003520	CDC42	6	80087818	80090934	ssc-miR-185	circ_4715
	ENSSSCG00000003520	CDC42	6	80087818	80090934	ssc-miR-670	circ_3536	circ_8505
	ENSSSCG00000003520	CDC42	6	80086330	80087427	ssc-miR-186-5p	circ_2017
	ENSSSCG00000022126	EGFR	9	139473354	139475037	ssc-miR-2320-5p	circ_4891
	ENSSSCG00000013328	FSHB	2	30395044;30386995	30396349;30387021	ssc-miR-10387	circ_2720
	ENSSSCG00000013328	FSHB	2	30395044;30386995	30396349;30387021	ssc-miR-136-5p	circ_0918	circ_2835	circ_3012
	ENSSSCG00000013328	FSHB	2	30395044;30386995	30396349;30387021	ssc-miR-30c-1-3p	circ_5335
	ENSSSCG00000013328	FSHB	2	30395044;30386995	30396349;30387021	ssc-miR-330	circ_4363
	ENSSSCG00000029279	GNA11	2	75437201	75439404	ssc-miR-194b-3p	circ_0083	circ_4362
	ENSSSCG00000007520	GNAS	17	59042481	59044406	ssc-miR-1296-5p	circ_1429
	ENSSSCG00000007520	GNAS	17	59042481	59044406	ssc-miR-9797-3p	circ_6271
	ENSSSCG00000017206	GRB2	12	6008944	6010836	ssc-miR-1296-5p	circ_1429
	ENSSSCG00000017206	GRB2	12	6008944	6010836	ssc-miR-370	circ_6525
	ENSSSCG00000017206	GRB2	12	6008944	6010836	ssc-miR-92b-5p	circ_3666
	ENSSSCG00000017206	GRB2	12	6008944	6010836	ssc-miR-9820-5p	circ_2720	circ_3338
	ENSSSCG00000014362	HBEGF	2	142102458;142104501	142104160;142104506	ssc-miR-9847-3p	circ_1081
	ENSSSCG00000001518	ITPR3	7	29900281	29902160	ssc-miR-330	circ_4363
	ENSSSCG00000001518	ITPR3	7	29900281	29902160	ssc-miR-9847-3p	circ_1081
	ENSSSCG00000001518	ITPR3	7	29900281	29902160	ssc-miR-9851-3p	circ_8925
	ENSSSCG00000026969	KRAS	5	48545025	48549358	ssc-miR-325	circ_4102
	ENSSSCG00000027127	MAP2K2	2	74649884;74646993	74651325;74648039	ssc-miR-7143-5p	circ_1401
	ENSSSCG00000027127	MAP2K2	2	74649884;74646993	74651325;74648039	ssc-miR-9820-5p	circ_2720	circ_3338
	ENSSSCG00000027127	MAP2K2	2	74649884;74646993	74651325;74648039	ssc-miR-9847-3p	circ_1081
	ENSSSCG00000013588	MAP2K7	2	71299050	71300453	ssc-miR-92b-5p	circ_3666
	ENSSSCG00000013588	MAP2K7	2	71299050	71300453	ssc-miR-9787-3p	circ_4715
	ENSSSCG00000016918	MAP3K1	16	35944641	35944778	ssc-miR-181b	circ_8605
	ENSSSCG00000016918	MAP3K1	16	35944641	35944778	ssc-miR-181d-5p	circ_8605
	ENSSSCG00000016918	MAP3K1	16	35944641	35947096	ssc-let-7a	circ_1968
	ENSSSCG00000016918	MAP3K1	16	35944641	35947096	ssc-let-7f-5p	circ_1968
	ENSSSCG00000024813	MAP3K3	12	15230182	15231477	ssc-miR-149	circ_8618
	ENSSSCG00000024813	MAP3K3	12	15230182	15231477	ssc-miR-330	circ_4363
	ENSSSCG00000024813	MAP3K3	12	15230182	15231477	ssc-miR-7137-3p	circ_2141	circ_4198
	ENSSSCG00000010081	MAPK1	14	50162093;50158785	50164538;50158793	ssc-miR-34a	circ_2141	circ_5580
	ENSSSCG00000010081	MAPK1	14	50162093;50158785	50165828;50158793	ssc-miR-4339	circ_2367
	ENSSSCG00000001556	MAPK14	7	31859254	31862031	ssc-miR-22-3p	circ_3685	circ_7724
	ENSSSCG00000001556	MAPK14	7	31859254	31862031	ssc-miR-23a	circ_6159
	ENSSSCG00000010380	MAPK8	14	89104498	89106751	ssc-miR-130b-3p	circ_2835	circ_3012
	ENSSSCG00000010380	MAPK8	14	89104498	89106751	ssc-miR-20a-5p	circ_2892
	ENSSSCG00000010380	MAPK8	14	89104364	89108876	ssc-miR-6529	circ_4722
	ENSSSCG00000014010	MAPK9	2	78396037	78399100	ssc-miR-17-5p	circ_3235
	ENSSSCG00000014010	MAPK9	2	78396037	78399100	ssc-miR-20a-5p	circ_2892
	ENSSSCG00000014010	MAPK9	2	78396037	78399100	ssc-miR-20b	circ_3235
	ENSSSCG00000014010	MAPK9	2	78396037	78399100	ssc-miR-7135-3p	circ_8830
	ENSSSCG00000014010	MAPK9	2	78396037	78399100	ssc-miR-7143-3p	circ_1401	circ_2502	circ_8830
	ENSSSCG00000002039	MMP14	7	76174680	76176193	ssc-miR-149	circ_8618
	ENSSSCG00000002039	MMP14	7	76174680	76176193	ssc-miR-4339	circ_2367
	ENSSSCG00000002039	MMP14	7	76174680	76176193	ssc-miR-9820-5p	circ_2720	circ_3338
	ENSSSCG00000002039	MMP14	7	76174508	76176193	ssc-miR-10382	circ_1429
	ENSSSCG00000002829	MMP2	6	30058595	30060039	ssc-miR-92b-5p	circ_3666
	ENSSSCG00000004737	PLA2G4B	1	129513385;129512632	129514844;129512782	ssc-miR-28-5p	circ_4506
	ENSSSCG00000004737	PLA2G4B	1	129513385;129512632	129514844;129512782	ssc-miR-370	circ_6525
	ENSSSCG00000007056	PLCB1	17	17667844;17742031	17667862;17745321	ssc-miR-423-5p	circ_3696	circ_4333
	ENSSSCG00000007058	PLCB4	17	18395668	18396391	ssc-miR-9796-3p	circ_1143	circ_7193
	ENSSSCG00000011750	PLD1	13	110154874	110157382	ssc-miR-182	circ_2688
	ENSSSCG00000011750	PLD1	13	110154874	110157382	ssc-miR-196a	circ_5758	circ_7977
	ENSSSCG00000013771	PRKACA	2	65094218	65095551	ssc-miR-9820-5p	circ_2720	circ_3338
	ENSSSCG00000017268	PRKCA	12	13262067;13256786;13250290	13268605;13256833;13250425	ssc-miR-185	circ_4715
	ENSSSCG00000017268	PRKCA	12	13262067;13256786;13250290	13268605;13256833;13250425	ssc-miR-2483	circ_5213	circ_8830
	ENSSSCG00000017268	PRKCA	12	13262067;13256786;13250290	13268605;13256833;13250425	ssc-miR-326	circ_7904
	ENSSSCG00000017268	PRKCA	12	13262067;13256786;13250290	13268605;13256833;13250425	ssc-miR-330	circ_4363
	ENSSSCG00000017268	PRKCA	12	13262067;13256786;13250290	13268605;13256833;13250425	ssc-miR-383	circ_8925
	ENSSSCG00000017268	PRKCA	12	13262067;13256786;13250290	13268605;13256833;13250425	ssc-miR-4335	circ_3061
	ENSSSCG00000023503	PRKCD	13	35320392	35323356	ssc-miR-326	circ_7904
	ENSSSCG00000023503	PRKCD	13	35320392	35323356	ssc-miR-9820-5p	circ_2720	circ_3338
	ENSSSCG00000009664	PTK2B	14	11193370	11194198	ssc-miR-9820-5p	circ_2720	circ_3338
	ENSSSCG00000009664	PTK2B	14	11193370	11197166	ssc-miR-10382	circ_1429
	ENSSSCG00000009664	PTK2B	14	11193370	11197166	ssc-miR-149	circ_8618
	ENSSSCG00000009664	PTK2B	14	11193370	11197166	ssc-miR-2320-5p	circ_4891
	ENSSSCG00000009664	PTK2B	14	11193370	11197166	ssc-miR-326	circ_7904
	ENSSSCG00000009664	PTK2B	14	11193370	11197166	ssc-miR-4339	circ_2367
	ENSSSCG00000009664	PTK2B	14	11193370	11197166	ssc-miR-664-5p	circ_3536
	ENSSSCG00000009664	PTK2B	14	11193370	11197166	ssc-miR-7143-5p	circ_1401
	ENSSSCG00000009664	PTK2B	14	11190214;11191414;11193154	11190951;11191494;11194196	ssc-miR-9847-3p	circ_1081
	ENSSSCG00000007334	SRC	17	40522764	40524854	ssc-miR-2320-5p	circ_4891
	ENSSSCG00000006685		4	99409594	99410405	ssc-miR-9802-3p	circ_7986
	ENSSSCG00000010311	CAMK2G	14	76537698;76534755	76537709;76537104	ssc-miR-212	circ_2892
	ENSSSCG00000010081	MAPK1	14	50162093;50158785	50164538;50158793	ssc-miR-7142-5p	circ_3821	circ_4626	circ_7904

## Sheet: Progesterone-mediated oocyte ma
	Table S8. Interaction of circRNA-miRNA-mRNA (5)
	Progesterone-mediated oocyte maturation
	Ensemble	Gene name	Chr	Start	End	MiRNA	CircRNA
	ENSSSCG00000008578	ADCY3	3	113982370	113985479	ssc-miR-28-3p	circ_8792
	ENSSSCG00000008578	ADCY3	3	113982370	113985479	ssc-miR-30a-3p	circ_8837	circ_8906
	ENSSSCG00000008578	ADCY3	3	113982370	113985479	ssc-miR-504	circ_4198
	ENSSSCG00000008578	ADCY3	3	113982370	113985479	ssc-miR-664-5p	circ_3536
	ENSSSCG00000001988	ADCY4	7	74972137	74974201	ssc-miR-10391	circ_2720
	ENSSSCG00000001988	ADCY4	7	74972137	74974201	ssc-miR-365-5p	circ_1081	circ_3696
	ENSSSCG00000001988	ADCY4	7	74972137	74974201	ssc-miR-423-5p	circ_3696	circ_4333
	ENSSSCG00000001988	ADCY4	7	74972137	74974201	ssc-miR-9835-3p	circ_0620	circ_0885	circ_1102
	ENSSSCG00000001988	ADCY4	7	74972137	74974201	ssc-miR-9852-3p	circ_5558
	ENSSSCG00000002989	AKT2	6	48559824	48561423	ssc-miR-342	circ_0108
	ENSSSCG00000002989	AKT2	6	48561118;48555842	48561423;48560035	ssc-miR-2320-5p	circ_4891
	ENSSSCG00000010872	AKT3	10	16443427	16446838	ssc-miR-185	circ_4715
	ENSSSCG00000010872	AKT3	10	16443427	16446838	ssc-miR-27a	circ_4506
	ENSSSCG00000010872	AKT3	10	16443427	16446838	ssc-miR-27b-3p	circ_2806	circ_4506
	ENSSSCG00000010872	AKT3	10	16443427	16446838	ssc-miR-30b-3p	circ_7075
	ENSSSCG00000010872	AKT3	10	16443427	16446838	ssc-miR-365-5p	circ_1081	circ_3696
	ENSSSCG00000010872	AKT3	10	16443427	16446838	ssc-miR-7137-3p	circ_2141	circ_4198
	ENSSSCG00000010872	AKT3	10	16441447	16442080	ssc-miR-28-3p	circ_8792
	ENSSSCG00000010872	AKT3	10	16441447	16442080	ssc-miR-9822-3p	circ_8923
	ENSSSCG00000008105	ANAPC1	3	44602303;44599014;44604528	44604176;44599114;44605014	ssc-miR-10384	circ_2062
	ENSSSCG00000008105	ANAPC1	3	44602303;44599014;44604528	44604176;44599114;44605014	ssc-miR-326	circ_7904
	ENSSSCG00000008105	ANAPC1	3	44602303;44599014;44604528	44604176;44599114;44605014	ssc-miR-330	circ_4363
	ENSSSCG00000008105	ANAPC1	3	44602303;44599014;44604528	44604176;44599114;44605014	ssc-miR-9847-3p	circ_1081
	ENSSSCG00000025902	ANAPC4	8	19340030	19343716	ssc-miR-17-3p	circ_5773
	ENSSSCG00000025902	ANAPC4	8	19340030	19343716	ssc-miR-33b-3p	circ_5580
	ENSSSCG00000025902	ANAPC4	8	19340030	19343716	ssc-miR-7138-5p	circ_3536	circ_5076
	ENSSSCG00000025902	ANAPC4	8	19339467	19343716	ssc-miR-146a-5p	circ_6159
	ENSSSCG00000016494	BRAF	18	9125422	9132553	ssc-miR-28-5p	circ_4506
	ENSSSCG00000016494	BRAF	18	9125422	9132553	ssc-miR-378b-3p	circ_6391
	ENSSSCG00000016494	BRAF	18	9125422	9132553	ssc-miR-7140-5p	circ_3821	circ_4413	circ_5928
	ENSSSCG00000016494	BRAF	18	9125422	9132553	ssc-miR-769-3p	circ_4633	circ_5335
	ENSSSCG00000016494	BRAF	18	9125422	9132553	ssc-miR-9790-3p	circ_2168
	ENSSSCG00000030469	BUB1	3	45623119	45626667	ssc-miR-23a	circ_6159
	ENSSSCG00000030469	BUB1	3	45623119	45626667	ssc-miR-9859-3p	circ_5275
	ENSSSCG00000012307	CCNB3	X	43988698	43992442	ssc-miR-202-3p	circ_6540
	ENSSSCG00000012307	CCNB3	X	43988698	43992442	ssc-miR-34a	circ_2141	circ_5580
	ENSSSCG00000012307	CCNB3	X	43988698	43992442	ssc-miR-383	circ_8925
	ENSSSCG00000012307	CCNB3	X	43988698	43992442	ssc-miR-9786-3p	circ_7986
	ENSSSCG00000020899	CDC16	11	79106531;79111138	79108114;79111755	ssc-miR-9802-3p	circ_7986
	ENSSSCG00000021494	CDC25A	AEMK02000297.1	131634	133416	ssc-miR-30b-3p	circ_7075
	ENSSSCG00000007151	CDC25B	17	31910825	31911980	ssc-miR-10391	circ_2720
	ENSSSCG00000007151	CDC25B	17	31910825	31911980	ssc-miR-7136-3p	circ_2859	circ_7398
	ENSSSCG00000007151	CDC25B	17	31910825	31911980	ssc-miR-874	circ_1429
	ENSSSCG00000007151	CDC25B	17	31910825	31911980	ssc-miR-9820-5p	circ_2720	circ_3338
	ENSSSCG00000007151	CDC25B	17	31910825	31911980	ssc-miR-9835-3p	circ_0620	circ_0885	circ_1102
	ENSSSCG00000017308	CDC27	12	16879337	16882371	ssc-miR-532-5p	circ_4797
	ENSSSCG00000017308	CDC27	12	16879337	16882371	ssc-miR-7140-5p	circ_3821	circ_4413	circ_5928
	ENSSSCG00000000373	CDK2	5	21371048	21373086	ssc-miR-2483	circ_5213	circ_8830
	ENSSSCG00000000373	CDK2	5	21371048	21373086	ssc-miR-9838-5p	circ_7075
	ENSSSCG00000001808	CPEB1	7	52382409	52383732	ssc-let-7f-5p	circ_1968
	ENSSSCG00000001808	CPEB1	7	52382409	52383732	ssc-miR-206	circ_2720
	ENSSSCG00000013481	FZR1	2	75122602	75125552	ssc-miR-4335	circ_3061
	ENSSSCG00000013481	FZR1	2	75122602	75125552	ssc-miR-6782-3p	circ_4198
	ENSSSCG00000013481	FZR1	2	75122602	75125552	ssc-miR-874	circ_1429
	ENSSSCG00000015407	GNAI1	9	100185860	100189787	ssc-miR-145-5p	circ_2827	circ_4715	circ_7300	circ_8448
	ENSSSCG00000015407	GNAI1	9	100185860	100189787	ssc-miR-28-5p	circ_4506
	ENSSSCG00000015407	GNAI1	9	100185860	100189787	ssc-miR-9-1	circ_4891
	ENSSSCG00000015407	GNAI1	9	100185860	100189787	ssc-miR-9-2	circ_4891
	ENSSSCG00000011399	GNAI2	13	32732151;32732784	32732174;32733341	ssc-miR-138	circ_2141	circ_5773	circ_8087
	ENSSSCG00000011399	GNAI2	13	32732151;32732784	32732174;32733341	ssc-miR-2483	circ_5213	circ_8830
	ENSSSCG00000011399	GNAI2	13	32732151;32732784	32732174;32733341	ssc-miR-30e-5p	circ_2859
	ENSSSCG00000011399	GNAI2	13	32677159;32676794	32678390;32676794	ssc-miR-9797-3p	circ_6271
	ENSSSCG00000011399	GNAI2	13	32732784;32732151	32737112;32732174	ssc-miR-10391	circ_2720
	ENSSSCG00000011399	GNAI2	13	32732784;32732151	32737112;32732174	ssc-miR-149	circ_8618
	ENSSSCG00000011399	GNAI2	13	32732784;32732151	32737112;32732174	ssc-miR-30b-3p	circ_7075
	ENSSSCG00000011399	GNAI2	13	32732784;32732151	32737112;32732174	ssc-miR-328	circ_4362
	ENSSSCG00000011399	GNAI2	13	32732784;32732151	32737112;32732174	ssc-miR-330	circ_4363
	ENSSSCG00000011399	GNAI2	13	32732784;32732151	32737112;32732174	ssc-miR-34a	circ_2141	circ_5580
	ENSSSCG00000011399	GNAI2	13	32732784;32732151	32737112;32732174	ssc-miR-370	circ_6525
	ENSSSCG00000011399	GNAI2	13	32732784;32732151	32737112;32732174	ssc-miR-378b-3p	circ_6391
	ENSSSCG00000011399	GNAI2	13	32732784;32732151	32737112;32732174	ssc-miR-383	circ_8925
	ENSSSCG00000011399	GNAI2	13	32732784;32732151	32737112;32732174	ssc-miR-769-3p	circ_4633	circ_5335
	ENSSSCG00000011399	GNAI2	13	32732784;32732151	32737112;32732174	ssc-miR-9802-3p	circ_7986
	ENSSSCG00000011399	GNAI2	13	32676794	32678391	ssc-miR-7143-5p	circ_1401
	ENSSSCG00000006824	GNAI3	4	110527711;110533495	110533404;110533516	ssc-miR-15b	circ_8097
	ENSSSCG00000006824	GNAI3	4	110527711;110533495	110533404;110533516	ssc-miR-328	circ_4362
	ENSSSCG00000006824	GNAI3	4	110527711;110533495	110533404;110533516	ssc-miR-802	circ_5713	circ_5714	circ_6951
	ENSSSCG00000006824	GNAI3	4	110527711;110533495	110533404;110533516	ssc-miR-9846-3p	circ_8923
	ENSSSCG00000000857	IGF1	5	81832811	81835615	ssc-miR-199a-3p	circ_8097
	ENSSSCG00000000857	IGF1	5	81832811	81835615	ssc-miR-9820-5p	circ_2720	circ_3338
	ENSSSCG00000029509	KIF22	3	18041559	18042528	ssc-miR-9835-3p	circ_0620	circ_0885	circ_1102
	ENSSSCG00000029509	KIF22	3	18041641	18042649	ssc-miR-92b-5p	circ_3666
	ENSSSCG00000026969	KRAS	5	48545025	48549358	ssc-miR-325	circ_4102
	ENSSSCG00000010081	MAPK1	14	50162093;50158785	50164538;50158793	ssc-miR-34a	circ_2141	circ_5580
	ENSSSCG00000010081	MAPK1	14	50162093;50158785	50165828;50158793	ssc-miR-4339	circ_2367
	ENSSSCG00000001556	MAPK14	7	31859254	31862031	ssc-miR-22-3p	circ_3685	circ_7724
	ENSSSCG00000001556	MAPK14	7	31859254	31862031	ssc-miR-23a	circ_6159
	ENSSSCG00000010380	MAPK8	14	89104498	89106751	ssc-miR-130b-3p	circ_2835	circ_3012
	ENSSSCG00000010380	MAPK8	14	89104498	89106751	ssc-miR-20a-5p	circ_2892
	ENSSSCG00000010380	MAPK8	14	89104364	89108876	ssc-miR-6529	circ_4722
	ENSSSCG00000014010	MAPK9	2	78396037	78399100	ssc-miR-17-5p	circ_3235
	ENSSSCG00000014010	MAPK9	2	78396037	78399100	ssc-miR-20a-5p	circ_2892
	ENSSSCG00000014010	MAPK9	2	78396037	78399100	ssc-miR-20b	circ_3235
	ENSSSCG00000014010	MAPK9	2	78396037	78399100	ssc-miR-7135-3p	circ_8830
	ENSSSCG00000014010	MAPK9	2	78396037	78399100	ssc-miR-7143-3p	circ_1401	circ_2502	circ_8830
	ENSSSCG00000003395	PIK3CD	6	70094640;70084217	70095839;70084700	ssc-miR-423-5p	circ_3696	circ_4333
	ENSSSCG00000003395	PIK3CD	6	70094640;70084217	70095839;70084700	ssc-miR-4335	circ_3061
	ENSSSCG00000003395	PIK3CD	6	70094640;70084217	70095839;70084700	ssc-miR-874	circ_1429
	ENSSSCG00000003395	PIK3CD	6	70094640;70084217	70095839;70084700	ssc-miR-9802-3p	circ_7986
	ENSSSCG00000003395	PIK3CD	6	70096653;70084217;70094640	70098952;70084957;70094789	ssc-miR-149	circ_8618
	ENSSSCG00000003395	PIK3CD	6	70096653;70084217;70094640	70098952;70084957;70094789	ssc-miR-194a-3p	circ_2806
	ENSSSCG00000003395	PIK3CD	6	70096653;70084217;70094640	70098952;70084957;70094789	ssc-miR-671-3p	circ_1081
	ENSSSCG00000003395	PIK3CD	6	70096653;70084217;70094640	70098952;70084957;70094789	ssc-miR-96-5p	circ_2688
	ENSSSCG00000003395	PIK3CD	6	70096653;70084217;70094640	70098952;70084957;70094789	ssc-miR-9829-5p	circ_4254
	ENSSSCG00000003395	PIK3CD	6	70084217	70085874	ssc-miR-330	circ_4363
	ENSSSCG00000016958	PIK3R1	16	46519478	46522460	ssc-miR-378b-3p	circ_6391
	ENSSSCG00000016958	PIK3R1	16	46519478	46522460	ssc-miR-9847-3p	circ_1081
	ENSSSCG00000003909	PIK3R3	6	165399165	165402661	ssc-miR-2320-5p	circ_4891
	ENSSSCG00000003909	PIK3R3	6	165399165	165402661	ssc-miR-31	circ_4685
	ENSSSCG00000003909	PIK3R3	6	165399165	165402661	ssc-miR-330	circ_4363
	ENSSSCG00000003909	PIK3R3	6	165399165	165402661	ssc-miR-9785-5p	circ_4989
	ENSSSCG00000003909	PIK3R3	6	165399165	165402661	ssc-miR-9820-5p	circ_2720	circ_3338
	ENSSSCG00000029264	PKMYT1	3	39209125	39209262	ssc-miR-9820-5p	circ_2720	circ_3338
	ENSSSCG00000029264	PKMYT1	3	39208245	39211380	ssc-miR-1296-5p	circ_1429
	ENSSSCG00000029264	PKMYT1	3	39208245	39211380	ssc-miR-328	circ_4362
	ENSSSCG00000029264	PKMYT1	3	39208245	39211380	ssc-miR-330	circ_4363
	ENSSSCG00000029264	PKMYT1	3	39208245	39211380	ssc-miR-342	circ_0108
	ENSSSCG00000029264	PKMYT1	3	39208245	39211380	ssc-miR-378b-3p	circ_6391
	ENSSSCG00000029264	PKMYT1	3	39208245	39211380	ssc-miR-4335	circ_3061
	ENSSSCG00000029264	PKMYT1	3	39208245	39211380	ssc-miR-7135-3p	circ_8830
	ENSSSCG00000029264	PKMYT1	3	39208245	39211380	ssc-miR-874	circ_1429
	ENSSSCG00000029264	PKMYT1	3	39208245	39211380	ssc-miR-9851-3p	circ_8925
	ENSSSCG00000013771	PRKACA	2	65094218	65095551	ssc-miR-9820-5p	circ_2720	circ_3338
	ENSSSCG00000003558	RPS6KA1	6	83946600	83947185	ssc-miR-326	circ_7904
	ENSSSCG00000003558	RPS6KA1	6	83946600	83947185	ssc-miR-330	circ_4363
	ENSSSCG00000012163	RPS6KA3	X	16456062	16457802	ssc-miR-15b	circ_8097
	ENSSSCG00000012163	RPS6KA3	X	16456062	16457802	ssc-miR-9808-3p	circ_5457	circ_6175	circ_6540
	ENSSSCG00000012163	RPS6KA3	X	16452405	16457802	ssc-miR-28-3p	circ_8792
	ENSSSCG00000012163	RPS6KA3	X	16452405	16457802	ssc-miR-378b-3p	circ_6391
	ENSSSCG00000008538	SPDYA	3	110395651	110397860	ssc-miR-181b	circ_8605
	ENSSSCG00000008538	SPDYA	3	110395651	110397860	ssc-miR-181d-5p	circ_8605
	ENSSSCG00000008538	SPDYA	3	110395651	110397860	ssc-miR-664-5p	circ_3536
	ENSSSCG00000022478	STK10	16	52138004	52140375	ssc-miR-7135-3p	circ_8830
	ENSSSCG00000022478	STK10	16	52138004	52140375	ssc-miR-7138-5p	circ_3536	circ_5076
	ENSSSCG00000022478	STK10	16	52138004	52140375	ssc-miR-9794-3p	circ_1081
	ENSSSCG00000001701		7	39250212	39254002	ssc-miR-1224	circ_7842
	ENSSSCG00000001701		7	39250212	39254002	ssc-miR-138	circ_2141	circ_5773	circ_8087
	ENSSSCG00000001701		7	39250212	39254002	ssc-miR-2320-5p	circ_4891
	ENSSSCG00000001701		7	39250212	39254002	ssc-miR-34a	circ_2141	circ_5580
	ENSSSCG00000001701		7	39250212	39254002	ssc-miR-365-5p	circ_1081	circ_3696
	ENSSSCG00000007493		17	56954840	56955508	ssc-miR-383	circ_8925
	ENSSSCG00000007493		17	56950644	56955508	ssc-miR-181b	circ_8605
	ENSSSCG00000007493		17	56950644	56955508	ssc-miR-199b-5p	circ_7398
	ENSSSCG00000007493		17	56950644	56955508	ssc-miR-34a	circ_2141	circ_5580
	ENSSSCG00000007493		17	56950644	56955508	ssc-miR-664-5p	circ_3536
	ENSSSCG00000007493		17	56950644	56955508	ssc-miR-7135-3p	circ_8830
	ENSSSCG00000007493		17	56950644	56955508	ssc-miR-9851-3p	circ_8925
	ENSSSCG00000007493		17	56950644	56955508	ssc-miR-9854-5p	circ_6028
	ENSSSCG00000001701		7	39250109	39254002	ssc-miR-21-3p	circ_2456
	ENSSSCG00000010214		14	64248675	64252739	ssc-miR-130b-3p	circ_2835	circ_3012
	ENSSSCG00000010214		14	64248675	64252739	ssc-miR-31	circ_4685
	ENSSSCG00000010214		14	64248675	64252739	ssc-miR-383	circ_8925
	ENSSSCG00000003395	PIK3CD	6	70096653;70084217;70094640	70098952;70084957;70094789	ssc-miR-212	circ_2892
	ENSSSCG00000016494	BRAF	18	9125422	9132553	ssc-miR-212	circ_2892
	ENSSSCG00000010081	MAPK1	14	50162093;50158785	50164538;50158793	ssc-miR-7142-5p	circ_3821	circ_4626	circ_7904

## Sheet: Oocyte meiosis
	Table S8. Interaction of circRNA-miRNA-mRNA (6)
	Oocyte meiosis
	Ensemble	Gene name	Chr	Start	End	MiRNA	CircRNA
	ENSSSCG00000008578	ADCY3	3	113982370	113985479	ssc-miR-28-3p	circ_8792
	ENSSSCG00000008578	ADCY3	3	113982370	113985479	ssc-miR-30a-3p	circ_8837	circ_8906
	ENSSSCG00000008578	ADCY3	3	113982370	113985479	ssc-miR-504	circ_4198
	ENSSSCG00000008578	ADCY3	3	113982370	113985479	ssc-miR-664-5p	circ_3536
	ENSSSCG00000001988	ADCY4	7	74972137	74974201	ssc-miR-10391	circ_2720
	ENSSSCG00000001988	ADCY4	7	74972137	74974201	ssc-miR-365-5p	circ_1081	circ_3696
	ENSSSCG00000001988	ADCY4	7	74972137	74974201	ssc-miR-423-5p	circ_3696	circ_4333
	ENSSSCG00000001988	ADCY4	7	74972137	74974201	ssc-miR-9835-3p	circ_0620	circ_0885	circ_1102
	ENSSSCG00000001988	ADCY4	7	74972137	74974201	ssc-miR-9852-3p	circ_5558
	ENSSSCG00000008105	ANAPC1	3	44602303;44599014;44604528	44604176;44599114;44605014	ssc-miR-10384	circ_2062
	ENSSSCG00000008105	ANAPC1	3	44602303;44599014;44604528	44604176;44599114;44605014	ssc-miR-326	circ_7904
	ENSSSCG00000008105	ANAPC1	3	44602303;44599014;44604528	44604176;44599114;44605014	ssc-miR-330	circ_4363
	ENSSSCG00000008105	ANAPC1	3	44602303;44599014;44604528	44604176;44599114;44605014	ssc-miR-9847-3p	circ_1081
	ENSSSCG00000025902	ANAPC4	8	19340030	19343716	ssc-miR-17-3p	circ_5773
	ENSSSCG00000025902	ANAPC4	8	19340030	19343716	ssc-miR-33b-3p	circ_5580
	ENSSSCG00000025902	ANAPC4	8	19340030	19343716	ssc-miR-7138-5p	circ_3536	circ_5076
	ENSSSCG00000025902	ANAPC4	8	19339467	19343716	ssc-miR-146a-5p	circ_6159
	ENSSSCG00000012371	AR	X	53800270	53800677	ssc-miR-9820-5p	circ_2720	circ_3338
	ENSSSCG00000012371	AR	X	53800270	53802951	ssc-miR-31	circ_4685
	ENSSSCG00000010563	BTRC	14	112583449	112588039	ssc-miR-185	circ_4715
	ENSSSCG00000010563	BTRC	14	112583449	112588039	ssc-miR-4338	circ_3685
	ENSSSCG00000010563	BTRC	14	112583449	112588039	ssc-miR-9787-3p	circ_4715
	ENSSSCG00000010563	BTRC	14	112583449	112588039	ssc-miR-9820-5p	circ_2720	circ_3338
	ENSSSCG00000030469	BUB1	3	45623119	45626667	ssc-miR-23a	circ_6159
	ENSSSCG00000030469	BUB1	3	45623119	45626667	ssc-miR-9859-3p	circ_5275
	ENSSSCG00000025768	CALM1	7	112167928	112171836	ssc-miR-10387	circ_2720
	ENSSSCG00000025768	CALM1	7	112167928	112171836	ssc-miR-2320-5p	circ_4891
	ENSSSCG00000025768	CALM1	7	112167928	112171836	ssc-miR-365-5p	circ_1081	circ_3696
	ENSSSCG00000022545	CALM3	6	52515072	52519581	ssc-miR-10382	circ_1429
	ENSSSCG00000022545	CALM3	6	52515072	52519581	ssc-miR-195	circ_0108
	ENSSSCG00000022545	CALM3	6	52515072	52519581	ssc-miR-199b-5p	circ_7398
	ENSSSCG00000022545	CALM3	6	52515072	52519581	ssc-miR-30b-3p	circ_7075
	ENSSSCG00000022545	CALM3	6	52515072	52519581	ssc-miR-423-5p	circ_3696	circ_4333
	ENSSSCG00000022545	CALM3	6	52515072	52519581	ssc-miR-9820-5p	circ_2720	circ_3338
	ENSSSCG00000026517	CALML4	1	166083637;166089655	166086166;166089797	ssc-miR-9808-3p	circ_5457	circ_6175	circ_6540
	ENSSSCG00000026517	CALML4	1	166083637;166089655	166086166;166089797	ssc-miR-9854-5p	circ_6028
	ENSSSCG00000010311	CAMK2G	14	76537698;76534755	76537709;76537104	ssc-miR-21-3p	circ_2456
	ENSSSCG00000010311	CAMK2G	14	76537698;76534755	76537709;76537104	ssc-miR-2320-5p	circ_4891
	ENSSSCG00000010311	CAMK2G	14	76537698;76534755	76537709;76537104	ssc-miR-7143-5p	circ_1401
	ENSSSCG00000010311	CAMK2G	14	76537698;76534755	76537709;76537104	ssc-miR-92b-5p	circ_3666
	ENSSSCG00000020899	CDC16	11	79106531;79111138	79108114;79111755	ssc-miR-9802-3p	circ_7986
	ENSSSCG00000003949	CDC20	6	167882744	167886348	ssc-miR-10382	circ_1429
	ENSSSCG00000003949	CDC20	6	167882744	167886348	ssc-miR-149	circ_8618
	ENSSSCG00000003949	CDC20	6	167882744	167886348	ssc-miR-185	circ_4715
	ENSSSCG00000003949	CDC20	6	167882744	167886348	ssc-miR-30c-1-3p	circ_5335
	ENSSSCG00000003949	CDC20	6	167882744	167886348	ssc-miR-758	circ_0377	circ_0378
	ENSSSCG00000003949	CDC20	6	167882744	167886348	ssc-miR-9785-5p	circ_4989
	ENSSSCG00000017308	CDC27	12	16879337	16882371	ssc-miR-532-5p	circ_4797
	ENSSSCG00000017308	CDC27	12	16879337	16882371	ssc-miR-7140-5p	circ_3821	circ_4413	circ_5928
	ENSSSCG00000000373	CDK2	5	21371048	21373086	ssc-miR-2483	circ_5213	circ_8830
	ENSSSCG00000000373	CDK2	5	21371048	21373086	ssc-miR-9838-5p	circ_7075
	ENSSSCG00000001808	CPEB1	7	52382409	52383732	ssc-let-7f-5p	circ_1968
	ENSSSCG00000001808	CPEB1	7	52382409	52383732	ssc-miR-206	circ_2720
	ENSSSCG00000015455	CUL1	9	109452442	109454947	ssc-miR-26b-3p	circ_6617
	ENSSSCG00000015455	CUL1	9	109452442	109454947	ssc-miR-664-5p	circ_3536
	ENSSSCG00000006068	FBXO43	4	36863903	36865331	ssc-miR-194a-3p	circ_2806
	ENSSSCG00000006068	FBXO43	4	36863903	36865331	ssc-miR-365-5p	circ_1081	circ_3696
	ENSSSCG00000004077	FBXO5	1	13477880	13482333	ssc-miR-182	circ_2688
	ENSSSCG00000023307	FBXW11	16	52328395;52335407	52328418;52337888	ssc-miR-30c-1-3p	circ_5335
	ENSSSCG00000023307	FBXW11	16	52328395;52335407	52328418;52337888	ssc-miR-7140-5p	circ_3821	circ_4413	circ_5928
	ENSSSCG00000000857	IGF1	5	81832811	81835615	ssc-miR-199a-3p	circ_8097
	ENSSSCG00000000857	IGF1	5	81832811	81835615	ssc-miR-9820-5p	circ_2720	circ_3338
	ENSSSCG00000001518	ITPR3	7	29900281	29902160	ssc-miR-330	circ_4363
	ENSSSCG00000001518	ITPR3	7	29900281	29902160	ssc-miR-9847-3p	circ_1081
	ENSSSCG00000001518	ITPR3	7	29900281	29902160	ssc-miR-9851-3p	circ_8925
	ENSSSCG00000010081	MAPK1	14	50162093;50158785	50164538;50158793	ssc-miR-34a	circ_2141	circ_5580
	ENSSSCG00000010081	MAPK1	14	50162093;50158785	50165828;50158793	ssc-miR-4339	circ_2367
	ENSSSCG00000001556	MAPK14	7	31859254	31862031	ssc-miR-22-3p	circ_3685	circ_7724
	ENSSSCG00000001556	MAPK14	7	31859254	31862031	ssc-miR-23a	circ_6159
	ENSSSCG00000029264	PKMYT1	3	39209125	39209262	ssc-miR-9820-5p	circ_2720	circ_3338
	ENSSSCG00000029264	PKMYT1	3	39208245	39211380	ssc-miR-1296-5p	circ_1429
	ENSSSCG00000029264	PKMYT1	3	39208245	39211380	ssc-miR-328	circ_4362
	ENSSSCG00000029264	PKMYT1	3	39208245	39211380	ssc-miR-330	circ_4363
	ENSSSCG00000029264	PKMYT1	3	39208245	39211380	ssc-miR-342	circ_0108
	ENSSSCG00000029264	PKMYT1	3	39208245	39211380	ssc-miR-378b-3p	circ_6391
	ENSSSCG00000029264	PKMYT1	3	39208245	39211380	ssc-miR-4335	circ_3061
	ENSSSCG00000029264	PKMYT1	3	39208245	39211380	ssc-miR-7135-3p	circ_8830
	ENSSSCG00000029264	PKMYT1	3	39208245	39211380	ssc-miR-874	circ_1429
	ENSSSCG00000029264	PKMYT1	3	39208245	39211380	ssc-miR-9851-3p	circ_8925
	ENSSSCG00000012913	PPP1CA	2	5123011	5126953	ssc-miR-22-3p	circ_3685	circ_7724
	ENSSSCG00000012913	PPP1CA	2	5123011	5126953	ssc-miR-330	circ_4363
	ENSSSCG00000012913	PPP1CA	2	5123011	5126953	ssc-miR-370	circ_6525
	ENSSSCG00000012913	PPP1CA	2	5123011	5126953	ssc-miR-383	circ_8925
	ENSSSCG00000012913	PPP1CA	2	5123011	5126953	ssc-miR-4339	circ_2367
	ENSSSCG00000012913	PPP1CA	2	5123011	5126953	ssc-miR-9820-5p	circ_2720	circ_3338
	ENSSSCG00000014298	PPP2CA	2	136494540;136497510	136496086;136498465	ssc-miR-9820-5p	circ_2720	circ_3338
	ENSSSCG00000024413	PPP2R1A	6	57929520	57929942	ssc-miR-30b-3p	circ_7075
	ENSSSCG00000024413	PPP2R1A	6	57929520	57929942	ssc-miR-365-5p	circ_1081	circ_3696
	ENSSSCG00000029538	PPP2R1B	9	39491088	39493543	ssc-miR-130a	circ_0620
	ENSSSCG00000029538	PPP2R1B	9	39491088	39493543	ssc-miR-7143-3p	circ_1401	circ_2502	circ_8830
	ENSSSCG00000029538	PPP2R1B	9	39484372	39489332	ssc-miR-148b-5p	circ_1081	circ_2327
	ENSSSCG00000029538	PPP2R1B	9	39484372	39489332	ssc-miR-27a	circ_4506
	ENSSSCG00000029538	PPP2R1B	9	39484372	39489332	ssc-miR-27b-3p	circ_2806	circ_4506
	ENSSSCG00000029538	PPP2R1B	9	39484372	39489332	ssc-miR-423-5p	circ_3696	circ_4333
	ENSSSCG00000029538	PPP2R1B	9	39484372	39489332	ssc-miR-9820-5p	circ_2720	circ_3338
	ENSSSCG00000029538	PPP2R1B	9	39484372	39489332	ssc-miR-9847-3p	circ_1081
	ENSSSCG00000029538	PPP2R1B	9	39477470	39480453	ssc-miR-194b-3p	circ_0083	circ_4362
	ENSSSCG00000029538	PPP2R1B	9	39477470	39480453	ssc-miR-328	circ_4362
	ENSSSCG00000013016	PPP2R5B	2	7248141	7248765	ssc-miR-326	circ_7904
	ENSSSCG00000013016	PPP2R5B	2	7248141	7248765	ssc-miR-330	circ_4363
	ENSSSCG00000013016	PPP2R5B	2	7245552	7248765	ssc-miR-7137-3p	circ_2141	circ_4198
	ENSSSCG00000001654	PPP2R5D	7	38077370	38079867	ssc-miR-345-3p	circ_1401
	ENSSSCG00000001654	PPP2R5D	7	38077370	38079867	ssc-miR-34a	circ_2141	circ_5580
	ENSSSCG00000001654	PPP2R5D	7	38077370	38079867	ssc-miR-874	circ_1429
	ENSSSCG00000001654	PPP2R5D	7	38077370	38079867	ssc-miR-9859-3p	circ_5275
	ENSSSCG00000026382	PPP2R5E	1	194653153	194657743	ssc-miR-26b-3p	circ_6617
	ENSSSCG00000026382	PPP2R5E	1	194653153	194657743	ssc-miR-9820-5p	circ_2720	circ_3338
	ENSSSCG00000013771	PRKACA	2	65094218	65095551	ssc-miR-9820-5p	circ_2720	circ_3338
	ENSSSCG00000003558	RPS6KA1	6	83946600	83947185	ssc-miR-326	circ_7904
	ENSSSCG00000003558	RPS6KA1	6	83946600	83947185	ssc-miR-330	circ_4363
	ENSSSCG00000012163	RPS6KA3	X	16456062	16457802	ssc-miR-15b	circ_8097
	ENSSSCG00000012163	RPS6KA3	X	16456062	16457802	ssc-miR-9808-3p	circ_5457	circ_6175	circ_6540
	ENSSSCG00000012163	RPS6KA3	X	16452405	16457802	ssc-miR-28-3p	circ_8792
	ENSSSCG00000012163	RPS6KA3	X	16452405	16457802	ssc-miR-378b-3p	circ_6391
	ENSSSCG00000012325	SMC1A	X	46162568	46164723	ssc-miR-30c-1-3p	circ_5335
	ENSSSCG00000012325	SMC1A	X	46162568	46164723	ssc-miR-9820-5p	circ_2720	circ_3338
	ENSSSCG00000012325	SMC1A	X	46160168	46164791	ssc-miR-27a	circ_4506
	ENSSSCG00000012325	SMC1A	X	46160168	46164791	ssc-miR-27b-3p	circ_2806	circ_4506
	ENSSSCG00000012325	SMC1A	X	46160168	46164791	ssc-miR-670	circ_3536	circ_8505
	ENSSSCG00000012325	SMC1A	X	46158734	46164723	ssc-miR-149	circ_8618
	ENSSSCG00000012325	SMC1A	X	46158734	46164723	ssc-miR-326	circ_7904
	ENSSSCG00000012325	SMC1A	X	46158734	46164723	ssc-miR-34c	circ_0019	circ_5580
	ENSSSCG00000012325	SMC1A	X	46158734	46164723	ssc-miR-505	circ_6912
	ENSSSCG00000008538	SPDYA	3	110395651	110397860	ssc-miR-181b	circ_8605
	ENSSSCG00000008538	SPDYA	3	110395651	110397860	ssc-miR-181d-5p	circ_8605
	ENSSSCG00000008538	SPDYA	3	110395651	110397860	ssc-miR-664-5p	circ_3536
	ENSSSCG00000008638	YWHAQ	3	126771787	126773220	ssc-miR-345-3p	circ_1401
	ENSSSCG00000008638	YWHAQ	3	126771787	126773220	ssc-miR-9808-3p	circ_5457	circ_6175	circ_6540
	ENSSSCG00000006062	YWHAZ	4	36007762	36009888	ssc-miR-17-3p	circ_5773
	ENSSSCG00000007381		17	47317743	47319758	ssc-miR-9832-3p	circ_2688
	ENSSSCG00000007692		3	10022130;10020556	10024031;10020563	ssc-miR-670	circ_3536	circ_8505
	ENSSSCG00000007692		3	10022130;10020556	10024031;10020563	ssc-miR-9857-5p	circ_2688
	ENSSSCG00000010301		14	76249752	76252141	ssc-miR-101	circ_3666	circ_7724
	ENSSSCG00000010301		14	76249752	76252141	ssc-miR-383	circ_8925
	ENSSSCG00000010301		14	76248850	76252141	ssc-miR-769-3p	circ_4633	circ_5335
	ENSSSCG00000007493		17	56954840	56955508	ssc-miR-383	circ_8925
	ENSSSCG00000007493		17	56950644	56955508	ssc-miR-181b	circ_8605
	ENSSSCG00000007493		17	56950644	56955508	ssc-miR-199b-5p	circ_7398
	ENSSSCG00000007493		17	56950644	56955508	ssc-miR-34a	circ_2141	circ_5580
	ENSSSCG00000007493		17	56950644	56955508	ssc-miR-664-5p	circ_3536
	ENSSSCG00000007493		17	56950644	56955508	ssc-miR-7135-3p	circ_8830
	ENSSSCG00000007493		17	56950644	56955508	ssc-miR-9851-3p	circ_8925
	ENSSSCG00000007493		17	56950644	56955508	ssc-miR-9854-5p	circ_6028
	ENSSSCG00000010214		14	64248675	64252739	ssc-miR-130b-3p	circ_2835	circ_3012
	ENSSSCG00000010214		14	64248675	64252739	ssc-miR-31	circ_4685
	ENSSSCG00000010214		14	64248675	64252739	ssc-miR-383	circ_8925
	ENSSSCG00000010311	CAMK2G	14	76537698;76534755	76537709;76537104	ssc-miR-212	circ_2892
	ENSSSCG00000010081	MAPK1	14	50162093;50158785	50164538;50158793	ssc-miR-7142-5p	circ_3821	circ_4626	circ_7904

## Sheet: Ovarian steroidogenesis
	Table S8. Interaction of circRNA-miRNA-mRNA (7)
	Ovarian steroidogenesis
	Ensemble	Gene name	Chr	Start	End	MiRNA	CircRNA
	ENSSSCG00000008578	ADCY3	3	113982370	113985479	ssc-miR-28-3p	circ_8792
	ENSSSCG00000008578	ADCY3	3	113982370	113985479	ssc-miR-30a-3p	circ_8837	circ_8906
	ENSSSCG00000008578	ADCY3	3	113982370	113985479	ssc-miR-504	circ_4198
	ENSSSCG00000008578	ADCY3	3	113982370	113985479	ssc-miR-664-5p	circ_3536
	ENSSSCG00000001988	ADCY4	7	74972137	74974201	ssc-miR-10391	circ_2720
	ENSSSCG00000001988	ADCY4	7	74972137	74974201	ssc-miR-365-5p	circ_1081	circ_3696
	ENSSSCG00000001988	ADCY4	7	74972137	74974201	ssc-miR-423-5p	circ_3696	circ_4333
	ENSSSCG00000001988	ADCY4	7	74972137	74974201	ssc-miR-9835-3p	circ_0620	circ_0885	circ_1102
	ENSSSCG00000001988	ADCY4	7	74972137	74974201	ssc-miR-9852-3p	circ_5558
	ENSSSCG00000030168	CYP19A1	1	120555331	120557776	ssc-miR-194b-3p	circ_0083	circ_4362
	ENSSSCG00000001906	CYP1A1	7	58807962	58809775	ssc-miR-326	circ_7904
	ENSSSCG00000001906	CYP1A1	7	58807962	58809775	ssc-miR-330	circ_4363
	ENSSSCG00000013328	FSHB	2	30395044;30386995	30396349;30387021	ssc-miR-10387	circ_2720
	ENSSSCG00000013328	FSHB	2	30395044;30386995	30396349;30387021	ssc-miR-136-5p	circ_0918	circ_2835	circ_3012
	ENSSSCG00000013328	FSHB	2	30395044;30386995	30396349;30387021	ssc-miR-30c-1-3p	circ_5335
	ENSSSCG00000013328	FSHB	2	30395044;30386995	30396349;30387021	ssc-miR-330	circ_4363
	ENSSSCG00000007520	GNAS	17	59042481	59044406	ssc-miR-1296-5p	circ_1429
	ENSSSCG00000007520	GNAS	17	59042481	59044406	ssc-miR-9797-3p	circ_6271
	ENSSSCG00000006337	HSD17B7	4	87720127	87720963	ssc-miR-370	circ_6525
	ENSSSCG00000000857	IGF1	5	81832811	81835615	ssc-miR-199a-3p	circ_8097
	ENSSSCG00000000857	IGF1	5	81832811	81835615	ssc-miR-9820-5p	circ_2720	circ_3338
	ENSSSCG00000004737	PLA2G4B	1	129513385;129512632	129514844;129512782	ssc-miR-28-5p	circ_4506
	ENSSSCG00000004737	PLA2G4B	1	129513385;129512632	129514844;129512782	ssc-miR-370	circ_6525
	ENSSSCG00000013771	PRKACA	2	65094218	65095551	ssc-miR-9820-5p	circ_2720	circ_3338
	ENSSSCG00000011147		10	65678104	65679685	ssc-miR-378b-3p	circ_6391
	ENSSSCG00000011147		10	65678104	65679685	ssc-miR-6782-3p	circ_4198
	ENSSSCG00000011147		10	65592845	65595749	ssc-miR-17-3p	circ_5773
	ENSSSCG00000011147		10	65592845	65595749	ssc-miR-370	circ_6525
	ENSSSCG00000011147		10	65592845	65595749	ssc-miR-383	circ_8925
	ENSSSCG00000011147		10	65678104;65685596	65678157;65689638	ssc-miR-10382	circ_1429
	ENSSSCG00000011147		10	65678104;65685596	65678157;65689638	ssc-miR-30b-3p	circ_7075
	ENSSSCG00000011147		10	65678104;65685596	65678157;65689638	ssc-miR-7143-5p	circ_1401
	ENSSSCG00000011147		10	65678104;65685596	65678157;65689638	ssc-miR-9835-3p	circ_0620	circ_0885	circ_1102
	ENSSSCG00000006719		4	101563728	101565658	ssc-miR-1224	circ_7842
	ENSSSCG00000006719		4	101563728	101565658	ssc-miR-149	circ_8618
	ENSSSCG00000006719		4	101563728	101565658	ssc-miR-9847-3p	circ_1081
	ENSSSCG00000011147		10	65572729	65574571	ssc-miR-216	circ_1429	circ_4363
	ENSSSCG00000030168	CYP19A1	1	120694593	120696877	ssc-miR-212	circ_2892
