# Supplementary material for: CircRNAs in Xiang pig ovaries among diestrus and estrus stages
Source: Porcine Health Manag. 2022 Jun 23;8:29. doi: 10.1186/s40813-022-00270-1 (PMC9219244; doi:10.1186/s40813-022-00270-1)
Supplement: Supplementary file 9 — Additional file 9. Table S9. CircRNAs and miRNAs in pathways involves in ovarian function. [file 40813_2022_270_MOESM9_ESM.xlsx]

## Sheet: Table S9
	Table S9. CircRNAs and miRNAs in pathways involves in ovarian function
	Estrogen signaling pathway	Interacting miRNA		Oxytocin signaling pathway	Interacting miRNA		Relaxin signaling pathway	Interacting miRNA		Progesterone-mediated oocyte maturation	Interacting miRNA		Prolactin signaling pathway	Interacting miRNA		Oocyte meiosis	Interacting miRNA		Steroid biosynthesis	Interacting miRNA		Cholesterol metabolism	Interacting miRNA		Steroid hormone biosynthesis	Interacting miRNA		Ovarian steroidogenesis	Interacting miRNA		GnRH signaling pathway	Interacting miRNA		Circadian rhythm	Interacting miRNA		Circadian entrainment	Interacting miRNA
	circ_0019	ssc-miR-34c		circ_0108	ssc-miR-195		circ_0108	ssc-miR-342		circ_0108	ssc-miR-342		circ_0083	ssc-miR-194b-3p		circ_0019	ssc-miR-34c		circ_0620	ssc-miR-9835-3p		circ_0108	ssc-miR-342		circ_0083	ssc-miR-194b-3p		circ_0083	ssc-miR-194b-3p		circ_0083	ssc-miR-194b-3p		circ_0019	ssc-miR-34c		circ_0108	ssc-miR-195
	circ_0108	ssc-miR-195		circ_0108	ssc-miR-342		circ_0177	ssc-miR-2366		circ_0620	ssc-miR-9835-3p		circ_0108	ssc-miR-342		circ_0083	ssc-miR-194b-3p		circ_0885	ssc-miR-9835-3p		circ_0620	ssc-miR-9835-3p		circ_0620	ssc-miR-9835-3p		circ_0620	ssc-miR-9835-3p		circ_0108	ssc-miR-195		circ_0108	ssc-miR-342		circ_0177	ssc-miR-2366
	circ_0108	ssc-miR-342		circ_0177	ssc-miR-2366		circ_0185	ssc-miR-151-5p		circ_0885	ssc-miR-9835-3p		circ_0177	ssc-miR-2366		circ_0108	ssc-miR-195		circ_1081	ssc-miR-9847-3p		circ_0885	ssc-miR-9835-3p		circ_0885	ssc-miR-9835-3p		circ_0885	ssc-miR-9835-3p		circ_0620	ssc-miR-9835-3p		circ_0620	ssc-miR-130a		circ_0185	ssc-miR-151-5p
	circ_0177	ssc-miR-2366		circ_0185	ssc-miR-151-3p		circ_0377	ssc-miR-758		circ_1081	ssc-miR-671-3p		circ_0620	ssc-miR-130a		circ_0108	ssc-miR-342		circ_1102	ssc-miR-9835-3p		circ_1081	ssc-miR-9847-3p		circ_1081	ssc-miR-9847-3p		circ_0918	ssc-miR-136-5p		circ_0885	ssc-miR-9835-3p		circ_0620	ssc-miR-9835-3p		circ_0620	ssc-miR-9835-3p
	circ_0185	ssc-miR-151-5p		circ_0377	ssc-miR-758		circ_0378	ssc-miR-758		circ_1081	ssc-miR-9847-3p		circ_0620	ssc-miR-9835-3p		circ_0377	ssc-miR-758		circ_1401	ssc-miR-7143-5p		circ_1102	ssc-miR-9835-3p		circ_1081	ssc-miR-365-5p		circ_1081	ssc-miR-9847-3p		circ_0918	ssc-miR-136-5p		circ_0659	ssc-miR-29a-3p		circ_0885	ssc-miR-9835-3p
	circ_0377	ssc-miR-758		circ_0378	ssc-miR-758		circ_0620	ssc-miR-9835-3p		circ_1081	ssc-miR-365-5p		circ_0850	ssc-miR-22-5p		circ_0378	ssc-miR-758		circ_1429	ssc-miR-1296-5p		circ_1401	ssc-miR-7143-5p		circ_1102	ssc-miR-9835-3p		circ_1081	ssc-miR-365-5p		circ_1081	ssc-miR-9847-3p		circ_0885	ssc-miR-9835-3p		circ_1081	ssc-miR-9847-3p
	circ_0378	ssc-miR-758		circ_0620	ssc-miR-130a		circ_0885	ssc-miR-9835-3p		circ_1081	ssc-miR-9794-3p		circ_0885	ssc-miR-9835-3p		circ_0620	ssc-miR-130a		circ_2062	ssc-miR-10384		circ_2062	ssc-miR-10384		circ_1401	ssc-miR-7143-5p		circ_1102	ssc-miR-9835-3p		circ_1081	ssc-miR-365-5p		circ_1081	ssc-miR-9847-3p		circ_1081	ssc-miR-365-5p
	circ_0620	ssc-miR-9835-3p		circ_0620	ssc-miR-9835-3p		circ_1081	ssc-miR-671-3p		circ_1102	ssc-miR-9835-3p		circ_0925	ssc-miR-493-5p		circ_0620	ssc-miR-9835-3p		circ_2141	ssc-miR-34a		circ_2141	ssc-miR-34a		circ_1401	ssc-miR-7143-3p		circ_1401	ssc-miR-7143-5p		circ_1102	ssc-miR-9835-3p		circ_1081	ssc-miR-365-5p		circ_1102	ssc-miR-9835-3p
	circ_0885	ssc-miR-9835-3p		circ_0885	ssc-miR-9835-3p		circ_1081	ssc-miR-9847-3p		circ_1401	ssc-miR-7143-5p		circ_1081	ssc-miR-671-3p		circ_0885	ssc-miR-9835-3p		circ_2168	ssc-miR-9790-3p		circ_2168	ssc-miR-9790-3p		circ_1429	ssc-miR-10382		circ_1429	ssc-miR-10382		circ_1143	ssc-miR-9796-3p		circ_1102	ssc-miR-9835-3p		circ_1143	ssc-miR-9796-3p
	circ_0925	ssc-miR-493-5p		circ_0925	ssc-miR-493-5p		circ_1081	ssc-miR-365-5p		circ_1401	ssc-miR-7143-3p		circ_1081	ssc-miR-9847-3p		circ_1081	ssc-miR-148b-5p		circ_2720	ssc-miR-9820-5p		circ_2456	ssc-miR-21-3p		circ_1429	ssc-miR-216		circ_1429	ssc-miR-1296-5p		circ_1401	ssc-miR-7143-5p		circ_1401	ssc-miR-29a-3p		circ_1401	ssc-miR-7143-5p
	circ_1081	ssc-miR-671-3p		circ_1081	ssc-miR-9847-3p		circ_1102	ssc-miR-9835-3p		circ_1429	ssc-miR-1296-5p		circ_1081	ssc-miR-365-5p		circ_1081	ssc-miR-9847-3p		circ_3338	ssc-miR-9820-5p		circ_2688	ssc-miR-96-5p		circ_2367	ssc-miR-7140-3p		circ_1429	ssc-miR-216		circ_1401	ssc-miR-7143-3p		circ_1401	ssc-miR-345-3p		circ_1429	ssc-miR-10382
	circ_1081	ssc-miR-9847-3p		circ_1081	ssc-miR-365-5p		circ_1143	ssc-miR-9796-3p		circ_1429	ssc-miR-874		circ_1102	ssc-miR-9835-3p		circ_1081	ssc-miR-365-5p		circ_3685	ssc-miR-22-3p		circ_2688	ssc-miR-9832-3p		circ_2502	ssc-miR-7143-3p		circ_2720	ssc-miR-10391		circ_1429	ssc-miR-10382		circ_1429	ssc-miR-10382		circ_1429	ssc-miR-1296-5p
	circ_1081	ssc-miR-365-5p		circ_1102	ssc-miR-9835-3p		circ_1401	ssc-miR-7143-5p		circ_1968	ssc-let-7f-5p		circ_1401	ssc-miR-7143-5p		circ_1102	ssc-miR-9835-3p		circ_4102	ssc-miR-331-5p		circ_2720	ssc-miR-10391		circ_2688	ssc-miR-182		circ_2720	ssc-miR-9820-5p		circ_1429	ssc-miR-1296-5p		circ_1468	ssc-miR-7142-3p		circ_1429	ssc-miR-874
	circ_1081	ssc-miR-9794-3p		circ_1143	ssc-miR-9796-3p		circ_1401	ssc-miR-345-3p		circ_2062	ssc-miR-10384		circ_1401	ssc-miR-345-3p		circ_1401	ssc-miR-7143-5p		circ_4362	ssc-miR-328		circ_2720	ssc-miR-9820-5p		circ_2720	ssc-miR-9820-5p		circ_2720	ssc-miR-10387		circ_1968	ssc-let-7a		circ_1968	ssc-let-7d-5p		circ_1429	ssc-miR-9856-3p
	circ_1102	ssc-miR-9835-3p		circ_1401	ssc-miR-7143-5p		circ_1401	ssc-miR-7143-3p		circ_2141	ssc-miR-7137-3p		circ_1401	ssc-miR-7143-3p		circ_1401	ssc-miR-345-3p		circ_4715	ssc-miR-185		circ_2806	ssc-miR-194a-3p		circ_2892	ssc-miR-212		circ_2835	ssc-miR-136-5p		circ_1968	ssc-let-7f-5p		circ_2141	ssc-miR-7137-3p		circ_1968	ssc-let-7d-5p
	circ_1143	ssc-miR-9796-3p		circ_1429	ssc-miR-10382		circ_1429	ssc-miR-10382		circ_2141	ssc-miR-138		circ_1429	ssc-miR-1296-5p		circ_1401	ssc-miR-7143-3p		circ_4722	ssc-miR-6529		circ_2859	ssc-miR-9801-5p		circ_3338	ssc-miR-9820-5p		circ_2892	ssc-miR-212		circ_2017	ssc-miR-186-5p		circ_2141	ssc-miR-34a		circ_2141	ssc-miR-138
	circ_1401	ssc-miR-7143-5p		circ_1429	ssc-miR-1296-5p		circ_1429	ssc-miR-1296-5p		circ_2141	ssc-miR-34a		circ_1429	ssc-miR-874		circ_1429	ssc-miR-10382		circ_4891	ssc-miR-2320-5p		circ_3235	ssc-miR-106a		circ_3685	ssc-miR-22-3p		circ_3012	ssc-miR-136-5p		circ_2141	ssc-miR-7137-3p		circ_2367	ssc-miR-4339		circ_2141	ssc-miR-34a
	circ_1401	ssc-miR-345-3p		circ_1429	ssc-miR-874		circ_1429	ssc-miR-874		circ_2168	ssc-miR-9790-3p		circ_1816	ssc-miR-494		circ_1429	ssc-miR-1296-5p		circ_5329	ssc-miR-181c		circ_3235	ssc-miR-17-5p		circ_3696	ssc-miR-365-5p		circ_3338	ssc-miR-9820-5p		circ_2141	ssc-miR-34a		circ_2688	ssc-miR-9832-3p		circ_2367	ssc-miR-423-3p
	circ_1429	ssc-miR-10382		circ_1429	ssc-miR-216		circ_1968	ssc-let-7d-5p		circ_2367	ssc-miR-4339		circ_1968	ssc-let-7d-5p		circ_1429	ssc-miR-874		circ_5457	ssc-miR-9808-3p		circ_3338	ssc-miR-9820-5p		circ_4102	ssc-miR-325		circ_3536	ssc-miR-664-5p		circ_2367	ssc-miR-4339		circ_2720	ssc-miR-9820-5p		circ_2367	ssc-miR-4339
	circ_1429	ssc-miR-1296-5p		circ_1429	ssc-miR-9856-3p		circ_2062	ssc-miR-10384		circ_2456	ssc-miR-21-3p		circ_2062	ssc-miR-494		circ_1968	ssc-let-7f-5p		circ_5580	ssc-miR-33b-3p		circ_3536	ssc-miR-664-5p		circ_4198	ssc-miR-6782-3p		circ_3696	ssc-miR-365-5p		circ_2456	ssc-miR-21-3p		circ_2827	ssc-miR-145-5p		circ_2456	ssc-miR-21-3p
	circ_1429	ssc-miR-874		circ_1468	ssc-miR-7142-3p		circ_2141	ssc-miR-7137-3p		circ_2502	ssc-miR-7143-3p		circ_2141	ssc-miR-7137-3p		circ_2062	ssc-miR-10384		circ_5580	ssc-miR-34a		circ_3536	ssc-miR-7138-5p		circ_4362	ssc-miR-194b-3p		circ_3696	ssc-miR-423-5p		circ_2502	ssc-miR-7143-3p		circ_3061	ssc-miR-4335		circ_2720	ssc-miR-10391
	circ_1968	ssc-let-7d-5p		circ_1583	ssc-miR-542-5p		circ_2141	ssc-miR-138		circ_2688	ssc-miR-96-5p		circ_2141	ssc-miR-34a		circ_2141	ssc-miR-7137-3p		circ_5773	ssc-miR-17-3p		circ_3696	ssc-miR-423-5p		circ_4363	ssc-miR-216		circ_4198	ssc-miR-504		circ_2688	ssc-miR-182		circ_3338	ssc-miR-9820-5p		circ_2720	ssc-miR-9820-5p
	circ_2141	ssc-miR-7137-3p		circ_1935	ssc-let-7i-3p		circ_2141	ssc-miR-34a		circ_2720	ssc-miR-10391		circ_2367	ssc-miR-4339		circ_2141	ssc-miR-34a		circ_6175	ssc-miR-9808-3p		circ_4102	ssc-miR-331-5p		circ_4363	ssc-miR-330		circ_4198	ssc-miR-6782-3p		circ_2720	ssc-miR-10391		circ_3536	ssc-miR-664-5p		circ_2720	ssc-miR-10387
	circ_2141	ssc-miR-138		circ_1968	ssc-let-7a		circ_2367	ssc-miR-423-3p		circ_2720	ssc-miR-206		circ_2502	ssc-miR-7143-3p		circ_2327	ssc-miR-148b-5p		circ_6525	ssc-miR-370		circ_4198	ssc-miR-504		circ_4685	ssc-miR-31		circ_4333	ssc-miR-423-5p		circ_2720	ssc-miR-9820-5p		circ_3627	ssc-miR-29a-3p		circ_2827	ssc-miR-145-5p
	circ_2141	ssc-miR-34a		circ_1968	ssc-let-7d-5p		circ_2367	ssc-miR-4339		circ_2720	ssc-miR-9820-5p		circ_2688	ssc-miR-96-5p		circ_2367	ssc-miR-4339		circ_6540	ssc-miR-9808-3p		circ_4333	ssc-miR-423-5p		circ_4891	ssc-miR-2320-5p		circ_4362	ssc-miR-194b-3p		circ_2720	ssc-miR-10387		circ_3685	ssc-miR-4338		circ_2859	ssc-miR-30e-5p
	circ_2367	ssc-miR-423-3p		circ_1968	ssc-let-7f-5p		circ_2502	ssc-miR-7143-3p		circ_2806	ssc-miR-194a-3p		circ_2720	ssc-miR-9820-5p		circ_2456	ssc-miR-21-3p		circ_6985	ssc-miR-2411		circ_4362	ssc-miR-328		circ_5406	ssc-miR-1296-3p		circ_4363	ssc-miR-216		circ_2835	ssc-miR-130b-3p		circ_3696	ssc-miR-365-5p		circ_2892	ssc-miR-212
	circ_2367	ssc-miR-4339		circ_2141	ssc-miR-7137-3p		circ_2688	ssc-miR-96-5p		circ_2806	ssc-miR-27b-3p		circ_2720	ssc-miR-10387		circ_2502	ssc-miR-7143-3p		circ_7075	ssc-miR-30b-3p		circ_4363	ssc-miR-330		circ_5457	ssc-miR-9808-3p		circ_4363	ssc-miR-330		circ_2835	ssc-miR-136-5p		circ_3696	ssc-miR-423-5p		circ_3061	ssc-miR-4335
	circ_2456	ssc-miR-21-3p		circ_2141	ssc-miR-138		circ_2720	ssc-miR-10391		circ_2827	ssc-miR-145-5p		circ_2806	ssc-miR-194a-3p		circ_2688	ssc-miR-182		circ_7724	ssc-miR-22-3p		circ_4715	ssc-miR-185		circ_5662	ssc-miR-7144-5p		circ_4506	ssc-miR-28-5p		circ_2892	ssc-miR-20a-5p		circ_3821	ssc-miR-7140-5p		circ_3338	ssc-miR-9820-5p
	circ_2688	ssc-miR-96-5p		circ_2141	ssc-miR-34a		circ_2720	ssc-miR-9820-5p		circ_2835	ssc-miR-130b-3p		circ_2806	ssc-miR-27b-3p		circ_2688	ssc-miR-9857-5p		circ_7842	ssc-miR-1224		circ_5076	ssc-miR-7138-5p		circ_5773	ssc-miR-17-3p		circ_5335	ssc-miR-30c-1-3p		circ_2892	ssc-miR-212		circ_3935	ssc-miR-29a-5p		circ_3536	ssc-miR-664-5p
	circ_2688	ssc-miR-9832-3p		circ_2168	ssc-miR-9790-3p		circ_2806	ssc-miR-194a-3p		circ_2859	ssc-miR-30e-5p		circ_2827	ssc-miR-145-5p		circ_2688	ssc-miR-9832-3p		circ_8925	ssc-miR-383		circ_5276	ssc-miR-9801-5p		circ_6175	ssc-miR-9808-3p		circ_5558	ssc-miR-9852-3p		circ_3012	ssc-miR-130b-3p		circ_4198	ssc-miR-6782-3p		circ_3536	ssc-miR-7138-5p
	circ_2720	ssc-miR-10391		circ_2367	ssc-miR-423-3p		circ_2806	ssc-miR-27b-3p		circ_2859	ssc-miR-7136-3p		circ_2835	ssc-miR-130b-3p		circ_2720	ssc-miR-10391					circ_5329	ssc-miR-181c		circ_6391	ssc-miR-378b-3p		circ_5773	ssc-miR-17-3p		circ_3012	ssc-miR-136-5p		circ_4198	ssc-miR-7137-3p		circ_3666	ssc-miR-92b-5p
	circ_2720	ssc-miR-206		circ_2367	ssc-miR-4339		circ_2827	ssc-miR-145-5p		circ_2892	ssc-miR-20a-5p		circ_2892	ssc-miR-20a-5p		circ_2720	ssc-miR-206					circ_5335	ssc-miR-30c-1-3p		circ_6525	ssc-miR-370		circ_6271	ssc-miR-9797-3p		circ_3061	ssc-miR-4335		circ_4333	ssc-miR-423-5p		circ_3685	ssc-miR-22-3p
	circ_2720	ssc-miR-9820-5p		circ_2456	ssc-miR-21-3p		circ_2835	ssc-miR-130b-3p		circ_2892	ssc-miR-212		circ_2892	ssc-miR-212		circ_2720	ssc-miR-9820-5p					circ_5457	ssc-miR-9808-3p		circ_6540	ssc-miR-9808-3p		circ_6391	ssc-miR-378b-3p		circ_3235	ssc-miR-17-5p		circ_4363	ssc-miR-330		circ_3696	ssc-miR-365-5p
	circ_2720	ssc-miR-10387		circ_2688	ssc-miR-182		circ_2859	ssc-miR-30e-5p		circ_3012	ssc-miR-130b-3p		circ_3012	ssc-miR-130b-3p		circ_2720	ssc-miR-10387					circ_5580	ssc-miR-33b-3p		circ_6885	ssc-miR-7144-5p		circ_6525	ssc-miR-370		circ_3235	ssc-miR-20b		circ_4413	ssc-miR-7140-5p		circ_3696	ssc-miR-423-5p
	circ_2806	ssc-miR-194a-3p		circ_2688	ssc-miR-9857-5p		circ_2892	ssc-miR-20a-5p		circ_3061	ssc-miR-4335		circ_3061	ssc-miR-4335		circ_2806	ssc-miR-194a-3p					circ_5580	ssc-miR-34a		circ_6985	ssc-miR-2411		circ_7075	ssc-miR-30b-3p		circ_3338	ssc-miR-9820-5p		circ_4506	ssc-miR-128		circ_3821	ssc-miR-7142-5p
	circ_2806	ssc-miR-27b-3p		circ_2688	ssc-miR-9832-3p		circ_2892	ssc-miR-212		circ_3235	ssc-miR-17-5p		circ_3235	ssc-miR-106a		circ_2806	ssc-miR-27b-3p					circ_5773	ssc-miR-17-3p		circ_7075	ssc-miR-30b-3p		circ_7842	ssc-miR-1224		circ_3536	ssc-miR-664-5p		circ_4715	ssc-miR-185		circ_3935	ssc-miR-186-3p
	circ_2827	ssc-miR-145-5p		circ_2720	ssc-miR-10391		circ_3012	ssc-miR-130b-3p		circ_3235	ssc-miR-20b		circ_3235	ssc-miR-17-5p		circ_2835	ssc-miR-130b-3p					circ_6175	ssc-miR-9808-3p		circ_7724	ssc-miR-22-3p		circ_7904	ssc-miR-326		circ_3536	ssc-miR-670		circ_4715	ssc-miR-9787-3p		circ_4102	ssc-miR-325
	circ_2859	ssc-miR-30e-5p		circ_2720	ssc-miR-206		circ_3061	ssc-miR-424-3p		circ_3338	ssc-miR-9820-5p		circ_3235	ssc-miR-20b		circ_2892	ssc-miR-212					circ_6525	ssc-miR-370		circ_7842	ssc-miR-1224		circ_8097	ssc-miR-199a-3p		circ_3666	ssc-miR-92b-5p		circ_4715	ssc-miR-145-5p		circ_4198	ssc-miR-504
	circ_2892	ssc-miR-20a-5p		circ_2720	ssc-miR-9820-5p		circ_3061	ssc-miR-4335		circ_3536	ssc-miR-664-5p		circ_3338	ssc-miR-9820-5p		circ_3012	ssc-miR-130b-3p					circ_6540	ssc-miR-9808-3p		circ_7904	ssc-miR-326		circ_8618	ssc-miR-149		circ_3685	ssc-miR-22-3p		circ_5275	ssc-miR-9859-3p		circ_4254	ssc-miR-9829-5p
	circ_2892	ssc-miR-212		circ_2720	ssc-miR-10387		circ_3235	ssc-miR-106a		circ_3536	ssc-miR-7138-5p		circ_3536	ssc-miR-7138-5p		circ_3061	ssc-miR-4335					circ_6540	ssc-miR-202-3p		circ_7986	ssc-miR-9786-3p		circ_8792	ssc-miR-28-3p		circ_3696	ssc-miR-365-5p		circ_5335	ssc-miR-30c-1-3p		circ_4333	ssc-miR-423-5p
	circ_3061	ssc-miR-4335		circ_2806	ssc-miR-194a-3p		circ_3235	ssc-miR-17-5p		circ_3666	ssc-miR-92b-5p		circ_3666	ssc-miR-92b-5p		circ_3338	ssc-miR-9820-5p					circ_6951	ssc-miR-9833-5p		circ_8618	ssc-miR-149		circ_8837	ssc-miR-30a-3p		circ_3696	ssc-miR-423-5p		circ_5406	ssc-miR-1296-3p		circ_4362	ssc-miR-328
	circ_3235	ssc-miR-106a		circ_2806	ssc-miR-196b-5p		circ_3235	ssc-miR-20b		circ_3685	ssc-miR-22-3p		circ_3685	ssc-miR-22-3p		circ_3536	ssc-miR-664-5p					circ_7986	ssc-miR-9786-3p		circ_8830	ssc-miR-7143-3p		circ_8906	ssc-miR-30a-3p		circ_3821	ssc-miR-7142-5p		circ_5580	ssc-miR-34a		circ_4363	ssc-miR-330
	circ_3235	ssc-miR-17-5p		circ_2827	ssc-miR-145-5p		circ_3338	ssc-miR-9820-5p		circ_3696	ssc-miR-365-5p		circ_3696	ssc-miR-365-5p		circ_3536	ssc-miR-670					circ_8605	ssc-miR-181b		circ_8925	ssc-miR-9851-3p		circ_8925	ssc-miR-383		circ_4102	ssc-miR-325		circ_5580	ssc-miR-34c		circ_4506	ssc-miR-28-5p
	circ_3235	ssc-miR-20b		circ_2835	ssc-miR-130b-3p		circ_3460	ssc-miR-224		circ_3696	ssc-miR-423-5p		circ_3696	ssc-miR-423-5p		circ_3536	ssc-miR-7138-5p					circ_8925	ssc-miR-383		circ_8925	ssc-miR-383					circ_4198	ssc-miR-504		circ_5773	ssc-miR-128		circ_4626	ssc-miR-7142-5p
	circ_3338	ssc-miR-9820-5p		circ_2859	ssc-miR-30e-5p		circ_3536	ssc-miR-664-5p		circ_3821	ssc-miR-7140-5p		circ_3821	ssc-miR-7140-5p		circ_3666	ssc-miR-101														circ_4198	ssc-miR-7137-3p		circ_5928	ssc-miR-7140-5p		circ_4633	ssc-miR-769-3p
	circ_3536	ssc-miR-664-5p		circ_2892	ssc-miR-212		circ_3536	ssc-miR-670		circ_3821	ssc-miR-7142-5p		circ_3821	ssc-miR-7142-5p		circ_3666	ssc-miR-92b-5p														circ_4333	ssc-miR-423-5p		circ_6159	ssc-miR-23a		circ_4715	ssc-miR-185
	circ_3536	ssc-miR-670		circ_3012	ssc-miR-130b-3p		circ_3536	ssc-miR-7138-5p		circ_4102	ssc-miR-325		circ_4102	ssc-miR-325		circ_3685	ssc-miR-22-3p														circ_4362	ssc-miR-194b-3p		circ_6525	ssc-miR-370		circ_4715	ssc-miR-145-5p
	circ_3536	ssc-miR-7138-5p		circ_3061	ssc-miR-4335		circ_3666	ssc-miR-199b-3p		circ_4198	ssc-miR-504		circ_4198	ssc-miR-7137-3p		circ_3685	ssc-miR-4338														circ_4362	ssc-miR-328		circ_6617	ssc-miR-26b-3p		circ_4891	ssc-miR-2320-5p
	circ_3666	ssc-miR-92b-5p		circ_3338	ssc-miR-9820-5p		circ_3666	ssc-miR-92b-5p		circ_4198	ssc-miR-6782-3p		circ_4254	ssc-miR-9829-5p		circ_3696	ssc-miR-365-5p														circ_4363	ssc-miR-330		circ_6912	ssc-miR-505		circ_4891	ssc-miR-9-1
	circ_3685	ssc-miR-4338		circ_3536	ssc-miR-664-5p		circ_3685	ssc-miR-22-3p		circ_4198	ssc-miR-7137-3p		circ_4333	ssc-miR-423-5p		circ_3696	ssc-miR-423-5p														circ_4506	ssc-miR-28-5p		circ_7300	ssc-miR-145-5p		circ_4891	ssc-miR-9-2
	circ_3696	ssc-miR-365-5p		circ_3536	ssc-miR-7138-5p		circ_3685	ssc-miR-4338		circ_4254	ssc-miR-9829-5p		circ_4362	ssc-miR-194b-3p		circ_3821	ssc-miR-7140-5p														circ_4626	ssc-miR-7142-5p		circ_7770	ssc-miR-29a-5p		circ_5076	ssc-miR-7138-5p
	circ_3696	ssc-miR-423-5p		circ_3666	ssc-miR-101		circ_3696	ssc-miR-365-5p		circ_4333	ssc-miR-423-5p		circ_4362	ssc-miR-328		circ_3821	ssc-miR-7142-5p														circ_4715	ssc-miR-185		circ_7904	ssc-miR-326		circ_5213	ssc-miR-2483
	circ_3821	ssc-miR-7142-5p		circ_3666	ssc-miR-92b-5p		circ_3696	ssc-miR-423-5p		circ_4362	ssc-miR-328		circ_4363	ssc-miR-330		circ_4198	ssc-miR-504														circ_4715	ssc-miR-9787-3p		circ_8097	ssc-miR-15b		circ_5275	ssc-miR-9859-3p
	circ_4102	ssc-miR-325		circ_3685	ssc-miR-22-3p		circ_3821	ssc-miR-7142-5p		circ_4363	ssc-miR-330		circ_4413	ssc-miR-7140-5p		circ_4198	ssc-miR-7137-3p														circ_4722	ssc-miR-6529		circ_8448	ssc-miR-145-5p		circ_5335	ssc-miR-769-3p
	circ_4198	ssc-miR-504		circ_3696	ssc-miR-365-5p		circ_4102	ssc-miR-325		circ_4413	ssc-miR-7140-5p		circ_4413	ssc-miR-493-5p		circ_4333	ssc-miR-423-5p														circ_4891	ssc-miR-2320-5p		circ_8618	ssc-miR-149		circ_5457	ssc-miR-9808-3p
	circ_4198	ssc-miR-6782-3p		circ_3696	ssc-miR-423-5p		circ_4198	ssc-miR-504		circ_4506	ssc-miR-27a		circ_4506	ssc-miR-27a		circ_4362	ssc-miR-194b-3p														circ_5213	ssc-miR-2483		circ_8830	ssc-miR-7135-3p		circ_5558	ssc-miR-9852-3p
	circ_4198	ssc-miR-7137-3p		circ_3821	ssc-miR-7142-5p		circ_4198	ssc-miR-7137-3p		circ_4506	ssc-miR-27b-3p		circ_4506	ssc-miR-27b-3p		circ_4362	ssc-miR-328														circ_5335	ssc-miR-30c-1-3p		circ_8925	ssc-miR-9851-3p		circ_5580	ssc-miR-34a
	circ_4254	ssc-miR-9829-5p		circ_3935	ssc-miR-186-3p		circ_4254	ssc-miR-9829-5p		circ_4506	ssc-miR-28-5p		circ_4626	ssc-miR-7142-5p		circ_4363	ssc-miR-330														circ_5457	ssc-miR-9808-3p		circ_8925	ssc-miR-383		circ_5613	ssc-miR-2366
	circ_4333	ssc-miR-423-5p		circ_3935	ssc-miR-29a-5p		circ_4333	ssc-miR-423-5p		circ_4626	ssc-miR-7142-5p		circ_4685	ssc-miR-31		circ_4413	ssc-miR-7140-5p														circ_5558	ssc-miR-9852-3p					circ_5713	ssc-miR-802
	circ_4362	ssc-miR-328		circ_4102	ssc-miR-325		circ_4362	ssc-miR-328		circ_4633	ssc-miR-769-3p		circ_4715	ssc-miR-185		circ_4506	ssc-miR-27a														circ_5580	ssc-miR-34a					circ_5714	ssc-miR-802
	circ_4363	ssc-miR-330		circ_4198	ssc-miR-504		circ_4363	ssc-miR-330		circ_4685	ssc-miR-31		circ_4715	ssc-miR-145-5p		circ_4506	ssc-miR-27b-3p														circ_5758	ssc-miR-196a					circ_5773	ssc-miR-138
	circ_4413	ssc-miR-493-5p		circ_4198	ssc-miR-7137-3p		circ_4506	ssc-miR-27a		circ_4715	ssc-miR-185		circ_4722	ssc-miR-6529		circ_4626	ssc-miR-7142-5p														circ_6028	ssc-miR-9854-5p					circ_5773	ssc-miR-17-3p
	circ_4506	ssc-miR-27a		circ_4333	ssc-miR-423-5p		circ_4506	ssc-miR-27b-3p		circ_4715	ssc-miR-145-5p		circ_4891	ssc-miR-2320-5p		circ_4633	ssc-miR-769-3p														circ_6159	ssc-miR-23a					circ_6028	ssc-miR-9854-5p
	circ_4506	ssc-miR-27b-3p		circ_4362	ssc-let-7i-3p		circ_4506	ssc-miR-28-5p		circ_4722	ssc-miR-6529		circ_4891	ssc-miR-9-1		circ_4685	ssc-miR-31														circ_6175	ssc-miR-9808-3p					circ_6175	ssc-miR-9808-3p
	circ_4506	ssc-miR-28-5p		circ_4362	ssc-miR-328		circ_4626	ssc-miR-7142-5p		circ_4797	ssc-miR-532-5p		circ_4891	ssc-miR-9-2		circ_4715	ssc-miR-185														circ_6271	ssc-miR-9797-3p					circ_6271	ssc-miR-9797-3p
	circ_4626	ssc-miR-7142-5p		circ_4363	ssc-miR-216		circ_4633	ssc-miR-769-3p		circ_4891	ssc-miR-2320-5p		circ_4989	ssc-miR-9785-5p		circ_4715	ssc-miR-9787-3p														circ_6525	ssc-miR-370					circ_6391	ssc-miR-378b-3p
	circ_4633	ssc-miR-769-3p		circ_4363	ssc-miR-330		circ_4685	ssc-miR-31		circ_4891	ssc-miR-9-1		circ_5076	ssc-miR-7138-5p		circ_4797	ssc-miR-532-5p														circ_6540	ssc-miR-9808-3p					circ_6525	ssc-miR-370
	circ_4685	ssc-miR-31		circ_4413	ssc-miR-493-5p		circ_4715	ssc-miR-185		circ_4891	ssc-miR-9-2		circ_5275	ssc-miR-9859-3p		circ_4891	ssc-miR-2320-5p														circ_7075	ssc-miR-30b-3p					circ_6540	ssc-miR-9808-3p
	circ_4715	ssc-miR-185		circ_4506	ssc-miR-128		circ_4715	ssc-miR-9787-3p		circ_4989	ssc-miR-9785-5p		circ_5335	ssc-miR-30c-1-3p		circ_4989	ssc-miR-9785-5p														circ_7193	ssc-miR-9796-3p					circ_6540	ssc-miR-202-3p
	circ_4715	ssc-miR-9787-3p		circ_4506	ssc-miR-28-5p		circ_4715	ssc-miR-145-5p		circ_5076	ssc-miR-7138-5p		circ_5580	ssc-miR-33b-3p		circ_5076	ssc-miR-7138-5p														circ_7398	ssc-miR-199b-5p					circ_6951	ssc-miR-802
	circ_4715	ssc-miR-145-5p		circ_4506	ssc-miR-7-3p		circ_4722	ssc-miR-6529		circ_5213	ssc-miR-2483		circ_5580	ssc-miR-34a		circ_5213	ssc-miR-2483														circ_7724	ssc-miR-22-3p					circ_7075	ssc-miR-30b-3p
	circ_4722	ssc-miR-6529		circ_4626	ssc-miR-4337		circ_4797	ssc-miR-532-5p		circ_5275	ssc-miR-9859-3p		circ_5613	ssc-miR-2366		circ_5275	ssc-miR-9859-3p														circ_7904	ssc-miR-7142-5p					circ_7075	ssc-miR-9838-5p
	circ_4891	ssc-miR-2320-5p		circ_4626	ssc-miR-7142-5p		circ_4891	ssc-miR-2320-5p		circ_5335	ssc-miR-769-3p		circ_5928	ssc-miR-7140-5p		circ_5335	ssc-miR-30c-1-3p														circ_7904	ssc-miR-326					circ_7193	ssc-miR-9796-3p
	circ_4891	ssc-miR-9-1		circ_4633	ssc-miR-769-3p		circ_4891	ssc-miR-9-1		circ_5457	ssc-miR-9808-3p		circ_6028	ssc-miR-9854-5p		circ_5335	ssc-miR-769-3p														circ_7977	ssc-miR-196a					circ_7300	ssc-miR-145-5p
	circ_4891	ssc-miR-9-2		circ_4715	ssc-miR-185		circ_4891	ssc-miR-9-2		circ_5558	ssc-miR-9852-3p		circ_6159	ssc-miR-146a-5p		circ_5457	ssc-miR-9808-3p														circ_7986	ssc-miR-9802-3p					circ_7398	ssc-miR-199b-5p
	circ_4989	ssc-miR-9785-5p		circ_4715	ssc-miR-145-5p		circ_4989	ssc-miR-9785-5p		circ_5580	ssc-miR-33b-3p		circ_6159	ssc-miR-23a		circ_5558	ssc-miR-9852-3p														circ_8505	ssc-miR-670					circ_7724	ssc-miR-22-3p
	circ_5076	ssc-miR-7138-5p		circ_4891	ssc-miR-2320-5p		circ_5076	ssc-miR-7138-5p		circ_5580	ssc-miR-34a		circ_6391	ssc-miR-378b-3p		circ_5580	ssc-miR-33b-3p														circ_8605	ssc-miR-181b					circ_7904	ssc-miR-7142-5p
	circ_5213	ssc-miR-2483		circ_4891	ssc-miR-9-1		circ_5213	ssc-miR-2483		circ_5713	ssc-miR-802		circ_6525	ssc-miR-370		circ_5580	ssc-miR-34a														circ_8605	ssc-miR-181d-5p					circ_7904	ssc-miR-326
	circ_5308	ssc-miR-92a		circ_4891	ssc-miR-9-2		circ_5308	ssc-miR-92a		circ_5714	ssc-miR-802		circ_7075	ssc-miR-30b-3p		circ_5580	ssc-miR-34c														circ_8618	ssc-miR-149					circ_7986	ssc-miR-9802-3p
	circ_5329	ssc-miR-181c		circ_4989	ssc-miR-9785-5p		circ_5335	ssc-miR-30c-1-3p		circ_5773	ssc-miR-138		circ_7264	ssc-miR-217		circ_5773	ssc-miR-17-3p														circ_8792	ssc-miR-28-3p					circ_8087	ssc-miR-138
	circ_5335	ssc-miR-30c-1-3p		circ_5076	ssc-miR-7138-5p		circ_5335	ssc-miR-769-3p		circ_5773	ssc-miR-17-3p		circ_7300	ssc-miR-145-5p		circ_5928	ssc-miR-7140-5p														circ_8830	ssc-miR-7135-3p					circ_8097	ssc-miR-15b
	circ_5335	ssc-miR-769-3p		circ_5213	ssc-miR-2483		circ_5558	ssc-miR-9852-3p		circ_5928	ssc-miR-7140-5p		circ_7724	ssc-miR-22-3p		circ_6028	ssc-miR-9854-5p														circ_8830	ssc-miR-2483					circ_8448	ssc-miR-145-5p
	circ_5457	ssc-miR-9808-3p		circ_5275	ssc-miR-9859-3p		circ_5580	ssc-miR-33b-3p		circ_6028	ssc-miR-9854-5p		circ_7842	ssc-miR-1224		circ_6159	ssc-miR-146a-5p														circ_8830	ssc-miR-7143-3p					circ_8618	ssc-miR-149
	circ_5558	ssc-miR-9852-3p		circ_5329	ssc-miR-133a-3p		circ_5580	ssc-miR-34a		circ_6159	ssc-miR-146a-5p		circ_7904	ssc-miR-7142-5p		circ_6159	ssc-miR-23a														circ_8837	ssc-miR-30a-3p					circ_8792	ssc-miR-28-3p
	circ_5580	ssc-miR-33b-3p		circ_5335	ssc-miR-769-3p		circ_5613	ssc-miR-2366		circ_6159	ssc-miR-23a		circ_7986	ssc-miR-9802-3p		circ_6175	ssc-miR-9808-3p														circ_8906	ssc-miR-30a-3p					circ_8830	ssc-miR-2483
	circ_5580	ssc-miR-34a		circ_5406	ssc-miR-1296-3p		circ_5662	ssc-miR-7144-5p		circ_6175	ssc-miR-9808-3p		circ_8448	ssc-miR-145-5p		circ_6391	ssc-miR-378b-3p														circ_8925	ssc-miR-9851-3p					circ_8837	ssc-miR-30a-3p
	circ_5580	ssc-miR-34c		circ_5457	ssc-miR-9808-3p		circ_5713	ssc-miR-802		circ_6271	ssc-miR-9797-3p		circ_8605	ssc-miR-181b		circ_6525	ssc-miR-370														circ_8925	ssc-miR-383					circ_8906	ssc-miR-30a-3p
	circ_5613	ssc-miR-2366		circ_5558	ssc-miR-9852-3p		circ_5714	ssc-miR-802		circ_6391	ssc-miR-378b-3p		circ_8605	ssc-miR-181d-5p		circ_6540	ssc-miR-9808-3p																				circ_8923	ssc-miR-9846-3p
	circ_5662	ssc-miR-7144-5p		circ_5580	ssc-miR-33b-3p		circ_5773	ssc-miR-138		circ_6525	ssc-miR-370		circ_8618	ssc-miR-149		circ_6617	ssc-miR-26b-3p																				circ_8925	ssc-miR-9851-3p
	circ_5713	ssc-miR-802		circ_5580	ssc-miR-34a		circ_6159	ssc-miR-23a		circ_6540	ssc-miR-9808-3p		circ_8792	ssc-miR-28-3p		circ_6912	ssc-miR-505																				circ_8925	ssc-miR-383
	circ_5714	ssc-miR-802		circ_5613	ssc-miR-2366		circ_6271	ssc-miR-9797-3p		circ_6540	ssc-miR-202-3p		circ_8830	ssc-miR-7135-3p		circ_7075	ssc-miR-30b-3p
	circ_5773	ssc-miR-138		circ_5713	ssc-miR-802		circ_6391	ssc-miR-378b-3p		circ_6951	ssc-miR-802		circ_8830	ssc-miR-7143-3p		circ_7075	ssc-miR-9838-5p
	circ_5773	ssc-miR-17-3p		circ_5714	ssc-miR-802		circ_6525	ssc-miR-370		circ_7075	ssc-miR-30b-3p		circ_8923	ssc-miR-9822-3p		circ_7398	ssc-miR-199b-5p
	circ_6028	ssc-miR-9854-5p		circ_5758	ssc-miR-196a		circ_6885	ssc-miR-7144-5p		circ_7075	ssc-miR-9838-5p					circ_7724	ssc-miR-22-3p
	circ_6175	ssc-miR-9808-3p		circ_5773	ssc-miR-138		circ_6912	ssc-miR-505		circ_7300	ssc-miR-145-5p					circ_7724	ssc-miR-101
	circ_6271	ssc-miR-9797-3p		circ_5773	ssc-miR-128		circ_6951	ssc-miR-802		circ_7398	ssc-miR-199b-5p					circ_7904	ssc-miR-7142-5p
	circ_6391	ssc-miR-378b-3p		circ_5773	ssc-miR-17-3p		circ_7075	ssc-miR-181d-3p		circ_7398	ssc-miR-7136-3p					circ_7904	ssc-miR-326
	circ_6525	ssc-miR-370		circ_6028	ssc-miR-9854-5p		circ_7075	ssc-miR-30b-3p		circ_7724	ssc-miR-22-3p					circ_7986	ssc-miR-9802-3p
	circ_6540	ssc-miR-9808-3p		circ_6159	ssc-miR-23a		circ_7075	ssc-miR-9838-5p		circ_7842	ssc-miR-1224					circ_8097	ssc-miR-15b
	circ_6540	ssc-miR-202-3p		circ_6175	ssc-miR-9808-3p		circ_7193	ssc-miR-9796-3p		circ_7904	ssc-miR-7142-5p					circ_8097	ssc-miR-199a-3p
	circ_6885	ssc-miR-7144-5p		circ_6271	ssc-miR-9797-3p		circ_7300	ssc-miR-145-5p		circ_7904	ssc-miR-326					circ_8505	ssc-miR-670
	circ_6912	ssc-miR-505		circ_6391	ssc-miR-378b-3p		circ_7724	ssc-miR-22-3p		circ_7986	ssc-miR-9786-3p					circ_8605	ssc-miR-181b
	circ_6951	ssc-miR-802		circ_6525	ssc-miR-370		circ_7842	ssc-miR-1224		circ_7986	ssc-miR-9802-3p					circ_8605	ssc-miR-181d-5p
	circ_7075	ssc-miR-181d-3p		circ_6540	ssc-miR-9808-3p		circ_7904	ssc-miR-7142-5p		circ_8087	ssc-miR-138					circ_8618	ssc-miR-149
	circ_7075	ssc-miR-30b-3p		circ_6540	ssc-miR-202-3p		circ_7904	ssc-miR-326		circ_8097	ssc-miR-15b					circ_8792	ssc-miR-28-3p
	circ_7193	ssc-miR-9796-3p		circ_6779	ssc-miR-542-5p		circ_7986	ssc-miR-9802-3p		circ_8097	ssc-miR-199a-3p					circ_8830	ssc-miR-7135-3p
	circ_7264	ssc-miR-217		circ_6912	ssc-miR-505		circ_7990	ssc-miR-9831-3p		circ_8448	ssc-miR-145-5p					circ_8830	ssc-miR-2483
	circ_7300	ssc-miR-145-5p		circ_6951	ssc-miR-802		circ_8012	ssc-miR-224		circ_8605	ssc-miR-181b					circ_8830	ssc-miR-7143-3p
	circ_7398	ssc-miR-199b-5p		circ_7075	ssc-miR-181d-3p		circ_8087	ssc-miR-138		circ_8605	ssc-miR-181d-5p					circ_8837	ssc-miR-30a-3p
	circ_7842	ssc-miR-1224		circ_7075	ssc-miR-30b-3p		circ_8097	ssc-miR-15b		circ_8618	ssc-miR-149					circ_8906	ssc-miR-30a-3p
	circ_7904	ssc-miR-7142-5p		circ_7193	ssc-miR-9796-3p		circ_8097	ssc-miR-199b-3p		circ_8792	ssc-miR-28-3p					circ_8925	ssc-miR-9851-3p
	circ_7904	ssc-miR-326		circ_7300	ssc-miR-145-5p		circ_8448	ssc-miR-145-5p		circ_8830	ssc-miR-7135-3p					circ_8925	ssc-miR-383
	circ_7986	ssc-miR-9802-3p		circ_7398	ssc-miR-199b-5p		circ_8505	ssc-miR-670		circ_8830	ssc-miR-2483
	circ_8087	ssc-miR-138		circ_7724	ssc-miR-22-3p		circ_8618	ssc-miR-149		circ_8830	ssc-miR-7143-3p
	circ_8097	ssc-miR-15b		circ_7724	ssc-miR-9827-5p		circ_8792	ssc-miR-28-3p		circ_8837	ssc-miR-30a-3p
	circ_8448	ssc-miR-145-5p		circ_7724	ssc-miR-101		circ_8830	ssc-miR-7135-3p		circ_8906	ssc-miR-30a-3p
	circ_8505	ssc-miR-670		circ_7770	ssc-miR-29a-5p		circ_8830	ssc-miR-2483		circ_8923	ssc-miR-9822-3p
	circ_8605	ssc-miR-181b		circ_7842	ssc-miR-1224		circ_8830	ssc-miR-7143-3p		circ_8923	ssc-miR-9846-3p
	circ_8605	ssc-miR-181d-5p		circ_7904	ssc-miR-7142-5p		circ_8837	ssc-miR-30a-3p		circ_8925	ssc-miR-9851-3p
	circ_8618	ssc-miR-149		circ_7904	ssc-miR-326		circ_8906	ssc-miR-30a-3p		circ_8925	ssc-miR-383
	circ_8792	ssc-miR-28-3p		circ_7977	ssc-miR-196a		circ_8923	ssc-miR-9804-5p
	circ_8830	ssc-miR-2483		circ_7977	ssc-miR-196b-5p		circ_8923	ssc-miR-9822-3p
	circ_8837	ssc-miR-30a-3p		circ_7986	ssc-miR-9802-3p		circ_8923	ssc-miR-9846-3p
	circ_8906	ssc-miR-30a-3p		circ_8087	ssc-miR-138		circ_8925	ssc-miR-9851-3p
	circ_8923	ssc-miR-9804-5p		circ_8097	ssc-miR-15b		circ_8925	ssc-miR-383
	circ_8923	ssc-miR-9822-3p		circ_8448	ssc-miR-145-5p
	circ_8923	ssc-miR-9846-3p		circ_8605	ssc-miR-181b
	circ_8925	ssc-miR-9851-3p		circ_8605	ssc-miR-181d-5p
	circ_8925	ssc-miR-383		circ_8618	ssc-miR-149
				circ_8792	ssc-miR-28-3p
				circ_8830	ssc-miR-7135-3p
				circ_8830	ssc-miR-2483
				circ_8837	ssc-miR-30a-3p
				circ_8906	ssc-miR-30a-3p
				circ_8923	ssc-miR-9822-3p
				circ_8923	ssc-miR-9846-3p
				circ_8925	ssc-miR-9851-3p
				circ_8925	ssc-miR-383
