# Supplementary material for: CircRNAs in Xiang pig ovaries among diestrus and estrus stages
Source: Porcine Health Manag. 2022 Jun 23;8:29. doi: 10.1186/s40813-022-00270-1 (PMC9219244; doi:10.1186/s40813-022-00270-1)
Supplement: Supplementary file 10 — Additional file 10. Table S10. The DEGs between diestrus and estrus ovaries. [file 40813_2022_270_MOESM10_ESM.xls]

## Sheet: DEGS
	Table S10. The DEGs between diestrus and estrus ovaries
	Gene_ID	CPM-Estrus					CPM-Diestrus					EdgR
		T193	T195	T194	T176	AVE	C175	C177	C178	C179	AVE	LogFC	LogCPM	P-value	FDR	Up/Down
	ENSSSCG00000021003	2.25051	6.6993	3.45693	3.12906	3.88395	1.84293	2.19707	6.76916	493.263	126.018	-4.7984	6.02904	0.000365134	0.0402327	down
	ENSSSCG00000007491	0.200939	0.296102	0	0.869184	0.341556	2.38743	11.5067	5.40732	20.7567	10.0145	-4.31963	2.82154	1.58e-06	0.00161485	down
	ENSSSCG00000030168	39.3036	9.25318	3.21195	20.3824	18.0378	55.2041	743.8	139.909	220.977	289.973	-3.96045	7.24242	1.05e-07	0.000240165	down
	ENSSSCG00000009619	5.62628	1.29545	0.898257	5.82353	3.41088	16	99.2031	20.1072	69.7377	51.262	-3.77115	4.83901	8.53e-09	4.54e-05	down
	ENSSSCG00000001487	23.2687	0.703242	0.598838	10.2998	8.71765	65.4659	160.944	120.723	92.1806	109.829	-3.56497	5.86971	1.75e-09	2.8e-05	down
	ENSSSCG00000020771	365.668	23.0959	26.5939	154.454	142.453	345.172	3678	669.106	1446.95	1534.81	-3.42093	9.66739	2.26e-05	0.00956325	down
	ENSSSCG00000038182	0.482253	0.259089	0	0.608429	0.337443	5.98952	0.260669	3.04412	10.0371	4.83285	-3.27243	2.17315	0.000607142	0.0509389	down
	ENSSSCG00000035077	336.17	122.882	21.0954	292.872	193.255	500.816	4478.74	1075.9	1353.08	1852.13	-3.24187	9.94919	5.14e-06	0.00373491	down
	ENSSSCG00000012319	1.08507	0.296102	0.299419	0.608429	0.572255	0.586387	1.75021	0.76103	18.0668	5.2911	-2.83863	2.28729	0.00993114	0.172366	down
	ENSSSCG00000038610	336.974	13.0655	10.3163	250.282	152.659	519.413	2176.51	843.942	651.086	1047.74	-2.78187	9.16618	0.000577695	0.0500362	down
	ENSSSCG00000010948	25.4388	6.81034	27.3016	21.5558	20.2766	78.7852	250.614	132.9	142.527	151.207	-2.6921	6.41372	1.24e-08	4.96e-05	down
	ENSSSCG00000001616	8.03755	2.07271	1.361	9.21335	5.17115	19.4345	67.6622	23.4317	35.732	36.5651	-2.68574	4.47568	2.46e-07	0.000491007	down
	ENSSSCG00000035222	66.4705	3.62725	10.153	51.3688	32.9049	147.602	262.27	188.015	209.293	201.795	-2.54659	6.82967	5.8e-06	0.00386096	down
	ENSSSCG00000000527	0.924318	0.148051	2.44979	0.434592	0.989188	0.586387	21.9334	2.28309	4.13528	7.23455	-2.53966	2.60675	0.0157852	0.21692	down
	ENSSSCG00000005352	1.24582	0.925318	0.0544398	0.956102	0.79542	1.59162	11.6184	1.96266	6.18285	5.33888	-2.43362	2.32602	0.00261533	0.0956617	down
	ENSSSCG00000016321	1.9692	0.111038	0	1.08648	0.791679	5.69633	5.84643	4.12558	5.82151	5.37246	-2.41841	2.3211	0.000626752	0.0509389	down
	ENSSSCG00000007358	53.8917	14.1018	7.86655	43.9373	29.9493	156.858	389.216	61.0426	58.6166	166.433	-2.40953	6.59239	0.0001	0.0238364	down
	ENSSSCG00000017636	1.9692	0.111038	0	2.65101	1.18281	1.84293	2.53221	18.6252	6.1427	7.28576	-2.35423	2.6052	0.00577231	0.133712	down
	ENSSSCG00000033251	7.51511	1.07337	3.37527	8.90914	5.21822	16.9633	42.3773	20.1072	31.0748	27.6307	-2.2382	4.16856	2.21e-06	0.00207857	down
	ENSSSCG00000022842	2.25051	0.888305	0.898257	2.91177	1.73721	1.00523	1.07991	32.1235	4.8178	9.75661	-2.23104	2.91285	0.0156964	0.21692	down
	ENSSSCG00000002850	1.44676	0.0740254	0	3.95479	1.36889	4.69109	10.0171	6.36862	9.39472	7.61789	-2.2195	2.67198	0.00020757	0.0324113	down
	ENSSSCG00000036562	17.6826	9.62331	6.56	11.6471	11.3782	64.2931	80.1743	38.3719	47.2546	57.5235	-2.16687	5.13996	6.53e-09	4.54e-05	down
	ENSSSCG00000038553	0.88413	0.0740254	1.14324	0.695347	0.699185	2.34555	6.70291	2.68363	4.01484	3.93673	-2.13635	2.09717	0.00909777	0.16612	down
	ENSSSCG00000013266	10.5694	1.96167	0.952697	11.8209	6.32616	24.0837	38.9514	34.9673	22.4429	30.1113	-2.10172	4.28583	1.62e-06	0.00161485	down
	ENSSSCG00000022846	88.5738	32.4602	13.2017	93.0027	56.8096	131.057	507.411	159.015	210.618	252.025	-2.09566	7.23627	8.58e-05	0.0221979	down
	ENSSSCG00000023279	63.6172	12.4363	6.12448	38.7656	30.2359	104.251	209.838	112.913	108.28	133.821	-2.07087	6.33045	2.27e-05	0.00956325	down
	ENSSSCG00000039279	15.7134	5.5149	2.06871	20.5127	10.9524	25.0471	106.129	18.1446	43.842	48.2908	-2.06794	4.94501	0.000334587	0.0390197	down
	ENSSSCG00000008758	0.200939	0.592204	2.34091	2.60755	1.4354	13.822	4.91547	4.64629	5.86166	7.31135	-2.06541	2.64757	0.00358842	0.107596	down
	ENSSSCG00000008427	1.60751	0.444153	0.544398	2.47717	1.26831	3.60209	13.8154	1.76239	5.82151	6.25036	-2.05723	2.50877	0.00548397	0.131902	down
	ENSSSCG00000021837	11.2526	6.1071	4.13743	8.64838	7.53637	17.4659	78.6848	19.0658	22.4831	34.4249	-2.04644	4.49505	0.000104293	0.0245042	down
	ENSSSCG00000037603	1.52713	0.259089	0.190539	0.0434592	0.505055	2.4712	2.9046	2.08282	3.5732	2.75795	-2.0336	1.84421	0.0387997	0.348456	down
	ENSSSCG00000016140	71.8557	32.09	68.0226	55.0193	56.7469	62.5758	671.855	151.085	143.169	257.171	-1.99795	7.2963	0.000994816	0.0611315	down
	ENSSSCG00000028052	506.647	143.239	86.4232	400.824	284.283	646.114	2213.64	909.111	955.852	1181.18	-1.99427	9.46296	9.77e-05	0.0236421	down
	ENSSSCG00000013412	1.72807	0.0370127	0	0.391133	0.539054	1.63351	2.9046	1.48201	5.25944	2.81989	-1.98756	1.86315	0.0226285	0.261037	down
	ENSSSCG00000036632	74.8296	9.91941	0.408299	30.1172	28.8186	129.214	66.694	55.6754	218.166	117.438	-1.98057	6.16062	0.00418084	0.11424	down
	ENSSSCG00000022202	37.1335	5.77398	1.76929	33.8547	19.6329	65.3402	126.015	59.5206	69.015	79.9726	-1.96882	5.63419	0.000244081	0.033237	down
	ENSSSCG00000016233	1030.61	135.022	300.889	629.42	523.986	774.868	4409.47	1246.89	2070.13	2125.34	-1.93984	10.3308	0.000947015	0.0602121	down
	ENSSSCG00000033355	29.7791	2.14674	12.3578	15.5584	14.9605	47.7067	86.058	65.9292	55.1237	63.7044	-1.93015	5.32345	1.41e-05	0.00661233	down
	ENSSSCG00000026738	1.04488	0.148051	0.0272199	1.21686	0.609252	1.67539	3.31422	2.24304	4.65721	2.97246	-1.91362	1.90517	0.0226285	0.261037	down
	ENSSSCG00000033425	69.5248	14.657	2.12315	130.378	54.1706	292.188	137.112	196.786	206.242	208.082	-1.90065	6.96263	0.00312465	0.101899	down
	ENSSSCG00000035928	1.84864	0.629216	0.353859	1.30378	1.03387	3.22513	4.1707	5.00678	6.34344	4.68651	-1.88505	2.26039	0.0051169	0.126162	down
	ENSSSCG00000016151	51.8422	20.5791	23.028	51.0646	36.6285	40.8376	357.787	54.4737	125.785	144.721	-1.88397	6.50754	0.00123309	0.0665663	down
	ENSSSCG00000004732	1.04488	0.555191	0.326639	0.738806	0.666379	3.39266	3.57489	2.76374	2.85053	3.14546	-1.88242	1.94809	0.0354228	0.332521	down
	ENSSSCG00000013236	35.8073	6.92138	8.76481	15.7757	16.8173	25.801	158.412	31.3625	44.2033	64.9447	-1.84934	5.39243	0.00161055	0.0784507	down
	ENSSSCG00000028623	756.614	516.253	83.3746	631.201	496.861	1509.28	1728.83	1942.27	2420.91	1900.32	-1.84778	10.1574	7.94e-05	0.0221445	down
	ENSSSCG00000027541	5.38516	1.77661	2.39535	5.04127	3.6496	9.29841	25.9552	12.0563	11.0007	14.5776	-1.80762	3.44873	0.000363962	0.0402327	down
	ENSSSCG00000004644	33.9988	14.8421	1.25212	10.3433	15.1091	34.8481	95.5165	60.3617	35.9729	56.6748	-1.80162	5.19422	0.000581371	0.0500362	down
	ENSSSCG00000017244	20.8574	8.735	5.03568	26.2059	15.2085	28.2722	99.0169	36.5294	61.4671	56.3214	-1.78955	5.19835	0.000116398	0.0256227	down
	ENSSSCG00000016153	3.21502	4.6636	0.381079	7.69228	3.98799	6.36648	26.2158	8.25117	20.1946	15.257	-1.78707	3.51327	0.00187262	0.0844854	down
	ENSSSCG00000021534	3.45614	1.51752	0.381079	10.3433	3.92451	11.1832	21.1887	13.3381	14.9352	15.1613	-1.78646	3.49163	0.000435432	0.0437736	down
	ENSSSCG00000014422	1.60751	0.740254	1.79651	1.52107	1.41634	6.40837	0.670291	5.00678	11.3218	5.85182	-1.77468	2.47476	0.0142258	0.207	down
	ENSSSCG00000010591	45.0906	1.25843	25.2601	45.9364	29.3864	156.23	54.7032	131.578	109.485	112.999	-1.77173	6.12464	0.00108372	0.0622828	down
	ENSSSCG00000011178	14.9498	0.592204	0.299419	3.78095	4.9056	10.1361	24.6518	10.4942	26.8191	18.0253	-1.76868	3.71674	0.00486106	0.123083	down
	ENSSSCG00000031973	3.81783	0.370127	3.62025	0.738806	2.13675	1.80104	16.9435	3.72504	11.5627	8.50807	-1.75546	2.8661	0.023276	0.264114	down
	ENSSSCG00000026302	308.963	9.51227	19.1356	212.994	137.651	400.418	719.185	331.609	387.191	459.601	-1.71716	8.15815	0.0139866	0.205722	down
	ENSSSCG00000015543	39.7859	3.92335	3.67469	18.1659	16.3875	29.3612	98.2349	52.471	47.1342	56.8003	-1.71562	5.22135	0.00159617	0.0784323	down
	ENSSSCG00000011906	47.7028	3.33115	12.4395	19.122	20.6489	32.9214	134.021	49.1465	74.9168	72.7515	-1.70978	5.56954	0.00201159	0.0861638	down
	ENSSSCG00000037347	2.53183	1.62856	2.61311	3.04214	2.45391	10.8482	8.30416	9.85334	8.6319	9.40939	-1.70755	2.96325	0.00110488	0.0624196	down
	ENSSSCG00000016313	17.2405	1.29545	1.19768	8.77876	7.1281	19.267	40.3292	20.3475	20.7969	25.1851	-1.70405	4.13997	0.00101426	0.0611862	down
	ENSSSCG00000028671	3.9384	2.77595	0.571618	3.82441	2.77759	8.04187	16.1242	6.60895	10.5992	10.3436	-1.69342	3.07267	0.0016525	0.0785702	down
	ENSSSCG00000000950	23.8313	2.40583	2.36813	16.4276	11.2582	32.2094	58.1664	37.8913	27.9031	39.0425	-1.68833	4.71097	0.000414902	0.0434126	down
	ENSSSCG00000028911	12.6993	1.77661	0.381079	12.6466	6.87591	26.2617	25.2849	20.5078	25.0927	24.2868	-1.68484	4.08517	0.000179503	0.0301887	down
	ENSSSCG00000024357	1.44676	0.703242	0.408299	2.47717	1.25887	5.10994	4.98995	4.48607	4.93825	4.88105	-1.68424	2.31948	0.0118313	0.188652	down
	ENSSSCG00000011610	100.349	13.8428	7.1044	87.6137	52.2274	132.063	250.614	158.174	148.79	172.41	-1.68027	6.76783	0.00258678	0.0953894	down
	ENSSSCG00000007366	64.8228	6.32918	5.85228	52.6725	32.4192	94.8271	155.805	95.0887	86.9212	108.161	-1.68021	6.10974	0.0016715	0.0785702	down
	ENSSSCG00000036305	1.6477	0.925318	0.816597	0.912643	1.07556	2.72251	6.44224	3.20434	4.41632	4.19635	-1.67883	2.19791	0.0299361	0.305871	down
	ENSSSCG00000031800	8.47961	0.555191	0.163319	5.99737	3.79887	12.1466	18.9916	12.6571	10.4386	13.5585	-1.66749	3.37852	0.000911767	0.0589769	down
	ENSSSCG00000035020	5.9076	3.40517	0	5.17164	3.6211	11.1832	19.4012	7.16971	14.2125	12.9917	-1.66709	3.33501	0.000699322	0.051429	down
	ENSSSCG00000013008	34.9231	2.36881	2.47701	21.3385	15.2769	47.0785	68.7421	45.5817	42.9186	51.0802	-1.65925	5.07817	0.00131328	0.0690206	down
	ENSSSCG00000002815	245.869	54.7048	45.6478	238.156	146.094	385.926	623.706	625.086	313.8	487.129	-1.65775	8.24097	0.000500304	0.0459297	down
	ENSSSCG00000033051	88.9354	6.84735	7.70323	61.4078	41.2235	138.136	177.776	124.889	100.893	135.423	-1.65603	6.42513	0.00279876	0.0978464	down
	ENSSSCG00000035015	2.89352	0.370127	2.42257	0.347674	1.50847	2.42932	9.83094	3.20434	7.2267	5.67282	-1.65576	2.47376	0.0230948	0.263186	down
	ENSSSCG00000023169	4.5814	0.81428	8.41095	0.695347	3.6255	3.68586	25.1732	8.5716	17.9463	13.8442	-1.65525	3.42538	0.0203416	0.247716	down
	ENSSSCG00000035147	221.595	48.1906	51.9356	187.44	127.29	306.01	643.964	359.246	387.713	424.233	-1.6544	8.05834	0.000303212	0.037847	down
	ENSSSCG00000036443	6.47022	2.47985	0.626058	7.7792	4.33883	23.2042	6.44224	13.1378	19.0303	15.4536	-1.65047	3.52704	0.000636585	0.0509389	down
	ENSSSCG00000000810	57.2273	30.8316	112.064	66.9272	66.7626	98.0941	495.122	148.321	249.883	247.855	-1.64335	7.31199	0.00259549	0.0953894	down
	ENSSSCG00000014853	83.8718	16.8038	31.2757	91.9597	55.9777	131.728	275.676	181.526	162.761	187.923	-1.64028	6.89891	0.000215644	0.0324113	down
	ENSSSCG00000000683	19.692	1.92466	1.68763	12.6901	8.99859	25.8848	45.3191	23.9925	25.8154	30.2529	-1.63703	4.38821	0.000658684	0.0509389	down
	ENSSSCG00000034167	303.176	137.613	45.0217	270.62	189.108	280.586	1093.95	422.452	651.768	612.19	-1.63647	8.60159	0.00130199	0.0686529	down
	ENSSSCG00000007423	31.8689	1.81362	2.25925	22.9899	14.7329	41.9266	69.2262	37.7711	43.0792	48.0008	-1.63101	5.00462	0.00238082	0.0921027	down
	ENSSSCG00000037798	1.88882	0.777267	0.163319	3.91133	1.68518	5.90575	5.32509	7.53019	5.90181	6.16571	-1.62717	2.53867	0.00736738	0.151299	down
	ENSSSCG00000003479	44.6084	12.4363	6.50556	44.7195	27.0674	64.2512	119.535	64.7276	103.462	87.9941	-1.61956	5.84086	0.000230436	0.0328721	down
	ENSSSCG00000037292	36.7718	41.7504	1.25212	40.7213	30.1239	76.8585	105.05	74.5008	138.873	98.8205	-1.61888	6.00047	0.00116636	0.0644805	down
	ENSSSCG00000013772	17.3209	2.40583	1.25212	12.5162	8.37378	23.623	39.9196	23.7922	24.4504	27.9463	-1.61846	4.28701	0.000515531	0.0462733	down
	ENSSSCG00000039327	11.4133	9.36422	19.7072	12.299	13.1959	28.7748	91.681	29.8804	38.2614	47.1494	-1.61126	4.99774	0.000701728	0.051429	down
	ENSSSCG00000007268	15.4723	2.18375	2.42257	11.6905	7.94228	22.3665	39.6961	25.4344	19.3114	26.7021	-1.61016	4.22857	0.000324636	0.0384053	down
	ENSSSCG00000027922	10.7301	2.36881	17.448	13.8635	11.1026	24	61.4434	29.6802	42.477	39.4001	-1.60984	4.75284	0.000762738	0.0533595	down
	ENSSSCG00000010912	49.4309	4.0714	4.98124	24.7717	20.8138	48.1675	116.593	58.3189	44.1632	66.8108	-1.60876	5.46414	0.00330117	0.103621	down
	ENSSSCG00000002768	35.9278	1.62856	2.20481	20.4258	15.0468	49.7591	64.6831	43.579	35.4912	48.3781	-1.60568	5.01498	0.00341537	0.105568	down
	ENSSSCG00000037849	41.9962	2.66492	16.2775	27.1185	22.0143	45.8638	128.398	52.6713	65.3214	73.0636	-1.60505	5.59321	0.00175211	0.0811405	down
	ENSSSCG00000012730	41.5943	22.2817	13.7461	39.5479	29.2925	52.0209	176.473	63.526	93.3449	96.3412	-1.60466	5.98036	0.00016354	0.0299586	down
	ENSSSCG00000035654	7.59548	1.40648	2.12315	7.82266	4.73694	10.1361	21.6728	10.1337	22.5232	16.1165	-1.60391	3.60629	0.000890693	0.0585621	down
	ENSSSCG00000036408	1.12526	0.518178	0.0816597	2.60755	1.08316	4.69109	2.56945	4.16564	4.57691	4.00077	-1.60229	2.15971	0.0202316	0.247284	down
	ENSSSCG00000009942	7.07304	0.111038	0.10888	16.0799	5.84322	29.9057	8.86274	20.2674	17.6653	19.1753	-1.5984	3.79948	0.00837645	0.159307	down
	ENSSSCG00000013517	75.9146	10.1415	8.02987	58.4961	38.1455	109.989	164.333	111.911	97.7613	120.999	-1.59745	6.28335	0.00130099	0.0686529	down
	ENSSSCG00000031741	41.3934	2.44284	6.66888	23.2941	18.4498	51.7277	80.9935	57.6781	48.4992	59.7246	-1.59284	5.30544	0.00107246	0.0620821	down
	ENSSSCG00000020041	2.41126	0.555191	0.0816597	0.869184	0.979325	3.89528	2.2343	3.04412	5.29958	3.61832	-1.59253	2.0834	0.0319737	0.314947	down
	ENSSSCG00000006726	0.683191	0.703242	0.381079	2.47717	1.06117	3.26701	2.9046	7.32992	2.08771	3.89731	-1.59234	2.1401	0.0232631	0.264114	down
	ENSSSCG00000000415	5.66647	0.518178	0.244979	8.7353	3.79123	20.6492	8.00626	10.0136	12.8475	12.8791	-1.59087	3.32409	0.00259638	0.0953894	down
	ENSSSCG00000021375	23.2687	1.59155	6.8322	16.2972	11.9974	25.3822	67.3643	29.4399	34.6882	39.2186	-1.58586	4.74961	0.00121508	0.0665663	down
	ENSSSCG00000023176	15.3115	1.22142	1.30656	9.60448	6.861	23.7905	32.3602	16.8628	16.9426	22.489	-1.58098	4.01538	0.00113314	0.0631498	down
	ENSSSCG00000013352	21.0986	1.40648	1.93261	14.4719	9.72739	27.7277	46.1756	25.4745	25.0526	31.1076	-1.57212	4.43834	0.00159356	0.0784323	down
	ENSSSCG00000032445	0.52244	1.36947	0.353859	5.2151	1.86522	12.5235	1.56401	4.76645	7.10626	6.49007	-1.56926	2.59477	0.0300026	0.305871	down
	ENSSSCG00000035610	97.0132	7.18047	13.7733	58.4526	44.1049	124.272	167.982	107.105	150.556	137.479	-1.5668	6.47316	0.00262251	0.0956617	down
	ENSSSCG00000020783	165.413	32.5342	218.222	134.028	137.549	215.288	937.998	240.606	512.494	476.596	-1.56351	8.2662	0.00741893	0.15176	down
	ENSSSCG00000034350	110.356	38.7523	21.6398	141.199	77.9866	185.172	333.693	218.135	232.058	242.265	-1.56327	7.27738	0.000447526	0.0437736	down
	ENSSSCG00000026748	33.8381	2.88699	2.28647	27.9443	16.7389	47.3717	81.85	37.8512	39.8673	51.7351	-1.56283	5.12293	0.00414899	0.113702	down
	ENSSSCG00000033950	11.8956	1.07337	2.36813	9.38719	6.18106	17.3822	27.4819	16.7026	19.472	20.2597	-1.55641	3.88994	0.000411296	0.0434126	down
	ENSSSCG00000000739	18.6471	1.66557	2.12315	12.4728	8.72716	25.3403	40.1058	21.0285	23.808	27.5706	-1.53904	4.28791	0.00132493	0.0694047	down
	ENSSSCG00000010747	2.53183	2.96102	0.1361	5.86699	2.87398	11.979	7.22425	7.53019	11.8438	9.64431	-1.53794	3.01328	0.00267232	0.0961613	down
	ENSSSCG00000008714	1.56732	0.296102	0.544398	1.34724	0.938764	2.55497	4.46861	2.68363	3.6535	3.34018	-1.53532	2.03288	0.0494193	0.388376	down
	ENSSSCG00000033807	16.3162	16.9888	11.759	57.6704	25.6836	128.963	18.9543	127.693	55.0836	82.6735	-1.53048	5.7315	0.00350292	0.10701	down
	ENSSSCG00000014136	1456.28	192.059	229.083	825.116	675.635	877.569	3799.17	1338.65	2062.58	2019.49	-1.52968	10.3467	0.00782056	0.155991	down
	ENSSSCG00000034688	38.2989	3.40517	7.48547	20.4258	17.4038	50.0942	69.1145	54.1934	43.8019	54.301	-1.52053	5.18948	0.000672816	0.0509389	down
	ENSSSCG00000009651	2.2907	0.481165	0.435519	1.86875	1.26903	4.10471	5.88367	3.36455	4.13528	4.37205	-1.52001	2.24925	0.018941	0.239794	down
	ENSSSCG00000013440	17.8835	8.77202	0.898257	9.34373	9.22438	25.0052	48.0375	21.6693	21.0377	28.9375	-1.51956	4.35743	0.0010638	0.0618686	down
	ENSSSCG00000003699	159.746	72.73	52.3983	158.278	110.788	171.434	635.622	214.05	327.41	337.129	-1.51339	7.77832	0.000975923	0.0604354	down
	ENSSSCG00000016892	187.476	6.03307	109.315	75.7059	94.6325	96.4187	657.519	156.211	291.196	300.336	-1.50681	7.62491	0.0327299	0.319323	down
	ENSSSCG00000005498	36.4905	29.7212	45.7022	50.63	40.636	62.492	268.377	96.1301	97.681	131.17	-1.5022	6.44044	0.000972166	0.0604354	down
	ENSSSCG00000013351	420.163	90.163	29.7514	433.288	243.341	704.585	909.548	586.955	627.639	707.182	-1.49978	8.82055	0.00671029	0.144982	down
	ENSSSCG00000006475	58.6339	5.29282	5.17178	37.1576	26.564	69.4868	115.551	56.9972	70.8619	78.2241	-1.49452	5.70661	0.00463926	0.120024	down
	ENSSSCG00000036864	36.611	5.95905	3.37527	21.0777	16.7558	44.8167	64.6831	40.0142	52.4338	50.4869	-1.49447	5.10154	0.00100037	0.0611862	down
	ENSSSCG00000040400	4.66178	1.03636	0.707718	3.17252	2.39459	6.0314	10.0916	7.41003	7.78878	7.83046	-1.49226	2.80487	0.00485359	0.123083	down
	ENSSSCG00000036727	3.9384	0.333115	0.435519	1.08648	1.44838	3.89528	6.51672	4.04548	4.8981	4.83889	-1.49008	2.34231	0.028788	0.298554	down
	ENSSSCG00000005314	40.3485	6.1071	3.42971	26.2059	19.0228	51.1832	87.5847	42.9782	43.842	56.397	-1.48684	5.25683	0.00224391	0.0912238	down
	ENSSSCG00000017571	5.26459	0.703242	0.544398	3.17252	2.42119	7.66491	11.7301	5.08689	6.74492	7.8067	-1.48134	2.80469	0.00728234	0.150554	down
	ENSSSCG00000000205	5.86741	2.59089	2.77643	10.2998	5.38364	20.5654	16.7573	19.2661	12.0445	17.1583	-1.48102	3.69024	0.000245163	0.033237	down
	ENSSSCG00000035644	14.9498	0.999344	1.60597	6.08429	5.90986	14.7434	29.6045	18.1846	10.1174	18.1625	-1.48084	3.77321	0.0070389	0.147392	down
	ENSSSCG00000011624	96.4506	11.1778	11.2146	68.0571	46.725	119.707	173.233	142.954	111.091	136.746	-1.47862	6.48246	0.00327911	0.103538	down
	ENSSSCG00000016378	21.621	3.84932	3.94689	14.4285	10.9614	35.602	44.7233	34.2864	19.9537	33.6414	-1.47594	4.55382	0.000437178	0.0437736	down
	ENSSSCG00000038122	1.88882	0.629216	0.680498	1.60799	1.20163	3.81151	5.73471	3.44466	3.05128	4.01054	-1.46994	2.18552	0.0436434	0.367713	down
	ENSSSCG00000037929	100.228	9.21617	13.4739	66.623	47.3853	128.67	170.291	115.797	135.059	137.454	-1.46465	6.4963	0.00394533	0.111172	down
	ENSSSCG00000028169	52.2039	12.1772	5.79784	40.5474	27.6816	74.3035	111.119	76.3834	61.5073	80.8284	-1.45794	5.7533	0.00094389	0.0602121	down
	ENSSSCG00000002309	1.24582	1.18441	4.00133	1.95566	2.0968	9.38218	9.68199	2.92396	5.29958	6.82193	-1.45462	2.6809	0.0276219	0.292262	down
	ENSSSCG00000025488	83.5101	13.5467	9.79917	67.0575	43.4784	120.628	143.033	137.426	101.013	125.525	-1.4513	6.3644	0.00193364	0.0844854	down
	ENSSSCG00000001510	65.6668	5.29282	5.82506	44.2415	30.2565	78.2826	122.44	76.7439	68.0113	86.3694	-1.45025	5.85105	0.00633361	0.14025	down
	ENSSSCG00000033674	50.9179	34.4218	42.0275	41.3732	42.1851	81.759	275.601	88.5999	76.844	130.701	-1.45023	6.44634	0.00110564	0.0624196	down
	ENSSSCG00000013382	94.4814	20.7271	19.7344	78.2266	53.2924	135.707	223.244	116.358	141.965	154.318	-1.44608	6.66852	0.00109837	0.0624196	down
	ENSSSCG00000017562	18.7275	30.4985	9.17311	15.4715	18.4676	26.2617	98.7935	27.3971	70.0187	55.6178	-1.43627	5.26752	0.00247826	0.0942743	down
	ENSSSCG00000031122	99.3843	12.6213	14.1271	61.2775	46.8525	127.204	149.922	120.042	137.709	133.719	-1.42966	6.46373	0.00231959	0.0913484	down
	ENSSSCG00000003216	42.1569	10.5116	5.22622	31.8991	22.4485	51.4345	95.3676	60.6821	50.1052	64.3973	-1.42554	5.45113	0.00104179	0.0617641	down
	ENSSSCG00000024145	43.1616	2.10973	4.57294	26.6839	19.1321	54.0732	71.0881	47.9449	44.5245	54.4077	-1.4253	5.21832	0.00667963	0.144982	down
	ENSSSCG00000029443	1.52713	3.18309	0.217759	2.08604	1.75351	5.23559	3.6866	8.29122	4.9784	5.54795	-1.42036	2.47478	0.0173386	0.227999	down
	ENSSSCG00000032465	68.6005	6.44021	10.8335	40.7647	31.6597	91.9789	98.086	79.027	92.7427	90.4586	-1.42024	5.91744	0.00228988	0.0913484	down
	ENSSSCG00000030500	5.26459	2.18375	0.707718	5.12819	3.32106	5.31936	15.8636	6.68905	12.3255	10.0494	-1.41924	3.09448	0.00981382	0.171665	down
	ENSSSCG00000009673	67.5958	6.03307	1.52431	48.7178	30.9677	67.7276	77.3442	77.7452	117.394	85.0527	-1.41863	5.83851	0.0185862	0.237371	down
	ENSSSCG00000032998	10.1273	2.70193	1.03436	9.03951	5.72578	15.3717	19.8108	14.4996	18.95	17.158	-1.41801	3.71036	0.000648375	0.0509389	down
	ENSSSCG00000013400	158.139	35.3842	34.8687	134.593	90.7462	197.822	414.426	199.55	213.469	256.317	-1.41779	7.39972	0.00207413	0.0864702	down
	ENSSSCG00000017893	25.1977	1.18441	4.21909	14.6892	11.3226	30.4083	46.8832	24.7135	28.5053	32.6276	-1.41149	4.53885	0.00362693	0.107596	down
	ENSSSCG00000000265	50.6767	9.80837	4.81792	42.112	26.8537	69.3611	103.56	60.9625	66.847	75.1827	-1.41005	5.66875	0.00251067	0.09492	down
	ENSSSCG00000000002	22.8266	1.14739	1.38822	11.3429	9.17627	22.9947	34.4455	28.799	18.8296	26.2672	-1.40993	4.25203	0.00726182	0.15049	down
	ENSSSCG00000001760	105.453	28.4628	2.53145	111.777	62.056	190.576	146.124	170.991	174.686	170.594	-1.40912	6.80535	0.0145731	0.209008	down
	ENSSSCG00000002456	269.861	47.6354	1.82373	222.859	135.545	253.989	461.421	314.265	423.003	363.17	-1.40609	7.89897	0.0473619	0.381209	down
	ENSSSCG00000026326	36.9325	4.55256	2.99419	22.6857	16.7912	43.7696	70.9019	41.4161	32.6406	47.182	-1.4046	5.03218	0.00494782	0.1244	down
	ENSSSCG00000034119	12.8601	0.851293	1.93261	9.43065	6.26866	16	22.2686	11.816	22.9649	18.2623	-1.40135	3.7978	0.00327488	0.103538	down
	ENSSSCG00000028924	23.8715	4.44153	2.28647	17.5575	12.0393	30.9528	48.7823	26.9164	30.5529	34.3011	-1.40092	4.60576	0.00178401	0.0819056	down
	ENSSSCG00000025759	2.37108	0.185064	0.925477	2.60755	1.52229	3.5602	5.80919	2.64358	6.94567	4.73966	-1.39566	2.34127	0.029815	0.305033	down
	ENSSSCG00000036201	165.292	28.7219	33.0722	78.5308	76.4042	87.2041	455.612	117.239	184.883	211.234	-1.39522	7.14988	0.0129748	0.198542	down
	ENSSSCG00000017342	18.7677	0.962331	1.44266	14.5154	8.92201	24.6282	34.5945	19.9871	21.6801	25.2225	-1.39475	4.20595	0.00624396	0.139329	down
	ENSSSCG00000025523	13.2218	9.54928	1.41544	17.5141	10.4251	30.9528	21.2631	24.7535	43.6814	30.1627	-1.39201	4.43077	0.000675594	0.0509389	down
	ENSSSCG00000012377	75.4726	12.2512	5.58008	44.8934	34.5493	91.3925	128.584	82.6319	78.0484	95.1643	-1.39162	5.99932	0.00473129	0.120857	down
	ENSSSCG00000009839	73.7043	17.2109	10.0986	57.54	39.6384	100.021	148.47	95.8898	95.3122	109.923	-1.38737	6.20221	0.00137418	0.0708234	down
	ENSSSCG00000038543	23.3089	0.518178	1.66041	12.212	9.42488	25.5078	32.3602	24.4331	23.5671	26.467	-1.38598	4.26861	0.00954264	0.169082	down
	ENSSSCG00000005609	14.9096	2.77595	17.8018	12.3859	11.9683	21.068	66.3588	23.7121	33.0822	36.0553	-1.38048	4.69141	0.00613983	0.137969	down
	ENSSSCG00000032609	72.4987	5.40386	9.39087	40.7213	32.0037	84.691	95.0324	82.2714	90.6149	88.1524	-1.37725	5.89343	0.00557184	0.132358	down
	ENSSSCG00000015600	17.9639	2.73894	2.66755	14.0808	9.3628	27.5183	29.7907	28.9592	21.2385	26.8767	-1.37691	4.28175	0.000669997	0.0509389	down
	ENSSSCG00000001488	515.167	62.6255	243.537	278.052	274.845	596.858	1135.59	490.143	931.04	788.407	-1.37504	9.02314	0.00586208	0.133989	down
	ENSSSCG00000034136	55.0974	23.392	17.8563	55.6712	38.0042	123.853	149.475	84.6346	72.3473	107.578	-1.37317	6.17092	0.000217062	0.0324113	down
	ENSSSCG00000009722	147.69	22.5407	25.0695	105.997	75.3243	229.612	221.345	177.52	195.884	206.09	-1.36532	7.08865	0.00308991	0.101899	down
	ENSSSCG00000033448	8.47961	0.740254	0.762157	3.17252	3.28864	11.4345	10.3895	7.0896	9.75605	9.66743	-1.36235	3.05246	0.00682774	0.146033	down
	ENSSSCG00000009704	90.1009	14.546	11.4051	55.8451	42.9743	107.016	166.828	102.939	90.0528	116.709	-1.36194	6.29378	0.00360256	0.107596	down
	ENSSSCG00000037120	29.2165	4.3675	6.85942	16.8187	14.3155	37.9057	47.3673	47.304	30.1113	40.6721	-1.36163	4.83351	0.000657546	0.0509389	down
	ENSSSCG00000002333	50.1945	6.1071	5.55286	45.5887	26.8608	64.8376	84.0471	65.5688	75.4388	72.4731	-1.35923	5.62922	0.00503538	0.12544	down
	ENSSSCG00000016686	110.315	9.21617	4.43685	48.5874	43.1389	74.7643	179.601	83.9136	114.784	113.266	-1.35832	6.26579	0.0267771	0.286368	down
	ENSSSCG00000003931	31.5474	3.92335	2.72199	21.7296	14.9806	38.534	56.9748	34.0461	34.1261	40.9202	-1.35746	4.85163	0.00452265	0.119042	down
	ENSSSCG00000022823	98.2188	24.2803	13.2833	96.4794	58.0655	131.225	176.1	148.321	169.105	156.188	-1.35625	6.70418	0.00298473	0.100877	down
	ENSSSCG00000002292	18.3256	7.5506	8.35651	20.9473	13.795	32.2513	56.5651	36.209	32.199	39.3061	-1.35497	4.7975	0.000168223	0.0299586	down
	ENSSSCG00000007235	140.496	13.5096	14.9165	88.9175	64.46	163.518	223.803	149.202	151.159	171.92	-1.35408	6.84136	0.010969	0.181454	down
	ENSSSCG00000012307	34.3605	2.47985	5.82506	24.3372	16.7506	41.7172	64.2363	38.2918	39.2651	45.8776	-1.35303	5.00768	0.00427253	0.115699	down
	ENSSSCG00000002651	14.347	4.10841	1.63319	15.2107	8.82484	24.2513	30.3493	26.1955	18.0668	24.7157	-1.34359	4.18284	0.000963624	0.0603758	down
	ENSSSCG00000022649	24.2734	9.77136	5.44398	29.2915	17.1951	33.0052	63.7522	41.376	50.5066	47.16	-1.33988	5.04935	0.000640533	0.0509389	down
	ENSSSCG00000039546	108.185	12.5473	10.7519	66.8402	49.5812	135.665	159.716	128.654	103.101	131.784	-1.33905	6.46477	0.00796445	0.156517	down
	ENSSSCG00000003861	25.2781	4.18244	3.26639	18.079	12.7015	33.7172	40.143	34.4867	31.4362	34.9458	-1.33479	4.63963	0.0012432	0.0665663	down
	ENSSSCG00000009448	44.5682	3.62725	5.68896	27.8573	20.4354	57.1727	68.0346	53.4323	41.4733	55.0282	-1.33333	5.25343	0.00543496	0.131567	down
	ENSSSCG00000000907	151.387	59.1093	35.2226	135.332	95.2628	267.015	238.4	257.308	272.286	258.753	-1.33216	7.41883	0.000457545	0.0437736	down
	ENSSSCG00000032279	3.01408	0.111038	0.0544398	2.04258	1.30554	5.27748	4.46861	3.68499	2.24831	3.91985	-1.33043	2.18155	0.0456703	0.375272	down
	ENSSSCG00000009620	582.521	131.839	233.166	456.539	351.016	616.837	1422.51	788.347	1000.62	957.077	-1.32982	9.31293	0.00234697	0.091681	down
	ENSSSCG00000029509	66.792	14.435	8.11153	51.2384	35.1442	86.8271	128.994	73.0589	84.2714	93.2878	-1.32884	5.99044	0.00291377	0.0996859	down
	ENSSSCG00000011309	109.954	7.77267	7.13162	58.4526	45.8276	110.827	152.864	102.499	111.01	119.3	-1.3287	6.33447	0.0194946	0.242804	down
	ENSSSCG00000002847	112.727	18.8395	130.737	100.391	90.6735	176.754	384.04	197.547	303.401	265.435	-1.32831	7.47651	0.00844334	0.159648	down
	ENSSSCG00000001392	10.5694	1.25843	2.50423	7.64882	5.49521	11.0576	21.8589	14.8201	14.1322	15.4672	-1.32631	3.60999	0.00457144	0.119351	down
	ENSSSCG00000004990	36.4905	18.4693	1.76929	30.1172	21.7116	35.6858	105.012	42.137	46.4115	57.3117	-1.32593	5.3296	0.00801055	0.156847	down
	ENSSSCG00000012769	6.71135	0.999344	3.13029	5.99737	4.20959	11.3508	15.7518	10.2138	10.9605	12.0692	-1.32452	3.31582	0.00357109	0.107596	down
	ENSSSCG00000007717	6.06835	1.29545	1.95983	2.73793	3.01539	7.28795	12.177	6.56889	8.75234	8.69654	-1.32209	2.95264	0.0118125	0.18854	down
	ENSSSCG00000004548	10.2077	0.999344	0.626058	5.30202	4.28378	10.8482	18.1351	9.77323	9.03338	11.9475	-1.32039	3.30527	0.0103377	0.175134	down
	ENSSSCG00000035089	131.896	11.1038	14.7532	65.7972	55.8876	159.078	147.054	105.783	174.686	146.65	-1.32011	6.62401	0.0136059	0.20335	down
	ENSSSCG00000008010	33.5969	5.36684	7.40382	27.4228	18.4476	45.5287	67.5877	46.1425	40.5498	49.9522	-1.31964	5.12803	0.00142944	0.0728453	down
	ENSSSCG00000038184	10.2077	1.96167	2.39535	14.6892	7.31348	11.5602	24.0188	11.4956	31.9581	19.7582	-1.31538	3.92413	0.00953756	0.169082	down
	ENSSSCG00000024687	25.2781	5.99606	4.6546	20.2085	14.0343	35.4764	54.0702	34.5267	28.4652	38.1346	-1.31504	4.76482	0.00105814	0.0618686	down
	ENSSSCG00000035121	27.1669	1.59155	7.73045	26.0755	15.6411	33.0052	46.0267	37.1703	52.4739	42.169	-1.31453	4.9039	0.0039233	0.110934	down
	ENSSSCG00000003038	65.6668	20.9492	21.667	66.7533	43.7591	90.0522	176.398	94.9285	107.557	117.234	-1.31128	6.31904	0.000793045	0.0540586	down
	ENSSSCG00000030469	58.1918	4.25646	4.62738	33.6809	25.1891	62.7015	88.255	54.8743	55.9668	65.4494	-1.30982	5.5041	0.0141869	0.206999	down
	ENSSSCG00000035059	43.1214	10.1785	3.26639	37.766	23.5831	60.5654	68.3325	65.4486	54.0397	62.0965	-1.3092	5.42328	0.00326977	0.103538	down
	ENSSSCG00000015604	27.3678	3.44218	1.14324	19.9912	12.9861	34.4293	44.1275	29.3998	28.5053	34.1155	-1.30526	4.62083	0.00795922	0.156517	down
	ENSSSCG00000013888	40.027	18.5434	21.8304	64.5369	36.2344	96.6281	98.6818	94.0073	105.108	98.6064	-1.30412	6.06599	0.000134103	0.0274688	down
	ENSSSCG00000033451	63.4966	10.1045	7.53991	31.5079	28.1622	80.5863	80.6956	56.7568	77.9681	74.0017	-1.29717	5.67187	0.00388401	0.110934	down
	ENSSSCG00000017473	585.254	25.5018	45.2123	302.085	239.513	599.329	844.716	521.786	457.772	605.901	-1.29623	8.65478	0.0429554	0.364892	down
	ENSSSCG00000040622	29.0959	8.92007	4.11021	23.0768	16.3008	39.4554	58.5015	32.524	42.9186	43.3499	-1.29614	4.9448	0.00121772	0.0665663	down
	ENSSSCG00000033443	42.7597	3.03504	3.56581	28.9438	19.5761	59.0994	58.3526	46.1825	39.6264	50.8152	-1.2935	5.15451	0.0118122	0.18854	down
	ENSSSCG00000012056	18.1247	6.03307	2.61311	18.8613	11.408	30.534	37.1639	30.2409	25.0927	30.7579	-1.29327	4.48013	0.000862768	0.0571969	down
	ENSSSCG00000006273	65.1041	13.1395	10.2347	54.2371	35.6789	86.4501	109.071	106.144	71.986	93.4128	-1.29319	5.99268	0.00239299	0.0922501	down
	ENSSSCG00000004017	5.94778	1.4435	5.77062	5.25856	4.60512	14.534	14.7464	10.4141	12.4058	13.0251	-1.29255	3.41515	0.00365959	0.108076	down
	ENSSSCG00000004466	58.7946	5.73697	6.07004	32.0294	25.6578	67.6858	84.6057	59.2802	54.401	66.4932	-1.28974	5.52736	0.0091263	0.166261	down
	ENSSSCG00000000174	2.9337	0.81428	0.326639	2.21642	1.57276	5.36125	5.06442	3.80515	3.93454	4.54134	-1.28746	2.31593	0.038432	0.346517	down
	ENSSSCG00000004782	81.4605	14.3239	7.32216	54.5413	39.412	107.853	128.175	88.7601	80.1763	101.241	-1.28612	6.11085	0.00684071	0.146115	down
	ENSSSCG00000009378	90.8645	10.9928	11.269	55.1063	42.0581	103.246	149.959	93.6468	85.1145	107.992	-1.28404	6.20581	0.00833887	0.159176	down
	ENSSSCG00000017178	186.632	35.9394	33.045	143.763	99.8448	283.979	245.55	245.332	258.355	258.304	-1.28152	7.43059	0.00384254	0.110934	down
	ENSSSCG00000008677	66.5911	9.69733	7.53991	39.0264	30.7137	75.3507	114.247	72.7785	53.9995	79.094	-1.28114	5.77137	0.00741141	0.15176	down
	ENSSSCG00000025116	45.814	15.7304	6.64166	39.8955	27.0204	70.8271	92.2395	71.6169	47.3349	70.5046	-1.27704	5.6073	0.00144572	0.0728654	down
	ENSSSCG00000034595	70.4893	10.8447	13.0383	41.3297	33.9255	88.1674	110.598	74.0202	80.6581	88.3609	-1.27694	5.92513	0.00283714	0.0985413	down
	ENSSSCG00000038320	65.4256	23.8362	130.547	40.8082	65.1542	76.7329	403.627	132.499	159.349	193.052	-1.2735	7.05076	0.0317687	0.314705	down
	ENSSSCG00000007278	74.9099	17.0629	21.3676	66.1449	44.8713	112.042	134.989	106.704	115.547	117.321	-1.27201	6.32149	0.000941421	0.0602121	down
	ENSSSCG00000021606	66.5911	19.8018	52.3983	81.0514	54.9607	121.55	243.539	87.3583	138.833	147.82	-1.27028	6.66261	0.00372952	0.108972	down
	ENSSSCG00000026981	27.1267	10.5486	11.4596	21.6861	17.7053	30.9109	75.3705	33.9259	48.2985	47.1265	-1.26763	5.0747	0.00121595	0.0665663	down
	ENSSSCG00000032827	5.74685	3.88634	1.98705	9.25681	5.21926	18.4712	10.5385	19.7467	8.67205	14.3571	-1.26754	3.51884	0.00514413	0.126371	down
	ENSSSCG00000031706	7.51511	2.92401	3.56581	7.86612	5.46776	13.5707	25.3221	11.7759	8.79249	14.8653	-1.26439	3.57899	0.00711951	0.148691	down
	ENSSSCG00000015802	113.771	29.3511	39.8499	72.8376	63.9525	135.581	210.881	122.686	201.023	167.543	-1.26213	6.83633	0.00164953	0.0785702	down
	ENSSSCG00000003697	28.8146	6.03307	3.18473	18.9917	14.256	36.7329	49.676	34.7671	27.06	37.059	-1.26179	4.73903	0.00327756	0.103538	down
	ENSSSCG00000035366	205.962	108.891	66.716	174.402	138.993	193.633	674.09	227.468	334.797	357.497	-1.26142	7.93009	0.00438695	0.117772	down
	ENSSSCG00000032710	13.9853	2.22076	3.18473	9.73486	7.28142	18.0523	25.0614	19.8669	15.1761	19.5392	-1.26101	3.90832	0.00296941	0.100874	down
	ENSSSCG00000015581	380.136	19.7648	28.7442	216.427	161.268	391.329	590.564	348.392	259.399	397.421	-1.2596	8.0617	0.0461408	0.377273	down
	ENSSSCG00000040355	34.2801	10.7707	2.96697	25.2933	18.3278	45.8638	46.3991	54.3536	43.2799	47.4741	-1.25777	5.06711	0.00191599	0.0844854	down
	ENSSSCG00000020717	27.8903	15.2492	4.70904	27.2924	18.7852	33.0052	83.4513	32.7243	43.9625	48.2858	-1.25724	5.1113	0.00315701	0.102311	down
	ENSSSCG00000011635	11.0516	1.33246	3.75635	10.5171	6.66439	11.3927	29.1949	12.9776	17.0631	17.657	-1.25708	3.79571	0.00813109	0.157086	down
	ENSSSCG00000023296	163.363	14.509	19.5167	84.6151	70.501	184.754	261.563	178.201	82.9064	176.856	-1.25337	6.90521	0.0246859	0.274174	down
	ENSSSCG00000014326	83.5905	6.1071	11.2963	51.8903	38.221	94.9946	118.083	76.9041	93.8669	95.9621	-1.25229	6.04956	0.0141036	0.206161	down
	ENSSSCG00000032964	29.2165	11.548	17.2846	25.5105	20.8899	39.1204	93.9525	46.4629	42.9989	55.6337	-1.25204	5.30307	0.00113546	0.0631498	down
	ENSSSCG00000010471	128.721	7.95774	18.1829	68.9697	55.9579	147.602	178.521	130.577	106.192	140.723	-1.2513	6.58317	0.0209123	0.251782	down
	ENSSSCG00000004223	38.2587	22.4297	16.6858	40.3736	29.437	61.3612	107.619	60.6821	78.5703	77.0582	-1.2464	5.74932	0.000235718	0.033237	down
	ENSSSCG00000001137	285.212	77.4306	67.3693	194.002	156.004	345.424	549.341	322.877	367.317	396.24	-1.24625	8.06447	0.00277379	0.0977349	down
	ENSSSCG00000033117	3.13464	2.81297	0.272199	1.26032	1.87003	4.64921	6.29329	4.08553	5.78136	5.20235	-1.24558	2.45008	0.0437414	0.368013	down
	ENSSSCG00000033204	18.2854	6.6993	1.17046	19.209	11.341	27.4764	36.4564	28.2382	24.7314	29.2256	-1.24402	4.42851	0.00264952	0.0958847	down
	ENSSSCG00000036181	38.8213	4.58958	5.00846	21.9034	17.5807	40.2512	51.1283	42.858	44.8457	44.7708	-1.24251	4.9998	0.00556541	0.132358	down
	ENSSSCG00000015756	13.5031	3.36816	1.79651	11.2125	7.47006	17.5497	28.8225	18.505	13.2891	19.5416	-1.242	3.91553	0.0045204	0.119042	down
	ENSSSCG00000039080	333.92	50.5224	69.8735	210.125	166.11	248.67	730.208	299.085	374.865	413.207	-1.24167	8.13877	0.0149817	0.212577	down
	ENSSSCG00000002029	14.99	2.47985	0.626058	21.8165	9.97811	26.2199	24.1677	16.7827	33.1625	25.0832	-1.24165	4.23685	0.0148156	0.21123	down
	ENSSSCG00000032996	55.1778	7.47657	18.9723	59.148	35.1936	81.5915	86.2814	114.195	80.3369	90.6011	-1.24147	5.96133	0.00317858	0.102542	down
	ENSSSCG00000029326	68.0378	7.25449	6.91386	43.9807	31.5467	83.7276	95.4048	70.5755	64.7995	78.6269	-1.24011	5.77134	0.0117236	0.187871	down
	ENSSSCG00000029754	11.4535	8.69799	0.244979	16.0799	9.11909	35.3926	13.8154	20.9484	25.0124	23.7922	-1.23929	4.15313	0.00571461	0.13365	down
	ENSSSCG00000011090	97.1337	67.6222	33.2355	67.4487	66.36	168.084	295.077	114.114	111.171	172.111	-1.23831	6.88137	0.00208368	0.0864702	down
	ENSSSCG00000011426	22.9472	5.5149	5.79784	15.9495	12.5524	31.5811	42.5263	29.1995	27.863	32.7925	-1.23646	4.58348	0.000956481	0.0602713	down
	ENSSSCG00000004505	800.781	228.887	180.577	657.581	466.956	965.695	1468.24	928.096	1295.51	1164.38	-1.23276	9.6168	0.0037095	0.108946	down
	ENSSSCG00000000837	70.851	19.1726	23.1369	62.7985	43.9898	86.3664	131.824	106.184	123.978	112.088	-1.22931	6.27374	0.00101224	0.0611862	down
	ENSSSCG00000009653	38.6204	5.07074	4.76348	24.7717	18.3066	44.3978	63.1936	39.6136	36.3744	45.8949	-1.22804	5.03936	0.00715807	0.149278	down
	ENSSSCG00000031595	1.40657	1.59155	0	5.08473	2.02071	4.23036	3.01631	5.48743	9.19397	5.48202	-1.22779	2.49844	0.0432716	0.366439	down
	ENSSSCG00000017471	9.68524	3.18309	2.64033	7.5619	5.76764	13.7801	17.2786	15.6612	14.3731	15.2733	-1.22033	3.61393	0.00245993	0.0938001	down
	ENSSSCG00000008421	75.9548	16.5077	43.1163	87.353	55.733	118.241	212.073	77.9455	159.108	141.842	-1.21811	6.61904	0.00702323	0.147392	down
	ENSSSCG00000035596	24.1528	9.5863	3.97411	18.2963	14.0024	33.2565	54.7777	30.2409	24.2496	35.6312	-1.21709	4.70202	0.00270442	0.0966083	down
	ENSSSCG00000034385	2.9337	1.4435	0.10888	2.73793	1.806	4.27224	4.02175	6.08824	5.33973	4.93049	-1.21686	2.40039	0.0331334	0.320811	down
	ENSSSCG00000000419	32.9138	5.84801	5.6073	45.7191	22.522	81.8009	39.361	47.985	55.0033	56.0375	-1.21601	5.29936	0.00885376	0.162636	down
	ENSSSCG00000040923	51.7216	10.0304	10.7246	33.8113	26.572	63.9161	76.8601	62.9652	64.2374	66.9947	-1.21597	5.55584	0.00190713	0.0844854	down
	ENSSSCG00000039135	11.4535	3.03504	1.33378	8.9526	6.19373	15.9162	25.2104	11.856	10.6795	15.9155	-1.21195	3.67126	0.00980721	0.171665	down
	ENSSSCG00000007080	267.65	102.525	59.8838	291.785	180.461	359.329	479.37	447.926	489.127	443.938	-1.21161	8.2323	0.00300699	0.10093	down
	ENSSSCG00000017963	86.484	9.14214	1.76929	41.2862	34.6704	133.989	58.7622	75.4621	67.9712	84.0462	-1.20861	5.85826	0.045267	0.373736	down
	ENSSSCG00000010242	6.06835	0.962331	0.680498	5.17164	3.22071	8.20941	11.7301	7.41003	6.54418	8.47343	-1.20342	2.94314	0.0172426	0.227485	down
	ENSSSCG00000004554	41.7149	2.73894	5.28066	18.3398	17.0186	43.979	49.5643	45.061	29.9507	42.1387	-1.19938	4.92629	0.0147565	0.210881	down
	ENSSSCG00000013886	21.1387	16.2116	19.3534	30.6822	21.8465	27.3089	78.4613	32.6442	85.235	55.9123	-1.19447	5.33507	0.00435291	0.117331	down
	ENSSSCG00000025736	19.049	2.6279	4.57294	13.5158	9.94141	24.1256	32.7326	24.6333	19.3515	25.2108	-1.19393	4.25054	0.00344326	0.105844	down
	ENSSSCG00000008125	45.6131	14.8421	6.23336	39.5479	26.5591	62.9109	89.1115	55.0746	53.0761	65.0433	-1.19336	5.52463	0.00317404	0.102542	down
	ENSSSCG00000010214	67.5556	7.21748	5.8795	35.2454	28.9745	68.7329	82.1479	68.693	59.9415	69.8788	-1.19025	5.62246	0.0157817	0.21692	down
	ENSSSCG00000032909	31.2661	4.62659	3.18473	22.9899	15.5168	37.8219	49.2664	31.6028	32.8815	37.8932	-1.18853	4.79146	0.0085616	0.160518	down
	ENSSSCG00000024495	10.5292	3.36816	4.81792	5.60624	6.08038	7.66491	29.3439	13.0977	12.3255	15.608	-1.1864	3.66528	0.0202446	0.247284	down
	ENSSSCG00000040486	36.5708	4.9597	4.05577	24.0329	17.4048	38.5759	54.7777	36.7698	39.1447	42.317	-1.18505	4.94221	0.0095457	0.169082	down
	ENSSSCG00000003514	3600.14	1523.15	1419.9	3115.37	2414.64	3641.63	10075.8	3897.64	6076.17	5922.8	-1.18386	11.988	0.00493233	0.124296	down
	ENSSSCG00000034858	14.3872	6.18112	5.90672	9.99562	9.11767	18.7644	22.9761	25.6748	26.4176	23.4582	-1.18245	4.16125	0.000771487	0.0533595	down
	ENSSSCG00000009621	3.49633	0.592204	0.598838	4.51976	2.30178	6.78533	6.33053	5.88797	5.25944	6.06582	-1.18175	2.60167	0.0272508	0.2898	down
	ENSSSCG00000029815	125.185	37.1978	35.5492	107.909	76.4602	148.858	270.574	143.234	181.591	186.064	-1.18154	7.00925	0.0038981	0.110934	down
	ENSSSCG00000032422	4.50103	3.22011	1.55153	6.3885	3.91529	10.4712	11.4694	13.2179	5.62077	10.1948	-1.18143	3.14843	0.0105609	0.177425	down
	ENSSSCG00000011207	20.978	3.22011	2.72199	11.734	9.66352	23.9162	29.5301	24.2328	18.8296	24.1272	-1.18116	4.19589	0.0068588	0.146226	down
	ENSSSCG00000000217	70.6098	9.40123	11.7318	44.4153	34.0395	77.8219	110.263	71.2565	69.4968	82.2095	-1.17894	5.85443	0.00869225	0.161497	down
	ENSSSCG00000010896	236.625	31.979	14.9709	136.201	104.944	235.225	336.784	218.656	192.471	245.784	-1.17864	7.39936	0.0338251	0.324579	down
	ENSSSCG00000038147	4.82253	0.259089	0.762157	4.21554	2.51483	6.3246	5.92091	8.49149	5.62077	6.58944	-1.17849	2.68336	0.0258555	0.279495	down
	ENSSSCG00000009098	58.3928	9.40123	1.98705	52.4987	30.5699	54.5339	84.2333	64.9679	80.6982	71.1083	-1.17262	5.66008	0.0307175	0.308305	down
	ENSSSCG00000000034	131.655	60.0346	39.5233	119.6	87.7032	192.335	279.809	199.43	184.161	213.934	-1.16926	7.20328	0.00143997	0.0728654	down
	ENSSSCG00000008503	69.0023	34.3108	40.2855	64.0589	51.9144	112.377	184.069	113.233	111.331	130.253	-1.16663	6.50488	0.000664279	0.0509389	down
	ENSSSCG00000013066	42.2373	10.5856	5.00846	30.378	22.0523	46.0313	77.009	44.0196	44.0829	52.7857	-1.16388	5.25021	0.00668166	0.144982	down
	ENSSSCG00000010240	38.3793	5.40386	7.26772	22.2946	18.3364	47.9162	51.9103	42.7379	36.6555	44.805	-1.16347	5.01852	0.00518936	0.126774	down
	ENSSSCG00000032496	26.1622	1.85064	3.42971	15.0369	11.6199	26.6387	28.0405	22.6306	35.3306	28.1601	-1.16268	4.40664	0.0134479	0.202696	down
	ENSSSCG00000021834	15.9545	4.21945	2.12315	10.126	8.10578	20.7748	23.3485	21.1887	15.5776	20.2224	-1.16033	3.97329	0.00404971	0.112135	down
	ENSSSCG00000026387	12.7797	3.7753	2.12315	11.1256	7.45093	19.8953	20.2577	18.7854	15.698	18.6591	-1.15829	3.87162	0.00274432	0.0974374	down
	ENSSSCG00000002849	54.7759	4.25646	5.58008	31.5079	24.0301	56.3769	70.3806	53.9931	46.3312	56.7704	-1.15817	5.34711	0.0215418	0.255354	down
	ENSSSCG00000039216	14.548	1.22142	1.95983	8.38763	6.52921	15.8324	19.7364	16.0617	13.1285	16.1898	-1.15687	3.70135	0.0100932	0.173447	down
	ENSSSCG00000032607	76.8791	5.36684	14.5899	122.164	54.7499	146.555	74.5141	118.24	169.707	127.254	-1.15441	6.46349	0.0467841	0.379375	down
	ENSSSCG00000007351	29.0557	2.18375	2.12315	11.9513	11.3285	24.0418	32.025	25.4745	26.5782	27.0299	-1.15042	4.35752	0.0236868	0.267382	down
	ENSSSCG00000026784	143.189	22.0966	33.8616	109.952	77.2747	174.408	213.115	175.037	171.875	183.609	-1.1504	6.98966	0.00926015	0.167675	down
	ENSSSCG00000022343	825.657	284.961	265.421	676.486	513.131	882.679	1749.24	1125	1154.35	1227.82	-1.15037	9.71946	0.00391466	0.110934	down
	ENSSSCG00000021647	49.029	20.246	10.643	36.6361	29.1385	52.6491	98.9424	52.7915	75.1979	69.8952	-1.1486	5.64423	0.00255118	0.0953894	down
	ENSSSCG00000032547	9.40393	5.36684	0.898257	8.12687	5.94898	7.37172	23.4974	10.4942	16.8222	14.5464	-1.14637	3.58738	0.0192004	0.24142	down
	ENSSSCG00000000693	117.79	33.3485	15.5426	83.2244	62.4764	130.89	208.051	116.237	128.876	146.014	-1.14616	6.6736	0.0105162	0.177047	down
	ENSSSCG00000027854	8.15811	0.703242	0.544398	10.2564	4.91553	15.1623	8.19245	10.8547	14.1724	12.0954	-1.1435	3.35145	0.019305	0.241997	down
	ENSSSCG00000009178	107.181	24.0583	43.9602	67.3618	60.6402	136.335	187.756	148.801	118.879	147.943	-1.13805	6.68762	0.00392899	0.110934	down
	ENSSSCG00000034913	35.6867	6.36619	6.47834	24.8152	18.3366	43.979	46.3246	50.3081	35.6116	44.0558	-1.13794	4.99974	0.00392395	0.110934	down
	ENSSSCG00000022149	17.3209	2.18375	3.23917	14.5588	9.32567	21.8638	27.184	22.0298	19.4318	22.6274	-1.13746	4.12554	0.00603718	0.136623	down
	ENSSSCG00000031526	104.609	12.1772	19.8705	58.3222	48.7447	108.188	142.251	94.6081	113.138	114.546	-1.13741	6.33116	0.013375	0.202021	down
	ENSSSCG00000031751	37.5755	5.47788	5.85228	21.5558	17.6154	38.9947	44.5371	41.7766	42.3565	41.9162	-1.13209	4.93922	0.00628566	0.139481	down
	ENSSSCG00000014248	131.776	17.581	28.2815	84.6585	65.5742	157.11	174.239	162.58	123.055	154.246	-1.13026	6.74464	0.0125228	0.194817	down
	ENSSSCG00000003554	126.029	43.3789	36.883	99.6519	76.4856	129.927	288.747	149.603	152.604	180.22	-1.12943	6.98149	0.00560829	0.132358	down
	ENSSSCG00000039821	97.9777	16.9148	13.9366	64.8846	48.4284	59.0575	185.633	77.1845	120.325	110.55	-1.12902	6.30103	0.0247417	0.274174	down
	ENSSSCG00000024476	35.7269	6.51424	12.9022	19.8174	18.7402	23.1623	73.5086	48.2653	35.6517	45.147	-1.12743	5.0534	0.0120282	0.190272	down
	ENSSSCG00000031529	19.1695	2.77595	2.50423	15.2542	9.92598	16.4188	32.5464	19.0258	25.8555	23.4616	-1.12702	4.18515	0.0131609	0.199688	down
	ENSSSCG00000005136	25.037	3.55322	2.93975	19.0786	12.6521	23.8324	38.43	26.2756	30.1916	29.6824	-1.12305	4.48852	0.0119146	0.189224	down
	ENSSSCG00000004164	14.7489	3.51621	2.17759	11.6036	8.01158	18.0942	22.6037	19.9069	17.0631	19.417	-1.12228	3.93379	0.00474279	0.120857	down
	ENSSSCG00000006101	24.3136	7.47657	4.21909	13.7766	12.4464	21.068	49.3037	20.7881	26.6987	29.4646	-1.11847	4.48679	0.0093789	0.167996	down
	ENSSSCG00000040875	45.4925	13.4356	11.2146	55.5843	31.4318	57.1308	85.909	68.0521	81.3807	73.1182	-1.11795	5.71015	0.00440418	0.11781	down
	ENSSSCG00000032319	73.0613	24.0213	15.1887	70.1431	45.6036	107.351	144.187	79.748	91.6186	105.726	-1.116	6.22465	0.00495479	0.1244	down
	ENSSSCG00000039107	89.056	8.77202	9.41809	54.324	40.3925	102.199	115.551	90.3623	61.0255	92.2843	-1.1155	6.02846	0.0286346	0.297715	down
	ENSSSCG00000008089	23.7911	4.44153	4.84514	16.0799	12.2894	27.8952	37.4618	28.2783	23.6875	29.3307	-1.11517	4.46898	0.00554225	0.132309	down
	ENSSSCG00000000271	14.99	7.62462	1.90539	20.8604	11.3451	23.2879	30.9079	25.6748	27.8228	26.9233	-1.11508	4.35644	0.00399759	0.112135	down
	ENSSSCG00000016092	57.1871	8.1428	5.09012	30.6387	25.2647	59.8114	81.4404	56.917	33.283	57.863	-1.10982	5.38656	0.0247107	0.274174	down
	ENSSSCG00000032552	83.2288	33.3855	27.6826	79.9215	56.0546	122.471	172.749	124.889	105.992	131.525	-1.10645	6.53189	0.00212179	0.0873708	down
	ENSSSCG00000029365	10.2881	6.92138	1.63319	17.6444	9.12177	19.6858	27.2958	18.8655	20.7567	21.651	-1.10427	4.0795	0.00588302	0.134212	down
	ENSSSCG00000028981	35.7269	5.21879	6.94108	21.4254	17.328	41.8429	44.9095	43.3387	32.8414	40.7331	-1.1027	4.90573	0.00693709	0.14719	down
	ENSSSCG00000035991	6.18891	2.84998	2.58589	6.08429	4.42727	11.8953	16.5711	7.24981	7.62819	10.8361	-1.1023	3.24403	0.0227032	0.26152	down
	ENSSSCG00000035908	52.2842	9.5863	9.96249	42.3727	28.5514	62.4083	79.8019	62.9252	58.3757	65.8778	-1.10209	5.56663	0.00725567	0.15049	down
	ENSSSCG00000003722	254.549	29.166	49.9485	121.947	113.903	167.33	379.497	231.033	256.106	258.491	-1.09716	7.50495	0.029216	0.30193	down
	ENSSSCG00000009120	50.2748	9.21617	7.51269	28.7265	23.9326	60.2722	63.6404	55.1146	42.1959	55.3058	-1.0946	5.32391	0.0081544	0.157157	down
	ENSSSCG00000006031	122.05	23.9102	10.7519	87.6572	61.0924	100.188	150.853	100.977	187.453	134.868	-1.08799	6.58359	0.0319342	0.314752	down
	ENSSSCG00000015290	20.4556	12.1032	12.5212	24.511	17.3977	29.4869	53.6978	42.9782	39.8272	41.4975	-1.08786	4.94391	0.00110262	0.0624196	down
	ENSSSCG00000012492	9.52449	4.81165	3.59303	13.7766	7.92643	12.9843	24.4656	15.4609	22.2823	18.7983	-1.08785	3.91131	0.00838607	0.159307	down
	ENSSSCG00000000859	21.9425	4.6636	3.13029	12.3424	10.5197	21.0261	33.9242	22.4304	20.7166	24.5243	-1.08653	4.24755	0.0101865	0.174064	down
	ENSSSCG00000037238	9.04224	2.25778	1.60597	10.0825	5.74713	13.7382	17.7627	12.3367	10.8401	13.6694	-1.08378	3.51438	0.0125171	0.194817	down
	ENSSSCG00000025984	93.5168	46.488	51.0373	96.4794	71.8804	136.754	194.682	146.719	195.603	168.439	-1.0794	6.89455	0.00167202	0.0785702	down
	ENSSSCG00000006556	264.636	97.4545	191.683	265.405	204.795	349.863	716.728	408.633	463.954	484.795	-1.07825	8.40913	0.00637745	0.140348	down
	ENSSSCG00000003628	37.5755	10.1785	6.12448	27.5531	20.3579	43.7696	56.9003	53.3923	32.5603	46.6556	-1.07513	5.09793	0.00589445	0.134212	down
	ENSSSCG00000004806	39.3438	8.40189	6.66888	27.5531	20.4919	48.1256	62.0392	44.7806	31.7975	46.6857	-1.07202	5.10254	0.00941551	0.168268	down
	ENSSSCG00000005071	99.6254	40.3439	17.5568	57.2358	53.6905	120.712	77.3442	103.62	186.85	122.132	-1.07071	6.43568	0.00862614	0.160815	down
	ENSSSCG00000009650	315.675	92.7169	92.7382	293.523	198.663	365.696	586.058	368.659	464.075	446.122	-1.06937	8.28922	0.00875056	0.161714	down
	ENSSSCG00000010865	18.0443	2.29479	2.34091	14.7761	9.36403	19.979	23.423	23.672	19.1508	21.5562	-1.06918	4.08097	0.0124973	0.194817	down
	ENSSSCG00000013509	23.9921	5.69996	8.16597	18.5571	14.1038	30.6596	40.9622	35.0074	25.0927	32.9305	-1.06694	4.63418	0.00320483	0.102818	down
	ENSSSCG00000005995	20.6967	2.92401	6.39668	13.6462	10.9159	25.801	29.9397	22.9911	23.1656	25.4744	-1.065	4.2992	0.00671516	0.144982	down
	ENSSSCG00000015901	280.912	23.6511	167.402	149.63	155.399	231.078	529.158	281.541	421.437	365.804	-1.06484	8.0141	0.0458843	0.375972	down
	ENSSSCG00000021920	14.7489	2.3318	4.21909	9.56102	7.7152	13.2356	26.402	19.1059	13.3293	18.0182	-1.06475	3.863	0.017013	0.225206	down
	ENSSSCG00000017022	55.3787	9.84538	7.67601	31.986	26.2215	57.9266	83.3396	54.8342	38.422	58.6306	-1.06126	5.42021	0.0174599	0.228561	down
	ENSSSCG00000000874	25.6398	5.14477	4.89958	16.5145	13.0497	29.7382	41.707	24.3129	23.6474	29.8514	-1.06121	4.51039	0.0106109	0.17794	down
	ENSSSCG00000011238	17.0396	3.73828	0.898257	26.7274	12.1009	44.1046	14.0761	24.7535	25.2533	27.0469	-1.0597	4.36785	0.0477814	0.382467	down
	ENSSSCG00000026818	38.7812	16.3966	6.77776	34.2458	24.0504	50.9319	78.8709	43.2586	43.039	54.0251	-1.05546	5.31191	0.00626316	0.139368	down
	ENSSSCG00000027935	130.449	28.981	29.8875	52.7595	60.5193	128	140.836	132.9	145.939	136.919	-1.05271	6.60363	0.0101446	0.173533	down
	ENSSSCG00000037307	81.5409	24.4654	18.3734	57.54	45.4799	96.2512	136.59	87.7187	86.9614	101.88	-1.0519	6.1916	0.00552217	0.132276	down
	ENSSSCG00000005610	6.5506	4.73763	5.63452	9.25681	6.54489	13.6125	26.2158	13.4182	8.43116	15.4194	-1.04971	3.6786	0.0213385	0.255201	down
	ENSSSCG00000031875	39.2232	17.0259	9.98971	45.0672	27.8265	51.3507	65.4651	66.3298	67.2485	62.5985	-1.04834	5.51077	0.00285409	0.098629	down
	ENSSSCG00000022101	69.3238	16.9888	10.1258	51.1949	36.9084	75.9789	98.1232	82.752	69.2559	81.5275	-1.04674	5.87823	0.0102474	0.174373	down
	ENSSSCG00000033065	74.2267	14.0278	11.759	41.2428	35.3141	74.8481	88.7019	68.9734	80.2967	78.205	-1.04496	5.82299	0.0120852	0.190796	down
	ENSSSCG00000016932	12.0965	2.29479	1.98705	8.38763	6.19149	13.6544	18.6564	12.2566	12.4861	14.2634	-1.04103	3.57869	0.0151517	0.214167	down
	ENSSSCG00000014041	32.5119	9.32721	5.28066	23.4245	17.6361	37.9895	55.4852	29.0393	34.8889	39.3507	-1.04068	4.88642	0.0098527	0.171665	down
	ENSSSCG00000004766	22.1033	6.07009	4.30075	15.1673	11.9103	27.979	30.2003	26.9965	23.6072	27.1958	-1.04025	4.38728	0.00449927	0.118818	down
	ENSSSCG00000010770	9.24318	1.96167	1.11602	12.299	6.15496	17.4659	15.7146	14.9002	8.23041	14.0778	-1.03963	3.55656	0.0199236	0.245628	down
	ENSSSCG00000003113	11.3329	9.10513	4.30075	11.169	8.97696	15.0785	30.4983	17.2634	20.0742	20.7286	-1.03941	4.04916	0.00848898	0.160128	down
	ENSSSCG00000015232	198.286	45.6737	43.5519	86.6142	93.5315	105.968	358.718	138.067	216.44	204.798	-1.03868	7.20256	0.0320905	0.315645	down
	ENSSSCG00000035583	5.38516	3.25712	1.85095	5.38894	3.97054	7.70679	9.64475	9.37269	10.6795	9.35092	-1.03798	3.0905	0.0284826	0.297465	down
	ENSSSCG00000027251	64.5817	17.8031	10.8607	49.8042	35.7624	81.424	77.3069	72.4581	84.5524	78.9354	-1.03583	5.83431	0.00731752	0.150754	down
	ENSSSCG00000012557	13.3825	2.6279	2.23203	10.5171	7.18989	16.9214	20.4811	14.6598	13.6504	16.4282	-1.03494	3.75059	0.0131075	0.199102	down
	ENSSSCG00000036080	56.2226	16.0265	11.2418	40.7647	31.0639	63.7067	83.0416	65.8892	63.0329	68.9176	-1.03418	5.64945	0.00560666	0.132358	down
	ENSSSCG00000022999	7.1936	3.25712	1.361	7.69228	4.876	10.9319	14.523	10.7746	9.03338	11.3157	-1.03232	3.30523	0.0164237	0.221063	down
	ENSSSCG00000023004	6.63098	2.66492	0.952697	3.25944	3.37701	6.3246	8.37864	8.25117	8.75234	7.92669	-1.03191	2.91135	0.0364684	0.336406	down
	ENSSSCG00000026977	19.7322	4.3675	3.32083	12.3424	9.94073	21.5706	30.9079	18.9456	18.1069	22.3828	-1.02919	4.14485	0.0135181	0.20312	down
	ENSSSCG00000033550	8.55999	0.740254	1.30656	8.99605	4.90071	5.44502	14.2995	11.4956	13.0482	11.0721	-1.02824	3.28944	0.0492254	0.387656	down
	ENSSSCG00000010840	37.9774	5.5149	18.1285	18.8613	20.1205	35.6858	59.5442	37.8512	50.4665	45.8869	-1.02436	5.10316	0.0138995	0.205432	down
	ENSSSCG00000036975	19.2901	3.22011	2.93975	13.9504	9.85009	22.6178	25.3966	23.632	16.6214	22.0669	-1.02181	4.12286	0.0155005	0.215537	down
	ENSSSCG00000028536	515.207	164.596	164.272	316.904	290.245	501.57	853.653	514.857	690.592	640.168	-1.02156	8.82451	0.00927908	0.167675	down
	ENSSSCG00000021515	47.2608	19.4687	3.62025	48.1093	29.6148	53.0261	71.9074	52.8716	75.9607	63.4414	-1.02009	5.54555	0.0193711	0.241997	down
	ENSSSCG00000034229	28.895	5.36684	3.07585	17.1664	13.626	28.2722	30.6472	26.596	34.2466	29.9405	-1.01767	4.52529	0.016291	0.220018	down
	ENSSSCG00000020706	60.7237	21.3193	16.4136	78.0962	44.1382	106.094	79.8764	112.753	88.3264	96.7624	-1.01714	6.1161	0.00646862	0.141963	down
	ENSSSCG00000004588	31.467	8.735	4.35519	21.9904	16.6369	35.7696	47.0321	34.5267	29.1477	36.619	-1.01623	4.792	0.0109802	0.181454	down
	ENSSSCG00000008392	28.3725	6.36619	2.50423	21.9034	14.7866	25.6335	41.2602	28.8791	32.48	32.0632	-1.01515	4.6213	0.0185353	0.237291	down
	ENSSSCG00000040172	12.7797	3.25712	0.734938	10.6475	6.85481	10.0523	18.7682	15.3408	16.782	15.2358	-1.01476	3.66877	0.0259992	0.280479	down
	ENSSSCG00000031821	4.94309	1.81362	0.789377	5.6497	3.29895	7.4136	8.00626	8.21111	6.94567	7.64416	-1.01344	2.8733	0.0299895	0.305871	down
	ENSSSCG00000017563	14.7087	4.81165	2.44979	14.2546	9.05619	16.4188	29.3066	15.3408	19.3114	20.0944	-1.01316	4.01559	0.0144663	0.207898	down
	ENSSSCG00000017682	11.4535	4.73763	5.7434	14.9065	9.21026	19.5602	22.343	22.9911	19.0303	20.9812	-1.01189	4.06209	0.00392996	0.110934	down
	ENSSSCG00000032407	10.6497	2.51687	1.66041	8.82222	5.91231	10.3874	15.9008	14.9002	12.2453	13.3584	-1.00921	3.50671	0.0201949	0.247284	down
	ENSSSCG00000012427	67.1537	29.9063	14.3721	107.301	54.6832	147.392	101.549	140.55	82.2238	117.929	-1.00847	6.39265	0.0153473	0.215091	down
	ENSSSCG00000009666	81.2998	23.7992	25.4506	81.6164	53.0415	87.5391	136.255	102.579	133.493	114.967	-1.00711	6.37886	0.0079819	0.156667	down
	ENSSSCG00000005983	107.1	21.8005	24.8246	77.6616	57.8467	123.811	149.4	123.848	103.944	125.251	-1.00677	6.49178	0.0131881	0.199911	down
	ENSSSCG00000029039	83.5905	33.9777	16.4953	71.2296	51.3233	134.366	107.358	123.287	82.7458	111.939	-1.00569	6.32354	0.00655465	0.143065	down
	ENSSSCG00000008747	89.699	21.2453	16.2231	56.3231	45.8726	99.4763	116.147	98.2129	82.9465	99.1956	-1.00556	6.16366	0.0117441	0.188011	down
	ENSSSCG00000000811	37.8568	21.8375	26.3217	40.504	31.63	47.623	107.433	61.283	68.0916	71.1076	-1.00468	5.71359	0.00401271	0.112135	down
	ENSSSCG00000005481	112.686	73.5073	22.7286	115.558	81.1201	162.22	234.192	118.08	181.591	174.021	-1.00456	6.96739	0.0127199	0.196074	down
	ENSSSCG00000039759	9.32355	1.7396	1.87817	7.04039	4.99543	8.46072	14.0389	9.89339	12.7672	11.29	-1.00418	3.31432	0.022312	0.260242	down
	ENSSSCG00000007157	22.2238	11.4739	2.99419	29.5957	16.5719	50.6387	33.3656	35.6883	25.6548	36.3368	-1.0041	4.77364	0.0113033	0.183343	down
	ENSSSCG00000008613	16.5975	1.36947	1.90539	9.9087	7.44527	15.0366	20.5556	17.5437	12.5263	16.4156	-1.00303	3.76065	0.0355444	0.332794	down
	ENSSSCG00000008428	49.1496	21.5784	15.6787	41.1124	31.8798	65.6334	84.5312	72.2979	59.0984	70.3902	-1.00124	5.68671	0.00231644	0.0913484	down
	ENSSSCG00000028492	5.66647	1.99869	2.01427	3.47674	3.28904	7.87433	10.1661	5.2471	6.98581	7.56833	-1.00061	2.87316	0.0488145	0.385712	down
	ENSSSCG00000016859	454.604	1437.57	183.925	540.198	654.075	454.994	339.242	521.386	173.722	372.336	1.0009	9.0176	0.0490804	0.387367	up
	ENSSSCG00000001341	144.957	293.696	325.741	147.761	228.039	227.769	109.444	123.567	102.86	140.91	1.0019	7.62348	0.0215445	0.255354	up
	ENSSSCG00000027778	59.8395	65.2534	144.048	62.5378	82.9196	56.7957	42.6752	59.9211	45.4881	51.22	1.00388	6.19356	0.0142703	0.207137	up
	ENSSSCG00000032444	194.629	361.244	131.173	248.109	233.789	167.246	116.593	136.224	110.689	132.688	1.00393	7.54848	0.00505402	0.12544	up
	ENSSSCG00000006968	65.5864	73.4332	84.1367	61.0167	71.0433	48.8376	33.3284	50.6285	34.9291	41.9309	1.00479	5.91636	0.00213532	0.0877017	up
	ENSSSCG00000034261	225.252	273.82	459.282	241.59	299.986	200.251	154.837	188.936	187.413	182.859	1.00606	8.01147	0.0104448	0.17631	up
	ENSSSCG00000004425	198.326	363.687	374.437	234.897	292.837	172.942	172.451	194.824	162.561	175.694	1.00677	7.95726	0.00792468	0.156374	up
	ENSSSCG00000025578	61.3667	240.25	132.942	45.3714	119.982	85.6962	71.0881	63.9265	69.5771	72.572	1.00789	6.69478	0.0382474	0.345438	up
	ENSSSCG00000016834	61.5676	55.9262	176.766	58.583	88.2107	60.691	46.7714	56.5966	57.372	55.3578	1.00853	6.3072	0.026796	0.286368	up
	ENSSSCG00000005229	139.612	170.407	345.802	118.861	193.67	108.105	141.916	107.986	120.566	119.643	1.00914	7.41584	0.0227495	0.261778	up
	ENSSSCG00000028056	28.0108	77.8007	59.8566	27.3358	48.251	32.1256	32.2857	24.9137	26.0563	28.8453	1.00933	5.40521	0.016267	0.220018	up
	ENSSSCG00000004237	206.083	301.543	342.236	202.129	262.997	181.403	127.542	168.228	154.13	157.825	1.01018	7.80112	0.00680055	0.145948	up
	ENSSSCG00000015413	134.106	311.055	130.329	173.402	187.223	140.942	58.1292	144.275	90.5747	108.48	1.01058	7.25423	0.0109107	0.181019	up
	ENSSSCG00000030487	14.7489	16.4336	49.513	15.6888	24.0961	14.8272	12.177	17.2233	15.2965	14.881	1.01153	4.49785	0.035986	0.334078	up
	ENSSSCG00000014187	17.562	18.3583	45.5933	13.2116	23.6813	15.246	16.6083	15.7013	10.2378	14.4484	1.01481	4.46477	0.0331064	0.320811	up
	ENSSSCG00000030067	51.0384	45.0075	152.431	44.3718	73.2123	47.1203	49.3781	44.34	42.4368	45.8188	1.01571	6.04858	0.0305758	0.307943	up
	ENSSSCG00000027072	36.5306	31.6459	135.664	31.3341	58.7937	39.246	35.9723	34.5668	39.9075	37.4231	1.01596	5.76102	0.0490967	0.387367	up
	ENSSSCG00000029791	8.76093	13.2135	10.8607	8.25725	10.2731	6.61779	8.3414	5.2471	2.93083	5.78428	1.01598	3.34326	0.0225315	0.261037	up
	ENSSSCG00000027417	30.5025	73.5443	22.2931	28.6396	38.7449	25.5497	16.4966	25.4344	20.6764	22.0393	1.01634	5.03739	0.00984717	0.171665	up
	ENSSSCG00000016079	30.1006	33.8666	77.7401	30.0738	42.9453	32.6282	18.0234	28.5587	26.0161	26.3066	1.01672	5.27031	0.0182512	0.235054	up
	ENSSSCG00000034866	23.0276	25.5758	40.7482	33.5505	30.7255	10.8482	28.7481	12.8174	18.0668	17.6201	1.01872	4.75679	0.011058	0.181454	up
	ENSSSCG00000017472	241.81	240.583	549.107	177.14	302.16	184.67	169.323	186.613	204.315	186.23	1.02204	8.05153	0.020905	0.251782	up
	ENSSSCG00000014258	28.1716	13.9168	78.3389	21.6427	35.5175	25.0052	20.6301	24.4731	18.4682	22.1442	1.02245	5.03402	0.0464127	0.378592	up
	ENSSSCG00000014349	12.9404	21.8005	13.6644	12.9074	15.3282	10.2199	6.74015	9.61301	7.90923	8.62057	1.02418	3.82176	0.00895467	0.163882	up
	ENSSSCG00000036723	73.2622	131.95	147.804	59.9737	103.248	52.0209	61.2944	67.251	66.6864	61.8132	1.0246	6.48319	0.0115906	0.186113	up
	ENSSSCG00000024344	10.3282	13.3616	13.2289	10.8648	11.9459	9.42407	3.83556	8.37133	5.21929	6.71256	1.02617	3.51747	0.014096	0.206161	up
	ENSSSCG00000000473	32.6726	35.1991	84.9806	32.6813	46.3834	31.2879	23.0878	28.1982	30.031	28.1512	1.0274	5.37573	0.016785	0.223665	up
	ENSSSCG00000038447	241.408	570.144	267.871	339.894	354.829	239.706	120.057	206.76	243.339	202.466	1.02783	8.169	0.00793697	0.156374	up
	ENSSSCG00000010151	131.334	261.717	204.177	140.069	184.324	121.214	90.75	112.432	107.517	107.978	1.02783	7.27222	0.00585086	0.133924	up
	ENSSSCG00000001469	24.1528	28.4258	27.6282	15.3846	23.8978	15.4136	9.64475	14.74	14.9352	13.6834	1.02834	4.41254	0.00569094	0.13332	up
	ENSSSCG00000021325	78.9287	80.5767	205.619	67.6225	108.187	73.759	55.2246	67.5314	70.0187	66.6334	1.02956	6.58389	0.0223879	0.260242	up
	ENSSSCG00000011743	12.6591	23.9472	28.7987	12.6901	19.5238	12.9424	10.0171	10.6544	11.9642	11.3945	1.03073	4.17372	0.0151742	0.214167	up
	ENSSSCG00000008123	10.2881	25.7979	15.5426	14.0808	16.4273	9.71726	7.03806	9.41274	10.8802	9.26207	1.0321	3.91597	0.012344	0.193543	up
	ENSSSCG00000014113	19.6518	32.6452	55.0114	20.5127	31.9553	18.5968	12.7728	25.6347	19.9136	19.2295	1.03236	4.85493	0.0188236	0.238686	up
	ENSSSCG00000013408	25.1173	36.5686	65.7905	27.8573	38.8334	27.0575	13.1079	28.078	25.2132	23.3642	1.0328	5.11791	0.015803	0.21692	up
	ENSSSCG00000026583	8.76093	9.91941	22.7831	11.4298	13.2233	8.37695	3.91003	9.57296	8.87279	7.68318	1.03477	3.67631	0.0313942	0.311986	up
	ENSSSCG00000016646	30.5829	41.0471	110.35	31.2472	53.3067	35.3926	28.8225	36.0889	31.6771	32.9953	1.03675	5.5967	0.0294861	0.303544	up
	ENSSSCG00000023526	28.4931	36.2725	30.4319	22.5553	29.4382	18.2618	16.7945	18.465	13.0482	16.6424	1.03687	4.67845	0.00227781	0.0913484	up
	ENSSSCG00000022246	16.1153	18.5434	26.5666	12.5597	18.4462	8.87957	10.4268	13.0977	9.91665	10.5802	1.0376	4.08696	0.0111038	0.181581	up
	ENSSSCG00000016035	802.83	715.345	2413.45	586.178	1129.45	556.23	894.094	780.777	585.644	704.186	1.03798	9.98099	0.0428512	0.364892	up
	ENSSSCG00000012257	38.3391	147.977	28.6353	57.0185	67.9924	46.1151	31.6899	41.0956	32.8414	37.9355	1.03839	5.79982	0.0194979	0.242804	up
	ENSSSCG00000039161	46.5776	140.241	11.1602	84.5716	70.6376	58.5549	36.866	33.9259	23.3663	38.1783	1.03841	5.80901	0.0405894	0.356513	up
	ENSSSCG00000003743	161.193	147.274	451.306	135.636	223.852	136	138.527	157.613	121.449	138.397	1.03924	7.63413	0.0279637	0.294707	up
	ENSSSCG00000011877	9.00205	9.14214	12.0584	7.3446	9.3868	5.40313	4.54309	6.76916	4.09513	5.20263	1.04053	3.2346	0.0191931	0.24142	up
	ENSSSCG00000008745	8.88149	12.6954	6.20614	8.30071	9.02092	5.94763	3.2025	5.2471	5.29958	4.92421	1.04108	3.16851	0.0216597	0.255477	up
	ENSSSCG00000003762	38.7812	104.82	69.6285	64.6238	69.4634	42.5968	32.174	49.9476	34.7283	39.8617	1.04192	5.86978	0.00455878	0.119351	up
	ENSSSCG00000029388	32.4315	87.6461	39.0878	38.1137	49.3198	29.5288	23.1623	32.0033	27.0198	27.9286	1.04215	5.37952	0.00634859	0.140292	up
	ENSSSCG00000008437	54.4544	90.6071	57.924	53.7156	64.1753	43.4764	32.025	39.2932	30.4726	36.3168	1.04331	5.74336	0.00135163	0.0701135	up
	ENSSSCG00000037241	51.5207	80.6507	85.2528	51.5426	67.2417	50.6387	27.4075	52.471	26.7388	39.314	1.04475	5.84365	0.00521677	0.127017	up
	ENSSSCG00000004651	33.0745	68.3255	56.5902	26.3363	46.0816	27.2251	25.5083	26.9965	27.1001	26.7075	1.04614	5.32244	0.00702934	0.147392	up
	ENSSSCG00000009202	56.3834	169.962	68.7847	64.2762	89.8517	54.3245	39.212	59.9211	50.4263	50.971	1.04834	6.21988	0.00814878	0.157157	up
	ENSSSCG00000006530	16.0751	37.1608	37.2913	17.7748	27.0755	15.9581	15.4167	15.501	15.7382	15.6535	1.04872	4.60101	0.0103309	0.175134	up
	ENSSSCG00000036960	16.0751	16.1746	60.0199	16.2103	27.12	18.9319	13.9644	15.2206	18.1069	16.556	1.04954	4.66009	0.0418821	0.361604	up
	ENSSSCG00000000368	10.8507	20.1349	31.0035	8.47454	17.6159	8.12564	12.177	10.6144	10.3984	10.3288	1.05045	4.05728	0.0358693	0.333188	up
	ENSSSCG00000009480	51.8422	45.7847	132.262	47.5444	69.3582	46.2827	35.4137	43.0983	42.5171	41.828	1.05065	5.94064	0.0153283	0.215013	up
	ENSSSCG00000014965	37.4148	35.9394	94.943	32.9421	50.3098	32.6282	26.5137	32.484	29.1076	30.1834	1.05235	5.48668	0.0157315	0.21692	up
	ENSSSCG00000039760	7.03285	7.29151	6.12448	7.17077	6.9049	3.3089	2.38326	4.92667	4.25573	3.71864	1.05249	2.87291	0.0425154	0.364399	up
	ENSSSCG00000029323	4.30009	7.36553	17.0669	6.04083	8.69333	5.40313	5.10166	4.88661	4.57691	4.99208	1.05256	3.18191	0.0477468	0.382381	up
	ENSSSCG00000016653	25.8809	41.1211	74.0654	25.3367	41.601	27.8952	17.5765	28.6388	25.5344	24.9112	1.05273	5.21918	0.0161721	0.219888	up
	ENSSSCG00000036063	51.4001	56.1113	57.7334	37.1576	50.6006	40.1675	20.5556	32.484	21.9612	28.7921	1.05618	5.42353	0.00234284	0.091681	up
	ENSSSCG00000031201	42.0766	106.93	8.68315	41.1559	49.7113	40.8795	25.769	18.9857	21.1582	26.6981	1.05758	5.32993	0.0376439	0.341919	up
	ENSSSCG00000015426	70.1276	197.389	75.6713	64.3631	101.888	47.2879	52.8413	60.562	67.4894	57.0451	1.0581	6.39459	0.00914614	0.166433	up
	ENSSSCG00000022345	12.418	22.9849	44.8584	17.8183	24.5199	14.1152	15.0816	15.2607	13.249	14.4266	1.05826	4.49236	0.0226938	0.26152	up
	ENSSSCG00000015563	136.156	84.0189	406.366	137.461	191.001	127.497	104.342	120.123	115.627	116.897	1.05864	7.40381	0.0330158	0.320811	up
	ENSSSCG00000011293	8.5198	13.6947	40.3127	12.9074	18.8586	12.0628	10.5012	11.6958	10.8802	11.285	1.05924	4.16325	0.0425364	0.364399	up
	ENSSSCG00000016050	8.31886	31.2758	11.9223	13.9939	16.3777	11.2251	5.1389	13.0577	6.94567	9.09184	1.06051	3.89775	0.0223365	0.260242	up
	ENSSSCG00000008799	30.7034	43.0828	58.6861	31.4645	40.9842	27.267	25.769	21.5091	19.5924	23.5344	1.06068	5.15859	0.00457176	0.119351	up
	ENSSSCG00000004610	196.96	277.595	408.108	182.876	266.385	175.707	147.725	173.234	132.168	157.209	1.06119	7.82967	0.00858715	0.160518	up
	ENSSSCG00000015334	64.4611	138.835	54.5759	83.5286	85.3501	53.7381	20.8163	62.044	52.0724	47.1677	1.06158	6.11386	0.00573827	0.13365	up
	ENSSSCG00000013144	37.7765	46.414	75.7802	25.2498	46.3051	31.4554	26.402	27.7175	23.2058	27.1952	1.06171	5.35121	0.0102152	0.174282	up
	ENSSSCG00000011297	6.26929	12.8804	20.8777	7.99649	12.006	7.70679	5.1389	8.69177	6.02225	6.88993	1.06244	3.55839	0.0337801	0.324579	up
	ENSSSCG00000001038	39.6653	29.4251	111.629	40.0694	55.1972	32.712	27.333	37.3706	35.0897	33.1263	1.06326	5.62183	0.0213399	0.255201	up
	ENSSSCG00000036033	37.0933	53.0392	11.5412	38.2006	34.9686	26.0104	12.7728	23.4317	12.6467	18.7154	1.06365	4.84174	0.00753776	0.153166	up
	ENSSSCG00000035176	14.0255	32.127	26.5394	17.6444	22.5841	14.2408	11.4322	13.6184	11.4824	12.6935	1.06374	4.33475	0.00697859	0.147392	up
	ENSSSCG00000006304	18.6069	12.6954	49.4586	13.5158	23.5692	15.0785	10.1661	15.1405	15.8185	14.0509	1.06426	4.45197	0.0351609	0.331416	up
	ENSSSCG00000005981	135.031	355.988	188.117	158.105	209.31	133.989	67.4015	157.373	116.551	118.829	1.06693	7.42602	0.00943697	0.168463	up
	ENSSSCG00000025858	48.9888	205.162	77.985	42.8942	93.7574	35.4345	84.0843	40.5749	49.9847	52.5196	1.06728	6.29725	0.0330569	0.320811	up
	ENSSSCG00000017144	64.3406	47.4133	13.7733	109.561	58.7719	59.4345	9.34684	29.8003	23.005	30.3967	1.06793	5.49945	0.0312427	0.311783	up
	ENSSSCG00000007116	60.804	92.5688	199.903	60.7125	103.497	57.7591	67.4388	60.2816	62.9526	62.108	1.06984	6.51745	0.0203419	0.247716	up
	ENSSSCG00000037463	12.5386	13.3616	45.2939	12.7335	20.9819	13.9057	10.2033	13.3381	12.6066	12.5134	1.06998	4.30185	0.0355599	0.332794	up
	ENSSSCG00000023527	6.8721	6.77333	14.6443	5.99737	8.57178	5.27748	4.35689	4.92667	4.41632	4.74434	1.07064	3.14256	0.0318981	0.314752	up
	ENSSSCG00000001076	8.07773	25.1316	10.9424	9.12643	13.3196	9.84292	4.54309	9.37269	5.62077	7.34487	1.07076	3.64276	0.024976	0.275331	up
	ENSSSCG00000036206	61.447	70.3612	140.591	60.756	83.2888	52.9842	34.7434	54.2735	53.5981	48.8998	1.07206	6.17423	0.0087569	0.161714	up
	ENSSSCG00000004134	19.2097	19.3577	60.2377	18.7309	29.384	21.7382	15.3422	17.2233	15.5374	17.4603	1.07399	4.74741	0.0253031	0.27567	up
	ENSSSCG00000005215	95.6066	95.6039	195.466	93.8719	120.137	85.1517	54.0702	77.6251	64.1972	70.261	1.07429	6.68549	0.00809895	0.157035	up
	ENSSSCG00000003807	13.0208	25.2427	45.8383	26.7274	27.7073	17.8848	18.0979	15.2607	12.3255	15.8922	1.07438	4.6333	0.0128518	0.197246	up
	ENSSSCG00000031657	72.9809	141.648	55.7192	47.0229	79.3427	36.6073	35.5999	74.7011	29.1076	44.004	1.07441	6.02558	0.0092669	0.167675	up
	ENSSSCG00000033912	47.3411	70.4722	110.322	46.5013	68.6593	48.0837	35.2648	44.4602	32.6808	40.1224	1.07517	5.89723	0.00730582	0.150754	up
	ENSSSCG00000039609	19.5312	37.0127	23.518	30.6822	27.686	17.3403	13.0334	17.8241	12.0847	15.0706	1.07586	4.56772	0.00170846	0.079349	up
	ENSSSCG00000008749	53.2487	106.338	75.4264	63.7546	74.6918	38.8272	69.2634	30.8818	26.1366	41.2772	1.07694	5.95963	0.00613257	0.137969	up
	ENSSSCG00000006612	15.7536	25.0946	28.4448	18.2094	21.8756	10.3036	11.9163	16.1819	10.278	12.17	1.07715	4.29008	0.00549009	0.131902	up
	ENSSSCG00000000588	88.6139	124.696	74.9364	96.0448	96.0728	61.9894	39.3238	69.5341	39.5461	52.5984	1.0778	6.27888	0.000814119	0.0548826	up
	ENSSSCG00000016156	39.2634	32.4972	147.777	32.7248	63.0656	43.2669	38.7652	37.5308	34.9692	38.633	1.07884	5.84329	0.0394339	0.351374	up
	ENSSSCG00000002404	45.2514	61.219	131.88	49.6304	71.9953	46.4921	34.5945	46.7032	42.477	42.5667	1.079	5.98281	0.0121912	0.192089	up
	ENSSSCG00000036575	6.2291	11.4369	20.7144	6.64926	11.2574	6.0314	6.47948	6.60895	6.42374	6.38589	1.07911	3.48076	0.0439658	0.368736	up
	ENSSSCG00000035790	117.83	274.19	207.252	129.813	182.271	125.78	77.0463	111.471	100.893	103.797	1.08101	7.24696	0.00618306	0.138359	up
	ENSSSCG00000007817	20.0537	26.168	79.6182	18.5136	36.0884	17.1727	26.2903	20.9484	21.9612	21.5931	1.08324	5.04851	0.0362278	0.335279	up
	ENSSSCG00000004569	16.4368	18.7284	34.2971	13.9939	20.864	12.1047	8.11797	15.0203	12.1248	11.842	1.08371	4.2497	0.0139666	0.205664	up
	ENSSSCG00000035867	8.64036	21.2823	16.3319	12.3424	14.6493	7.58114	5.25062	8.29122	10.8802	8.0008	1.08455	3.76468	0.0146614	0.209897	up
	ENSSSCG00000024071	21.6612	40.1588	28.6626	22.8161	28.3247	18.178	14.2995	17.2233	12.4861	15.5467	1.08547	4.61528	0.00229721	0.0913484	up
	ENSSSCG00000007239	9.32355	18.1732	20.2516	8.25725	14.0014	8.29318	7.18701	9.29258	6.38359	7.78909	1.08745	3.72789	0.0180982	0.234323	up
	ENSSSCG00000015789	21.9023	30.3504	57.9512	25.5105	33.9286	23.9162	14.7464	22.7508	16.8222	19.5589	1.08775	4.91251	0.0097207	0.170855	up
	ENSSSCG00000037066	265.761	92.1247	173.173	126.292	164.338	104.754	48.7451	116.878	89.571	89.987	1.08924	7.04469	0.00645134	0.141779	up
	ENSSSCG00000013181	194.067	481.091	154.228	243.328	268.178	161.717	128.361	158.815	130.081	144.743	1.08934	7.73189	0.00475703	0.120857	up
	ENSSSCG00000016263	16.5573	27.6855	43.2524	15.3846	25.72	25.1727	10.8736	10.8947	12.4058	14.8367	1.09007	4.53938	0.0198294	0.245403	up
	ENSSSCG00000006694	43.2018	45.9698	157.821	39.6348	71.6569	51.4345	37.5736	47.3841	36.8562	43.3121	1.09173	6.0089	0.0282303	0.296149	up
	ENSSSCG00000039416	15.8742	19.0616	29.0981	15.6019	19.9089	10.9319	8.37864	12.1765	12.5664	11.0134	1.09247	4.16954	0.00802094	0.156847	up
	ENSSSCG00000029174	17.0396	13.3616	42.2181	12.9508	21.3925	13.3612	8.93722	11.4956	15.4973	12.3228	1.09368	4.30314	0.0267828	0.286368	up
	ENSSSCG00000009702	8.31886	15.3973	21.2043	9.34373	13.566	9.29841	5.69748	7.77052	7.34715	7.52839	1.09502	3.68924	0.0193782	0.241997	up
	ENSSSCG00000006418	21.5406	36.1614	31.0035	23.2072	27.9782	18.8481	13.1824	16.222	12.9278	15.2951	1.09569	4.59981	0.00191791	0.0844854	up
	ENSSSCG00000029275	11.5339	2.99803	7.83933	12.6901	8.76533	3.22513	5.58576	2.60352	6.74492	4.53983	1.09699	3.1128	0.0301348	0.306274	up
	ENSSSCG00000010450	135.071	68.3255	439.003	112.125	188.631	116.356	86.4303	115.076	137.829	113.923	1.10065	7.39543	0.0446207	0.371498	up
	ENSSSCG00000016119	47.2206	38.8634	132.534	39.1133	64.4327	35.8952	38.9886	41.8166	34.5276	37.807	1.1041	5.83515	0.0182737	0.235054	up
	ENSSSCG00000011264	9.72543	28.3517	33.4805	12.0382	20.899	11.8115	11.395	10.0536	13.8512	11.7778	1.10548	4.25816	0.0212288	0.254825	up
	ENSSSCG00000030396	116.183	191.615	217.079	121.599	161.619	98.3873	78.9454	102.058	84.5524	90.9858	1.10653	7.07946	0.00362471	0.107596	up
	ENSSSCG00000016867	14.8695	5.66295	15.1615	7.38806	10.7705	7.79056	4.05899	5.80786	5.37988	5.75932	1.10709	3.3796	0.0204074	0.248032	up
	ENSSSCG00000009403	641.557	872.427	679.572	624.813	704.592	510.701	237.842	417.846	376.672	385.765	1.10737	9.14281	0.00190709	0.0844854	up
	ENSSSCG00000027941	21.1789	30.9426	39.7411	10.7779	25.6601	15.8324	15.2305	11.3754	15.0958	14.3835	1.10774	4.52371	0.0136831	0.204122	up
	ENSSSCG00000012119	409.634	673.965	802.443	408.647	573.672	370.471	275.937	386.964	269.114	325.621	1.11023	8.90491	0.00528106	0.128036	up
	ENSSSCG00000004565	7.79642	6.32918	23.2186	10.8213	12.0414	7.16229	5.06442	7.32992	7.14641	6.67576	1.11039	3.54757	0.0344744	0.328442	up
	ENSSSCG00000020462	491.496	727.559	193.942	451.802	466.2	304.418	128.77	255.145	283.528	242.965	1.11077	8.48375	0.00580167	0.133712	up
	ENSSSCG00000035012	23.3491	29.3881	61.1087	30.8995	36.1863	24.6282	12.5866	26.2756	18.5084	20.4997	1.11124	4.98857	0.00919147	0.166877	up
	ENSSSCG00000004414	197.884	194.724	550.387	187.396	282.598	186.597	140.203	171.152	163.524	165.369	1.1137	7.93708	0.0154171	0.215377	up
	ENSSSCG00000016634	68.3995	192.984	73.8748	68.9697	101.057	58.9737	50.5698	58.9999	49.7037	54.5618	1.11397	6.36199	0.00471341	0.120683	up
	ENSSSCG00000037762	5.46553	16.4336	3.18473	5.25856	7.58562	3.09947	3.57489	5.88797	3.17172	3.93351	1.11456	2.95947	0.0497577	0.39027	up
	ENSSSCG00000007100	19.2097	33.4595	18.7545	21.5123	23.234	14.8691	12.1025	14.1391	8.06982	12.2951	1.11476	4.32464	0.00204481	0.0864702	up
	ENSSSCG00000000915	779.079	1883.24	486.583	768.185	979.273	552.376	384.375	743.767	403.571	521.022	1.1148	9.58026	0.00851553	0.160439	up
	ENSSSCG00000005518	75.4726	82.5754	164.354	60.0606	95.6156	72.2931	44.4627	54.1533	48.5394	54.8621	1.11591	6.36222	0.00747633	0.152359	up
	ENSSSCG00000004522	39.7859	44.4523	122.217	43.2854	62.4352	41.5497	27.2958	44.3801	31.8778	36.2758	1.11754	5.77808	0.0133779	0.202021	up
	ENSSSCG00000001710	14.6283	11.1038	54.9298	23.8156	26.1194	15.5811	9.94265	19.5064	14.9753	15.0014	1.11952	4.56856	0.028155	0.296138	up
	ENSSSCG00000029606	25.7603	62.0333	74.0654	63.407	56.3165	35.1832	36.4936	46.4228	6.58433	31.171	1.12091	5.57019	0.0186189	0.237591	up
	ENSSSCG00000036549	59.1162	127.361	73.0855	62.7551	80.5794	46.1151	51.0539	35.3278	40.4294	43.2315	1.12115	6.04697	0.0019181	0.0844854	up
	ENSSSCG00000004596	6.34966	17.507	8.49261	6.04083	9.59753	5.61256	3.27698	5.32721	5.94196	5.03968	1.12361	3.2374	0.0276544	0.292411	up
	ENSSSCG00000036679	41.6747	102.747	85.6611	38.4614	67.1361	37.78	35.4137	33.4453	42.0353	37.1686	1.12407	5.83258	0.00580602	0.133712	up
	ENSSSCG00000027659	39.384	32.2381	152.486	36.8099	65.2295	38.7853	35.1158	39.4935	40.9513	38.5865	1.12623	5.87417	0.0313148	0.311986	up
	ENSSSCG00000001955	56.0619	45.2295	214.248	45.3279	90.2168	56.6701	56.4534	54.2735	47.5758	53.7432	1.12629	6.34163	0.0336871	0.324228	up
	ENSSSCG00000026140	21.0584	46.1919	29.8058	23.6853	30.1853	15.246	13.2941	23.1914	12.9679	16.1749	1.12719	4.69067	0.00323207	0.103278	up
	ENSSSCG00000011570	6.79173	11.1038	26.6211	6.95347	12.8675	8.62826	6.44224	7.24981	6.62448	7.2362	1.12789	3.64689	0.0403454	0.356131	up
	ENSSSCG00000011195	9.24318	26.6492	9.20033	11.2559	14.0871	9.63349	5.47405	6.649	7.66834	7.35622	1.12856	3.68386	0.0152174	0.214273	up
	ENSSSCG00000015039	4.05896	9.54928	2.15037	7.04039	5.69975	4.31413	1.41506	4.2858	1.52564	2.88516	1.12926	2.64598	0.0443246	0.370497	up
	ENSSSCG00000035037	15.0704	32.2751	88.1925	28.4658	41.0009	27.3507	21.7472	23.5919	22.6437	23.8334	1.13212	5.20598	0.0277375	0.292709	up
	ENSSSCG00000016782	22.7463	52.0769	20.3605	22.9899	29.5434	19.267	10.6874	19.7067	12.6066	15.5669	1.1325	4.64005	0.00367802	0.10842	up
	ENSSSCG00000031856	13.704	30.6835	7.81211	13.2551	16.3637	9.08899	8.26693	9.69312	6.66463	8.42842	1.13484	3.85637	0.0114008	0.184328	up
	ENSSSCG00000017046	21.1789	55.9262	20.9049	25.7278	30.9345	18.0104	12.4004	17.6639	16.7419	16.2042	1.13594	4.70092	0.00375304	0.109221	up
	ENSSSCG00000002828	6.8721	13.0285	9.71751	6.21467	8.95819	6.19894	3.23974	5.36727	3.77395	4.64497	1.13632	3.15474	0.0166292	0.222703	up
	ENSSSCG00000027287	31.5876	21.8005	147.695	29.2046	57.572	30.534	37.1639	37.2905	32.199	34.2968	1.13758	5.71527	0.0481162	0.383418	up
	ENSSSCG00000025243	4.66178	10.4376	5.49842	4.43284	6.25766	2.89005	2.75564	4.16564	2.93083	3.18554	1.13856	2.7576	0.0424952	0.364399	up
	ENSSSCG00000039314	246.351	402.032	597.477	221.033	366.723	214.911	165.45	234.718	214.151	207.307	1.14015	8.28003	0.00829176	0.158711	up
	ENSSSCG00000000563	8.11792	19.0616	6.2878	8.21379	10.4203	6.99475	3.09079	6.88933	4.45647	5.35783	1.14033	3.31266	0.0242795	0.271269	up
	ENSSSCG00000004938	86.484	148.828	152.295	102.564	122.543	75.225	58.3153	67.8518	64.5987	66.4977	1.14324	6.66024	0.00192489	0.0844854	up
	ENSSSCG00000004172	7.23379	16.1375	4.35519	10.8648	9.64783	6.74345	3.42593	4.48607	4.85795	4.87835	1.14471	3.21044	0.0220679	0.2583	up
	ENSSSCG00000029886	17.1602	40.64	41.2382	14.7761	28.4536	19.8534	12.9962	16.7026	12.9679	15.63	1.14546	4.64903	0.0101343	0.173533	up
	ENSSSCG00000006926	25.1173	22.4297	101.612	22.0338	42.7982	25.8848	21.5238	24.9938	27.1804	24.8957	1.15002	5.27669	0.0324874	0.317852	up
	ENSSSCG00000021374	20.1341	44.5263	8.81925	22.4249	23.9761	13.9895	10.8736	13.298	10.4386	12.1499	1.15033	4.33152	0.00775518	0.155458	up
	ENSSSCG00000008347	7.03285	11.4369	8.92813	7.7792	8.79428	5.69633	3.53765	4.36591	4.25573	4.4639	1.15171	3.12233	0.00958192	0.169348	up
	ENSSSCG00000031346	48.9487	35.7913	118.271	29.248	58.0646	32.0418	36.2702	36.4093	26.8593	32.8951	1.1527	5.67202	0.0158253	0.21703	up
	ENSSSCG00000008488	23.1079	26.5011	61.8709	28.3789	34.9647	21.5706	16.8318	23.1513	15.4973	19.2628	1.15334	4.93489	0.00688178	0.146405	up
	ENSSSCG00000037808	14.0657	28.3888	10.5069	31.3775	21.0847	7.37172	18.3585	15.7013	0.642374	10.5185	1.15394	4.15466	0.0272623	0.2898	up
	ENSSSCG00000017063	9.04224	40.3809	2.83087	17.7748	17.5072	8.12564	7.44768	7.97079	11.4021	8.73656	1.15395	3.92128	0.0478936	0.382566	up
	ENSSSCG00000000493	57.7096	58.5911	231.533	69.6651	104.375	67.4345	53.6605	60.562	59.6605	60.3294	1.15413	6.52339	0.022312	0.260242	up
	ENSSSCG00000007541	3.97859	9.73435	13.3105	6.51888	8.38559	2.84816	3.94727	6.28851	4.41632	4.37507	1.15556	3.09639	0.0313958	0.311986	up
	ENSSSCG00000015671	5.58609	10.1785	8.00265	4.12862	6.97397	4.98429	2.53221	3.08417	3.5732	3.54347	1.15561	2.87515	0.0310239	0.310405	up
	ENSSSCG00000017879	5.14403	10.3636	16.0597	4.91089	9.11956	4.52355	5.36233	5.20705	4.25573	4.83716	1.15651	3.20444	0.0362295	0.335279	up
	ENSSSCG00000000712	319.251	766.793	560.022	347.326	498.348	249.298	290.422	217.414	308.62	266.439	1.15785	8.66629	0.00441687	0.11781	up
	ENSSSCG00000005083	34.0792	38.2341	89.1724	38.331	49.9542	35.3507	26.6999	31.6028	17.1835	27.7092	1.15855	5.43274	0.0072841	0.150554	up
	ENSSSCG00000001455	24.0323	47.4873	38.3529	36.3753	36.5619	22.8691	13.3686	21.5492	18.669	19.114	1.16073	4.93693	0.00090876	0.0589769	up
	ENSSSCG00000009963	17.1602	16.0635	67.7231	15.4715	29.1046	19.3508	9.90542	19.3862	18.2274	16.7174	1.16101	4.73304	0.0331404	0.320811	up
	ENSSSCG00000000010	648.751	2599.66	135.31	1194.61	1144.58	545.884	471.438	635.06	619.208	567.898	1.16107	9.74788	0.0413615	0.359351	up
	ENSSSCG00000002852	10.2077	17.396	13.5011	13.0812	13.5465	9.00522	5.66024	7.00949	5.94196	6.90423	1.16141	3.63054	0.00357261	0.107596	up
	ENSSSCG00000003839	157.898	665.415	184.007	215.08	305.6	156.398	154.353	172.273	152.443	158.867	1.16263	7.91923	0.0101052	0.173447	up
	ENSSSCG00000016604	91.7486	79.3183	319.045	90.6124	145.181	92.5234	69.0772	82.3114	89.571	83.3708	1.16328	6.99069	0.0210782	0.253208	up
	ENSSSCG00000028010	10.3282	10.8447	27.1927	8.56146	14.2318	7.07852	7.89454	7.97079	7.70849	7.66309	1.1643	3.74805	0.0193877	0.241997	up
	ENSSSCG00000005278	17.6424	53.7055	17.9924	11.734	25.2686	14.2827	20.5184	7.73046	9.63561	13.0418	1.16474	4.43978	0.0212802	0.254947	up
	ENSSSCG00000011977	150.141	84.8332	608.174	111.212	238.59	141.11	134.468	142.633	144.092	140.576	1.16496	7.7414	0.0469154	0.37972	up
	ENSSSCG00000030318	46.0551	33.3485	232.458	45.1976	89.2648	51.3926	50.0484	50.228	58.2954	52.4911	1.16664	6.33561	0.0456681	0.375272	up
	ENSSSCG00000024048	15.5928	38.9744	42.1092	13.82	27.6241	15.3717	14.9326	17.1432	12.4861	14.9834	1.16732	4.60926	0.0111625	0.181983	up
	ENSSSCG00000016695	33.8783	30.1284	122.027	37.5053	55.8847	30.2408	30.3121	31.1622	34.6079	31.5807	1.16743	5.62526	0.0184679	0.236814	up
	ENSSSCG00000015808	101.273	118.922	273.968	88.961	145.781	81.2145	74.2161	83.2727	87.403	81.5266	1.16791	6.96678	0.00952996	0.169082	up
	ENSSSCG00000011618	8.23848	27.7225	11.759	19.2524	16.7431	12.733	8.63931	7.12965	5.46018	8.49053	1.16904	3.88339	0.00885605	0.162636	up
	ENSSSCG00000011828	18.848	25.6498	36.5019	13.6896	23.6724	10.9738	11.395	14.4996	13.5701	12.6096	1.16969	4.38976	0.0061281	0.137969	up
	ENSSSCG00000000783	32.11	43.675	57.4612	26.2494	39.8739	21.9057	21.5238	20.9484	20.6363	21.2535	1.17013	5.09024	0.00236738	0.0920284	up
	ENSSSCG00000010957	16.4368	15.4713	64.0484	15.0803	27.7592	16.3769	14.6719	15.2206	16.501	15.6926	1.17026	4.66282	0.0265755	0.284965	up
	ENSSSCG00000036618	44.528	64.3281	41.2926	30.9429	45.2729	26.9319	14.6347	29.52	22.6437	23.4326	1.1743	5.22013	0.000829419	0.0554461	up
	ENSSSCG00000015960	98.1786	209.899	115.494	106.127	132.425	81.759	59.0974	80.0684	54.7624	68.9218	1.17618	6.7293	0.0015529	0.0772916	up
	ENSSSCG00000021557	50.0337	116.109	36.7469	78.5742	70.3659	51.979	24.6146	43.6992	22.0816	35.5936	1.17646	5.79262	0.00237536	0.0921027	up
	ENSSSCG00000040751	14.9096	19.9128	34.8143	14.385	21.0054	12.9843	8.89998	10.8547	11.9642	11.1758	1.1769	4.23343	0.00708625	0.14819	up
	ENSSSCG00000024134	21.2191	46.8581	60.646	19.687	37.1026	18.6806	22.6782	20.4677	18.669	20.1239	1.17731	5.01665	0.00875887	0.161714	up
	ENSSSCG00000012026	133.423	378.788	260.984	161.538	233.683	116.23	130.185	151.165	98.9657	124.136	1.17866	7.57482	0.00445088	0.118126	up
	ENSSSCG00000025286	92.472	151.752	62.007	136.853	110.771	84.1884	40.8133	77.7052	20.5961	55.8257	1.17993	6.42076	0.00330063	0.103621	up
	ENSSSCG00000007072	2.77295	7.66163	14.6443	8.518	8.39923	5.02617	2.4205	7.53019	2.52935	4.37655	1.18093	3.09596	0.0383053	0.345765	up
	ENSSSCG00000037821	215.446	476.539	707.69	216.427	404.026	197.864	146.012	269.965	286.097	224.985	1.18107	8.42697	0.0147993	0.21123	up
	ENSSSCG00000036553	7.63567	14.7681	36.148	9.82178	17.0934	9.92669	6.44224	13.0176	8.35086	9.43435	1.18242	4.00018	0.0331494	0.320811	up
	ENSSSCG00000001963	25.479	46.3399	21.8304	26.2928	29.9855	17.5497	14.7464	15.8615	12.3255	15.1208	1.18295	4.64063	0.00080908	0.0547741	up
	ENSSSCG00000004898	9.80581	28.6108	12.004	10.0391	15.1149	7.99999	7.8573	8.29122	6.50403	7.66314	1.18311	3.76695	0.0104172	0.176122	up
	ENSSSCG00000022986	16.7985	41.6763	14.0455	20.0347	23.1387	13.6963	7.78283	13.3381	11.7233	11.6351	1.18512	4.29395	0.00405859	0.112187	up
	ENSSSCG00000035847	4.50103	10.4376	9.82639	4.4763	7.31032	3.89528	4.05899	3.80515	2.93083	3.67256	1.18568	2.92778	0.0225783	0.261037	up
	ENSSSCG00000020505	234.937	501.448	151.833	222.077	277.574	154.974	78.7592	166.826	160.754	140.328	1.18569	7.74912	0.00373083	0.108972	up
	ENSSSCG00000021598	5.34497	7.40254	13.2017	5.34548	7.82366	5.02617	2.97907	4.68634	3.25202	3.9859	1.18698	3.01	0.0300798	0.306105	up
	ENSSSCG00000008952	27.9305	27.3894	13.6916	31.6818	25.1733	12.7748	9.64475	12.6171	14.333	12.3424	1.18866	4.37529	0.00040883	0.0434126	up
	ENSSSCG00000027051	88.6943	87.6091	320.378	75.8363	143.13	80.2093	75.445	84.8348	83.8699	81.0898	1.189	6.97086	0.0205003	0.24832	up
	ENSSSCG00000016083	7.31417	23.5771	7.48547	6.04083	11.1044	6.28271	5.54852	4.48607	5.94196	5.56482	1.18939	3.38776	0.0282028	0.296149	up
	ENSSSCG00000003805	11.2526	25.5018	42.7353	11.5601	22.7624	10.8063	11.6184	13.7386	13.1285	12.3229	1.19269	4.36409	0.0180108	0.233693	up
	ENSSSCG00000008487	98.7413	96.7142	362.869	110.734	167.265	118.953	64.6831	103.901	90.4944	94.5077	1.19291	7.18223	0.0187739	0.238452	up
	ENSSSCG00000003766	41.313	99.4902	69.6557	43.2854	63.4361	32.9633	26.4393	38.9728	33.9254	33.0752	1.19292	5.71119	0.00189291	0.0844854	up
	ENSSSCG00000032931	9.84599	6.55125	27.846	10.5171	13.6901	8.33507	6.03262	8.29122	6.42374	7.27066	1.1933	3.69241	0.0253969	0.276408	up
	ENSSSCG00000013893	13.8246	33.9777	39.1422	19.9912	26.7339	17.8848	12.2887	14.5397	11.6029	14.079	1.19382	4.54376	0.00501714	0.12544	up
	ENSSSCG00000015396	43.0009	104.968	38.489	44.198	57.664	28.6492	21.0397	40.5349	26.5782	29.2005	1.1946	5.53712	0.00206369	0.0864702	up
	ENSSSCG00000036735	11.6946	7.5506	44.6951	11.5167	18.8643	10.555	9.53303	11.1351	10.3984	10.4054	1.19509	4.1347	0.0378	0.342948	up
	ENSSSCG00000024517	25.9613	56.2964	38.9245	21.9904	35.7931	20.6492	15.305	19.7067	18.3077	18.4921	1.19573	4.91512	0.00206152	0.0864702	up
	ENSSSCG00000032094	22.0229	14.583	37.3185	15.8626	22.4467	9.04711	18.6564	11.095	7.86908	11.6669	1.19588	4.30921	0.0106235	0.17794	up
	ENSSSCG00000011322	7.83661	5.36684	15.8148	5.2151	8.55833	5.02617	3.27698	5.20705	4.01484	4.38126	1.19669	3.11398	0.0300336	0.305871	up
	ENSSSCG00000012572	76.7184	162.116	446.76	83.1809	192.194	89.4239	125.978	87.2381	133.774	109.103	1.19727	7.41238	0.0354939	0.332794	up
	ENSSSCG00000009002	8.96186	13.7317	16.3864	10.604	12.421	6.8691	4.91547	6.92938	6.26314	6.24427	1.19774	3.53126	0.00649476	0.142298	up
	ENSSSCG00000000848	14.2666	39.3815	15.3792	18.0356	21.7657	12.0628	10.0916	13.2579	8.15012	10.8906	1.20033	4.21849	0.00392	0.110934	up
	ENSSSCG00000010850	32.5521	29.129	123.823	32.1598	54.4161	27.3507	29.4928	37.2104	27.341	30.3487	1.20267	5.58778	0.0197841	0.245031	up
	ENSSSCG00000011290	22.1836	18.0622	100.033	20.7735	40.2631	23.623	20.7046	25.9151	20.8771	22.7799	1.2028	5.18394	0.0330333	0.320811	up
	ENSSSCG00000028662	21.4602	74.0625	16.0597	35.7235	36.8265	16.5864	17.9862	24.7936	13.3293	18.1738	1.20285	4.89873	0.00582985	0.133827	up
	ENSSSCG00000024881	46.8589	92.8649	118.978	56.0189	78.6802	48.2931	31.8388	42.097	45.2071	41.859	1.2037	6.04478	0.00270581	0.0966083	up
	ENSSSCG00000032527	272.232	206.827	749.228	344.936	393.306	216.795	131.414	232.314	275.538	214.016	1.2043	8.37004	0.0114102	0.184328	up
	ENSSSCG00000007307	21.5406	25.7609	108.989	22.7292	44.7548	24.5026	26.9234	25.5145	23.8883	25.2072	1.20476	5.33102	0.0286405	0.297715	up
	ENSSSCG00000031327	9.60487	10.1415	15.4065	8.82222	10.9938	7.12041	4.02175	5.84792	4.8981	5.47204	1.21001	3.38135	0.00792507	0.156374	up
	ENSSSCG00000001422	14.6685	20.6901	27.6282	9.08297	18.0175	15.8743	7.03806	8.53155	6.0624	9.37658	1.21073	4.02011	0.010107	0.173447	up
	ENSSSCG00000006874	8.03755	23.0959	16.1686	8.34417	13.9116	7.12041	5.99538	8.17106	6.82522	7.02802	1.21116	3.675	0.011533	0.185374	up
	ENSSSCG00000015770	8.8413	11.511	53.5688	12.777	21.6745	12.4398	12.2142	11.2552	12.0847	11.9985	1.2117	4.32853	0.0389092	0.349071	up
	ENSSSCG00000014670	43.1616	65.4015	118.706	35.7669	65.759	59.7695	27.8171	30.4813	25.1329	35.8002	1.21196	5.81745	0.00946392	0.168756	up
	ENSSSCG00000014994	75.7941	137.613	127.199	63.1462	100.938	64.2093	41.8187	60.3217	44.4442	52.6985	1.21411	6.37309	0.00157397	0.0778553	up
	ENSSSCG00000013551	323.511	1010.19	154.881	320.859	452.36	238.157	193.267	251.1	206.001	222.131	1.21485	8.43207	0.00960131	0.169503	up
	ENSSSCG00000033624	5.10384	9.43824	20.2788	8.30071	10.7804	7.32983	3.3887	7.24981	4.37617	5.58613	1.21486	3.38925	0.0227583	0.261778	up
	ENSSSCG00000012576	65.4256	165.299	22.2114	57.8442	77.695	45.1518	50.9049	34.7671	19.6325	37.6141	1.21615	5.9138	0.0109538	0.181454	up
	ENSSSCG00000010437	234.897	133.764	782.627	251.976	350.816	234.68	104.565	169.229	268.793	194.317	1.21804	8.23901	0.0274725	0.291067	up
	ENSSSCG00000016067	19.8929	31.4978	50.0846	16.558	29.5083	15.246	14.523	18.8255	13.4497	15.5111	1.21914	4.68788	0.00559277	0.132358	up
	ENSSSCG00000014156	300.202	351.88	982.639	256.931	472.913	233.047	205.184	290.914	312.475	260.405	1.21934	8.66589	0.0143033	0.207184	up
	ENSSSCG00000015872	17.2807	20.6901	54.9298	16.3407	27.3103	15.8743	12.8845	17.1833	12.5664	14.6271	1.21938	4.60248	0.0110134	0.181454	up
	ENSSSCG00000017367	6.30947	13.7317	3.72913	11.3863	8.78916	5.4869	3.79832	5.36727	2.12786	4.19509	1.22051	3.08178	0.01273	0.196074	up
	ENSSSCG00000012247	86.7653	88.3494	316.976	81.6164	143.427	89.0051	66.6567	86.0365	76.4425	79.5352	1.2211	6.96038	0.0166206	0.222703	up
	ENSSSCG00000034441	15.191	44.1192	3.21195	21.0777	20.8999	14.157	9.68199	10.8547	5.21929	9.97825	1.22198	4.12121	0.0269348	0.287658	up
	ENSSSCG00000009132	18.848	15.5824	27.5465	19.9478	20.4812	9.50784	6.55396	19.0658	6.0624	10.2975	1.22288	4.15269	0.00409815	0.112637	up
	ENSSSCG00000035736	13.5835	23.0219	7.97543	7.95303	13.1335	5.23559	2.68117	9.25252	8.35086	6.38004	1.22417	3.56692	0.00949828	0.169082	up
	ENSSSCG00000005243	34.8428	129.471	11.9768	26.9882	50.8195	29.3193	27.8543	19.186	22.202	24.6404	1.22484	5.3345	0.0238236	0.267962	up
	ENSSSCG00000008230	12.9806	17.8031	8.41095	11.4298	12.6561	6.91098	3.72384	9.21247	4.57691	6.10605	1.22505	3.51433	0.0036366	0.107596	up
	ENSSSCG00000038825	17.6424	44.1562	22.9464	20.0347	26.1949	15.7906	9.64475	15.4609	11.2415	13.0344	1.22611	4.46629	0.00207139	0.0864702	up
	ENSSSCG00000035619	35.7671	64.9573	99.2438	44.6761	61.1611	36.7329	23.6836	37.3305	31.115	32.2155	1.22636	5.68987	0.0029991	0.100877	up
	ENSSSCG00000013622	14.7087	14.8051	96.3857	16.6014	35.6252	19.0576	21.6728	18.6653	20.837	20.0581	1.22751	5.02726	0.0453225	0.373736	up
	ENSSSCG00000009106	130.932	333.929	106.512	179.486	187.715	121.173	63.3053	109.268	75.5592	92.3263	1.22926	7.17675	0.00209192	0.0865871	up
	ENSSSCG00000010481	9.88618	23.6141	0.979917	29.5088	15.9973	12.6911	4.76652	6.28851	5.74122	7.37183	1.22972	3.7515	0.0387347	0.348263	up
	ENSSSCG00000013298	21.2995	20.6901	91.1323	19.5132	38.1588	22.911	20.4811	20.8682	19.4318	20.923	1.23533	5.09201	0.0229121	0.262901	up
	ENSSSCG00000015324	140.496	318.272	138.032	150.803	186.901	125.194	60.2145	83.0725	101.696	92.5441	1.23618	7.18989	0.00163176	0.0785702	up
	ENSSSCG00000004774	100.55	93.7902	497.961	111.125	200.857	113.843	120.168	101.377	111.612	111.75	1.23837	7.46613	0.0289042	0.299483	up
	ENSSSCG00000009755	17.9237	13.0655	112.309	26.2494	42.387	27.3926	22.1941	25.3143	19.8734	23.6936	1.23843	5.25723	0.0407346	0.356728	up
	ENSSSCG00000004576	46.6981	74.3586	74.7186	63.885	64.9151	41.4659	20.0715	37.7711	30.9544	32.5657	1.2396	5.71569	0.000363009	0.0402327	up
	ENSSSCG00000000232	30.6231	57.2217	56.3724	38.7221	45.7348	25.9267	22.1196	24.6333	19.1909	22.9676	1.241	5.24077	0.000616853	0.0509389	up
	ENSSSCG00000010449	7.63567	18.0622	4.27353	9.60448	9.89397	5.82198	4.20794	5.96808	2.73009	4.68202	1.24224	3.21666	0.0126296	0.195715	up
	ENSSSCG00000036363	4.70196	7.88371	4.02855	4.99781	5.40301	2.93193	1.75021	3.64493	1.76653	2.5234	1.24231	2.57728	0.0272108	0.289638	up
	ENSSSCG00000025240	11.6544	13.3246	18.4279	11.9513	13.8395	5.02617	4.91547	6.2084	10.7999	6.73749	1.24304	3.65186	0.00435485	0.117331	up
	ENSSSCG00000040439	72.2977	60.0346	282.733	64.928	119.998	75.7276	58.5015	74.9414	55.3244	66.1238	1.24522	6.71081	0.0208575	0.251502	up
	ENSSSCG00000038646	166.618	154.454	661.634	189.569	293.069	153.675	152.007	186.813	147.666	160.04	1.24534	7.98182	0.0168741	0.224291	up
	ENSSSCG00000024311	5.46553	11.4739	10.2891	5.08473	8.07833	3.8534	3.42593	3.68499	4.57691	3.88531	1.2455	3.02024	0.0151601	0.214167	up
	ENSSSCG00000040773	23.9117	37.6419	132.343	27.5966	55.3734	32.2931	27.5192	29.1995	32.5603	30.393	1.24665	5.61798	0.0221152	0.258664	up
	ENSSSCG00000032320	16.919	29.5362	50.2752	10.7344	26.8662	11.3927	11.6929	19.9069	13.4497	14.1105	1.24697	4.57237	0.0123389	0.193543	up
	ENSSSCG00000036396	77.6427	132.469	72.2416	80.7907	90.7859	51.602	36.5681	52.9116	36.1737	44.3139	1.2491	6.15641	0.000174833	0.0299586	up
	ENSSSCG00000011978	26.6847	18.9505	121.401	21.9904	47.2566	26.9738	23.9815	30.2409	23.286	26.1206	1.24991	5.40289	0.031102	0.310573	up
	ENSSSCG00000036639	72.9407	170.481	118.951	84.137	111.627	64.1674	41.7443	62.9252	55.2441	56.0203	1.24992	6.48679	0.00102815	0.0617059	up
	ENSSSCG00000016635	29.538	69.5469	38.5434	29.5088	41.7843	22.1989	16.4221	26.0753	17.7054	20.6004	1.25248	5.09656	0.00108178	0.0622828	up
	ENSSSCG00000009664	10.4086	22.0966	22.5925	11.6036	16.6753	9.17276	8.08073	7.12965	8.51145	8.22365	1.25323	3.89668	0.00424851	0.115439	up
	ENSSSCG00000005997	508.174	1295.04	521.833	382.658	676.926	291.685	317.085	378.793	345.637	333.3	1.25339	9.04758	0.00294291	0.100271	up
	ENSSSCG00000037815	14.7891	14.3609	76.3791	16.1668	30.424	19.4764	14.7836	16.1018	15.9389	16.5752	1.25362	4.78169	0.030393	0.307355	up
	ENSSSCG00000000559	60.161	146.829	125.81	70.9689	100.942	52.5654	42.8986	59.6007	49.4628	51.1319	1.25426	6.36245	0.00137173	0.0708234	up
	ENSSSCG00000007369	5.38516	8.80903	4.54572	2.3468	5.27168	1.67539	2.7184	3.04412	2.3286	2.44163	1.26	2.55838	0.033809	0.324579	up
	ENSSSCG00000018075	2788.31	2002.91	17291.9	2790.95	6218.52	3916.56	3251.02	3453.51	3414.14	3508.81	1.26141	12.4416	0.0476239	0.381971	up
	ENSSSCG00000022925	87.6896	138.317	332.546	70.4039	157.239	75.4344	91.3831	68.8131	100.09	83.9301	1.26244	7.08005	0.0147166	0.210499	up
	ENSSSCG00000007115	76.9595	104.783	42.953	113.689	84.5962	70.157	21.6355	41.5362	25.7351	39.7659	1.26457	6.00307	0.000824898	0.0553756	up
	ENSSSCG00000034555	5.66647	9.17916	6.58722	3.38982	6.20567	3.89528	1.19163	3.72504	2.77024	2.89555	1.26555	2.72294	0.0166983	0.223157	up
	ENSSSCG00000015913	176.786	199.202	47.7165	168.709	148.103	145.256	35.1531	55.9958	39.3052	68.9276	1.26574	6.77445	0.00655139	0.143065	up
	ENSSSCG00000005707	5.50572	12.0291	1.19768	5.99737	6.18247	4.14659	2.30878	3.08417	1.76653	2.82652	1.2667	2.69482	0.0335709	0.323499	up
	ENSSSCG00000008529	64.7826	89.0156	153.629	58.2788	91.4265	54.5339	32.956	48.6258	52.1929	47.0772	1.26808	6.25165	0.00261988	0.0956617	up
	ENSSSCG00000021793	64.7022	86.4987	192.309	58.8872	100.599	61.6125	43.1966	50.8689	55.1638	52.7104	1.26866	6.41165	0.00518862	0.126774	up
	ENSSSCG00000012758	23.4696	16.2856	162.612	31.421	58.447	32.1675	29.6418	34.006	33.7246	32.385	1.26879	5.71653	0.044922	0.372454	up
	ENSSSCG00000027726	3.89821	12.0291	21.1226	5.56278	10.6532	5.57067	5.77195	7.6103	2.68994	5.41072	1.26919	3.37686	0.0367779	0.337662	up
	ENSSSCG00000035419	113.651	231.7	148.512	109.039	150.725	74.8062	61.5923	92.8056	67.4091	74.1533	1.26938	6.89929	0.000759379	0.0533595	up
	ENSSSCG00000010209	11.6946	39.8627	39.4961	13.7331	26.1966	11.5183	18.9916	10.334	11.8036	13.1619	1.26945	4.51049	0.0101069	0.173447	up
	ENSSSCG00000036381	119.88	149.383	335.431	149.326	188.505	129.382	73.4714	99.4146	89.2097	97.8694	1.27054	7.28891	0.00385104	0.110934	up
	ENSSSCG00000003763	24.193	54.8899	125.565	25.3367	57.4963	76.9842	12.959	17.4636	18.5887	31.4989	1.27124	5.65373	0.0451105	0.373242	up
	ENSSSCG00000017605	59.1563	21.5414	192.091	46.8056	79.8985	54.0313	22.9761	53.5525	42.3967	43.2391	1.27231	6.11795	0.0284948	0.297465	up
	ENSSSCG00000022592	26.0015	88.0163	9.39087	47.8486	42.8143	25.8429	13.3686	26.0753	14.2125	19.8748	1.27343	5.05991	0.00981578	0.171665	up
	ENSSSCG00000000939	59.4778	93.2721	79.8088	72.7072	76.3165	52.5235	20.3322	38.6123	37.3781	37.2115	1.27453	5.92413	0.000250141	0.033237	up
	ENSSSCG00000006988	40.2279	87.7572	11.0513	51.9772	47.7534	27.0575	15.4912	29.7603	15.7783	22.0218	1.27521	5.20188	0.00475749	0.120857	up
	ENSSSCG00000038741	3.6169	22.7258	2.93975	6.25812	8.88515	7.03664	2.97907	3.04412	3.53306	4.14822	1.276	3.09724	0.0470963	0.38055	up
	ENSSSCG00000033844	218.983	204.31	730.256	214.993	342.135	183.036	138.378	199.67	204.716	181.45	1.27608	8.1831	0.0107808	0.179797	up
	ENSSSCG00000014171	37.8167	44.8594	54.7392	29.1177	41.6332	24.2094	14.6347	17.6639	25.1329	20.4102	1.27713	5.10424	0.000675913	0.0509389	up
	ENSSSCG00000014904	5.70666	14.9161	4.98124	7.17077	8.1937	4.27224	2.27154	5.28716	3.33231	3.79081	1.27791	3.00428	0.0156487	0.2169	up
	ENSSSCG00000004921	36.8521	84.6851	56.6446	44.5022	55.671	24.3769	24.0932	34.7671	24.9321	27.0423	1.27835	5.49098	0.000504776	0.0459297	up
	ENSSSCG00000030005	29.4978	49.1529	96.549	39.8521	53.7629	35.979	18.5075	28.078	27.8228	27.5968	1.27936	5.50675	0.00404471	0.112135	up
	ENSSSCG00000022303	11.0114	9.91941	41.9459	9.60448	18.1203	10.7225	7.74559	10.1337	9.07353	9.41883	1.27953	4.05711	0.0243182	0.271335	up
	ENSSSCG00000018063	322.185	280.704	276.745	631.766	377.85	168.544	157.965	192.821	176.372	173.926	1.27958	8.13019	0.000189951	0.0309679	up
	ENSSSCG00000012138	6.43004	4.33049	23.3002	4.69359	9.68859	5.15182	5.28785	5.96808	3.33231	4.93502	1.28038	3.2724	0.0403291	0.356131	up
	ENSSSCG00000024132	79.4511	207.53	49.2136	98.2612	108.614	71.8742	31.9133	58.3189	42.8383	51.2362	1.28038	6.37617	0.00200776	0.0861638	up
	ENSSSCG00000015897	35.526	78.3559	97.6106	38.2876	62.445	62.7434	18.1351	26.7162	20.9173	32.128	1.28081	5.70596	0.00776461	0.155458	up
	ENSSSCG00000004052	10.4086	62.9216	6.64166	39.0264	29.7496	18.0942	17.9489	15.2607	3.29217	13.649	1.28165	4.56877	0.0293203	0.302421	up
	ENSSSCG00000009489	38.3391	99.3421	146.443	53.8025	84.4817	48.5863	45.3936	39.4134	39.6666	43.265	1.28549	6.1486	0.00454892	0.119351	up
	ENSSSCG00000000660	1967.27	732.593	3279.29	1051.76	1757.73	1143.62	625.121	955.774	889.005	903.38	1.28813	10.4959	0.00829467	0.158711	up
	ENSSSCG00000001849	19.6518	127.509	6.2878	43.1115	49.14	29.4869	17.9862	28.6388	14.9753	22.7718	1.28824	5.25618	0.0322594	0.316785	up
	ENSSSCG00000016916	368.682	479.056	1019.96	351.846	554.885	328.921	246.183	319.232	253.256	286.898	1.28963	8.84833	0.00426819	0.115699	up
	ENSSSCG00000009633	86.4438	100.193	152.268	63.885	100.698	62.6177	38.0577	56.3162	44.7253	50.4292	1.29126	6.36276	0.00104377	0.0617641	up
	ENSSSCG00000014997	22.1033	34.0147	71.7789	18.644	36.6352	23.0366	16.8318	19.7467	15.5776	18.7982	1.29297	4.98695	0.00759341	0.153375	up
	ENSSSCG00000024149	75.995	56.3704	448.257	80.0953	165.18	90.4711	76.4877	99.014	95.4728	90.3614	1.29301	7.19269	0.0368873	0.338317	up
	ENSSSCG00000031536	10.7301	25.5018	27.7643	9.86524	18.4654	10.178	6.92634	9.21247	9.8765	9.04833	1.2938	4.03294	0.00560845	0.132358	up
	ENSSSCG00000009222	374.108	1586	84.9533	601.953	661.752	397.905	331.608	295.039	185.004	302.389	1.29398	8.92925	0.0267558	0.286368	up
	ENSSSCG00000016885	81.782	184.212	192.663	68.0136	131.668	58.3036	80.6956	62.6448	61.1058	65.6875	1.29646	6.75568	0.00359343	0.107596	up
	ENSSSCG00000040296	30.4623	20.9862	181.502	21.4254	63.5941	34.5968	38.1694	33.4052	33.0421	34.8034	1.29755	5.8397	0.0438485	0.368484	up
	ENSSSCG00000001780	16.1957	17.1739	67.0971	15.8626	29.0823	15.9581	14.4857	14.4596	15.3768	15.0701	1.29769	4.69007	0.01568	0.2169	up
	ENSSSCG00000020906	104.769	247.097	118.243	112.299	145.602	112	53.3999	71.8973	42.5974	69.9736	1.2979	6.82563	0.00164006	0.0785702	up
	ENSSSCG00000016925	41.0317	113.666	127.226	31.986	78.4774	44.3141	33.3656	42.7779	39.2651	39.9307	1.29885	6.03993	0.00608732	0.137563	up
	ENSSSCG00000036582	3.41596	4.81165	20.3333	4.38938	8.23757	3.89528	3.57489	5.12694	3.93454	4.13291	1.29952	3.08332	0.0459111	0.375972	up
	ENSSSCG00000004736	10.0067	1.62856	18.2101	9.25681	9.77556	3.93717	3.31422	3.40461	7.94938	4.65134	1.30024	3.23656	0.0303639	0.307355	up
	ENSSSCG00000016076	15.0704	16.8408	62.9324	12.299	26.7856	16.9214	11.1715	14.059	13.6906	13.9606	1.30055	4.58276	0.0192868	0.241997	up
	ENSSSCG00000000206	47.2206	66.6599	27.2199	71.0993	53.0499	35.7277	19.1778	23.9524	17.8259	24.1709	1.30057	5.3464	0.000137005	0.027708	up
	ENSSSCG00000025085	21.3799	41.4172	68.7847	30.9429	40.6312	21.1937	17.8	24.9938	16.9025	20.2225	1.30447	5.10014	0.00265777	0.0958847	up
	ENSSSCG00000013410	18.0041	41.0841	46.2194	18.079	30.8467	18.4293	11.8418	18.3048	12.2453	15.2053	1.30484	4.71316	0.00304371	0.101523	up
	ENSSSCG00000000136	13.262	36.7906	19.7072	13.0812	20.7103	10.1361	8.63931	11.816	8.51145	9.77572	1.30627	4.14489	0.00281999	0.0981591	up
	ENSSSCG00000023716	6.63098	4.14542	17.9651	3.78095	8.13062	3.5602	2.4205	6.1283	3.77395	3.97074	1.30708	3.04982	0.0413623	0.359351	up
	ENSSSCG00000003521	3.09446	11.4739	2.58589	9.6914	6.71142	3.14136	2.2343	2.84385	3.69365	2.97829	1.31042	2.77166	0.0276955	0.29246	up
	ENSSSCG00000005267	87.8504	128.989	299.909	71.1862	146.984	84.9004	69.3752	93.2462	57.1311	76.1632	1.31164	6.95935	0.00823219	0.158274	up
	ENSSSCG00000014725	526.339	198.795	134.575	49.7608	227.368	70.0732	34.8551	276.895	37.619	104.861	1.31433	7.39763	0.047736	0.382381	up
	ENSSSCG00000037487	18.2854	30.2024	10.4524	8.12687	16.7668	6.95287	8.60207	6.24846	8.79249	7.64897	1.31439	3.84942	0.00400248	0.112135	up
	ENSSSCG00000032330	134.267	208.641	111.683	138.765	148.339	55.7486	62.1137	102.739	54.12	68.6803	1.31685	6.8247	0.000237155	0.033237	up
	ENSSSCG00000007145	28.0108	62.8106	28.8531	27.9443	36.9047	18.2618	17.2414	21.9497	11.1612	17.1535	1.31865	4.89433	0.000551181	0.0486531	up
	ENSSSCG00000024351	9.76562	26.131	35.8214	16.4276	22.0364	14.3665	6.70291	15.541	6.54418	10.7887	1.32131	4.2618	0.006173	0.138359	up
	ENSSSCG00000032841	104.568	193.54	95.7324	103.867	124.427	70.6177	47.4417	66.8505	46.813	57.9307	1.3215	6.5831	0.000250805	0.033237	up
	ENSSSCG00000029226	78.1249	187.988	136.562	59.7564	115.608	61.6544	47.1438	57.2775	57.372	55.8619	1.32378	6.53644	0.00161885	0.0785702	up
	ENSSSCG00000026618	67.1939	199.758	91.5678	66.623	106.286	52.3559	46.7342	53.7928	47.6561	50.1348	1.32408	6.38631	0.00103676	0.0617641	up
	ENSSSCG00000022288	55.0572	74.7657	149.328	44.5891	80.9351	47.0785	31.0568	44.8207	39.5863	40.6356	1.32473	6.08034	0.00307373	0.101899	up
	ENSSSCG00000003708	9.4843	9.99344	52.8066	8.86568	20.2875	10.8482	10.2778	11.2953	9.55531	10.4941	1.32633	4.21868	0.0318137	0.314705	up
	ENSSSCG00000000504	73.1819	214.563	254.588	76.4447	154.694	82.848	67.8484	72.2979	85.9576	77.238	1.32734	6.99985	0.005607	0.132358	up
	ENSSSCG00000023426	3.37577	4.21945	3.70191	4.73705	4.00854	1.96858	1.26611	2.00271	1.68623	1.73091	1.33002	2.28346	0.0371792	0.340158	up
	ENSSSCG00000033860	31.9492	41.6023	132.343	27.9877	58.4706	32.4188	23.4974	33.0047	31.3559	30.0692	1.33026	5.6579	0.0110581	0.181454	up
	ENSSSCG00000022671	8.92168	22.6888	0.462738	19.2959	12.8423	6.0314	3.01631	6.649	6.42374	5.53011	1.33161	3.4691	0.0263454	0.283257	up
	ENSSSCG00000034802	34.4007	58.221	125.293	31.9425	62.4644	72.0418	16.7945	22.2701	17.5047	32.1528	1.33237	5.73122	0.0178965	0.232655	up
	ENSSSCG00000001725	27.8903	95.7149	98.2094	33.8113	63.9065	31.5392	34.7807	31.8832	26.9797	31.2957	1.33529	5.72957	0.00420241	0.114381	up
	ENSSSCG00000006153	9.88618	34.4959	8.65593	4.82397	14.4655	4.31413	6.85187	8.65171	6.58433	6.60051	1.33531	3.67419	0.023229	0.263961	up
	ENSSSCG00000011000	208.976	121.55	1000.77	195.045	381.585	186.136	162.769	245.813	211.341	201.515	1.33542	8.37422	0.0282992	0.296678	up
	ENSSSCG00000025463	113.731	150.272	285.836	88.2656	159.526	57.5915	71.6467	101.017	85.7569	79.003	1.33709	7.0406	0.00356401	0.107596	up
	ENSSSCG00000014235	4.74215	28.9069	2.91253	9.82178	11.5958	5.27748	3.87279	5.72775	5.70107	5.14477	1.33821	3.38187	0.0314043	0.311986	up
	ENSSSCG00000013005	47.4215	31.4978	209.893	34.6804	80.8731	36.356	45.6543	45.2613	41.2725	42.136	1.33888	6.14321	0.023218	0.263961	up
	ENSSSCG00000024009	3.57671	8.99409	7.62157	4.30246	6.12371	2.59685	2.60669	2.52342	3.13157	2.71463	1.33939	2.70012	0.0180249	0.233693	up
	ENSSSCG00000034418	35.0437	62.4775	85.9877	36.5492	55.0145	30.9109	23.6836	26.0753	25.6548	26.5812	1.33997	5.50449	0.00113833	0.0631498	up
	ENSSSCG00000025795	12.4582	6.18112	34.1882	6.47542	14.8257	6.95287	8.49036	6.68905	6.98581	7.27952	1.34047	3.77664	0.0240839	0.269649	up
	ENSSSCG00000026454	3.73746	5.77398	13.61	3.78095	6.72559	3.09947	1.78744	4.08553	3.53306	3.12638	1.34074	2.82521	0.024114	0.269797	up
	ENSSSCG00000014351	4.9029	23.17	20.0883	7.38806	13.8873	6.95287	6.29329	7.04954	5.98211	6.56945	1.34075	3.66095	0.0123082	0.193362	up
	ENSSSCG00000028788	7.27398	8.10579	25.2329	6.34504	11.7394	5.15182	4.91547	7.36998	5.21929	5.66414	1.34294	3.47591	0.0192054	0.24142	up
	ENSSSCG00000015550	6.10853	4.3675	29.0709	6.17121	11.4295	7.16229	3.16526	6.56889	5.90181	5.69956	1.34382	3.46511	0.0391669	0.349787	up
	ENSSSCG00000023760	38.9017	97.8616	96.9573	33.9851	66.9264	33.9266	27.4447	32.9246	35.0897	32.3464	1.34384	5.78091	0.00197613	0.0853309	up
	ENSSSCG00000016990	19.6116	23.7252	107.954	20.1216	42.8531	24	20.0343	22.9911	21.4392	22.1161	1.34431	5.2373	0.0185749	0.237371	up
	ENSSSCG00000009874	10.2479	7.8467	75.8891	15.2976	27.3203	9.75915	11.9535	12.4569	22.1217	14.0728	1.3473	4.62633	0.04475	0.371958	up
	ENSSSCG00000008624	52.0833	38.4932	174.207	66.7533	82.8843	50.3036	36.7543	47.1438	31.1953	41.3492	1.34859	6.11754	0.00580811	0.133712	up
	ENSSSCG00000037910	20.6163	27.7225	98.8355	17.0795	41.0634	23.9162	14.6719	21.6293	23.808	21.0063	1.34961	5.16898	0.0165063	0.221801	up
	ENSSSCG00000001456	66.9126	160.339	143.204	72.403	110.715	73.6753	34.0359	55.1947	49.3022	53.052	1.35017	6.47245	0.00124818	0.0665663	up
	ENSSSCG00000010399	280.551	140.315	975.725	206.562	400.788	206.534	153.646	218.936	245.025	206.035	1.35044	8.41863	0.0190193	0.240595	up
	ENSSSCG00000020912	17.0798	18.8025	62.2247	23.5114	30.4046	20.9843	9.97989	17.3435	11.5627	14.9676	1.35048	4.70963	0.00691138	0.146839	up
	ENSSSCG00000016754	203.631	754.874	139.556	305.866	350.982	143.12	163.551	205.839	114.905	156.854	1.35143	8.03049	0.00363273	0.107596	up
	ENSSSCG00000006308	91.5878	94.9376	269.314	77.3139	133.288	81.424	57.3099	65.008	61.5073	66.3123	1.35618	6.79635	0.00448783	0.118712	up
	ENSSSCG00000011498	31.7483	43.1198	112.309	31.0733	54.5627	27.8115	25.1732	31.042	24.089	27.0289	1.35639	5.53174	0.00455811	0.119351	up
	ENSSSCG00000021359	43.8046	37.4939	86.1782	24.2502	47.9317	27.8115	16.0125	23.8323	25.0927	23.1872	1.35705	5.32128	0.00245428	0.0938001	up
	ENSSSCG00000012818	52.2842	197.315	46.1105	53.5417	87.3128	38.7015	33.1049	44.5403	41.2725	39.4048	1.35971	6.073	0.00278946	0.0977349	up
	ENSSSCG00000013313	6.67116	22.9849	25.5051	10.126	16.3218	9.80103	5.1389	9.77323	6.0624	7.69389	1.36055	3.86103	0.00805269	0.156847	up
	ENSSSCG00000013302	140.617	165.299	524.201	124.25	238.592	132.942	123.52	127.773	96.9984	120.308	1.36083	7.65283	0.00828949	0.158711	up
	ENSSSCG00000030767	8.55999	32.127	8.76481	12.9943	15.6115	8.71203	3.83556	9.13236	6.10255	6.94562	1.3616	3.74674	0.00573601	0.13365	up
	ENSSSCG00000008796	11.9358	7.99475	82.3674	9.12643	27.8561	11.9372	15.9753	13.3381	16.6616	14.478	1.3619	4.66774	0.0461859	0.377448	up
	ENSSSCG00000008602	112.566	144.572	318.418	116.471	173.007	97.1307	67.2153	86.6773	87.4431	84.6166	1.36221	7.15021	0.00235936	0.0919403	up
	ENSSSCG00000034566	16.276	28.4258	16.958	14.5588	19.0547	7.87433	7.44768	10.9749	7.66834	8.4913	1.36342	4.00685	0.000540817	0.0480035	up
	ENSSSCG00000000657	88.5738	92.1987	109.914	57.2792	86.9914	46.0732	44.202	44.4201	26.1767	40.218	1.36912	6.10514	0.000166838	0.0299586	up
	ENSSSCG00000003707	70.0874	35.3101	550.686	81.6598	184.436	96.9213	97.4157	92.6454	102.298	97.3201	1.36925	7.35633	0.0494186	0.388376	up
	ENSSSCG00000031898	1.76826	9.21617	3.94689	4.91089	4.96055	3.05759	2.15983	1.36184	1.88697	2.11656	1.37009	2.47568	0.0427545	0.364703	up
	ENSSSCG00000040281	59.9199	84.426	214.547	60.5821	104.869	55.3716	47.9631	49.8274	53.4776	51.6599	1.37013	6.45586	0.00439331	0.117772	up
	ENSSSCG00000002314	9.52449	12.6213	31.7929	8.64838	15.6468	8.12564	4.35689	9.37269	7.94938	7.45115	1.37232	3.82422	0.00985004	0.171665	up
	ENSSSCG00000010962	14.8293	34.1257	25.6956	17.7314	23.0955	12.8586	8.67655	10.0136	10.1575	10.4266	1.37377	4.27253	0.000719664	0.0520275	up
	ENSSSCG00000005186	9.44412	22.0966	21.2315	10.2564	15.7572	9.21465	5.77195	7.00949	6.66463	7.16518	1.37414	3.79423	0.00277942	0.0977349	up
	ENSSSCG00000006572	15.7938	76.4683	12.9839	13.8635	29.7774	12.2303	15.6029	13.0577	11.9241	13.2037	1.37472	4.58823	0.0108129	0.179956	up
	ENSSSCG00000028943	19.3303	21.5044	119.278	21.3385	45.3627	22.0314	26.2903	22.2301	21.4794	23.0078	1.37549	5.31738	0.0214853	0.255354	up
	ENSSSCG00000011440	11.6143	57.0366	25.6139	19.122	28.3467	14.8691	11.3577	10.0937	14.8549	12.7938	1.38065	4.54439	0.00403624	0.112135	up
	ENSSSCG00000003153	299.198	393.038	738.585	262.189	423.253	221.78	136.851	246.574	211.863	204.267	1.38089	8.4232	0.00208047	0.0864702	up
	ENSSSCG00000001472	3.57671	9.95642	3.07585	3.65057	5.06489	3.26701	1.56401	1.76239	1.96727	2.14017	1.38171	2.48943	0.0307205	0.308305	up
	ENSSSCG00000012435	85.5597	92.7539	346.047	84.5716	152.233	89.7171	65.1672	75.7025	72.9897	75.8941	1.38251	7.00651	0.00841327	0.159453	up
	ENSSSCG00000038180	31.3062	38.0491	126.464	46.7186	60.6344	30.7434	29.4183	32.0434	25.2935	29.3746	1.38408	5.66824	0.00404563	0.112135	up
	ENSSSCG00000039009	7.23379	19.2096	6.91386	4.43284	9.44752	4.90052	6.1071	3.04412	2.3286	4.09509	1.38914	3.15157	0.012787	0.19663	up
	ENSSSCG00000003651	16.8387	10.4376	64.5384	11.6036	25.8546	14.7434	11.7301	14.5797	9.99694	12.7626	1.38937	4.51682	0.0181395	0.234478	up
	ENSSSCG00000009937	30.5427	51.8918	6.47834	31.5948	30.1269	22.1151	9.23512	9.29258	10.3583	12.7503	1.38944	4.54567	0.00325616	0.103538	up
	ENSSSCG00000026940	21.0986	39.7147	80.4076	22.7726	40.9984	15.8743	15.6401	26.3957	20.7166	19.6567	1.39224	5.11694	0.00475805	0.120857	up
	ENSSSCG00000039215	3.6169	11.3999	10.1258	4.30246	7.36127	3.5602	3.2025	3.28445	2.81039	3.21438	1.39235	2.89179	0.0145556	0.208944	up
	ENSSSCG00000029230	8.07773	11.2519	36.883	5.86699	15.5199	6.19894	8.71379	8.17106	6.74492	7.45718	1.39483	3.83502	0.0236974	0.267382	up
	ENSSSCG00000037614	105.211	201.904	107.872	123.163	134.538	69.2774	45.766	69.2537	53.7988	59.524	1.39526	6.67441	9.51e-05	0.0233776	up
	ENSSSCG00000021646	43.2018	198.98	69.193	69.3609	95.184	56.5025	24.7635	52.0304	37.9402	42.8092	1.39557	6.20116	0.00227895	0.0913484	up
	ENSSSCG00000000299	3.33558	9.77136	5.79784	1.39069	5.07387	2.59685	2.45773	2.08282	1.52564	2.16576	1.39623	2.5067	0.0406917	0.356728	up
	ENSSSCG00000027860	20.978	21.7635	37.1007	14.8196	23.6654	17.0471	6.33053	10.0937	9.7962	10.8169	1.39659	4.32287	0.00191483	0.0844854	up
	ENSSSCG00000024660	9.60487	3.62725	7.94821	2.52063	5.92524	2.97382	1.9364	2.16293	2.97098	2.51103	1.39665	2.64869	0.0169168	0.224298	up
	ENSSSCG00000002306	5.86741	11.511	3.34805	5.91045	6.65922	2.05235	4.35689	2.64358	2.08771	2.78513	1.3981	2.75219	0.0129984	0.198542	up
	ENSSSCG00000029304	14.1863	20.32	43.5519	12.777	22.7088	11.0576	6.77739	12.6972	12.0445	10.6442	1.39837	4.29905	0.00492278	0.124252	up
	ENSSSCG00000034493	66.2294	62.4034	287.66	60.3214	119.154	66.1779	53.0647	66.3698	51.6709	59.3209	1.39881	6.66449	0.0114902	0.185059	up
	ENSSSCG00000038080	29.5782	87.7572	35.9847	34.1589	46.8697	24.712	14.0761	22.9911	21.1983	20.7444	1.39996	5.20498	0.000628371	0.0509389	up
	ENSSSCG00000033703	36.2895	70.2501	140.809	33.3332	70.1704	38.6596	22.9761	49.7874	25.2132	34.1591	1.40184	5.87864	0.00581766	0.133739	up
	ENSSSCG00000000273	23.7509	19.0245	139.094	21.0777	50.7367	23.5392	25.6573	25.3944	27.2607	25.4629	1.40462	5.47648	0.023571	0.26672	up
	ENSSSCG00000016322	15.3517	56.1853	59.8021	26.9012	39.5601	18.7644	20.7046	13.6585	19.5523	18.1699	1.40575	5.0319	0.002786	0.0977349	up
	ENSSSCG00000023710	4.98328	18.5064	8.95535	9.99562	10.6102	5.82198	2.86736	4.64629	4.85795	4.54839	1.4068	3.27762	0.00578311	0.133712	up
	ENSSSCG00000011690	55.3787	117.441	19.2989	60.0172	63.034	31.8743	18.6937	31.6428	24.4905	26.6753	1.40755	5.55847	0.000795129	0.0540586	up
	ENSSSCG00000031261	56.7049	69.3989	158.474	64.3631	87.2353	52.1465	33.9242	45.2212	33.002	41.0735	1.40917	6.15299	0.0012232	0.0665663	up
	ENSSSCG00000021220	7.03285	18.3583	39.0333	6.34504	17.6924	7.99999	4.46861	8.45144	12.8475	8.44188	1.40974	3.99775	0.0199687	0.24577	up
	ENSSSCG00000004383	38.1783	36.8647	185.123	28.7265	72.223	38.9528	34.7434	36.6897	33.3231	35.9273	1.41039	5.96258	0.0148294	0.21123	up
	ENSSSCG00000030643	25.0771	23.4661	128.505	25.9451	50.7484	25.7591	21.8589	25.9151	26.4979	25.0078	1.41051	5.45493	0.0136513	0.203837	up
	ENSSSCG00000036342	3.57671	14.3239	4.24631	2.86831	6.25381	2.72251	1.60125	2.24304	3.97469	2.63537	1.41398	2.70058	0.0371944	0.340158	up
	ENSSSCG00000016836	41.2326	33.8296	178.073	33.6809	71.7039	40.1675	30.3493	34.5668	35.5714	35.1638	1.4195	5.9387	0.0114377	0.184586	up
	ENSSSCG00000034739	10.3684	26.316	14.726	20.3389	17.9373	9.29841	5.95815	5.88797	9.35457	7.62477	1.41956	3.9077	0.000609161	0.0509389	up
	ENSSSCG00000039731	6.75154	6.66229	19.68	7.12731	10.0553	5.61256	2.68117	5.16699	4.45647	4.4793	1.41981	3.25448	0.00937923	0.167996	up
	ENSSSCG00000022430	68.5201	63.0697	328.218	59.2783	129.771	69.3193	53.8467	69.2938	64.1972	64.1643	1.42159	6.79334	0.0139964	0.205722	up
	ENSSSCG00000039890	8.23848	23.7252	28.4448	7.51844	16.9817	9.84292	5.99538	9.37269	5.74122	7.73805	1.42536	3.90553	0.00702461	0.147392	up
	ENSSSCG00000001453	92.0701	181.399	198.134	92.2639	140.967	88.7119	43.6062	71.7772	54.2003	64.5739	1.42605	6.8034	0.000745255	0.0526856	up
	ENSSSCG00000007032	70.1678	83.6488	399.479	75.054	157.087	70.7015	56.6024	76.5036	104.827	77.1587	1.4298	7.0688	0.0156734	0.2169	up
	ENSSSCG00000005224	14.1059	37.679	23.4636	16.3841	22.9081	9.21465	9.68199	12.3768	8.43116	9.92614	1.43022	4.24571	0.000958184	0.0602713	up
	ENSSSCG00000017277	79.6119	280.334	246.068	68.4048	168.605	70.9109	83.9354	74.8213	80.3369	77.5011	1.43036	7.08348	0.00384709	0.110934	up
	ENSSSCG00000035675	27.4884	59.2944	87.2398	31.5948	51.4044	23.4555	24.0932	23.2314	23.3663	23.5366	1.43107	5.40036	0.00134762	0.0701135	up
	ENSSSCG00000005122	37.7363	145.09	73.3849	40.7213	74.2331	37.8638	24.6146	36.3292	33.0421	32.9624	1.43395	5.86776	0.00124234	0.0665663	up
	ENSSSCG00000032468	59.2367	75.3949	205.211	58.3657	99.5521	57.8847	33.1422	52.8716	44.8859	47.1961	1.43407	6.36376	0.003081	0.101899	up
	ENSSSCG00000008240	3.57671	4.0714	12.7389	3.60711	5.99853	3.60209	2.15983	2.92396	1.68623	2.59303	1.43612	2.68491	0.0252153	0.275368	up
	ENSSSCG00000008368	100.55	92.8279	411.102	102.868	176.837	101.612	63.8639	88.7201	86.9614	85.2894	1.43624	7.20964	0.00767729	0.154096	up
	ENSSSCG00000034440	10.0469	41.0841	4.13743	8.03995	15.8271	7.07852	6.55396	7.41003	5.42003	6.61564	1.43639	3.74024	0.0161161	0.219324	up
	ENSSSCG00000036983	3.45614	15.2863	3.42971	17.1664	9.83462	7.91622	2.49497	2.12287	3.41261	3.98667	1.43951	3.14872	0.0174604	0.228561	up
	ENSSSCG00000002257	15.5928	35.014	15.2704	13.4289	19.8265	9.42407	5.80919	10.5743	7.82893	8.40913	1.44016	4.03803	0.0010107	0.0611862	up
	ENSSSCG00000028908	25.68	38.1601	62.4425	20.73	36.7531	21.2775	12.7355	18.505	14.2125	16.6826	1.44034	4.92674	0.00105144	0.0618686	up
	ENSSSCG00000035223	85.1578	285.96	62.9052	71.8381	126.465	70.157	45.915	61.9238	38.7833	54.1948	1.44082	6.57124	0.00219011	0.0897214	up
	ENSSSCG00000008510	634.926	823.496	2399.98	482.788	1085.3	487.287	615.476	525.752	443.358	517.968	1.4417	9.81864	0.00682431	0.146033	up
	ENSSSCG00000006872	42.7597	61.8112	250.968	57.9746	103.378	53.2774	39.6217	56.5165	50.5066	49.9806	1.4433	6.4525	0.009658	0.170206	up
	ENSSSCG00000003471	18.0443	17.7661	81.8775	16.0799	33.4419	14.8691	17.4648	16.7427	14.3731	15.8624	1.44426	4.85483	0.0108621	0.1804	up
	ENSSSCG00000015270	137.362	381.268	257.881	135.115	227.906	85.026	106.688	123.007	88.6476	100.842	1.44484	7.46774	0.000768903	0.0533595	up
	ENSSSCG00000006547	12.6591	44.6373	44.0963	15.6019	29.2486	14.6597	10.2033	14.9002	12.727	13.1225	1.44765	4.61054	0.00251529	0.09492	up
	ENSSSCG00000000649	4.09915	8.51293	15.8148	4.78051	8.30184	3.47643	2.68117	4.04548	4.17543	3.59463	1.44871	3.03086	0.0127386	0.196074	up
	ENSSSCG00000023975	8.96186	26.7972	22.4564	9.08297	16.8246	9.25653	6.74015	7.28987	5.98211	7.31716	1.45164	3.8644	0.00353915	0.107356	up
	ENSSSCG00000010283	34.3203	196.315	48.2337	40.6344	79.876	38.3664	28.1895	41.0155	29.6295	34.3002	1.45624	5.93986	0.00389327	0.110934	up
	ENSSSCG00000023174	67.3144	91.8656	105.504	52.4987	79.2958	49.2565	23.1995	42.3373	25.2132	35.0016	1.45905	5.96135	0.000175756	0.0299586	up
	ENSSSCG00000036237	17.3209	44.7114	45.8111	13.4289	30.3181	11.0157	16.6083	13.3381	12.5263	13.3721	1.46151	4.65536	0.00233196	0.0915422	up
	ENSSSCG00000001457	54.8964	129.322	97.5289	58.8872	85.1588	42.89	27.6681	40.7752	36.8562	37.0474	1.46313	6.05324	0.00015399	0.0299586	up
	ENSSSCG00000000607	43.9252	90.9403	10.6158	17.9486	40.8575	19.8953	12.1397	16.1419	18.7091	16.7215	1.46374	4.96222	0.00468318	0.120458	up
	ENSSSCG00000029359	3.41596	4.77464	9.96249	2.82485	5.24448	2.05235	1.37782	2.84385	2.36875	2.16069	1.4654	2.53606	0.0313386	0.311986	up
	ENSSSCG00000031503	49.9533	153.011	29.1525	68.2744	75.0977	37.1937	27.966	31.042	27.1403	30.8355	1.46559	5.80384	0.000577484	0.0500362	up
	ENSSSCG00000015710	228.507	172.442	1072.6	181.529	413.77	211.56	187.272	207.641	191.106	199.395	1.46699	8.45551	0.01393	0.205502	up
	ENSSSCG00000009482	11.2526	17.8771	44.8312	15.6453	22.4016	9.75915	8.15521	11.2953	10.8401	10.0124	1.46783	4.26606	0.00409823	0.112637	up
	ENSSSCG00000015073	10.5694	37.827	4.35519	7.08385	14.9589	10.0105	5.06442	4.52613	4.93825	6.13481	1.46802	3.66358	0.0174499	0.228561	up
	ENSSSCG00000031888	52.1637	142.832	245.986	57.7573	124.685	54.7853	58.9484	57.2775	59.259	57.5675	1.46862	6.68249	0.00459213	0.119688	up
	ENSSSCG00000012181	28.4127	103.08	97.2567	28.6831	64.3582	34.8062	29.6045	30.0407	21.0779	28.8823	1.4696	5.70466	0.00259169	0.0953894	up
	ENSSSCG00000015363	2.69258	6.4032	8.51983	1.78183	4.84936	2.05235	1.52677	2.8839	1.48549	1.98713	1.46965	2.46047	0.0251433	0.275331	up
	ENSSSCG00000005212	10.5292	8.32786	43.443	7.30115	17.4003	8.83768	7.78283	9.17242	6.30329	8.02405	1.47145	3.96686	0.0176981	0.230638	up
	ENSSSCG00000015368	18.406	37.5679	44.559	22.2511	30.696	15.0366	10.8364	16.4222	10.8401	13.2838	1.47536	4.65058	0.000455565	0.0437736	up
	ENSSSCG00000036787	8.39924	36.1244	19.3261	6.91001	17.69	8.83768	6.29329	7.32992	7.70849	7.54235	1.4793	3.91832	0.00669882	0.144982	up
	ENSSSCG00000017087	48.9085	45.4886	241.087	42.7204	94.5511	59.979	40.3292	41.9768	37.2978	44.8957	1.48261	6.32494	0.0107732	0.179797	up
	ENSSSCG00000027998	7.91698	7.69865	17.5296	5.69316	9.7096	3.89528	3.64936	4.88661	3.81409	4.06134	1.48689	3.19138	0.00619182	0.138359	up
	ENSSSCG00000040461	15.6732	18.0622	23.6813	17.3837	18.7001	10.5968	4.46861	11.7359	4.25573	7.76427	1.48777	3.9633	0.000317215	0.0384053	up
	ENSSSCG00000010345	86.1223	71.1014	421.228	70.5343	162.247	87.0365	70.1199	78.3861	72.5079	77.0126	1.48817	7.10269	0.0123827	0.193769	up
	ENSSSCG00000034568	61.2461	132.839	114.269	81.5729	97.4817	50.6805	24.5401	51.0691	40.59	41.7199	1.48845	6.23344	0.000111614	0.0254624	up
	ENSSSCG00000013901	22.6659	36.0874	101.748	20.6431	45.2861	23.2879	20.6301	24.5132	14.8549	20.8215	1.48923	5.25499	0.00545608	0.131687	up
	ENSSSCG00000006192	17.0798	16.6557	68.0498	15.2107	29.249	16.5445	8.3414	14.9402	13.4898	13.329	1.4936	4.64594	0.00702843	0.147392	up
	ENSSSCG00000016267	159.304	154.306	696.449	122.99	283.262	118.701	133.947	145.958	131.205	132.453	1.49382	7.89095	0.00876539	0.161714	up
	ENSSSCG00000002014	3.69727	15.0642	0.272199	5.04127	6.01873	2.63874	2.15983	2.96401	1.52564	2.32205	1.4966	2.62225	0.0367824	0.337662	up
	ENSSSCG00000030408	32.11	42.9718	219.12	30.5084	81.1776	81.424	23.1623	26.0753	26.0161	39.1694	1.49732	6.12278	0.0243195	0.271335	up
	ENSSSCG00000004049	26.0416	12.6954	236.813	26.5101	75.5151	35.267	38.1694	36.5695	36.8963	36.7255	1.49873	6.05377	0.0394546	0.351374	up
	ENSSSCG00000006143	4.30009	3.92335	25.2329	4.04171	9.3745	4.81675	4.39413	3.56483	3.93454	4.17756	1.49994	3.19796	0.0297327	0.304961	up
	ENSSSCG00000023374	26.0416	59.6645	53.841	19.2959	39.7108	17.8848	11.9163	21.429	16.9426	17.0432	1.49995	5.00042	0.000730895	0.0523655	up
	ENSSSCG00000022390	1.80845	9.51227	23.3275	4.12862	9.6942	3.5602	3.79832	3.88526	5.86166	4.27636	1.50346	3.2319	0.0346644	0.329535	up
	ENSSSCG00000023467	26.966	1.7396	5.11734	26.1624	14.9963	7.58114	3.05355	4.64629	6.98581	5.5667	1.50918	3.59067	0.0125801	0.195137	up
	ENSSSCG00000015965	15.2713	23.5401	72.2416	20.4693	32.8806	17.4241	10.8736	16.8628	13.6906	14.7128	1.50926	4.79401	0.00408587	0.112637	up
	ENSSSCG00000038462	16.3564	3.84932	4.05577	8.60492	8.2166	3.97905	2.60669	3.40461	2.5695	3.13996	1.50971	2.92932	0.00505624	0.12544	up
	ENSSSCG00000006213	7.99736	9.47526	26.0767	10.0825	13.408	7.45549	4.20794	6.60895	4.45647	5.68221	1.5107	3.58291	0.00554841	0.132309	up
	ENSSSCG00000010184	9.36374	14.3979	48.7781	20.4258	23.2414	9.25653	7.26149	11.3353	12.6467	10.125	1.51126	4.30681	0.00553067	0.132281	up
	ENSSSCG00000005506	58.3526	29.9063	175.405	34.6804	74.5861	41.1308	22.492	35.3679	36.8963	33.9718	1.51147	5.95286	0.00618868	0.138359	up
	ENSSSCG00000001418	22.3042	17.433	152.595	25.2063	54.3846	22.1989	28.0033	24.8737	26.2972	25.3433	1.51572	5.54926	0.0182742	0.235054	up
	ENSSSCG00000005437	6.67116	50.0042	15.1615	8.30071	20.0344	9.38218	7.48492	9.5329	6.62448	8.25612	1.51686	4.05634	0.00871435	0.161706	up
	ENSSSCG00000014933	9.08243	59.1093	20.4422	10.1695	24.7008	10.555	10.0916	14.3394	6.02225	10.2521	1.5177	4.33359	0.00787531	0.156374	up
	ENSSSCG00000005027	41.2728	130.877	78.3661	50.6734	75.2973	33.0471	26.8489	37.691	27.8228	31.3524	1.52056	5.86114	0.000204983	0.0324113	up
	ENSSSCG00000009357	31.5876	62.4405	82.7757	33.8113	52.6538	25.0052	23.4974	20.9083	20.2749	22.4215	1.52155	5.39729	0.000323551	0.0384053	up
	ENSSSCG00000031912	74.2267	543.68	83.3746	89.526	197.702	80.7538	87.5475	93.2062	59.9415	80.3622	1.52182	7.19822	0.00791438	0.156374	up
	ENSSSCG00000031892	55.7806	69.954	290.382	60.8863	119.251	57.5496	48.2237	58.5192	53.7185	54.5028	1.52436	6.63661	0.00672416	0.144982	up
	ENSSSCG00000036403	7.35435	30.0173	4.6546	13.2116	13.8095	6.65968	2.64393	6.88933	5.33973	5.38317	1.52662	3.54327	0.0071669	0.149278	up
	ENSSSCG00000006196	2.89352	2.07271	17.9379	3.60711	6.62782	2.4712	1.00544	3.3245	4.53676	2.83448	1.52989	2.79779	0.0385246	0.34696	up
	ENSSSCG00000034506	8.07773	36.2725	3.53859	7.99649	13.9713	6.19894	4.13346	5.76781	5.66092	5.44028	1.53349	3.56308	0.0138052	0.204987	up
	ENSSSCG00000016851	36.1288	81.539	107.845	49.9781	68.8728	30.534	27.6309	31.6028	26.9797	29.1868	1.53367	5.77055	0.000251717	0.033237	up
	ENSSSCG00000015766	15.9143	56.5925	17.3935	35.115	31.2538	21.7801	6.25605	13.6585	7.78878	12.3708	1.53536	4.59186	0.000839697	0.0558994	up
	ENSSSCG00000014871	28.3323	15.8785	196.337	25.9886	66.6342	30.534	29.4183	29.1595	35.1298	31.0604	1.53667	5.84614	0.0229743	0.263126	up
	ENSSSCG00000009348	31.3464	39.7147	153.82	31.421	64.0754	29.8638	25.2476	33.8859	26.4176	28.8537	1.53668	5.74311	0.00514912	0.126371	up
	ENSSSCG00000026585	5.62628	20.7641	7.07718	3.65057	9.27954	3.93717	3.23974	3.64493	3.77395	3.64895	1.53794	3.10397	0.00951039	0.169082	up
	ENSSSCG00000011609	32.11	76.6163	158.529	25.9451	73.3001	28.9424	36.233	29.1595	35.6116	32.4866	1.5391	5.9244	0.00507954	0.125823	up
	ENSSSCG00000001793	21.0584	34.3108	59.4755	40.2432	38.772	21.3193	12.2514	13.5784	16.9025	16.0129	1.54071	4.94811	0.000216901	0.0324113	up
	ENSSSCG00000006995	91.7084	96.4922	363.903	70.4474	155.638	71.8742	51.0911	81.3501	75.8001	70.0289	1.5409	7.00508	0.00490792	0.124073	up
	ENSSSCG00000032007	123.939	131.062	568.27	121.555	236.207	108.733	106.316	119.642	90.9762	106.417	1.54378	7.60939	0.00547706	0.131902	up
	ENSSSCG00000017024	277.215	388.412	658.313	261.059	396.25	224.251	112.832	190.057	152.644	169.946	1.54601	8.27506	0.000453078	0.0437736	up
	ENSSSCG00000038410	46.9795	38.6043	251.893	54.0198	97.8741	57.2565	28.3384	41.0155	51.1089	44.4298	1.54654	6.35615	0.00928785	0.167675	up
	ENSSSCG00000032367	50.3552	67.3261	130.683	39.1133	71.8694	28.1884	18.0234	51.1092	26.4578	30.9447	1.54896	5.84866	0.0010649	0.0618686	up
	ENSSSCG00000003729	31.6277	68.4735	85.3889	32.6379	54.532	27.6439	15.6401	27.6374	21.0779	22.9998	1.54896	5.44182	0.000440447	0.0437736	up
	ENSSSCG00000011576	8.96186	30.1284	13.4739	19.1655	17.9324	8.08376	5.06442	5.88797	8.79249	6.95716	1.55223	3.87656	0.000689784	0.0513114	up
	ENSSSCG00000039940	1.28601	2.44284	9.30921	2.60755	3.9114	2.17801	0.819245	1.60217	1.48549	1.52123	1.55264	2.26073	0.035733	0.332819	up
	ENSSSCG00000010682	67.0733	35.8283	613.455	61.3209	194.419	84.691	99.7245	89.0005	91.458	91.2185	1.55845	7.40204	0.0358054	0.332872	up
	ENSSSCG00000016031	69.4444	275.93	99.271	79.0523	130.924	60.691	37.3501	56.9571	55.1237	52.5305	1.5597	6.616	0.000689686	0.0513114	up
	ENSSSCG00000030165	4.86272	12.7694	16.2503	5.38894	9.81783	3.97905	3.42593	4.68634	3.5732	3.91613	1.56144	3.1906	0.00503501	0.12544	up
	ENSSSCG00000040663	99.3441	154.491	353.206	84.4412	172.87	82.8899	59.4697	78.8267	79.4135	75.15	1.56273	7.12486	0.0017765	0.0818016	up
	ENSSSCG00000035073	4.34027	3.29413	30.1324	4.30246	10.5173	4.9424	3.6866	5.60759	4.13528	4.59297	1.56345	3.33101	0.0324826	0.317852	up
	ENSSSCG00000025588	12.6189	8.21682	41.4559	6.64926	17.2352	6.74345	6.40501	8.65171	7.66834	7.36712	1.56495	3.92382	0.0100756	0.173447	up
	ENSSSCG00000036622	26.4435	12.6584	257.446	30.9864	81.8835	25.8848	44.7606	30.9619	48.5795	37.5467	1.57187	6.15065	0.0367947	0.337662	up
	ENSSSCG00000000602	24.2332	103.932	31.1396	33.9416	48.3115	27.1832	13.1452	19.9871	15.5374	18.9632	1.57483	5.19913	0.00071526	0.0519442	up
	ENSSSCG00000006172	68.8416	409.731	25.6412	128.074	158.072	91.3088	39.4727	68.3325	42.477	60.3977	1.57866	6.81958	0.00858692	0.160518	up
	ENSSSCG00000014369	8.43942	11.3259	17.9924	4.95435	10.678	4.43978	2.79288	5.72775	3.85424	4.20367	1.58216	3.28169	0.00313103	0.101899	up
	ENSSSCG00000025188	5.86741	8.62396	12.5212	6.3885	8.35026	4.90052	1.41506	3.64493	2.77024	3.18269	1.58266	2.98398	0.00225873	0.0913484	up
	ENSSSCG00000036824	16.7181	10.9558	138.985	16.0799	45.6847	18.6387	19.3267	20.9484	23.7678	20.6704	1.58563	5.30688	0.023993	0.269148	up
	ENSSSCG00000021208	2943.79	2684.98	8492.09	1933.2	4013.51	1911.12	1194.05	1678.59	2108.95	1723.18	1.58599	11.6511	0.00210517	0.0869102	up
	ENSSSCG00000009827	7.67586	4.99672	35.3859	6.86655	13.7313	5.61256	5.17614	6.60895	5.78136	5.79475	1.58764	3.6358	0.0137852	0.204881	up
	ENSSSCG00000004402	10.3684	35.051	3.97411	13.6027	15.7491	8.54449	3.57489	6.40868	4.8981	5.85654	1.59068	3.68523	0.00410306	0.112637	up
	ENSSSCG00000011361	18.0041	14.1389	125.729	16.0799	43.4879	19.8534	18.4702	19.2661	20.034	19.4059	1.5908	5.22311	0.0161145	0.219324	up
	ENSSSCG00000006175	6.30947	19.7648	15.9781	6.30158	12.0885	6.07329	3.2025	4.84656	4.65721	4.69489	1.59663	3.41838	0.00275088	0.097452	up
	ENSSSCG00000012571	6.71135	47.6724	37.2913	13.0812	26.1891	10.2199	9.71922	9.69312	12.5664	10.5497	1.59777	4.42643	0.00390847	0.110934	up
	ENSSSCG00000011294	17.4415	60.2567	49.4586	27.6835	38.7101	23.2042	10.2033	18.1045	10.3181	15.4575	1.60198	4.93151	0.000505954	0.0459297	up
	ENSSSCG00000002366	92.3916	105.301	408.843	99.9127	176.612	82.1779	59.8049	81.6706	79.1324	75.6964	1.60566	7.16539	0.0028442	0.0985723	up
	ENSSSCG00000027206	8.1983	5.07074	43.6335	8.64838	16.3877	8.04187	5.1389	7.53019	6.98581	6.9242	1.60945	3.86284	0.0162248	0.219928	up
	ENSSSCG00000010340	20.1742	7.8467	205.728	19.0351	63.196	37.1937	26.9606	31.2823	20.1946	28.9078	1.61051	5.78168	0.0385599	0.347083	up
	ENSSSCG00000014336	110.155	364.39	173.472	67.0141	178.758	78.869	58.8739	73.2191	71.183	70.5363	1.61081	7.07424	0.000792033	0.0540586	up
	ENSSSCG00000026018	36.8923	35.9764	193.18	34.1589	75.0518	32.4607	28.4129	34.8472	33.9254	32.4115	1.61323	5.96334	0.00573851	0.13365	up
	ENSSSCG00000017296	37.7765	78.0968	94.6436	40.3301	62.7118	23.4136	23.1623	24.7936	28.425	24.9486	1.61477	5.61479	0.000125595	0.0264029	up
	ENSSSCG00000036136	19.6518	43.0458	46.4099	25.2063	33.5785	19.5183	9.12341	15.7413	8.4713	13.2136	1.61584	4.73307	0.000159162	0.0299586	up
	ENSSSCG00000004791	21.4201	21.5044	160.189	25.4671	57.1452	28.0628	25.3594	26.1554	20.4355	25.0033	1.61757	5.59528	0.0113984	0.184328	up
	ENSSSCG00000014362	2.17014	4.14542	15.7331	3.73749	6.44654	2.80628	1.67573	2.60352	3.01113	2.52416	1.6197	2.73987	0.0230135	0.263186	up
	ENSSSCG00000000584	5.94778	10.2155	3.37527	2.73793	5.56912	2.42932	1.34058	2.00271	2.12786	1.97512	1.62353	2.5344	0.00833454	0.159176	up
	ENSSSCG00000011299	23.9921	108.595	59.5844	29.1177	55.3224	23.3717	18.0234	22.871	22.1619	21.607	1.62379	5.41723	0.000573294	0.0500362	up
	ENSSSCG00000015914	14.8293	48.7828	6.53278	23.0334	23.2945	16.3351	5.02718	7.65036	5.01855	8.50778	1.62547	4.16927	0.00270893	0.0966083	up
	ENSSSCG00000004465	36.3297	20.9122	202.434	31.3341	72.7526	32.1256	22.9016	28.7589	42.2762	31.5156	1.62586	5.93229	0.0120153	0.190256	up
	ENSSSCG00000006457	2.17014	11.0298	6.53278	3.73749	5.86755	3.05759	1.34058	2.16293	1.92712	2.12205	1.63129	2.6014	0.0130353	0.198726	up
	ENSSSCG00000035495	22.6257	132.024	32.6639	36.3319	55.9115	23.2042	17.6138	24.9137	18.5485	21.07	1.6313	5.38939	0.0010312	0.0617059	up
	ENSSSCG00000033453	5.30478	7.36553	25.0151	5.08473	10.6925	9.46595	2.30878	2.12287	3.37246	4.31752	1.63281	3.3091	0.0172996	0.227674	up
	ENSSSCG00000020736	32.9539	50.4113	54.2221	37.0707	43.6645	27.0994	7.18701	10.4141	22.2422	16.7357	1.63281	5.07092	0.000111173	0.0254624	up
	ENSSSCG00000008794	3.73746	11.1408	3.97411	2.95523	5.45191	3.22513	1.07991	2.40325	1.04386	1.93804	1.6331	2.51793	0.0156195	0.2169	up
	ENSSSCG00000027372	33.2754	55.4451	122.217	23.5114	58.6123	44.5235	17.3903	21.5091	14.2928	24.4289	1.63618	5.57011	0.00297375	0.100874	up
	ENSSSCG00000004875	92.8738	60.6639	1161.83	81.3556	349.18	121.131	217.137	133.02	153.005	156.073	1.64156	8.24651	0.0412939	0.359351	up
	ENSSSCG00000036236	21.2995	28.1297	173.01	30.0738	63.1282	30.6596	20.3694	36.6096	21.2786	27.2293	1.64312	5.72624	0.00967308	0.170206	up
	ENSSSCG00000009053	13.1816	22.7998	144.919	23.2941	51.0486	17.3822	19.6619	22.3903	28.0236	21.8645	1.64536	5.43415	0.013527	0.20312	up
	ENSSSCG00000030278	11.0918	7.99475	73.0855	9.9087	25.5202	11.644	9.57027	10.6144	11.4021	10.8077	1.64853	4.46345	0.0148338	0.21123	up
	ENSSSCG00000039847	132.459	364.76	372.287	136.723	251.557	140.858	64.8321	103.861	90.0929	99.911	1.65329	7.59254	0.000450646	0.0437736	up
	ENSSSCG00000023267	1.88882	9.25318	2.72199	1.99912	3.96578	1.59162	1.04268	1.80244	1.00371	1.36011	1.65528	2.22739	0.0347335	0.329535	up
	ENSSSCG00000023460	1.00469	5.14477	1.98705	3.34636	2.87072	1.29843	0.70753	0.921247	0.843116	0.94258	1.65692	1.96462	0.0354228	0.332521	up
	ENSSSCG00000006288	9.20299	14.9161	64.4567	9.25681	24.4582	10.1361	9.16065	8.85198	12.3255	10.1186	1.65832	4.39134	0.00974256	0.171052	up
	ENSSSCG00000032401	6.43004	43.4899	33.6166	11.5167	23.7633	7.91622	8.08073	9.61301	10.9605	9.14262	1.66022	4.28111	0.00322216	0.103167	up
	ENSSSCG00000000207	102.077	142.092	81.3059	44.3284	92.4507	35.7696	29.3066	34.6068	36.6956	34.0947	1.66527	6.08985	1.54e-05	0.00700992	up
	ENSSSCG00000004464	79.8128	294.806	170.206	84.5281	157.338	62.9109	36.9777	80.549	60.624	60.2654	1.66537	6.88405	0.000408053	0.0434126	up
	ENSSSCG00000011499	60.9246	105.042	250.45	62.9724	119.847	47.9162	50.6442	56.116	39.3454	48.5054	1.66545	6.57842	0.00112002	0.0627878	up
	ENSSSCG00000012141	6.51041	19.8018	23.6541	7.38806	14.3386	5.94763	4.39413	6.96943	4.45647	5.44192	1.66631	3.62944	0.00259713	0.0953894	up
	ENSSSCG00000007435	118.835	125.954	576.218	131.334	238.085	111.832	76.7856	114.635	91.458	98.6778	1.67012	7.58969	0.00299758	0.100877	up
	ENSSSCG00000038077	4.34027	23.318	12.3851	5.08473	11.282	4.35601	2.9046	5.20705	4.09513	4.1407	1.67338	3.31718	0.00510094	0.126152	up
	ENSSSCG00000000573	6.91229	13.1395	21.1499	4.86743	11.5173	5.10994	4.84099	3.80515	3.45276	4.30221	1.68159	3.36369	0.00372956	0.108972	up
	ENSSSCG00000035945	90.4224	28.3888	906.205	93.9153	279.733	99.2669	84.6429	155.13	147.947	121.747	1.68195	7.90281	0.0356155	0.332794	up
	ENSSSCG00000015526	4.05896	12.9174	1.85095	0.651888	4.86981	0.837695	3.05355	2.40325	0.321187	1.65392	1.68407	2.40314	0.0412052	0.359351	up
	ENSSSCG00000032708	4188.61	5470.22	5641.92	1759.71	4265.11	1443.73	834.364	1118.95	3010.61	1601.91	1.68792	11.6352	0.000790501	0.0540586	up
	ENSSSCG00000021585	15.4321	13.4726	39.986	8.38763	19.3196	7.16229	7.44768	8.61166	6.38359	7.40131	1.68893	4.02171	0.00189742	0.0844854	up
	ENSSSCG00000010332	10.9713	27.3154	29.9963	19.6436	21.9816	9.84292	6.62844	8.13101	7.54789	8.03756	1.6905	4.14342	0.000113152	0.0254624	up
	ENSSSCG00000039983	7.95717	20.2089	41.7009	5.6497	18.8792	7.4136	7.52216	6.68905	7.94938	7.39355	1.69157	4.01461	0.00550986	0.132179	up
	ENSSSCG00000008854	16.0349	108.188	22.6742	15.8626	40.69	12.1466	13.9644	16.8628	15.8586	14.7081	1.6925	4.94752	0.00309795	0.101899	up
	ENSSSCG00000010446	1.16544	2.18375	6.53278	1.47761	2.8399	0.921465	0.782007	1.24168	0.802967	0.93703	1.69581	1.97501	0.0357877	0.332872	up
	ENSSSCG00000004888	6.34966	10.4746	35.7942	6.47542	14.7735	4.85863	5.47405	6.88933	5.78136	5.75084	1.69799	3.70071	0.0067657	0.145681	up
	ENSSSCG00000012006	8.55999	14.435	46.1377	8.64838	19.4453	10.3874	5.43681	7.97079	6.86537	7.6651	1.69842	4.05477	0.00518769	0.126774	up
	ENSSSCG00000016900	2.81314	6.07009	20.6871	4.95435	8.63118	5.69633	1.9364	3.24439	2.24831	3.28136	1.69925	3.04555	0.0143506	0.207213	up
	ENSSSCG00000011727	15.2713	5.99606	91.595	10.604	30.8666	12.8167	9.90542	17.5037	10.9605	12.7966	1.70245	4.71931	0.0160178	0.218545	up
	ENSSSCG00000023837	8.11792	17.6551	57.7062	6.56234	22.5104	9.8848	8.89998	8.77187	8.4713	9.00699	1.70579	4.26748	0.00783094	0.155991	up
	ENSSSCG00000030484	29.6585	63.2547	123.252	30.4649	61.6575	24.2932	17.4648	27.7576	26.5782	24.0234	1.70828	5.6164	0.000741823	0.052676	up
	ENSSSCG00000037420	14.8293	15.3603	71.3706	14.0808	28.9102	13.5707	8.45312	12.2966	11.362	11.4206	1.71203	4.58831	0.00353104	0.107356	up
	ENSSSCG00000036213	17.4013	95.1967	9.96249	26.9447	37.3763	15.3298	10.0171	14.9803	11.3218	12.9123	1.71974	4.78914	0.00205285	0.0864702	up
	ENSSSCG00000034163	9.56468	32.4602	4.76348	6.25812	13.2616	7.87433	3.27698	3.24439	3.77395	4.54241	1.72326	3.46313	0.00680548	0.145948	up
	ENSSSCG00000039613	3.01408	2.40583	23.6269	2.86831	7.97877	3.81151	2.30878	3.44466	2.77024	3.0838	1.72478	2.97731	0.0275036	0.291203	up
	ENSSSCG00000000675	173.249	515.698	191.519	176.053	264.13	133.11	70.1572	106.865	67.2084	94.335	1.72568	7.56607	8.64e-05	0.0221979	up
	ENSSSCG00000036547	2.73277	8.69799	7.45826	2.95523	5.46106	1.63351	2.4205	1.4019	1.84682	1.82568	1.72945	2.51854	0.0108396	0.180212	up
	ENSSSCG00000010893	12.0965	79.3553	41.1837	27.5097	40.0363	19.0994	8.8255	13.0577	16.4608	14.3609	1.73798	4.93637	0.000615793	0.0509389	up
	ENSSSCG00000028047	3.69727	31.3128	2.06871	9.60448	11.6708	4.35601	3.57489	3.88526	3.7338	3.88749	1.73814	3.30058	0.011246	0.18285	up
	ENSSSCG00000038500	8.31886	11.3629	69.438	10.2998	24.8549	7.58114	8.93722	12.4569	10.3583	9.83337	1.73945	4.40343	0.0102211	0.174282	up
	ENSSSCG00000000896	27.1669	38.3822	133.759	14.9065	53.5536	21.445	19.6246	22.8309	20.556	21.1141	1.74084	5.45422	0.00381743	0.110692	up
	ENSSSCG00000010056	56.3432	13.4356	706.411	77.4878	213.419	129.591	44.4999	87.3583	99.0059	90.1139	1.74363	7.50424	0.0407615	0.356728	up
	ENSSSCG00000009083	19.7322	31.8309	86.1782	16.1668	38.477	16.5864	15.3795	15.7413	11.2817	14.7472	1.744	4.96435	0.00160527	0.0784323	up
	ENSSSCG00000005699	10.0871	170.888	3.51137	124.641	77.2818	26.7225	21.3376	25.1941	27.3009	25.1388	1.74566	5.73249	0.0169074	0.224298	up
	ENSSSCG00000000521	14.99	24.9466	107.709	14.8196	40.6163	12.1885	15.8263	20.3475	15.7382	16.0251	1.7459	5.07447	0.00584256	0.133924	up
	ENSSSCG00000003788	4.38046	22.5037	15.0798	10.8213	13.1963	8.12564	1.86192	5.6877	2.77024	4.61137	1.7464	3.48193	0.00226553	0.0913484	up
	ENSSSCG00000006359	4.2599	11.3259	57.4068	6.86655	19.9648	6.95287	9.23512	8.0509	7.2267	7.8664	1.74982	4.11603	0.0143489	0.207213	up
	ENSSSCG00000011802	3.77765	9.47526	11.6773	10.8213	8.9379	3.51832	2.12259	5.16699	1.20445	3.00309	1.75006	3.0168	0.00140677	0.0722221	up
	ENSSSCG00000020967	2.73277	5.95905	4.40963	3.60711	4.17714	2.01047	0.670291	1.48201	1.12415	1.32173	1.75026	2.25443	0.0130677	0.19903	up
	ENSSSCG00000014139	18.6069	31.0537	55.3109	17.601	30.6431	10.7644	8.45312	13.5784	12.0445	11.2101	1.751	4.61039	0.000227783	0.0328721	up
	ENSSSCG00000015435	45.814	165.003	177.664	63.0593	112.885	61.7381	31.1685	38.7324	35.8926	41.8829	1.75695	6.43222	0.000341995	0.0395506	up
	ENSSSCG00000027130	13.6638	8.40189	103.844	12.1251	34.5087	9.59161	11.6184	16.0217	17.7456	13.7443	1.7572	4.86671	0.0137417	0.204805	up
	ENSSSCG00000001252	2.53183	5.66295	1.38822	2.3468	2.98245	1.29843	0.446861	1.00136	0.883264	0.907477	1.75797	1.97707	0.0220411	0.2583	up
	ENSSSCG00000013614	20.0939	228.702	10.1802	16.2537	68.8074	21.4031	37.9832	12.3367	20.837	23.14	1.76034	5.63899	0.0203635	0.24779	up
	ENSSSCG00000023264	78.0848	38.7523	947.416	64.5804	282.208	92.9841	147.39	114.876	111.331	116.645	1.76095	7.91286	0.0313412	0.311986	up
	ENSSSCG00000035243	21.7014	15.0272	108.744	21.2081	41.67	22.5759	9.23512	14.74	18.2274	16.1946	1.76189	5.09291	0.0046482	0.120024	up
	ENSSSCG00000016403	1.72807	19.0986	0.244979	3.60711	6.16968	2.89005	1.89916	2.44331	0.682522	1.97876	1.77012	2.60657	0.0417742	0.361161	up
	ENSSSCG00000007373	1.08507	1.70259	13.5555	2.69447	4.75941	1.46597	1.56401	1.48201	2.12786	1.65996	1.77846	2.42024	0.0343887	0.328409	up
	ENSSSCG00000001770	95.2047	117.145	390.742	64.4935	166.896	67.0994	59.4697	68.8131	59.259	63.6603	1.78109	7.05136	0.00141036	0.0722221	up
	ENSSSCG00000010426	48.0645	12.4363	300.998	29.7696	97.817	21.2775	47.2183	35.8085	49.4226	38.4317	1.78598	6.34625	0.0187653	0.238452	up
	ENSSSCG00000012076	19.0088	47.0432	284.339	12.8639	90.8138	102.66	19.215	15.0604	13.6103	37.6363	1.78709	6.26171	0.0413309	0.359351	up
	ENSSSCG00000014275	1.16544	3.92335	3.23917	1.08648	2.35361	0.753926	0.595815	0.881193	0.48178	0.678178	1.79013	1.81948	0.0387997	0.348456	up
	ENSSSCG00000008535	2.17014	9.77136	21.3676	7.5619	10.2178	5.61256	1.22887	3.72504	3.85424	3.60518	1.79047	3.21001	0.00627485	0.139434	up
	ENSSSCG00000009399	1.44676	7.77267	4.60016	3.47674	4.32408	1.59162	1.11715	0.961301	1.68623	1.33908	1.79441	2.28381	0.0127103	0.196074	up
	ENSSSCG00000033727	50.315	78.3559	305.652	46.2406	120.141	42.6387	46.4735	51.8302	42.8383	45.9452	1.79585	6.59755	0.00274437	0.0974374	up
	ENSSSCG00000035958	2.73277	5.03373	21.1226	4.04171	8.23271	3.81151	1.97364	2.8839	3.05128	2.93008	1.79709	2.98043	0.0154272	0.215377	up
	ENSSSCG00000039512	7.11323	9.0311	18.6729	1.82529	9.16062	2.38743	5.51128	1.68228	2.97098	3.13799	1.80286	3.08142	0.0085393	0.160509	up
	ENSSSCG00000003616	3.13464	5.21879	15.8148	1.47761	6.41145	1.84293	2.4205	1.72233	2.85053	2.20907	1.80401	2.70599	0.0175515	0.22929	up
	ENSSSCG00000012627	3.41596	3.66426	44.5046	4.69359	14.0696	6.91098	3.87279	6.1283	4.73751	5.4124	1.80476	3.66036	0.0251297	0.275331	up
	ENSSSCG00000012050	16.7583	47.3023	167.62	23.0334	63.6785	24.2094	23.274	28.1181	21.8006	24.3505	1.80638	5.69968	0.0046501	0.120024	up
	ENSSSCG00000010325	52.6057	184.471	9.96249	66.5795	78.4048	26.7225	17.5393	18.8255	36.3343	24.8554	1.80743	5.76347	0.0016259	0.0785702	up
	ENSSSCG00000033190	27.4482	162.412	156.896	32.1163	94.718	41.9685	29.1577	40.9354	25.7351	34.4492	1.80777	6.1926	0.00145807	0.0732564	up
	ENSSSCG00000001427	648.951	2593.74	416.546	781.223	1110.12	491.895	165.674	325.561	469.575	363.176	1.81579	9.57644	0.000620192	0.0509389	up
	ENSSSCG00000037608	11.5339	49.8561	33.8343	9.73486	26.2398	11.0576	6.14434	10.8146	8.19027	9.0517	1.81704	4.37011	0.000768782	0.0533595	up
	ENSSSCG00000016230	21.7014	30.2394	149.192	31.6383	58.1928	23.5392	18.0606	22.7107	22.6838	21.7486	1.81784	5.55181	0.00223524	0.0911033	up
	ENSSSCG00000005992	5.74685	2.88699	13.9366	2.60755	6.2945	1.59162	1.60125	1.56211	3.53306	2.07201	1.81971	2.66566	0.0139176	0.205502	up
	ENSSSCG00000027434	18.3256	14.6941	112.01	15.4715	40.1253	14.157	15.0816	17.5437	13.6504	15.1082	1.82217	5.04536	0.00513545	0.126371	up
	ENSSSCG00000001068	14.2265	41.1211	8.19319	14.2546	19.4489	9.04711	5.99538	5.28716	4.45647	6.19653	1.8236	3.90967	0.00048017	0.045447	up
	ENSSSCG00000024954	3.65708	25.8719	19.19	5.99737	13.6791	3.51832	6.14434	4.68634	4.05498	4.601	1.82615	3.53542	0.0035887	0.107596	up
	ENSSSCG00000040638	5.82722	77.0235	4.73626	15.7322	25.8298	6.11517	4.58032	10.8547	11.5226	8.26819	1.82648	4.28137	0.0109859	0.181454	up
	ENSSSCG00000030655	13.1414	62.6996	3.70191	22.8595	25.6006	13.3612	3.35146	10.4942	5.21929	8.10655	1.83074	4.24681	0.00330095	0.103621	up
	ENSSSCG00000026044	65.0237	83.1306	588.386	83.6155	205.039	85.4868	68.5931	82.3114	77.8075	78.5497	1.83116	7.38758	0.00591383	0.134212	up
	ENSSSCG00000010452	33.8783	81.2059	201.645	29.2915	86.5052	76.4816	14.374	22.9511	16.6616	32.6171	1.8328	6.10596	0.00580498	0.133712	up
	ENSSSCG00000013001	5.70666	5.44087	54.9842	6.43196	18.1409	8.54449	6.85187	5.88797	5.86166	6.7865	1.83431	3.97503	0.0142083	0.207	up
	ENSSSCG00000006159	2.25051	5.66295	14.481	3.17252	6.39174	2.51309	1.9364	1.72233	2.28846	2.11507	1.83481	2.68688	0.0118751	0.188973	up
	ENSSSCG00000016703	2.37108	38.3822	0.544398	2.99868	11.0741	4.35601	1.75021	2.24304	5.58062	3.48247	1.83554	3.2333	0.0464527	0.378661	up
	ENSSSCG00000015595	10.7301	53.4094	76.7329	9.6914	37.641	12.0628	13.4803	12.4969	15.8586	13.4747	1.83776	4.91469	0.00280718	0.0979265	up
	ENSSSCG00000037206	4.82253	12.4363	8.22041	2.99868	7.11947	3.09947	2.9046	1.32179	1.60593	2.23295	1.83902	2.76404	0.00311858	0.101899	up
	ENSSSCG00000036445	1.28601	2.44284	8.79203	1.69491	3.55395	1.88481	0.744768	1.00136	0.802967	1.10848	1.84012	2.13847	0.0370497	0.339223	up
	ENSSSCG00000013599	18.2452	35.7913	215.201	23.0768	73.0785	23.4555	25.5828	28.1982	33.7246	27.7403	1.8415	5.9135	0.00793547	0.156374	up
	ENSSSCG00000010026	41.5541	94.6415	211.308	49.0654	99.1423	44.0628	27.1468	38.8526	33.283	35.8363	1.84173	6.27435	0.000514202	0.0462733	up
	ENSSSCG00000014012	44.8093	23.0589	227.477	50.8907	86.5589	33.1727	20.0715	35.0074	39.3855	31.9093	1.84344	6.11002	0.00320255	0.102818	up
	ENSSSCG00000008326	16.1957	10.3636	130.383	14.385	42.8319	14.8272	11.4694	18.8255	19.6325	16.1887	1.84793	5.15316	0.0101326	0.173533	up
	ENSSSCG00000040746	6.99266	4.9597	37.8901	5.73661	13.8948	8.54449	3.64936	3.84521	3.89439	4.98336	1.84949	3.60483	0.00881766	0.162304	up
	ENSSSCG00000015796	19.0892	46.3769	51.4456	12.8639	32.4439	19.3508	5.623	7.97079	11.6029	11.1369	1.84964	4.66206	0.000494509	0.0459297	up
	ENSSSCG00000001715	7.99736	6.18112	45.1578	15.6453	18.7454	6.61779	4.6548	8.93209	5.98211	6.5467	1.85346	3.96148	0.00339816	0.105568	up
	ENSSSCG00000024591	25.037	38.3452	52.6977	25.2498	35.3324	20.6492	6.51672	11.4956	8.67205	11.8334	1.85522	4.75274	2.8e-05	0.011201	up
	ENSSSCG00000004218	17.2807	31.8309	1.82373	16.6014	16.8842	7.79056	4.91547	5.48743	2.16801	5.09037	1.8574	3.69534	0.00167913	0.078673	up
	ENSSSCG00000031661	6.43004	12.8434	37.8901	7.73574	16.2248	6.8691	3.94727	5.80786	5.86166	5.62147	1.86511	3.78007	0.00338662	0.105474	up
	ENSSSCG00000003600	19.491	45.6367	140.101	16.4276	55.414	20.1466	21.3004	21.3489	17.5047	20.0751	1.86973	5.48018	0.00269386	0.0966083	up
	ENSSSCG00000017498	0.803755	0.999344	15.7603	1.78183	4.83631	2.68062	0.893722	1.28174	1.76653	1.65565	1.87056	2.43771	0.0487231	0.385371	up
	ENSSSCG00000013401	130.65	88.3494	1130.82	137.07	371.723	126.073	126.983	151.485	153.527	139.517	1.87322	8.25109	0.00876174	0.161714	up
	ENSSSCG00000025598	22.5051	40.3439	193.397	29.8999	71.5366	27.0994	22.492	31.763	23.3663	26.1802	1.87512	5.8511	0.00290925	0.0996859	up
	ENSSSCG00000033787	9.04224	15.0272	62.5786	12.212	24.715	10.178	7.03806	8.77187	8.91294	8.72522	1.87592	4.34573	0.00259337	0.0953894	up
	ENSSSCG00000028322	79.4511	358.32	232.159	74.8367	186.192	64.5863	41.8932	69.2137	72.789	62.1205	1.8854	7.09959	0.000286387	0.0363143	up
	ENSSSCG00000036418	39.4644	96.048	78.8016	40.1563	63.6176	25.801	17.3159	22.4704	17.4244	20.7529	1.8856	5.55257	5.79e-06	0.00386096	up
	ENSSSCG00000011398	7.15342	23.133	54.7392	6.12775	22.7883	6.61779	9.42132	8.69177	7.10626	7.95928	1.88581	4.23714	0.00463661	0.120024	up
	ENSSSCG00000002464	0.52244	6.73632	3.94689	0.52151	2.93179	0.586387	1.30334	0.921247	0.48178	0.82319	1.90238	1.96829	0.0426464	0.364703	up
	ENSSSCG00000039244	62.2508	56.1113	411.048	55.6278	146.259	52.8167	56.7886	57.1974	44.4442	52.8117	1.90339	6.87751	0.00348815	0.106968	up
	ENSSSCG00000034905	18.0041	6.73632	172.547	16.6014	53.4722	21.7382	18.9543	21.4691	16.9025	19.766	1.90474	5.47043	0.0137716	0.204881	up
	ENSSSCG00000004139	21.2191	42.5276	83.2657	19.2959	41.5771	15.623	11.2832	13.3381	15.8185	14.0157	1.90511	5.0189	0.00026042	0.0341044	up
	ENSSSCG00000011740	2.33089	4.51555	7.51269	1.95566	4.0787	0.963349	0.782007	2.16293	0.802967	1.17781	1.90679	2.23032	0.0106249	0.17794	up
	ENSSSCG00000021739	53.6104	33.7556	431.898	44.8934	141.039	49.6334	50.6442	55.7555	50.7877	51.7052	1.90695	6.84853	0.00788273	0.156374	up
	ENSSSCG00000028517	19.7724	26.6862	243.373	27.7704	79.4005	30.2827	18.8799	38.5722	28.9068	29.1604	1.91309	6.02412	0.00793762	0.156374	up
	ENSSSCG00000005979	1.76826	1.48051	13.9366	1.69491	4.72007	1.9267	1.07991	1.64222	1.36504	1.50347	1.91784	2.39438	0.0219674	0.258259	up
	ENSSSCG00000009668	207.891	380.158	1071.24	254.149	478.359	164.775	98.8307	201.272	197.45	165.582	1.91868	8.52748	0.000609915	0.0509389	up
	ENSSSCG00000003694	12.418	81.7611	47.8526	22.2946	41.0816	11.0157	17.4648	12.6171	11.0007	13.0246	1.92118	4.94766	0.00034409	0.0395506	up
	ENSSSCG00000000571	22.3444	70.9534	99.4071	19.7305	53.1088	20.1047	19.6246	12.8174	18.1872	17.6835	1.92211	5.35691	0.000421165	0.0434126	up
	ENSSSCG00000013788	2.77295	11.9921	14.1816	3.65057	8.14931	3.39266	1.37782	2.48336	2.85053	2.5261	1.92283	2.91827	0.00369013	0.108577	up
	ENSSSCG00000013102	2.33089	4.70062	3.13029	1.04302	2.8012	0.921465	0.782007	0.76103	0.48178	0.73657	1.92999	1.91961	0.0354228	0.332521	up
	ENSSSCG00000035715	7.83661	7.69865	55.6919	11.6036	20.7077	8.92145	4.20794	7.97079	7.10626	7.05161	1.93646	4.10167	0.00427982	0.1157	up
	ENSSSCG00000011973	25.5192	80.0215	81.0881	16.9056	50.8836	17.3822	17.1669	13.5383	17.7456	16.4582	1.93807	5.2729	0.000204114	0.0324113	up
	ENSSSCG00000040397	55.2581	80.5397	184.551	48.0224	92.0928	33.5078	25.0614	38.6523	25.3738	30.6488	1.9385	6.12996	7.74e-05	0.0220789	up
	ENSSSCG00000031074	3.45614	7.88371	15.7331	3.04214	7.52878	2.42932	1.71297	2.92396	2.16801	2.30856	1.94727	2.83661	0.00349501	0.106973	up
	ENSSSCG00000009709	23.3491	13.8798	287.061	62.6247	96.7287	40.6282	24.7263	27.1968	43.4405	33.998	1.9478	6.27975	0.00863609	0.160815	up
	ENSSSCG00000032327	2.33089	2.0357	27.111	2.91177	8.59735	2.89005	3.23974	2.68363	2.68994	2.87584	1.94957	3.02906	0.0247413	0.274174	up
	ENSSSCG00000008829	4.70196	3.10907	28.7442	4.04171	10.1492	3.43455	3.16526	4.2858	2.4892	3.3437	1.94974	3.20492	0.0100662	0.173447	up
	ENSSSCG00000021576	11.0114	11.2519	158.42	11.8209	48.126	12.5235	11.6929	16.9029	27.8228	17.2355	1.95039	5.32109	0.015865	0.217389	up
	ENSSSCG00000016873	4.78234	6.62528	30.5952	5.99737	12	5.15182	2.86736	4.56618	3.05128	3.90916	1.95265	3.3928	0.00400526	0.112135	up
	ENSSSCG00000006506	26.2426	31.942	24.5251	29.1611	27.9677	8.83768	7.33597	7.85063	8.67205	8.17408	1.95391	4.36037	1.88e-08	6e-05	up
	ENSSSCG00000004759	1.00469	0.999344	12.7117	1.9122	4.15698	1.04712	0.893722	1.60217	1.52564	1.26716	1.96401	2.27365	0.0471132	0.38055	up
	ENSSSCG00000016917	0.924318	2.22076	2.83087	1.1734	1.78734	0.418848	0.297907	0.320434	0.642374	0.419891	1.96756	1.63675	0.0392311	0.350165	up
	ENSSSCG00000017818	12.1367	152.714	23.8446	23.7722	53.117	12.8167	13.6293	19.1459	17.6251	15.8043	1.97022	5.25001	0.00186027	0.0844854	up
	ENSSSCG00000031579	7.35435	12.0661	39.4961	8.17033	16.7717	7.28795	3.35146	5.44737	5.54047	5.40681	1.97038	3.8011	0.00190949	0.0844854	up
	ENSSSCG00000007603	16.919	0.888305	162.829	38.2006	54.7094	19.8115	0.819245	20.3475	34.648	18.9066	1.97116	5.45674	0.0411231	0.358833	up
	ENSSSCG00000005106	4.98328	30.0173	6.26058	10.2129	12.8685	6.36648	2.08535	3.88526	2.4892	3.70657	1.97278	3.38243	0.00124992	0.0665663	up
	ENSSSCG00000006415	2.65239	8.80903	1.79651	1.9122	3.79253	0.837695	1.00544	1.28174	0.883264	1.00203	1.97738	2.14	0.023016	0.263186	up
	ENSSSCG00000017583	0.602816	10.8077	0.353859	2.1295	3.47347	0.670156	1.15439	0.76103	1.04386	0.907359	1.97789	2.06873	0.0366563	0.337361	up
	ENSSSCG00000000656	3.41596	7.95774	12.1945	4.56322	7.03286	2.17801	1.67573	2.44331	1.80668	2.02593	1.97812	2.74085	0.00183984	0.0839859	up
	ENSSSCG00000006035	5.50572	9.29019	69.9824	2.95523	21.9334	2.76439	14.9698	6.2084	5.94196	7.47115	1.98004	4.21606	0.02061	0.24927	up
	ENSSSCG00000008648	3.89821	25.5018	66.8793	3.25944	24.8847	27.3507	2.01087	2.96401	2.52935	8.71374	1.98137	4.36599	0.0324737	0.317852	up
	ENSSSCG00000040847	1.3262	2.96102	10.1802	2.17296	4.1601	1.84293	0.93096	1.16157	0.802967	1.18461	1.98729	2.253	0.0159645	0.218377	up
	ENSSSCG00000006369	8.68055	18.6544	93.4732	11.6471	33.1138	11.4764	8.49036	12.4969	12.2453	11.1772	1.98818	4.75064	0.00352556	0.107356	up
	ENSSSCG00000012163	103.162	129.878	697.782	101.477	258.075	99.5601	72.6894	93.847	84.6729	87.6923	1.99059	7.66966	0.00165021	0.0785702	up
	ENSSSCG00000021328	3.33558	11.1778	18.4551	3.56365	9.13304	1.9267	1.9364	4.56618	2.60964	2.75973	1.99295	3.04503	0.00381636	0.110692	up
	ENSSSCG00000034827	10.3684	25.8719	7.34938	9.86524	13.3637	5.44502	2.86736	3.00407	3.69365	3.75252	1.99341	3.41903	0.000187201	0.0308342	up
	ENSSSCG00000011453	27.0062	80.5397	138.413	33.4636	69.8557	26.0523	18.8426	23.7121	20.5961	22.3008	2.00133	5.73204	0.000158449	0.0299586	up
	ENSSSCG00000036865	8.39924	17.2109	42.5719	3.43328	17.9038	5.31936	4.46861	4.88661	8.06982	5.6861	2.00546	3.89018	0.00310311	0.101899	up
	ENSSSCG00000029753	9.32355	15.4713	51.6634	6.6058	20.766	7.4136	5.69748	7.36998	6.02225	6.62583	2.01448	4.08511	0.00165667	0.0785702	up
	ENSSSCG00000032395	210.262	68.2144	13.365	2181.13	618.243	78.5758	203.173	291.354	35.0897	152.048	2.01776	8.49292	0.0351066	0.331151	up
	ENSSSCG00000025698	28.0912	96.5662	378.928	67.7964	142.846	29.8638	29.2321	45.6618	82.9064	46.916	2.02124	6.81089	0.00341609	0.105568	up
	ENSSSCG00000005994	59.6788	37.4569	447.55	52.9333	149.405	60.0627	39.2865	50.3882	51.3899	50.2818	2.02848	6.89885	0.00404695	0.112135	up
	ENSSSCG00000013655	8.64036	19.4687	48.0431	7.25769	20.8525	6.40837	7.00082	5.96808	6.42374	6.45025	2.03597	4.0765	0.00124045	0.0665663	up
	ENSSSCG00000036977	4.9029	11.8441	43.1163	6.12775	16.4978	7.12041	3.64936	6.32857	3.77395	5.21807	2.03744	3.78771	0.00344489	0.105844	up
	ENSSSCG00000001716	3.21502	16.7668	3.86523	4.82397	7.16774	2.17801	1.48954	2.04277	1.92712	1.90936	2.04118	2.72255	0.00302483	0.101263	up
	ENSSSCG00000031724	11.2526	51.6698	33.3988	8.38763	26.1772	7.4136	9.7937	6.16835	7.18656	7.64055	2.04377	4.32287	0.000363958	0.0402327	up
	ENSSSCG00000002749	4.38046	10.7337	42.4631	5.17164	15.6872	3.8534	4.95271	5.76781	5.09884	4.91819	2.04505	3.72746	0.0043761	0.117705	up
	ENSSSCG00000031174	0.602816	8.99409	7.75767	1.04302	4.5994	0.963349	1.15439	1.4019	1.48549	1.25128	2.04769	2.32851	0.0223462	0.260242	up
	ENSSSCG00000011400	14.6283	30.2394	143.884	20.4258	52.2945	13.9895	16.2732	22.5105	14.7344	16.8769	2.0537	5.37323	0.00196875	0.0852432	up
	ENSSSCG00000006296	18.6873	15.9525	165.089	14.9934	53.6805	14.3246	19.3267	13.0977	23.286	17.5088	2.05578	5.43456	0.0052743	0.128036	up
	ENSSSCG00000036152	2.21033	3.92335	32.9633	2.86831	10.4913	3.72774	3.94727	2.72369	2.77024	3.29223	2.06122	3.24549	0.0135719	0.203225	up
	ENSSSCG00000011756	3.29539	0.703242	17.0941	1.52107	5.65345	1.54974	1.00544	1.88255	2.16801	1.65143	2.06975	2.54892	0.0246684	0.274174	up
	ENSSSCG00000010312	14.3068	15.7304	83.0207	10.5606	30.9046	9.25653	10.3523	10.2138	8.79249	9.65378	2.07152	4.62365	0.00147555	0.0739026	up
	ENSSSCG00000015871	4.21971	37.5309	23.9263	4.38938	17.5166	6.36648	4.39413	5.08689	4.41632	5.06595	2.0729	3.80461	0.00231089	0.0913484	up
	ENSSSCG00000040381	0.52244	9.43824	0.272199	5.38894	3.90546	1.13089	0.297907	2.20298	0.160593	0.948093	2.07346	2.14055	0.0229352	0.262901	up
	ENSSSCG00000037225	3.49633	51.0776	0.489958	10.126	16.2975	4.9424	2.49497	3.68499	5.82151	4.23597	2.09674	3.63639	0.0130311	0.198726	up
	ENSSSCG00000004687	74.9099	121.846	236.514	44.2415	119.378	55.2879	22.0079	33.7657	32.7611	35.9556	2.09694	6.4739	8.18e-05	0.0221445	up
	ENSSSCG00000036438	313.183	17.9142	2601.46	222.207	788.691	265.34	136.926	314.666	319.179	259.028	2.10037	9.31398	0.0223757	0.260242	up
	ENSSSCG00000021206	4.74215	13.6207	31.0035	5.60624	13.7431	5.57067	2.60669	5.08689	2.77024	4.00862	2.10293	3.52407	0.00206006	0.0864702	up
	ENSSSCG00000026473	16.5172	45.0075	25.0423	28.0746	28.6604	11.4764	4.13346	8.97215	5.98211	7.64103	2.11377	4.37571	1.04e-06	0.00138111	up
	ENSSSCG00000010532	6.51041	8.92007	76.3518	8.03995	24.9556	7.62302	8.5276	7.32992	7.34715	7.70692	2.12138	4.34906	0.00504885	0.12544	up
	ENSSSCG00000032474	3.37577	2.73894	17.5296	2.52063	6.54124	5.06805	0.335146	1.00136	0.963561	1.84203	2.12494	2.6789	0.0168017	0.2237	up
	ENSSSCG00000012625	177.148	173.071	1659.54	153.107	540.717	191.455	132.755	185.331	179.142	172.171	2.12532	8.74839	0.00340449	0.105568	up
	ENSSSCG00000006003	21.7416	3.18309	25.1512	10.8648	15.2352	1.46597	1.15439	2.3632	11.0809	4.01613	2.13258	3.58765	0.0023213	0.0913484	up
	ENSSSCG00000006337	19.8929	17.8031	224.102	23.2072	71.2512	21.4031	23.423	22.5906	21.9612	22.3444	2.1328	5.82955	0.00390227	0.110934	up
	ENSSSCG00000027607	5.42534	33.0524	28.9892	9.60448	19.2678	8.12564	3.61213	5.96808	3.61335	5.3298	2.13825	3.91164	0.00036889	0.0403682	up
	ENSSSCG00000013003	7.31417	7.03242	99.7882	6.99693	30.2829	9.54972	9.42132	10.6144	8.35086	9.48407	2.1391	4.63038	0.00779488	0.155673	up
	ENSSSCG00000028996	6.43004	39.2335	42.5719	16.3841	26.1549	9.67538	4.28242	9.09231	6.1427	7.2982	2.14321	4.31641	0.000219283	0.0324396	up
	ENSSSCG00000035598	3.37577	16.1375	9.39087	3.0856	7.99745	1.67539	2.12259	2.76374	1.64608	2.05195	2.14382	2.84573	0.001088	0.0623044	up
	ENSSSCG00000008397	17.562	53.8535	63.123	27.6401	40.5446	9.96857	8.78826	18.6252	7.42745	11.2024	2.1501	4.89931	1.38e-05	0.00661233	up
	ENSSSCG00000034973	26.4033	98.0837	83.6196	38.7221	61.7072	23.0785	9.01169	17.744	18.1872	17.0054	2.15091	5.47346	9.33e-06	0.00525388	up
	ENSSSCG00000016174	197.965	1515.75	736.244	248.022	674.494	179.644	202.391	182.247	175.689	184.993	2.15679	8.88951	0.000169711	0.0299586	up
	ENSSSCG00000008239	23.8313	32.053	198.978	21.3385	69.0501	21.1099	21.4493	20.9884	20.1946	20.9356	2.15761	5.75955	0.00144296	0.0728654	up
	ENSSSCG00000016331	1.68788	12.9174	1.98705	2.04258	4.65874	0.837695	1.11715	1.16157	1.28475	1.10029	2.16088	2.29609	0.0128822	0.197523	up
	ENSSSCG00000014570	2.85333	2.47985	40.7754	4.60668	12.6788	3.72774	2.49497	3.84521	4.93825	3.75154	2.16381	3.45983	0.0121527	0.191672	up
	ENSSSCG00000039828	1.00469	1.40648	10.3708	1.78183	3.64095	0.921465	0.70753	0.76103	1.2446	0.908656	2.16716	2.12638	0.0199822	0.24577	up
	ENSSSCG00000012173	313.906	362.836	1549.41	231.681	614.459	184.125	153.608	206.6	183.879	182.053	2.1694	8.86797	0.000310265	0.0381316	up
	ENSSSCG00000037025	1.88882	23.17	10.0714	2.65101	9.44529	2.13612	2.86736	1.64222	3.01113	2.41421	2.17508	3.02946	0.00401933	0.112135	up
	ENSSSCG00000013753	9.12261	42.1205	40.0677	6.47542	24.4466	8.75391	5.77195	7.12965	5.17914	6.70866	2.17618	4.23108	0.000480725	0.045447	up
	ENSSSCG00000006862	43.8046	100.86	128.75	44.1545	79.3923	27.4764	15.9008	27.1568	17.0229	21.8892	2.17625	5.84297	3.35e-06	0.00281307	up
	ENSSSCG00000005474	3.13464	17.433	0.299419	22.1642	10.7578	2.42932	2.75564	3.04412	1.68623	2.47883	2.17675	3.09405	0.00391297	0.110934	up
	ENSSSCG00000009062	4.2599	2.07271	102.211	3.82441	28.0919	5.69633	13.1079	7.77052	8.10997	8.67118	2.1799	4.54427	0.0244379	0.272467	up
	ENSSSCG00000016620	10.8909	18.6914	84.5995	7.25769	30.3599	9.25653	8.60207	9.85334	7.62819	8.83503	2.19453	4.58914	0.00170628	0.079349	up
	ENSSSCG00000001565	8.27867	4.92269	71.6156	8.69184	23.3772	6.0314	4.91547	7.00949	9.27427	6.80766	2.19844	4.24168	0.00418292	0.11424	up
	ENSSSCG00000025134	33.4764	56.1853	130.492	32.3771	63.1328	27.6021	10.6129	17.5037	14.5739	17.5731	2.20477	5.54889	3.19e-05	0.0124344	up
	ENSSSCG00000036654	3.25521	41.7133	2.01427	8.56146	13.8861	4.77486	2.2343	4.36591	2.08771	3.3657	2.2073	3.42913	0.0044484	0.118126	up
	ENSSSCG00000015850	64.4209	34.866	687.684	72.6203	214.898	78.0732	28.897	88.7601	65.8835	65.4034	2.20867	7.40948	0.0054564	0.131687	up
	ENSSSCG00000009699	0.803755	8.92007	2.28647	1.69491	3.4263	1.04712	0.484099	0.961301	0.521929	0.753612	2.21061	2.03903	0.0207256	0.250479	up
	ENSSSCG00000010451	12.7395	26.8342	69.6557	8.90914	29.5347	16.4607	4.6548	6.04819	6.02225	8.29649	2.21701	4.5174	0.000701652	0.051429	up
	ENSSSCG00000024158	1.68788	5.99606	9.44531	1.52107	4.66258	1.75916	1.26611	0.600813	0.802967	1.10726	2.22062	2.31886	0.00749827	0.152611	up
	ENSSSCG00000037598	6.38985	6.84735	32.1195	4.78051	12.5343	3.8534	2.01087	4.92667	2.64979	3.36018	2.23297	3.39807	0.00166311	0.0785702	up
	ENSSSCG00000039182	14.6685	45.4146	18.9995	8.43108	21.8784	5.27748	4.6548	9.09231	2.60964	5.40856	2.24067	4.01991	8.08e-05	0.0221445	up
	ENSSSCG00000006512	1.92901	1.85064	31.1396	2.86831	9.44688	2.21989	2.64393	2.8839	2.68994	2.60942	2.24224	3.09555	0.0148841	0.211549	up
	ENSSSCG00000020785	32.5922	316.459	10.5341	12.6901	93.0688	30.2408	40.5899	6.52884	12.2854	22.4112	2.24568	5.96607	0.00916917	0.166662	up
	ENSSSCG00000002684	8.80111	111.593	13.7461	17.3402	37.8702	10.3874	9.71922	8.81193	7.70849	9.15676	2.25468	4.72773	0.000674967	0.0509389	up
	ENSSSCG00000015322	95.8075	347.623	509.584	134.419	271.859	88.2931	53.9585	57.598	91.0565	72.7265	2.2561	7.6229	4.23e-05	0.0150209	up
	ENSSSCG00000032416	5.46553	38.0861	8.62871	3.04214	13.8056	3.97905	3.09079	2.64358	3.53306	3.31162	2.25883	3.44161	0.00160321	0.0784323	up
	ENSSSCG00000004215	2.57201	12.6584	5.14456	2.73793	5.77821	1.63351	0.558576	1.36184	1.64608	1.3	2.26414	2.48799	0.00333978	0.104422	up
	ENSSSCG00000007056	23.2687	103.08	147.151	42.7204	79.0551	22.8272	16.9435	29.2796	14.6943	20.9361	2.26789	5.84939	3.71e-05	0.0134566	up
	ENSSSCG00000008012	19.692	16.3596	230.199	18.6875	71.2345	21.1518	22.9389	19.1459	18.5887	20.4563	2.26948	5.81289	0.00327361	0.103538	up
	ENSSSCG00000016823	1.08507	3.14608	16.7947	1.47761	5.62586	1.75916	1.07991	1.32179	1.52564	1.42163	2.27002	2.51931	0.0131098	0.199102	up
	ENSSSCG00000010554	142.104	52.0769	1710.5	84.6585	497.335	166.534	167.722	155.21	97.3999	146.716	2.27014	8.63789	0.00935974	0.167996	up
	ENSSSCG00000015402	47.5019	110.742	296.67	49.8042	126.179	40.8376	26.6627	37.2504	32.8815	34.4081	2.27477	6.55835	0.000118088	0.0256227	up
	ENSSSCG00000027114	72.3781	98.1577	655.483	71.925	224.486	68.0627	62.635	61.5633	60.7846	63.2614	2.27912	7.43795	0.00098425	0.0607157	up
	ENSSSCG00000031648	2.45145	57.9989	2.44979	2.47717	16.3443	4.02094	2.9046	4.88661	3.53306	3.8363	2.28083	3.63228	0.0110847	0.181456	up
	ENSSSCG00000012027	23.55	131.506	101.939	40.1998	74.2986	21.068	14.8954	19.5865	19.4318	18.7454	2.28576	5.72086	9.54e-06	0.00525388	up
	ENSSSCG00000032591	3.25521	15.2863	17.5841	2.95523	9.77019	2.42932	2.64393	1.32179	3.01113	2.35154	2.29785	3.06951	0.00166636	0.0785702	up
	ENSSSCG00000010224	4.62159	13.3246	42.0003	3.25944	15.8015	4.27224	3.23974	4.12558	4.93825	4.14395	2.30224	3.69271	0.00202791	0.0862387	up
	ENSSSCG00000038149	1.72807	16.5817	3.21195	0.391133	5.47821	1.80104	1.04268	1.04141	0.923412	1.20214	2.31105	2.43547	0.0102483	0.174373	up
	ENSSSCG00000025783	2.2907	2.84998	38.2168	2.78139	11.5347	2.84816	2.64393	3.68499	3.13157	3.07716	2.31643	3.32514	0.00852683	0.160463	up
	ENSSSCG00000024312	10.3684	65.8456	10.8063	9.34373	24.091	6.78533	3.94727	7.89068	3.69365	5.57923	2.31746	4.11782	0.000305581	0.0378471	up
	ENSSSCG00000034207	22.5453	24.3174	167.266	21.7296	58.9647	16.2932	7.93178	21.1086	18.5485	15.9705	2.31906	5.49798	0.000738777	0.052676	up
	ENSSSCG00000023451	1.12526	26.3901	12.7389	6.04083	11.5738	2.17801	1.22887	2.64358	4.69736	2.68695	2.32252	3.23829	0.00201744	0.0861837	up
	ENSSSCG00000011951	33.9586	238.732	146.116	37.0272	113.959	32.2513	21.9334	32.7644	25.8555	28.2011	2.32798	6.3257	5.57e-05	0.0171342	up
	ENSSSCG00000001773	51.6412	23.207	664.982	34.5935	193.606	48.6282	63.3053	54.3536	50.868	54.2888	2.33148	7.26377	0.00679103	0.145948	up
	ENSSSCG00000030026	2.2907	14.509	26.7844	3.60711	11.7978	4.43978	1.00544	3.44466	2.81039	2.92507	2.33785	3.30606	0.00252494	0.09492	up
	ENSSSCG00000036224	3.33558	24.9466	0.843817	6.30158	8.85689	2.4712	1.52677	1.68228	1.72638	1.85166	2.36233	2.88832	0.00441202	0.11781	up
	ENSSSCG00000039111	0.241126	15.9155	0.381079	9.6914	6.55727	0.753926	0.22343	3.44466	0.883264	1.32632	2.36243	2.56855	0.0163388	0.220478	up
	ENSSSCG00000016290	1.12526	5.811	0.843817	1.21686	2.24923	0.502617	0.297907	0.480651	0.281039	0.390553	2.36417	1.72985	0.0260534	0.280685	up
	ENSSSCG00000011724	1.12526	0.740254	13.5011	0.956102	4.08067	1.80104	0.558576	0.720976	0.682522	0.94078	2.36478	2.21514	0.0196438	0.243482	up
	ENSSSCG00000004401	0.88413	14.3609	0.653278	6.21467	5.52825	1.75916	0.670291	1.04141	0.963561	1.10861	2.36566	2.41219	0.00837929	0.159307	up
	ENSSSCG00000000551	4.30009	12.5473	24.2529	5.51932	11.6549	4.06282	2.45773	2.52342	1.80668	2.71266	2.37677	3.26842	0.000523428	0.0467196	up
	ENSSSCG00000004340	3.33558	35.5692	4.38241	6.56234	12.4624	2.89005	2.04811	3.44466	2.3286	2.67786	2.37975	3.28526	0.00153304	0.076542	up
	ENSSSCG00000012787	4.21971	9.36422	63.2046	4.30246	20.2728	4.98429	8.22969	4.20569	3.41261	5.20807	2.38135	4.0305	0.00354112	0.107356	up
	ENSSSCG00000000530	15.5928	32.3491	117.944	18.3832	46.0673	11.979	10.4268	14.5797	9.63561	11.6553	2.38205	5.11871	0.000174936	0.0299586	up
	ENSSSCG00000003693	2.21033	29.2401	9.28199	3.47674	11.0523	2.34555	1.71297	2.48336	3.17172	2.4284	2.38417	3.1696	0.00193538	0.0844854	up
	ENSSSCG00000027157	248.682	289.625	1113.95	210.125	465.595	126.492	79.8764	163.942	101.094	117.851	2.38926	8.41447	4.73e-05	0.016072	up
	ENSSSCG00000004454	20.7771	7.40254	359.902	16.5145	101.149	15.6649	41.0367	21.8696	29.6295	27.0502	2.39241	6.32689	0.0103478	0.175134	up
	ENSSSCG00000008159	1.28601	8.1428	1.41544	0.52151	2.84144	0.753926	0.484099	0.680922	0.120445	0.509848	2.41197	1.8823	0.0296291	0.304623	up
	ENSSSCG00000003721	2.89352	14.1759	10.3436	3.60711	7.75502	2.76439	1.86192	0.680922	1.20445	1.62792	2.41752	2.77834	0.000660121	0.0509389	up
	ENSSSCG00000038001	10.2881	7.99475	138.005	11.2125	41.8751	12.5654	7.89454	11.816	11.0809	10.8392	2.42298	5.03335	0.00285819	0.098629	up
	ENSSSCG00000038783	2.08976	31.868	32.3373	9.99562	19.0726	7.07852	2.97907	4.76645	2.73009	4.38853	2.4237	3.86544	0.000504719	0.0459297	up
	ENSSSCG00000021774	20.6565	17.6921	174.017	17.6444	57.5025	13.2775	8.11797	18.7053	18.3077	14.6021	2.42713	5.4605	0.000970488	0.0604354	up
	ENSSSCG00000036956	19.2901	30.1284	227.205	23.5983	75.0553	20.9424	15.6029	26.4358	13.8913	19.2181	2.42915	5.84473	0.000874078	0.0577072	up
	ENSSSCG00000005277	12.0161	19.8018	134.085	15.2976	45.3002	9.38218	11.9908	12.8174	11.0408	11.3078	2.43398	5.11765	0.00072504	0.05218	up
	ENSSSCG00000014727	10.8105	1.40648	0.734938	0.825725	3.44441	0.335078	0.148954	1.68228	0.200742	0.591763	2.44269	1.99378	0.0191562	0.24142	up
	ENSSSCG00000039573	2.45145	16.0635	5.17178	1.65145	6.33455	1.04712	1.52677	1.52206	0.963561	1.26488	2.44496	2.55975	0.0036259	0.107596	up
	ENSSSCG00000031740	16193.3	36963	26172	11131.2	22614.9	6072.45	2481.38	3974.34	7592.1	5030.07	2.44729	13.8861	6.79e-07	0.000985831	up
	ENSSSCG00000012137	2.41126	23.207	1.71485	2.60755	7.48516	1.9267	1.04268	1.56211	1.28475	1.45406	2.47386	2.70979	0.00419815	0.114381	up
	ENSSSCG00000007286	22.4649	46.562	329.47	36.9403	108.859	27.3089	28.8598	28.3584	21.8006	26.5819	2.4924	6.37022	0.000651015	0.0509389	up
	ENSSSCG00000017705	2.04957	24.5024	1.79651	1.30378	7.41307	1.21466	0.856483	1.24168	2.28846	1.40032	2.51477	2.69971	0.00744628	0.15194	up
	ENSSSCG00000003777	10.3684	4.6636	104.606	10.4302	32.5171	10.89	3.6866	8.25117	8.43116	7.81474	2.51542	4.654	0.00239618	0.0922501	up
	ENSSSCG00000011717	5.70666	119.625	18.5912	19.9043	40.9568	8.41884	7.78283	11.095	5.86166	8.28959	2.52481	4.79956	0.00032586	0.0384053	up
	ENSSSCG00000036984	17.7228	41.1581	36.5836	21.8165	29.3203	5.65444	3.91003	2.60352	11.4824	5.91261	2.53392	4.36948	3.49e-07	0.000557835	up
	ENSSSCG00000015579	1.44676	28.1667	5.52564	1.56453	9.1759	2.05235	2.04811	1.84249	1.08401	1.75674	2.55183	2.93455	0.00302959	0.101263	up
	ENSSSCG00000008875	0.803755	15.1382	0.217759	0.999562	4.28982	1.21466	0.521338	0.440596	0.762819	0.734853	2.5538	2.18105	0.0327577	0.319323	up
	ENSSSCG00000014985	1.12526	1.81362	13.6644	1.95566	4.63973	1.71727	0.297907	1.04141	0.562077	0.904667	2.56261	2.29662	0.00804552	0.156847	up
	ENSSSCG00000040822	2.08976	13.8057	0.217759	2.86831	4.74539	1.25654	0.670291	0.440596	0.843116	0.802636	2.56317	2.25815	0.00935008	0.167996	up
	ENSSSCG00000026602	0.964506	8.29085	1.49709	1.30378	3.01406	0.712041	0.670291	0.480651	0.0401484	0.475783	2.56723	1.90945	0.0182017	0.234902	up
	ENSSSCG00000015709	70.9715	70.7313	728.024	59.626	232.338	55.9161	44.835	61.8037	55.485	54.51	2.56842	7.46176	0.000690489	0.0513114	up
	ENSSSCG00000036223	3.01408	13.9908	4.84514	2.17296	6.00575	1.42408	0.93096	0.160217	1.76653	1.07045	2.57089	2.49004	0.00157028	0.0778553	up
	ENSSSCG00000023784	13.1414	94.4195	79.2099	26.5536	53.3311	12.5235	10.2033	11.0149	10.3984	11.0351	2.5772	5.22104	7.13e-06	0.00437844	up
	ENSSSCG00000016184	1.20563	3.10907	11.2418	0.217296	3.94345	0.753926	0.70753	0.520705	0.923412	0.726393	2.59101	2.15426	0.0162128	0.219928	up
	ENSSSCG00000015662	29.4576	74.5436	54.6848	4.82397	40.8775	9.71726	4.69204	6.40868	12.0044	8.20558	2.60189	4.83888	3.6e-05	0.0133725	up
	ENSSSCG00000032768	18.8882	7.95774	463.147	18.9048	127.224	27.4345	30.9824	31.6428	29.4689	29.8821	2.60908	6.63363	0.00703182	0.147392	up
	ENSSSCG00000005970	28.5333	21.1343	499.458	33.2897	145.604	36.1465	30.2376	35.6883	31.3559	33.3571	2.62907	6.80526	0.00226286	0.0913484	up
	ENSSSCG00000037697	119.92	338.37	244.816	109.039	203.036	37.5287	27.5192	64.8878	30.1916	40.0318	2.63274	7.07567	4.93e-08	0.000131348	up
	ENSSSCG00000008954	1.24582	8.10579	2.99419	0.825725	3.29288	0.753926	0.260669	0.640868	0.361335	0.504199	2.63882	1.97343	0.011046	0.181454	up
	ENSSSCG00000038963	77.0801	28.9439	1074.37	66.4057	311.7	60.6491	65.8747	66.0895	89.0491	70.4156	2.64377	7.90425	0.002897	0.0996233	up
	ENSSSCG00000016064	1.56732	16.8778	0.734938	1.1734	5.08836	1.29843	0.22343	0.640868	1.1643	0.831757	2.64452	2.32046	0.0106383	0.177977	up
	ENSSSCG00000023591	2.77295	4.81165	62.0614	3.65057	18.3241	1.13089	6.62844	5.44737	2.5695	3.94405	2.64823	3.87064	0.00565963	0.132976	up
	ENSSSCG00000010148	21.3799	30.4615	257.528	22.5119	82.9702	22.0314	12.5121	22.3903	15.9389	18.2182	2.66007	5.96105	0.000419302	0.0434126	up
	ENSSSCG00000028512	94.2402	54.7788	2302.97	111.429	640.854	146.052	155.657	162.941	116.671	145.33	2.66534	8.96006	0.00469575	0.120458	up
	ENSSSCG00000031321	7.91698	161.524	60.2377	9.08297	59.6903	12.733	15.8636	8.61166	8.43116	11.4098	2.66985	5.35264	0.000450954	0.0437736	up
	ENSSSCG00000000789	4.2599	10.4006	29.3431	5.86699	12.4676	2.72251	1.97364	2.52342	2.3286	2.38704	2.67357	3.32053	0.000266627	0.034556	up
	ENSSSCG00000010728	19.3303	175.255	17.1485	87.4834	74.8044	18.0942	7.14977	11.9362	15.3367	13.1292	2.67512	5.55619	1.26e-05	0.00643249	up
	ENSSSCG00000003760	8.5198	34.1998	36.3386	14.6892	23.4368	4.56544	4.46861	4.56618	3.85424	4.36362	2.68382	4.07886	2.47e-06	0.00219183	up
	ENSSSCG00000023186	2.77295	0.888305	47.9343	2.04258	13.4095	1.34031	4.95271	2.08282	2.77024	2.78652	2.68586	3.47042	0.0110446	0.181454	up
	ENSSSCG00000038423	23.8715	20.0979	332.192	20.9473	99.2771	20.9005	20.2577	20.668	24.3299	21.539	2.68943	6.23619	0.00111476	0.0627129	up
	ENSSSCG00000006287	5.66647	5.44087	35.277	1.73837	12.0307	2.13612	1.89916	2.92396	2.5695	2.38218	2.69047	3.3043	0.00169019	0.0789594	up
	ENSSSCG00000010966	0.602816	10.1415	7.18606	0.478051	4.6021	0.418848	1.15439	0.640868	0.802967	0.754268	2.69758	2.25618	0.00784008	0.155991	up
	ENSSSCG00000039895	3.65708	0.740254	38.4617	0.869184	10.9321	3.3089	2.15983	1.24168	2.24831	2.23968	2.7	3.21452	0.00812312	0.157086	up
	ENSSSCG00000017257	45.814	146.866	220.481	55.0628	117.056	34.0942	13.2196	25.114	19.8333	23.0653	2.70355	6.34381	1.19e-06	0.0014595	up
	ENSSSCG00000036883	23.55	4.33049	453.865	11.9947	123.435	25.2565	32.2485	30.7216	19.3515	26.8945	2.7222	6.57739	0.0073675	0.151299	up
	ENSSSCG00000017723	3.81783	3.22011	55.2292	3.25944	16.3816	3.76963	3.64936	3.28445	2.64979	3.33831	2.7233	3.71074	0.00252281	0.09492	up
	ENSSSCG00000011936	1.16544	1.66557	12.6028	0.782266	4.05403	1.00523	0.372384	0.680922	0.602225	0.665191	2.76057	2.16517	0.00633788	0.14025	up
	ENSSSCG00000000182	1.12526	0.370127	13.6916	0.608429	3.94886	0.753926	0.633053	0.921247	0.281039	0.647316	2.79709	2.14799	0.0117104	0.187848	up
	ENSSSCG00000028076	2.25051	5.10776	48.4787	2.56409	14.6003	2.30366	3.05355	2.8839	2.89068	2.78295	2.80211	3.55279	0.00229028	0.0913484	up
	ENSSSCG00000012551	19.049	9.36422	372.151	16.7318	104.324	22.7015	21.5983	21.7494	18.9099	21.2398	2.80793	6.31206	0.00250613	0.09492	up
	ENSSSCG00000028092	14.1461	33.4595	198.324	16.7753	65.6763	14.9529	9.94265	14.9002	11.7233	12.8798	2.80907	5.60133	0.000215536	0.0324113	up
	ENSSSCG00000033199	0.160751	2.51687	9.90805	0.391133	3.2442	0.712041	0.186192	0.560759	0.48178	0.485193	2.80912	1.98374	0.0184685	0.236814	up
	ENSSSCG00000008259	0.52244	2.84998	5.79784	0.738806	2.47727	0.628271	0.111715	0.28038	0.200742	0.305277	2.8108	1.77881	0.0128086	0.196772	up
	ENSSSCG00000008491	3.97859	3.18309	43.2252	2.82485	13.3029	2.05235	1.60125	2.64358	3.61335	2.47763	2.81407	3.42699	0.00192671	0.0844854	up
	ENSSSCG00000025721	0.723379	0.81428	14.8621	1.73837	4.53452	1.13089	0.22343	0.881193	0.72267	0.739546	2.81801	2.26045	0.0141556	0.206731	up
	ENSSSCG00000037416	23.7108	32.8673	466.359	25.1194	137.014	34.4712	21.561	29.7603	24.2898	27.5206	2.82415	6.69181	0.00105897	0.0618686	up
	ENSSSCG00000001570	4.70196	152.27	24.2257	15.0369	49.0587	3.3089	10.9481	10.1337	7.42745	7.95454	2.84194	5.01655	0.000364142	0.0402327	up
	ENSSSCG00000007073	6.2291	88.8675	7.53991	18.079	30.1789	6.28271	4.54309	4.00542	4.09513	4.73159	2.84715	4.32833	8.43e-05	0.0221979	up
	ENSSSCG00000004572	0.924318	1.40648	17.3391	1.1734	5.21082	0.963349	0.148954	1.72233	0.602225	0.859215	2.85501	2.38845	0.00805267	0.156847	up
	ENSSSCG00000030345	0.924318	1.92466	19.0539	0.999562	5.72562	0.921465	1.11715	1.16157	0.602225	0.950604	2.85898	2.47998	0.00469709	0.120458	up
	ENSSSCG00000013358	3.33558	4.9597	81.5781	6.04083	23.9785	5.36125	2.38326	6.44873	4.05498	4.56206	2.85914	4.20302	0.00194472	0.0846615	up
	ENSSSCG00000033018	35.2848	101.6	477.219	35.9408	162.511	31.1623	27.8171	31.1622	30.7938	30.2338	2.88534	6.89252	0.000120279	0.0256227	up
	ENSSSCG00000009759	89.3775	37.3088	2424.5	89.0914	660.071	130.806	125.568	130.777	126.307	128.364	2.89391	8.98184	0.00373854	0.108997	up
	ENSSSCG00000007995	8.80111	4.9597	280.392	12.0382	76.5478	14.6597	13.2569	14.4996	15.7382	14.5386	2.91208	5.86036	0.00309568	0.101899	up
	ENSSSCG00000004677	0.723379	3.4792	18.9995	1.43415	6.15906	1.089	0.893722	1.56211	0.361335	0.976544	2.91532	2.54064	0.00299328	0.100877	up
	ENSSSCG00000014259	12.8601	22.9479	8.84647	5.38894	12.5108	3.26701	1.15439	1.48201	1.3249	1.80708	2.91558	3.22409	1.28e-06	0.00146273	up
	ENSSSCG00000004452	1.84864	1.55453	36.5019	1.78183	10.4217	0.586387	2.38326	2.00271	2.16801	1.78509	2.92392	3.13022	0.00565256	0.132976	up
	ENSSSCG00000026410	0.120563	2.0357	3.26639	0.347674	1.44258	0.0837695	0.0744768	0.200271	0.0401484	0.0996664	2.92869	1.47719	0.0313437	0.311986	up
	ENSSSCG00000040961	1.3262	9.36422	35.8758	1.86875	12.1087	1.71727	1.97364	3.08417	1.40519	2.04507	2.93106	3.29215	0.00128344	0.0681248	up
	ENSSSCG00000035299	1.16544	87.387	1.98705	8.7353	24.8187	4.27224	1.52677	3.40461	5.25944	3.61577	2.94888	4.06577	0.00221323	0.0904367	up
	ENSSSCG00000015311	40.9513	31.6829	767.139	44.5457	221.08	40.9214	34.8924	44.7005	42.1959	40.6776	2.95092	7.37245	0.000902542	0.0589769	up
	ENSSSCG00000005199	11.4535	5.84801	446.951	9.21335	118.366	19.1832	19.4757	25.9551	23.808	22.1055	2.95612	6.49803	0.00520591	0.126984	up
	ENSSSCG00000039146	0.401877	7.62462	0.163319	4.34592	3.13393	0.335078	0.0744768	0.320434	0.602225	0.333053	2.97558	1.89631	0.0065017	0.142298	up
	ENSSSCG00000017421	145.319	62.9957	3958.43	126.944	1073.42	165.529	223.84	181.125	206.443	194.234	2.99207	9.67492	0.00311265	0.101899	up
	ENSSSCG00000015403	26.4033	151.715	150.172	43.7634	93.0135	19.267	9.7937	20.5078	9.43486	14.7508	2.9933	5.96285	3.44e-07	0.000557835	up
	ENSSSCG00000010464	11.6946	35.1251	139.067	12.9943	49.7201	10.555	6.47948	8.81193	7.62819	8.36864	2.99929	5.1651	4.99e-05	0.0166097	up
	ENSSSCG00000036893	1.48695	8.58695	58.4411	1.52107	17.509	1.71727	5.92091	1.88255	1.92712	2.86196	3.02605	3.76584	0.00318337	0.102542	up
	ENSSSCG00000023298	9.4843	12.4733	203.197	12.9074	59.5154	8.41884	7.96902	12.6571	11.362	10.1017	3.04402	5.46136	0.000584573	0.0500362	up
	ENSSSCG00000016991	28.6539	303.245	366.815	24.8587	180.893	31.3717	27.4075	27.8377	28.2243	28.7103	3.04503	6.96409	5.16e-05	0.0167272	up
	ENSSSCG00000006002	1.6477	50.2263	5.8795	3.82441	15.3945	1.21466	2.30878	1.76239	2.97098	2.0642	3.04931	3.47095	0.000928214	0.0597987	up
	ENSSSCG00000002013	12.7395	13.9908	309.327	14.3415	87.5997	17.089	12.5866	14.019	16.1798	14.9686	3.0556	6.02793	0.00090574	0.0589769	up
	ENSSSCG00000017256	6.71135	55.7782	2.31369	6.95347	17.9392	4.73298	1.63849	1.56211	1.44534	2.34473	3.07595	3.63447	0.000228891	0.0328721	up
	ENSSSCG00000023048	525.213	480.499	6994.59	422.684	2105.75	353.8	358.606	392.852	300.229	351.372	3.08247	10.601	0.000225318	0.0328721	up
	ENSSSCG00000040843	5.26459	3.33115	113.698	5.91045	32.0509	5.15182	3.16526	5.52748	7.02596	5.21763	3.09625	4.58528	0.00123125	0.0665663	up
	ENSSSCG00000037009	0.924318	23.4291	0.163319	0.999562	6.37906	0.376963	0.521338	1.28174	0.762819	0.735714	3.11603	2.49047	0.0110178	0.181454	up
	ENSSSCG00000017297	5.62628	12.4363	123.197	5.78007	36.76	4.85863	4.61756	7.36998	6.223	5.76729	3.13869	4.7632	0.000408607	0.0434126	up
	ENSSSCG00000028331	4.86272	0.518178	98.6449	0.347674	26.0934	5.19371	5.21338	4.80651	1.08401	4.0744	3.18026	4.30843	0.00777697	0.15551	up
	ENSSSCG00000009336	0.0803755	53.8535	1.2249	1.9122	14.2677	3.05759	1.11715	1.48201	1.20445	1.7153	3.19674	3.35974	0.00462458	0.120024	up
	ENSSSCG00000001775	0.803755	1.40648	35.6309	2.99868	10.2099	1.80104	1.75021	1.60217	0.562077	1.42887	3.20266	3.07613	0.002419	0.0929046	up
	ENSSSCG00000025992	3.09446	31.7569	0.571618	3.78095	9.80098	1.34031	0.70753	1.48201	0.883264	1.10328	3.20622	2.91726	0.00101486	0.0611862	up
	ENSSSCG00000013934	0.52244	1.14739	14.3993	0.304214	4.09335	0.293193	0.595815	0.881193	0.160593	0.482699	3.20771	2.14988	0.0119787	0.190054	up
	ENSSSCG00000039862	1.56732	0.888305	39.0061	2.25988	10.9304	1.54974	1.71297	1.64222	1.20445	1.52734	3.21866	3.15876	0.00335134	0.104579	up
	ENSSSCG00000014080	64.3406	34.0887	2021.19	79.8345	549.863	75.5601	89.2605	86.0765	86.9212	84.4546	3.22974	8.68183	0.00143165	0.0728453	up
	ENSSSCG00000022758	33.7577	21.8745	692.366	26.4232	193.605	29.7382	25.5083	29.6802	29.9908	28.7294	3.27012	7.15761	0.000596054	0.0506551	up
	ENSSSCG00000031904	1.6477	1.77661	50.1663	1.39069	13.7453	1.96858	1.15439	2.08282	2.36875	1.89364	3.28205	3.4401	0.00258836	0.0953894	up
	ENSSSCG00000009526	4.86272	87.7942	13.9094	5.30202	27.9671	4.56544	3.27698	2.24304	3.13157	3.30426	3.28233	4.21313	7.6e-05	0.0220789	up
	ENSSSCG00000010959	0.924318	50.8185	0.408299	4.56322	14.1786	2.63874	1.4523	0.841139	1.3249	1.56427	3.28537	3.33607	0.00255277	0.0953894	up
	ENSSSCG00000004136	10.8105	10.1785	253.826	12.0382	71.7132	10.8063	11.2832	10.8547	8.27056	10.3037	3.29815	5.71361	0.000424983	0.043512	up
	ENSSSCG00000006183	4.42065	52.7801	17.1758	4.34592	19.6806	3.09947	2.04811	2.48336	1.60593	2.30922	3.29935	3.77186	2.58e-05	0.0105749	up
	ENSSSCG00000011747	26.4033	82.5754	773.835	39.6782	230.623	30.7015	19.8853	55.1547	27.1403	33.2204	3.31128	7.39105	0.000239669	0.033237	up
	ENSSSCG00000006811	1.9692	6.07009	33.5077	1.82529	10.8431	1.75916	1.11715	1.72233	0.843116	1.36044	3.32194	3.12359	0.000639692	0.0509389	up
	ENSSSCG00000009192	73.3024	118.367	1364.4	50.2388	401.576	57.8847	57.3844	57.9985	52.9155	56.5458	3.33433	8.19445	0.000176126	0.0299586	up
	ENSSSCG00000009004	1.9692	49.6711	3.83801	5.17164	15.1625	2.38743	1.67573	0.961301	1.36504	1.59738	3.36599	3.41629	0.000326915	0.0384053	up
	ENSSSCG00000008959	5.02347	47.1912	32.9905	3.0856	22.0727	3.09947	2.30878	2.3632	2.52935	2.5752	3.367	3.94531	2.12e-05	0.00940934	up
	ENSSSCG00000005385	1.9692	30.3504	39.9588	2.04258	18.5803	2.55497	2.75564	1.48201	1.92712	2.17993	3.40185	3.75265	0.000162975	0.0299586	up
	ENSSSCG00000021767	7.31417	4.25646	385.026	13.3854	102.495	8.12564	3.76108	10.2939	31.0748	13.3139	3.45856	6.23493	0.00256625	0.0953894	up
	ENSSSCG00000004822	0.924318	32.7192	18.5912	1.60799	13.4607	1.46597	1.37782	1.56211	1.20445	1.40259	3.4707	3.31451	0.000246913	0.033237	up
	ENSSSCG00000010023	2.53183	0.81428	141.38	1.99912	36.6814	5.36125	4.24518	5.16699	3.37246	4.53647	3.52957	4.75778	0.00289947	0.0996233	up
	ENSSSCG00000026724	51.802	12.9915	1666.38	24.4241	438.898	44.1046	63.6777	41.4962	67.2485	54.1317	3.5491	8.34084	0.00177663	0.0818016	up
	ENSSSCG00000038831	5.06365	14.9161	114.324	9.47411	35.9444	4.90052	1.97364	3.96537	5.74122	4.14518	3.55364	4.67847	5.23e-05	0.0167272	up
	ENSSSCG00000011723	58.7545	17.0259	629.978	13.2116	179.742	23.1623	21.2631	14.8601	26.6987	21.496	3.56305	7.01622	0.000302098	0.037847	up
	ENSSSCG00000031616	1.92901	75.1358	12.1401	0.869184	22.5185	2.51309	2.64393	1.68228	1.56579	2.10127	3.60614	3.91403	0.000451335	0.0437736	up
	ENSSSCG00000014169	4.01877	1.59155	135.501	2.69447	35.9514	3.0157	4.91547	2.20298	6.26314	4.09932	3.60875	4.71562	0.00133027	0.0694569	up
	ENSSSCG00000009361	14.0255	60.8859	314.526	9.38719	99.7062	9.21465	13.1824	12.8975	8.91294	11.0519	3.64416	6.1366	4.69e-05	0.016072	up
	ENSSSCG00000012277	32.6726	44.6373	1768.26	42.4162	471.996	45.9895	65.0927	48.2253	55.4449	53.6881	3.66636	8.43341	0.000646421	0.0509389	up
	ENSSSCG00000015362	13.4227	28.5368	355.655	14.9065	103.13	12.1466	8.60207	12.8574	12.165	11.4428	3.67264	6.20215	7.19e-05	0.0212701	up
	ENSSSCG00000010252	0.36169	0.629216	46.0016	1.21686	12.0524	0.79581	1.86192	0.720976	1.28475	1.16586	3.73861	3.24751	0.00265516	0.0958847	up
	ENSSSCG00000015299	5.14403	7.73566	159.835	5.2151	44.4825	4.52355	3.01631	5.20705	5.78136	4.63207	3.74844	4.99548	0.000213133	0.0324113	up
	ENSSSCG00000009434	7.83661	5.66295	278.296	7.90957	74.9264	7.20418	6.25605	9.0122	8.87279	7.8363	3.77058	5.75293	0.000374923	0.0407493	up
	ENSSSCG00000009331	3.33558	38.6043	74.1743	6.91001	30.756	2.05235	2.68117	4.12558	2.5695	2.85715	3.78124	4.40439	7.01e-06	0.00437844	up
	ENSSSCG00000014924	99.7459	200.202	3012.37	107.692	855.003	106.01	53.884	88.3997	107.397	88.9227	3.79258	9.263	8.75e-05	0.0221979	up
	ENSSSCG00000029066	28.8548	14.3979	1945.05	37.0272	506.333	48.8376	52.0593	46.7032	51.7914	49.8479	3.88893	8.52814	0.000949706	0.0602121	up
	ENSSSCG00000012583	289.954	83.1306	3613.88	105.91	1023.22	74.8481	124.562	84.7147	103.342	96.8668	3.90391	9.51083	8.96e-05	0.0223631	up
	ENSSSCG00000015390	53.1282	57.7028	2310.18	71.1862	623.05	73.424	63.4915	48.3855	52.9155	59.5541	3.92286	8.81299	0.000210787	0.0324113	up
	ENSSSCG00000002383	33.3156	767.681	411.701	15.9495	307.162	35.6858	25.5083	18.3048	20.8771	25.094	3.9524	7.60065	1.17e-05	0.00620488	up
	ENSSSCG00000004679	7.27398	8.88305	468.972	5.47586	122.651	11.1413	9.3096	11.6558	13.4096	11.3791	3.96415	6.4667	0.00058564	0.0500362	up
	ENSSSCG00000016420	29.538	24.1323	1558.53	29.5523	410.438	43.5601	38.7652	38.9728	31.4362	38.1836	3.97237	8.21512	0.000420581	0.0434126	up
	ENSSSCG00000036239	0.602816	1.36947	18.074	0.56497	5.15282	0.544502	0.0744768	0.440596	0.200742	0.315079	4.01178	2.3064	0.00202953	0.0862387	up
	ENSSSCG00000031518	14.99	5.69996	605.589	8.56146	158.71	12.5654	14.1878	14.8601	13.8913	13.8762	4.04853	6.83383	0.00049902	0.0459297	up
	ENSSSCG00000016872	68.4397	48.3386	3645.59	77.705	960.018	82.848	67.5132	87.5986	80.5778	79.6344	4.1406	9.43431	0.00026965	0.034556	up
	ENSSSCG00000006719	137.241	20.5791	6540.81	102.868	1700.37	137.089	139.644	121.805	156.137	138.669	4.16237	10.2635	0.000708951	0.0517211	up
	ENSSSCG00000002297	2.89352	0.0740254	254.669	2.17296	64.9525	3.60209	6.81463	5.48743	4.65721	5.14034	4.17267	5.53867	0.00182491	0.0835433	up
	ENSSSCG00000009645	31.1857	27.1303	1114.49	15.3411	297.037	23.6649	14.8209	27.9178	29.1477	23.8878	4.17752	7.73121	0.000182758	0.0304158	up
	ENSSSCG00000002442	0.0401877	1.55453	22.0753	0.478051	6.03703	0.670156	0.148954	0.360488	0.160593	0.335048	4.20744	2.45267	0.00198146	0.0853309	up
	ENSSSCG00000002443	7.83661	16.9518	372.178	8.43108	101.349	8.41884	4.1707	9.41274	6.98581	7.24702	4.32742	6.15622	6.78e-05	0.0204469	up
	ENSSSCG00000034639	2.17014	1.36947	175.759	3.0856	45.596	2.55497	1.67573	3.60488	4.57691	3.10312	4.36791	5.01223	0.000427576	0.043512	up
	ENSSSCG00000011793	0.200939	0.148051	38.5434	0.217296	9.77742	0.335078	0.111715	0.560759	1.08401	0.52289	4.44946	2.96528	0.00344113	0.105844	up
	ENSSSCG00000008857	26.5641	21.2083	1748.01	30.5953	456.594	30.6178	24.5029	32.8044	30.7938	29.6797	4.49164	8.34573	0.000151287	0.0299586	up
	ENSSSCG00000004530	1.08507	2.51687	41.5104	0.738806	11.4628	0.837695	0.446861	0.240325	0.843116	0.591999	4.49956	3.13809	0.000355898	0.0402327	up
	ENSSSCG00000025273	74.3071	24.2063	7241.01	89.9605	1857.37	114.806	48.894	113.794	172.397	112.473	4.60601	10.3766	0.000493419	0.0459297	up
	ENSSSCG00000004678	0.723379	14.3239	70.7173	0.695347	21.615	1.13089	0.968199	1.28174	0.682522	1.01584	4.73999	3.92549	0.000118799	0.0256227	up
	ENSSSCG00000026043	11.4937	3.59023	97.2295	1.43415	28.4369	1.00523	2.7184	0.320434	1.36504	1.35228	4.74208	4.29606	3.44e-05	0.0130815	up
	ENSSSCG00000039341	3.09446	42.4166	0.163319	0.52151	11.549	0.586387	0.111715	0.360488	0.200742	0.314833	4.92215	3.02066	0.000270357	0.034556	up
	ENSSSCG00000039548	68.0378	335.002	3631.35	52.1945	1021.65	53.4868	33.3656	53.7528	35.0094	43.9036	5.07887	9.46921	4.46e-06	0.00356482	up
	ENSSSCG00000013004	1.24582	1.07337	168.791	2.1295	43.3098	1.80104	1.37782	1.60217	1.52564	1.57667	5.22163	4.90931	0.000168826	0.0299586	up
	ENSSSCG00000004597	0.52244	1.59155	118.978	0.738806	30.4578	0.712041	0.670291	1.24168	1.08401	0.927005	5.40358	4.4063	0.00017626	0.0299586	up
	ENSSSCG00000028691	0.401877	0.259089	320.324	1.43415	80.6048	3.39266	0.521338	3.00407	2.64979	2.39197	5.58071	5.80592	0.000639342	0.0509389	up
	ENSSSCG00000010400	15.7134	4.6636	5986.86	27.3793	1508.65	59.979	4.72928	58.1187	19.9939	35.7052	6.00321	10.0481	0.000318739	0.0384053	up
	ENSSSCG00000003753	2.69258	1.92466	777.836	2.25988	196.178	4.98429	2.38326	4.48607	5.21929	4.26823	6.05107	7.09188	0.000129307	0.0268303	up
	ENSSSCG00000011683	3.09446	15.9155	892.622	6.6058	229.56	5.57067	3.05355	4.80651	3.7338	4.29113	6.26708	7.31094	1.29e-05	0.00643249	up
	ENSSSCG00000015268	12.1769	29.7582	1893.5	25.6409	490.269	9.46595	3.2025	8.09095	14.2928	8.76306	6.34345	8.4074	4.89e-06	0.00371914	up
	ENSSSCG00000034942	34.5213	13.2135	17091.1	39.8955	4294.68	87.4135	22.5292	41.336	50.1052	50.346	6.99836	11.549	5.58e-05	0.0171342	up
	ENSSSCG00000005216	3.21502	2.96102	2585.21	3.56365	648.738	3.22513	1.89916	2.8038	2.12786	2.51399	8.51511	8.81115	7.4e-06	0.00437844	up

## Sheet: DE Host genes
	Table S10. The DEGs between diestrus and estrus ovaries
	Differentially expressed host genes of the differentially expressed circRNAs
	Gene_ID	CPM-Estrus					CPM-Diestrus					EdgR
		T193	T195	T194	T176	AVE	C175	C177	C178	C179	AVE	LogFC	LogCPM	P-value	FDR	Up/Down
	ENSSSCG00000016233	1030.61	135.022	300.889	629.42	523.986	774.868	4409.47	1246.89	2070.13	2125.34	-1.93984	10.3308	0.000947015	0.0602121	up
	ENSSSCG00000028623	756.614	516.253	83.3746	631.201	496.861	1509.28	1728.83	1942.27	2420.91	1900.32	-1.84778	10.1574	7.94e-05	0.0221445	up
	ENSSSCG00000010747	2.53183	2.96102	0.1361	5.86699	2.87398	11.979	7.22425	7.53019	11.8438	9.64431	-1.53794	3.01328	0.00267232	0.0961613	up
	ENSSSCG00000014136	1456.28	192.059	229.083	825.116	675.635	877.569	3799.17	1338.65	2062.58	2019.49	-1.52968	10.3467	0.00782056	0.155991	up
	ENSSSCG00000009448	44.5682	3.62725	5.68896	27.8573	20.4354	57.1727	68.0346	53.4323	41.4733	55.0282	-1.33333	5.25343	0.00543496	0.131567	down
	ENSSSCG00000030067	51.0384	45.0075	152.431	44.3718	73.2123	47.1203	49.3781	44.34	42.4368	45.8188	1.01571	6.04858	0.0305758	0.307943	up
	ENSSSCG00000009480	51.8422	45.7847	132.262	47.5444	69.3582	46.2827	35.4137	43.0983	42.5171	41.828	1.05065	5.94064	0.0153283	0.215013	up
	ENSSSCG00000010450	135.071	68.3255	439.003	112.125	188.631	116.356	86.4303	115.076	137.829	113.923	1.10065	7.39543	0.0446207	0.371498	up
	ENSSSCG00000016695	33.8783	30.1284	122.027	37.5053	55.8847	30.2408	30.3121	31.1622	34.6079	31.5807	1.16743	5.62526	0.0184679	0.236814	up
	ENSSSCG00000025286	92.472	151.752	62.007	136.853	110.771	84.1884	40.8133	77.7052	20.5961	55.8257	1.17993	6.42076	0.00330063	0.103621	down
	ENSSSCG00000010437	234.897	133.764	782.627	251.976	350.816	234.68	104.565	169.229	268.793	194.317	1.21804	8.23901	0.0274725	0.291067	down
	ENSSSCG00000009106	130.932	333.929	106.512	179.486	187.715	121.173	63.3053	109.268	75.5592	92.3263	1.22926	7.17675	0.00209192	0.0865871	up
	ENSSSCG00000005997	508.174	1295.04	521.833	382.658	676.926	291.685	317.085	378.793	345.637	333.3	1.25339	9.04758	0.00294291	0.100271	down
	ENSSSCG00000016916	368.682	479.056	1019.96	351.846	554.885	328.921	246.183	319.232	253.256	286.898	1.28963	8.84833	0.00426819	0.115699	up
	ENSSSCG00000010325	52.6057	184.471	9.96249	66.5795	78.4048	26.7225	17.5393	18.8255	36.3343	24.8554	1.80743	5.76347	0.0016259	0.0785702	up
	ENSSSCG00000016230	21.7014	30.2394	149.192	31.6383	58.1928	23.5392	18.0606	22.7107	22.6838	21.7486	1.81784	5.55181	0.00223524	0.0911033	up
	ENSSSCG00000036418	39.4644	96.048	78.8016	40.1563	63.6176	25.801	17.3159	22.4704	17.4244	20.7529	1.8856	5.55257	5.79e-06	0.00386096	down
	ENSSSCG00000000551	4.30009	12.5473	24.2529	5.51932	11.6549	4.06282	2.45773	2.52342	1.80668	2.71266	2.37677	3.26842	0.000523428	0.0467196	up
	ENSSSCG00000009192	73.3024	118.367	1364.4	50.2388	401.576	57.8847	57.3844	57.9985	52.9155	56.5458	3.33433	8.19445	0.000176126	0.0299586	up
	ENSSSCG00000032468	59.2367	75.3949	205.211	58.3657	99.5521	57.8847	33.1422	52.8716	44.8859	47.1961	1.43407	6.36376	0.003081	0.101899	up
