# Supplementary material for: CircRNAs in Xiang pig ovaries among diestrus and estrus stages
Source: Porcine Health Manag. 2022 Jun 23;8:29. doi: 10.1186/s40813-022-00270-1 (PMC9219244; doi:10.1186/s40813-022-00270-1)
Supplement: Supplementary file 11 — Additional file 11. Table S11. GO and KEGG for DEGs. [file 40813_2022_270_MOESM11_ESM.xlsx]

## Sheet: Table S11
	Table S11. GO and KEGG for DEGs
	##Databases: KEGG PATHWAY, Gene Ontology
	##Statistical test method: hypergeometric test / Fisher's exact test
	##FDR correction method: Benjamini and Hochberg
	#Term	Database	ID	Input number	Background number	P-value	Corrected P-value
	Steroid biosynthesis	KEGG PATHWAY	ssc00100	10	18	7.34587e-07	0.000212296
	Cell adhesion molecules (CAMs)	KEGG PATHWAY	ssc04514	21	109	3.17864e-06	0.000409177
	Rheumatoid arthritis	KEGG PATHWAY	ssc05323	17	75	4.24751e-06	0.000409177
	Complement and coagulation cascades	KEGG PATHWAY	ssc04610	16	73	1.16679e-05	0.000843005
	Staphylococcus aureus infection	KEGG PATHWAY	ssc05150	12	42	1.57212e-05	0.000906563
	Metabolic pathways	KEGG PATHWAY	ssc01100	100	1181	1.88214e-05	0.000906563
	Viral myocarditis	KEGG PATHWAY	ssc05416	10	40	0.000204036	0.00842377
	Th17 cell differentiation	KEGG PATHWAY	ssc04659	14	89	0.000841589	0.0304024
	Graft-versus-host disease	KEGG PATHWAY	ssc05332	7	26	0.00127433	0.0347517
	Renin-angiotensin system	KEGG PATHWAY	ssc04614	6	19	0.00143651	0.0347517
	Hematopoietic cell lineage	KEGG PATHWAY	ssc04640	12	74	0.00153639	0.0347517
	Antigen processing and presentation	KEGG PATHWAY	ssc04612	9	45	0.00167058	0.0347517
	Malaria	KEGG PATHWAY	ssc05144	9	45	0.00167058	0.0347517
	Intestinal immune network for IgA production	KEGG PATHWAY	ssc04672	8	36	0.00168347	0.0347517
	Allograft rejection	KEGG PATHWAY	ssc05330	7	29	0.00217565	0.0396999
	Asthma	KEGG PATHWAY	ssc05310	6	21	0.00219792	0.0396999
	Cytokine-cytokine receptor interaction	KEGG PATHWAY	ssc04060	23	212	0.00256413	0.0435902
	Ferroptosis	KEGG PATHWAY	ssc04216	8	40	0.00298746	0.0479653
	Cell cycle	KEGG PATHWAY	ssc04110	14	107	0.00393559	0.0545616
	Inflammatory bowel disease (IBD)	KEGG PATHWAY	ssc05321	9	52	0.00394832	0.0545616
	Type I diabetes mellitus	KEGG PATHWAY	ssc04940	7	33	0.00406106	0.0545616
	Human T-cell leukemia virus 1 infection	KEGG PATHWAY	ssc05166	20	182	0.00415348	0.0545616
	Leishmaniasis	KEGG PATHWAY	ssc05140	9	53	0.00441174	0.0546268
	AGE-RAGE signaling pathway in diabetic complications	KEGG PATHWAY	ssc04933	12	86	0.0046441	0.0546268
	Aldosterone synthesis and secretion	KEGG PATHWAY	ssc04925	11	75	0.00472551	0.0546268
	Th1 and Th2 cell differentiation	KEGG PATHWAY	ssc04658	11	76	0.00516338	0.0573929
	Autoimmune thyroid disease	KEGG PATHWAY	ssc05320	7	35	0.0053738	0.0575196
	Cushing syndrome	KEGG PATHWAY	ssc04934	14	114	0.00649258	0.0670127
	Cortisol synthesis and secretion	KEGG PATHWAY	ssc04927	8	47	0.00701822	0.0699401
	Systemic lupus erythematosus	KEGG PATHWAY	ssc05322	10	70	0.00811166	0.0781423
	Terpenoid backbone biosynthesis	KEGG PATHWAY	ssc00900	5	21	0.00976347	0.0910207
	Viral protein interaction with cytokine and cytokine receptor	KEGG PATHWAY	ssc04061	10	76	0.0132396	0.11957
	PPAR signaling pathway	KEGG PATHWAY	ssc03320	9	65	0.0138983	0.121715
	Pathways in cancer	KEGG PATHWAY	ssc05200	34	414	0.0166589	0.1416
	Influenza A	KEGG PATHWAY	ssc05164	14	131	0.0182777	0.150921
	Peroxisome	KEGG PATHWAY	ssc04146	10	81	0.0191122	0.153429
	Ovarian steroidogenesis	KEGG PATHWAY	ssc04913	6	36	0.0202078	0.155794
	Toxoplasmosis	KEGG PATHWAY	ssc05145	10	82	0.020485	0.155794
	Fluid shear stress and atherosclerosis	KEGG PATHWAY	ssc05418	13	121	0.0216514	0.160443
	Lysosome	KEGG PATHWAY	ssc04142	12	110	0.024266	0.175322
	African trypanosomiasis	KEGG PATHWAY	ssc05143	5	29	0.029433	0.207467
	Steroid hormone biosynthesis	KEGG PATHWAY	ssc00140	6	40	0.0303539	0.208863
	Pyruvate metabolism	KEGG PATHWAY	ssc00620	5	30	0.0329251	0.221287
	Carbon metabolism	KEGG PATHWAY	ssc01200	11	103	0.0340997	0.223973
	NF-kappa B signaling pathway	KEGG PATHWAY	ssc04064	9	78	0.0358371	0.230154
	Glycosphingolipid biosynthesis - lacto and neolacto series	KEGG PATHWAY	ssc00601	4	21	0.0379492	0.23842
	Valine, leucine and isoleucine degradation	KEGG PATHWAY	ssc00280	6	43	0.0398292	0.244907
	Signaling pathways regulating pluripotency of stem cells	KEGG PATHWAY	ssc04550	11	107	0.0422319	0.254271
	Kaposi sarcoma-associated herpesvirus infection	KEGG PATHWAY	ssc05167	13	137	0.0477164	0.28143
	Tuberculosis	KEGG PATHWAY	ssc05152	13	138	0.0498562	0.288169
	Nitrogen metabolism	KEGG PATHWAY	ssc00910	3	14	0.0547096	0.310021
	--------------------
	#Term	Database	ID	Input number	Background number	P-value	Corrected P-value
	--------------------
	#Term	Database	ID	Input number	Background number	P-Value	Corrected P-Value
	extracellular space	Gene Ontology	GO:0005615	84	676	2.61946e-11	5.63969e-08
	oxidation-reduction process	Gene Ontology	GO:0055114	44	366	3.7064e-06	0.00397312
	integral component of membrane	Gene Ontology	GO:0016021	205	2797	6.51015e-06	0.00397312
	sterol biosynthetic process	Gene Ontology	GO:0016126	7	9	7.38155e-06	0.00397312
	collagen-containing extracellular matrix	Gene Ontology	GO:0062023	17	84	1.55597e-05	0.00669999
	proteolysis	Gene Ontology	GO:0006508	33	277	7.02354e-05	0.0228548
	inflammatory response	Gene Ontology	GO:0006954	20	128	7.80632e-05	0.0228548
	angiogenesis	Gene Ontology	GO:0001525	16	88	8.49226e-05	0.0228548
	MHC class II protein complex	Gene Ontology	GO:0042613	5	6	0.000130874	0.0313079
	oxidoreductase activity	Gene Ontology	GO:0016491	15	84	0.000167013	0.0359579
	extracellular region	Gene Ontology	GO:0005576	30	261	0.000259326	0.0507572
	positive regulation of angiogenesis	Gene Ontology	GO:0045766	12	60	0.000299176	0.0536771
	cholesterol biosynthetic process	Gene Ontology	GO:0006695	7	20	0.000347371	0.05753
	extracellular matrix binding	Gene Ontology	GO:0050840	6	15	0.00052556	0.0808237
	membrane	Gene Ontology	GO:0016020	38	382	0.000595923	0.0855348
	cytokine-mediated signaling pathway	Gene Ontology	GO:0019221	13	76	0.000640461	0.086182
	serine-type endopeptidase inhibitor activity	Gene Ontology	GO:0004867	10	48	0.000712996	0.0872879
	mast cell degranulation	Gene Ontology	GO:0043303	4	5	0.000729764	0.0872879
	cell surface	Gene Ontology	GO:0009986	28	256	0.000832726	0.094361
	chemokine-mediated signaling pathway	Gene Ontology	GO:0070098	9	42	0.0010976	0.118157
	mast cell granule	Gene Ontology	GO:0042629	4	6	0.00116656	0.119601
	apical plasma membrane	Gene Ontology	GO:0016324	17	127	0.00126139	0.123445
	heme binding	Gene Ontology	GO:0020037	12	77	0.00207097	0.193861
	fat cell differentiation	Gene Ontology	GO:0045444	8	38	0.0022626	0.202974
	receptor complex	Gene Ontology	GO:0043235	15	112	0.00236831	0.203959
	mitotic spindle organization	Gene Ontology	GO:0007052	7	30	0.00256545	0.212439
	lipopolysaccharide-mediated signaling pathway	Gene Ontology	GO:0031663	6	22	0.00267663	0.213436
	semaphorin receptor binding	Gene Ontology	GO:0030215	5	15	0.00297514	0.221793
	extracellular exosome	Gene Ontology	GO:0070062	8	40	0.00298746	0.221793
	negative regulation of endopeptidase activity	Gene Ontology	GO:0010951	12	83	0.00359692	0.241619
	external side of plasma membrane	Gene Ontology	GO:0009897	19	167	0.00365277	0.241619
	mitotic cell cycle phase transition	Gene Ontology	GO:0044772	5	16	0.00374063	0.241619
	sprouting angiogenesis	Gene Ontology	GO:0002040	5	16	0.00374063	0.241619
	extracellular matrix organization	Gene Ontology	GO:0030198	13	95	0.00381562	0.241619
	cytoskeleton	Gene Ontology	GO:0005856	15	121	0.00457194	0.266831
	negative regulation of extrinsic apoptotic signaling pathway via death domain receptors	Gene Ontology	GO:1902042	5	17	0.0046375	0.266831
	single-stranded DNA helicase activity	Gene Ontology	GO:0017116	4	10	0.00470951	0.266831
	neuroblast proliferation	Gene Ontology	GO:0007405	4	10	0.00470951	0.266831
	immune response	Gene Ontology	GO:0006955	14	110	0.00490652	0.270865
	collagen binding	Gene Ontology	GO:0005518	7	35	0.0053738	0.28219
	regulation of inflammatory response	Gene Ontology	GO:0050727	7	35	0.0053738	0.28219
	lipid transporter activity	Gene Ontology	GO:0005319	5	18	0.00567718	0.291023
	cholesterol metabolic process	Gene Ontology	GO:0008203	7	36	0.00613838	0.291811
	response to hormone	Gene Ontology	GO:0009725	4	11	0.00616204	0.291811
	drug binding	Gene Ontology	GO:0008144	6	27	0.00631615	0.291811
	condensed chromosome, centromeric region	Gene Ontology	GO:0000779	3	5	0.00637024	0.291811
	sterol esterase activity	Gene Ontology	GO:0004771	3	5	0.00637024	0.291811
	heparin binding	Gene Ontology	GO:0008201	11	79	0.00667181	0.294716
	cyclin-dependent protein kinase holoenzyme complex	Gene Ontology	GO:0000307	5	19	0.00687088	0.294716
	positive regulation of phosphatidylinositol 3-kinase signaling	Gene Ontology	GO:0014068	7	37	0.0069812	0.294716
	microtubule motor activity	Gene Ontology	GO:0003777	7	37	0.0069812	0.294716
	peptide hormone binding	Gene Ontology	GO:0017046	6	28	0.00734089	0.303941
	molecular_function	Gene Ontology	GO:0003674	4	12	0.00788405	0.310843
	apical part of cell	Gene Ontology	GO:0045177	7	38	0.00790686	0.310843
	cell adhesion	Gene Ontology	GO:0007155	15	130	0.00821227	0.310843
	negative chemotaxis	Gene Ontology	GO:0050919	5	20	0.00822947	0.310843
	monocyte chemotaxis	Gene Ontology	GO:0002548	5	20	0.00822947	0.310843
	DNA replication-dependent nucleosome assembly	Gene Ontology	GO:0006335	3	6	0.00919049	0.314259
	positive regulation of sprouting angiogenesis	Gene Ontology	GO:1903672	3	6	0.00919049	0.314259
	protein localization to kinetochore	Gene Ontology	GO:0034501	3	6	0.00919049	0.314259
	branching involved in labyrinthine layer morphogenesis	Gene Ontology	GO:0060670	3	6	0.00919049	0.314259
	positive regulation of peptidase activity	Gene Ontology	GO:0010952	3	6	0.00919049	0.314259
	iron ion binding	Gene Ontology	GO:0005506	11	83	0.00919569	0.314259
	hyaluronic acid binding	Gene Ontology	GO:0005540	4	13	0.00989412	0.319057
	skeletal muscle fiber development	Gene Ontology	GO:0048741	4	13	0.00989412	0.319057
	mitochondrial inner membrane	Gene Ontology	GO:0005743	11	84	0.00992886	0.319057
	metalloendopeptidase activity	Gene Ontology	GO:0004222	11	84	0.00992886	0.319057
	transferase activity, transferring glycosyl groups	Gene Ontology	GO:0016757	6	31	0.0111303	0.347296
	vasculogenesis	Gene Ontology	GO:0001570	6	31	0.0111303	0.347296
	response to tumor necrosis factor	Gene Ontology	GO:0034612	4	14	0.012209	0.353129
	response to hydrogen peroxide	Gene Ontology	GO:0042542	4	14	0.012209	0.353129
	carbohydrate binding	Gene Ontology	GO:0030246	10	75	0.0122496	0.353129
	meiotic sister chromatid cohesion, centromeric	Gene Ontology	GO:0051754	3	7	0.0126293	0.353129
	negative regulation of vascular permeability	Gene Ontology	GO:0043116	3	7	0.0126293	0.353129
	carboxypeptidase activity	Gene Ontology	GO:0004180	3	7	0.0126293	0.353129
	MCM complex	Gene Ontology	GO:0042555	3	7	0.0126293	0.353129
	regulation of reactive oxygen species metabolic process	Gene Ontology	GO:2000377	3	7	0.0126293	0.353129
	cell surface receptor signaling pathway	Gene Ontology	GO:0007166	10	76	0.0132396	0.360555
	endoplasmic reticulum membrane	Gene Ontology	GO:0005789	21	219	0.0132769	0.360555
	cyclin-dependent protein serine/threonine kinase regulator activity	Gene Ontology	GO:0016538	5	23	0.0133973	0.360555
	phosphatidylinositol phospholipase C activity	Gene Ontology	GO:0004435	4	15	0.0148435	0.380454
	laminin binding	Gene Ontology	GO:0043236	4	15	0.0148435	0.380454
	synaptic membrane adhesion	Gene Ontology	GO:0099560	4	15	0.0148435	0.380454
	energy homeostasis	Gene Ontology	GO:0097009	4	15	0.0148435	0.380454
	extracellular matrix	Gene Ontology	GO:0031012	13	116	0.0162785	0.40833
	peptide catabolic process	Gene Ontology	GO:0043171	3	8	0.0167059	0.40833
	transforming growth factor beta receptor signaling pathway	Gene Ontology	GO:0007179	7	45	0.0170851	0.40833
	Z disc	Gene Ontology	GO:0030018	7	45	0.0170851	0.40833
	magnesium ion binding	Gene Ontology	GO:0000287	14	130	0.0173058	0.40833
	endopeptidase inhibitor activity	Gene Ontology	GO:0004866	4	16	0.0178106	0.40833
	regulation of cyclin-dependent protein serine/threonine kinase activity	Gene Ontology	GO:0000079	5	25	0.0178462	0.40833
	electron transfer activity	Gene Ontology	GO:0009055	5	25	0.0178462	0.40833
	FAD binding	Gene Ontology	GO:0071949	5	25	0.0178462	0.40833
	positive regulation of ERK1 and ERK2 cascade	Gene Ontology	GO:0070374	12	105	0.0180631	0.40833
	microtubule-based movement	Gene Ontology	GO:0007018	7	46	0.018834	0.40833
	cell chemotaxis	Gene Ontology	GO:0060326	7	46	0.018834	0.40833
	amyloid-beta binding	Gene Ontology	GO:0001540	5	26	0.0203966	0.40833
	metallopeptidase activity	Gene Ontology	GO:0008237	5	26	0.0203966	0.40833
	adenylate cyclase-activating G protein-coupled receptor signaling pathway	Gene Ontology	GO:0007189	9	70	0.0206296	0.40833
	basement membrane	Gene Ontology	GO:0005604	7	47	0.0207045	0.40833
	calcium ion binding	Gene Ontology	GO:0005509	35	437	0.0209396	0.40833
	hydrogen peroxide catabolic process	Gene Ontology	GO:0042744	4	17	0.0211212	0.40833
	platelet-derived growth factor receptor signaling pathway	Gene Ontology	GO:0048008	4	17	0.0211212	0.40833
	positive regulation of calcium ion transport	Gene Ontology	GO:0051928	3	9	0.0214311	0.40833
	lateral element	Gene Ontology	GO:0000800	3	9	0.0214311	0.40833
	activin binding	Gene Ontology	GO:0048185	3	9	0.0214311	0.40833
	biological_process	Gene Ontology	GO:0008150	3	9	0.0214311	0.40833
	negative regulation of blood coagulation	Gene Ontology	GO:0030195	3	9	0.0214311	0.40833
	double-strand break repair via break-induced replication	Gene Ontology	GO:0000727	3	9	0.0214311	0.40833
	membrane depolarization during action potential	Gene Ontology	GO:0086010	3	9	0.0214311	0.40833
	sarcomere	Gene Ontology	GO:0030017	3	9	0.0214311	0.40833
	female gonad development	Gene Ontology	GO:0008585	3	9	0.0214311	0.40833
	negative regulation of bone mineralization	Gene Ontology	GO:0030502	3	9	0.0214311	0.40833
	mitotic cytokinesis	Gene Ontology	GO:0000281	5	27	0.0231738	0.433855
	positive regulation of epithelial cell proliferation	Gene Ontology	GO:0050679	5	27	0.0231738	0.433855
	integral component of plasma membrane	Gene Ontology	GO:0005887	41	534	0.0236657	0.439243
	positive regulation of G2/M transition of mitotic cell cycle	Gene Ontology	GO:0010971	4	18	0.0247843	0.449773
	semaphorin-plexin signaling pathway	Gene Ontology	GO:0071526	4	18	0.0247843	0.449773
	cytokine receptor activity	Gene Ontology	GO:0004896	6	38	0.024938	0.449773
	signaling receptor binding	Gene Ontology	GO:0005102	13	124	0.0254533	0.449773
	serine-type endopeptidase activity	Gene Ontology	GO:0004252	12	111	0.025674	0.449773
	positive regulation of apoptotic process	Gene Ontology	GO:0043065	12	111	0.025674	0.449773
	cellular response to lipopolysaccharide	Gene Ontology	GO:0071222	8	61	0.0256954	0.449773
	antigen processing and presentation	Gene Ontology	GO:0019882	3	10	0.0268086	0.45093
	voltage-gated sodium channel complex	Gene Ontology	GO:0001518	3	10	0.0268086	0.45093
	hydro-lyase activity	Gene Ontology	GO:0016836	3	10	0.0268086	0.45093
	mitotic DNA replication checkpoint	Gene Ontology	GO:0033314	3	10	0.0268086	0.45093
	carbonate dehydratase activity	Gene Ontology	GO:0004089	3	10	0.0268086	0.45093
	positive regulation of MAPK cascade	Gene Ontology	GO:0043410	6	39	0.0275581	0.458078
	ATP binding	Gene Ontology	GO:0005524	72	1039	0.0276591	0.458078
	mitotic sister chromatid segregation	Gene Ontology	GO:0000070	4	19	0.0288068	0.466423
	negative regulation of endothelial cell proliferation	Gene Ontology	GO:0001937	4	19	0.0288068	0.466423
	protein homodimerization activity	Gene Ontology	GO:0042803	27	327	0.028813	0.466423
	positive regulation of T cell proliferation	Gene Ontology	GO:0042102	5	29	0.029433	0.46898
	integrin binding	Gene Ontology	GO:0005178	9	76	0.0314764	0.46898
	cellular_component	Gene Ontology	GO:0005575	3	11	0.0328357	0.46898
	cell migration involved in sprouting angiogenesis	Gene Ontology	GO:0002042	3	11	0.0328357	0.46898
	voltage-gated sodium channel activity	Gene Ontology	GO:0005248	3	11	0.0328357	0.46898
	positive regulation of monocyte chemotaxis	Gene Ontology	GO:0090026	3	11	0.0328357	0.46898
	cellular response to organic substance	Gene Ontology	GO:0071310	3	11	0.0328357	0.46898
	non-canonical Wnt signaling pathway	Gene Ontology	GO:0035567	3	11	0.0328357	0.46898
	positive regulation of fibroblast proliferation	Gene Ontology	GO:0048146	5	30	0.0329251	0.46898
	electron transport chain	Gene Ontology	GO:0022900	5	30	0.0329251	0.46898
	cytokine binding	Gene Ontology	GO:0019955	5	30	0.0329251	0.46898
	NAD binding	Gene Ontology	GO:0051287	5	30	0.0329251	0.46898
	DNA replication origin binding	Gene Ontology	GO:0003688	4	20	0.033194	0.46898
	mitotic metaphase plate congression	Gene Ontology	GO:0007080	4	20	0.033194	0.46898
	canonical Wnt signaling pathway	Gene Ontology	GO:0060070	6	41	0.0333288	0.46898
	lipid droplet	Gene Ontology	GO:0005811	6	41	0.0333288	0.46898
	positive regulation of cell migration	Gene Ontology	GO:0030335	11	103	0.0340997	0.46898
	positive regulation of NF-kappaB transcription factor activity	Gene Ontology	GO:0051092	9	78	0.0358371	0.46898
	stress fiber	Gene Ontology	GO:0001725	5	31	0.0366644	0.46898
	adaptive immune response	Gene Ontology	GO:0002250	5	31	0.0366644	0.46898
	positive regulation of tumor necrosis factor production	Gene Ontology	GO:0032760	4	21	0.0379492	0.46898
	peptidase activity	Gene Ontology	GO:0008233	4	21	0.0379492	0.46898
	glycogen metabolic process	Gene Ontology	GO:0005977	3	12	0.0395041	0.46898
	response to estradiol	Gene Ontology	GO:0032355	3	12	0.0395041	0.46898
	interleukin-1-mediated signaling pathway	Gene Ontology	GO:0070498	3	12	0.0395041	0.46898
	mitotic chromosome condensation	Gene Ontology	GO:0007076	3	12	0.0395041	0.46898
	ATPase activator activity	Gene Ontology	GO:0001671	3	12	0.0395041	0.46898
	eosinophil chemotaxis	Gene Ontology	GO:0048245	3	12	0.0395041	0.46898
	sphingolipid metabolic process	Gene Ontology	GO:0006665	3	12	0.0395041	0.46898
	lysosome	Gene Ontology	GO:0005764	13	133	0.0397937	0.46898
	cellular oxidant detoxification	Gene Ontology	GO:0098869	6	43	0.0398292	0.46898
	peroxisome	Gene Ontology	GO:0005777	7	55	0.040459	0.46898
	regulation of cell population proliferation	Gene Ontology	GO:0042127	10	93	0.0406293	0.46898
	negative regulation of ERK1 and ERK2 cascade	Gene Ontology	GO:0070373	5	32	0.0406541	0.46898
	substrate adhesion-dependent cell spreading	Gene Ontology	GO:0034446	5	32	0.0406541	0.46898
	actomyosin structure organization	Gene Ontology	GO:0031032	4	22	0.0430739	0.46898
	NADP binding	Gene Ontology	GO:0050661	4	22	0.0430739	0.46898
	epidermal growth factor receptor signaling pathway	Gene Ontology	GO:0007173	4	22	0.0430739	0.46898
	regulation of blood pressure	Gene Ontology	GO:0008217	4	22	0.0430739	0.46898
	cation channel activity	Gene Ontology	GO:0005261	4	22	0.0430739	0.46898
	brush border membrane	Gene Ontology	GO:0031526	4	22	0.0430739	0.46898
	membrane raft	Gene Ontology	GO:0045121	9	81	0.0431269	0.46898
	sodium ion transmembrane transport	Gene Ontology	GO:0035725	7	56	0.0435703	0.46898
	bicarbonate transport	Gene Ontology	GO:0015701	3	13	0.046801	0.46898
	zymogen activation	Gene Ontology	GO:0031638	3	13	0.046801	0.46898
	labyrinthine layer blood vessel development	Gene Ontology	GO:0060716	3	13	0.046801	0.46898
	condensed nuclear chromosome kinetochore	Gene Ontology	GO:0000778	3	13	0.046801	0.46898
	positive regulation of cytokinesis	Gene Ontology	GO:0032467	3	13	0.046801	0.46898
	MyD88-dependent toll-like receptor signaling pathway	Gene Ontology	GO:0002755	3	13	0.046801	0.46898
	metanephros development	Gene Ontology	GO:0001656	3	13	0.046801	0.46898
	spindle midzone	Gene Ontology	GO:0051233	3	13	0.046801	0.46898
	lysosomal transport	Gene Ontology	GO:0007041	3	13	0.046801	0.46898
	arachidonic acid secretion	Gene Ontology	GO:0050482	3	13	0.046801	0.46898
	triglyceride metabolic process	Gene Ontology	GO:0006641	3	13	0.046801	0.46898
	MAP kinase tyrosine/serine/threonine phosphatase activity	Gene Ontology	GO:0017017	2	5	0.0472921	0.46898
	negative regulation of macrophage activation	Gene Ontology	GO:0043031	2	5	0.0472921	0.46898
	glucocorticoid biosynthetic process	Gene Ontology	GO:0006704	2	5	0.0472921	0.46898
	negative regulation of T-helper 2 cell differentiation	Gene Ontology	GO:0045629	2	5	0.0472921	0.46898
	copper ion import	Gene Ontology	GO:0015677	2	5	0.0472921	0.46898
	positive regulation of granulocyte macrophage colony-stimulating factor production	Gene Ontology	GO:0032725	2	5	0.0472921	0.46898
	transport vesicle membrane	Gene Ontology	GO:0030658	2	5	0.0472921	0.46898
	protein O-linked glycosylation via threonine	Gene Ontology	GO:0018243	2	5	0.0472921	0.46898
	natriuretic peptide receptor activity	Gene Ontology	GO:0016941	2	5	0.0472921	0.46898
	cardiac muscle cell action potential involved in contraction	Gene Ontology	GO:0086002	2	5	0.0472921	0.46898
	5'-flap endonuclease activity	Gene Ontology	GO:0017108	2	5	0.0472921	0.46898
	neurotransmitter catabolic process	Gene Ontology	GO:0042135	2	5	0.0472921	0.46898
	calcium ion import	Gene Ontology	GO:0070509	2	5	0.0472921	0.46898
	negative regulation of glial cell apoptotic process	Gene Ontology	GO:0034351	2	5	0.0472921	0.46898
	glutathione biosynthetic process	Gene Ontology	GO:0006750	2	5	0.0472921	0.46898
	pre-replicative complex assembly involved in nuclear cell cycle DNA replication	Gene Ontology	GO:0006267	2	5	0.0472921	0.46898
	regulation of calcium ion import	Gene Ontology	GO:0090279	2	5	0.0472921	0.46898
	negative regulation of pyruvate dehydrogenase activity	Gene Ontology	GO:1904183	2	5	0.0472921	0.46898
	protein O-linked glycosylation via serine	Gene Ontology	GO:0018242	2	5	0.0472921	0.46898
	hormone biosynthetic process	Gene Ontology	GO:0042446	2	5	0.0472921	0.46898
	positive regulation of vascular associated smooth muscle cell migration	Gene Ontology	GO:1904754	2	5	0.0472921	0.46898
	drug metabolic process	Gene Ontology	GO:0017144	2	5	0.0472921	0.46898
	negative regulation of meiotic cell cycle process involved in oocyte maturation	Gene Ontology	GO:1904145	2	5	0.0472921	0.46898
	hepatocyte growth factor receptor signaling pathway	Gene Ontology	GO:0048012	2	5	0.0472921	0.46898
	attachment of mitotic spindle microtubules to kinetochore	Gene Ontology	GO:0051315	2	5	0.0472921	0.46898
	ceramide catabolic process	Gene Ontology	GO:0046514	2	5	0.0472921	0.46898
	neutrophil clearance	Gene Ontology	GO:0097350	2	5	0.0472921	0.46898
	interleukin-6 receptor binding	Gene Ontology	GO:0005138	2	5	0.0472921	0.46898
	peptidase activator activity	Gene Ontology	GO:0016504	2	5	0.0472921	0.46898
	regulation of feeding behavior	Gene Ontology	GO:0060259	2	5	0.0472921	0.46898
	cytoplasmic vesicle	Gene Ontology	GO:0031410	12	123	0.0474861	0.46898
	positive chemotaxis	Gene Ontology	GO:0050918	4	23	0.0485679	0.477474
	lipid transport	Gene Ontology	GO:0006869	5	34	0.0493936	0.480542
	positive regulation of canonical Wnt signaling pathway	Gene Ontology	GO:0090263	7	58	0.0502452	0.480542
	cellular response to tumor necrosis factor	Gene Ontology	GO:0071356	6	46	0.0509932	0.480542
	negative regulation of angiogenesis	Gene Ontology	GO:0016525	6	46	0.0509932	0.480542
	protein C-terminus binding	Gene Ontology	GO:0008022	9	84	0.0513509	0.480542
	skeletal muscle cell differentiation	Gene Ontology	GO:0035914	4	24	0.0544297	0.480542
	response to virus	Gene Ontology	GO:0009615	4	24	0.0544297	0.480542
	positive regulation of phosphatidylinositol 3-kinase activity	Gene Ontology	GO:0043552	3	14	0.0547096	0.480542
	epidermal growth factor receptor binding	Gene Ontology	GO:0005154	3	14	0.0547096	0.480542
	mitotic spindle assembly checkpoint	Gene Ontology	GO:0007094	3	14	0.0547096	0.480542
	positive regulation of ATPase activity	Gene Ontology	GO:0032781	3	14	0.0547096	0.480542
	neuronal action potential	Gene Ontology	GO:0019228	3	14	0.0547096	0.480542
	mitogen-activated protein kinase binding	Gene Ontology	GO:0051019	3	14	0.0547096	0.480542
	triglyceride lipase activity	Gene Ontology	GO:0004806	3	14	0.0547096	0.480542
