# Supplementary material for: CircRNAs in Xiang pig ovaries among diestrus and estrus stages
Source: Porcine Health Manag. 2022 Jun 23;8:29. doi: 10.1186/s40813-022-00270-1 (PMC9219244; doi:10.1186/s40813-022-00270-1)
Supplement: Supplementary file 12 — Additional file 12. Table S12. Interaction of DEC-miRNA-DEG. [file 40813_2022_270_MOESM12_ESM.xls]

## Sheet: Table S12
	Table S12. Interaction of DEC-miRNA-DEG
	Ensemble gene ID	Gene symbol	MRNA expression	MiRNA	CircRNA	CircRNA expression
	ENSSSCG00000000010	FBLN1	up	ssc-miR-2366	circ_0177	up
	ENSSSCG00000000010	FBLN1	up	ssc-miR-2366	circ_5613	up
	ENSSSCG00000000136	CSF2RB	up	ssc-miR-328	circ_4362	up
	ENSSSCG00000000136	CSF2RB	up	ssc-miR-9797-3p	circ_6271	up
	ENSSSCG00000000182	WNT10B	up	ssc-miR-1296-5p	circ_1429	up
	ENSSSCG00000000182	WNT10B	up	ssc-miR-145-5p	circ_2827	up
	ENSSSCG00000000182	WNT10B	up	ssc-miR-145-5p	circ_7300	up
	ENSSSCG00000000182	WNT10B	up	ssc-miR-145-5p	circ_8448	up
	ENSSSCG00000000182	WNT10B	up	ssc-miR-365-5p	circ_1081	up
	ENSSSCG00000000182	WNT10B	up	ssc-miR-365-5p	circ_3696	up
	ENSSSCG00000000182	WNT10B	up	ssc-miR-383	circ_8925	up
	ENSSSCG00000000182	WNT10B	up	ssc-miR-664-5p	circ_3536	up
	ENSSSCG00000000206	FAIM2	up	ssc-miR-133a-3p	circ_5329	up
	ENSSSCG00000000206	FAIM2	up	ssc-miR-149	circ_8618	up
	ENSSSCG00000000206	FAIM2	up	ssc-miR-342	circ_0108	up
	ENSSSCG00000000206	FAIM2	up	ssc-miR-7143-5p	circ_1401	up
	ENSSSCG00000000232	ACVRL1	up	ssc-miR-34c	circ_0019	up
	ENSSSCG00000000232	ACVRL1	up	ssc-miR-7135-3p	circ_8830	up
	ENSSSCG00000000232	ACVRL1	up	ssc-miR-9801-5p	circ_2859	up
	ENSSSCG00000000232	ACVRL1	up	ssc-miR-9801-5p	circ_5276	up
	ENSSSCG00000000232	ACVRL1	up	ssc-miR-9820-5p	circ_2720	up
	ENSSSCG00000000232	ACVRL1	up	ssc-miR-9820-5p	circ_3338	up
	ENSSSCG00000000273		up	ssc-miR-383	circ_8925	up
	ENSSSCG00000000299	TESPA1	up	ssc-miR-10391	circ_2720	up
	ENSSSCG00000000299	TESPA1	up	ssc-miR-106a	circ_3235	up
	ENSSSCG00000000299	TESPA1	up	ssc-miR-133a-5p	circ_2141	up
	ENSSSCG00000000299	TESPA1	up	ssc-miR-136-5p	circ_0918	up
	ENSSSCG00000000299	TESPA1	up	ssc-miR-136-5p	circ_2835	up
	ENSSSCG00000000299	TESPA1	up	ssc-miR-136-5p	circ_3012	up
	ENSSSCG00000000299	TESPA1	up	ssc-miR-217	circ_7264	up
	ENSSSCG00000000299	TESPA1	up	ssc-miR-30b-3p	circ_7075	up
	ENSSSCG00000000299	TESPA1	up	ssc-miR-342	circ_0108	up
	ENSSSCG00000000299	TESPA1	up	ssc-miR-345-3p	circ_1401	up
	ENSSSCG00000000299	TESPA1	up	ssc-miR-664-5p	circ_3536	up
	ENSSSCG00000000299	TESPA1	up	ssc-miR-7143-5p	circ_1401	up
	ENSSSCG00000000299	TESPA1	up	ssc-miR-9799-3p	circ_5208	up
	ENSSSCG00000000299	TESPA1	up	ssc-miR-9804-5p	circ_8923	up
	ENSSSCG00000000299	TESPA1	up	ssc-miR-9847-3p	circ_1081	up
	ENSSSCG00000000368	MMP19	up	ssc-miR-9835-3p	circ_0620	up
	ENSSSCG00000000368	MMP19	up	ssc-miR-9835-3p	circ_0885	up
	ENSSSCG00000000368	MMP19	up	ssc-miR-9835-3p	circ_1102	up
	ENSSSCG00000000473		up	ssc-miR-9796-3p	circ_1143	up
	ENSSSCG00000000473		up	ssc-miR-9796-3p	circ_7193	up
	ENSSSCG00000000493	FRS2	up	ssc-miR-182	circ_2688	up
	ENSSSCG00000000493	FRS2	up	ssc-miR-9802-3p	circ_7986	up
	ENSSSCG00000000493	FRS2	up	ssc-miR-9835-3p	circ_0620	up
	ENSSSCG00000000493	FRS2	up	ssc-miR-9835-3p	circ_0885	up
	ENSSSCG00000000493	FRS2	up	ssc-miR-9835-3p	circ_1102	up
	ENSSSCG00000000504	PTPRB	up	ssc-miR-7143-3p	circ_1401	up
	ENSSSCG00000000504	PTPRB	up	ssc-miR-7143-3p	circ_2502	up
	ENSSSCG00000000504	PTPRB	up	ssc-miR-7143-3p	circ_8830	up
	ENSSSCG00000000504	PTPRB	up	ssc-miR-9847-3p	circ_1081	up
	ENSSSCG00000000559	RASSF8	up	ssc-miR-383	circ_8925	up
	ENSSSCG00000000573	KCNJ8	up	ssc-miR-10384	circ_2062	up
	ENSSSCG00000000573	KCNJ8	up	ssc-miR-2366	circ_0177	up
	ENSSSCG00000000573	KCNJ8	up	ssc-miR-2366	circ_5613	up
	ENSSSCG00000000573	KCNJ8	up	ssc-miR-30b-3p	circ_7075	up
	ENSSSCG00000000573	KCNJ8	up	ssc-miR-7135-3p	circ_8830	up
	ENSSSCG00000000573	KCNJ8	up	ssc-miR-7143-5p	circ_1401	up
	ENSSSCG00000000588	PLEKHA5	up	ssc-miR-23a	circ_6159	up
	ENSSSCG00000000602	RERG	up	ssc-miR-9797-3p	circ_6271	up
	ENSSSCG00000000607	ART4	up	ssc-miR-31	circ_4685	up
	ENSSSCG00000000607	ART4	up	ssc-miR-34a	circ_2141	up
	ENSSSCG00000000656	CLEC2B	up	ssc-miR-374b-3p	circ_4413	up
	ENSSSCG00000000656	CLEC2B	up	ssc-miR-374b-3p	circ_6779	up
	ENSSSCG00000000657		up	ssc-miR-30b-3p	circ_7075	up
	ENSSSCG00000000675	C1R	up	ssc-miR-383	circ_8925	up
	ENSSSCG00000000675	C1R	up	ssc-miR-532-5p	circ_4797	up
	ENSSSCG00000000675	C1R	up	ssc-miR-9820-5p	circ_2720	up
	ENSSSCG00000000675	C1R	up	ssc-miR-9820-5p	circ_3338	up
	ENSSSCG00000000712	VWF	up	ssc-miR-149	circ_8618	up
	ENSSSCG00000000712	VWF	up	ssc-miR-194a-3p	circ_2806	up
	ENSSSCG00000000712	VWF	up	ssc-miR-328	circ_4362	up
	ENSSSCG00000000712	VWF	up	ssc-miR-342	circ_0108	up
	ENSSSCG00000000712	VWF	up	ssc-miR-34a	circ_2141	up
	ENSSSCG00000000712	VWF	up	ssc-miR-423-5p	circ_3696	up
	ENSSSCG00000000712	VWF	up	ssc-miR-423-5p	circ_4333	up
	ENSSSCG00000000712	VWF	up	ssc-miR-4339	circ_2367	up
	ENSSSCG00000000712	VWF	up	ssc-miR-9808-3p	circ_5457	up
	ENSSSCG00000000712	VWF	up	ssc-miR-9808-3p	circ_6175	up
	ENSSSCG00000000712	VWF	up	ssc-miR-9808-3p	circ_6540	up
	ENSSSCG00000000739	FOXM1	down	ssc-miR-185	circ_4715	down
	ENSSSCG00000000783	SLC2A13	up	ssc-miR-34c	circ_0019	up
	ENSSSCG00000000783	SLC2A13	up	ssc-miR-874	circ_1429	up
	ENSSSCG00000000783	SLC2A13	up	ssc-miR-96-5p	circ_2688	up
	ENSSSCG00000000783	SLC2A13	up	ssc-miR-9804-5p	circ_8923	up
	ENSSSCG00000000789	CNTN1	up	ssc-miR-452	circ_8837	up
	ENSSSCG00000000789	CNTN1	up	ssc-miR-664-5p	circ_3536	up
	ENSSSCG00000000789	CNTN1	up	ssc-miR-9857-5p	circ_2688	up
	ENSSSCG00000000896	NTN4	up	ssc-miR-21-3p	circ_2456	up
	ENSSSCG00000000939	ACSS3	up	ssc-miR-136-5p	circ_0918	up
	ENSSSCG00000000939	ACSS3	up	ssc-miR-136-5p	circ_2835	up
	ENSSSCG00000000939	ACSS3	up	ssc-miR-136-5p	circ_3012	up
	ENSSSCG00000000939	ACSS3	up	ssc-miR-330	circ_4363	up
	ENSSSCG00000000939	ACSS3	up	ssc-miR-383	circ_8925	up
	ENSSSCG00000001068	CAP2	up	ssc-miR-7-5p	circ_0918	up
	ENSSSCG00000001076	RNF144B	up	ssc-miR-1296-3p	circ_5406	up
	ENSSSCG00000001076	RNF144B	up	ssc-miR-9820-5p	circ_2720	up
	ENSSSCG00000001076	RNF144B	up	ssc-miR-9820-5p	circ_3338	up
	ENSSSCG00000001076	RNF144B	up	ssc-miR-9822-3p	circ_8923	up
	ENSSSCG00000001418	NEU1	up	ssc-miR-1224	circ_7842	up
	ENSSSCG00000001418	NEU1	up	ssc-miR-671-3p	circ_1081	up
	ENSSSCG00000001427	C4A	up	ssc-miR-17-3p	circ_5773	up
	ENSSSCG00000001427	C4A	up	ssc-miR-504	circ_4198	up
	ENSSSCG00000001427	C4A	up	ssc-miR-670	circ_3536	up
	ENSSSCG00000001455		up	ssc-miR-345-3p	circ_1401	up
	ENSSSCG00000001455		up	ssc-miR-452	circ_8837	up
	ENSSSCG00000001455		up	ssc-miR-7143-3p	circ_1401	up
	ENSSSCG00000001455		up	ssc-miR-7143-3p	circ_2502	up
	ENSSSCG00000001455		up	ssc-miR-7143-3p	circ_8830	up
	ENSSSCG00000001455		up	ssc-miR-9847-3p	circ_1081	up
	ENSSSCG00000001456		up	ssc-miR-212	circ_2892	up
	ENSSSCG00000001457	SLA-DQB1	up	ssc-miR-217	circ_7264	up
	ENSSSCG00000001472	SLA-DOA	up	ssc-miR-6529	circ_4722	up
	ENSSSCG00000001715	ENPP5	up	ssc-miR-383	circ_8925	up
	ENSSSCG00000001716	RCAN2	up	ssc-miR-30b-3p	circ_7075	up
	ENSSSCG00000001716	RCAN2	up	ssc-miR-9808-3p	circ_5457	up
	ENSSSCG00000001716	RCAN2	up	ssc-miR-9808-3p	circ_6175	up
	ENSSSCG00000001716	RCAN2	up	ssc-miR-9808-3p	circ_6540	up
	ENSSSCG00000001770	CTSH	up	ssc-miR-532-5p	circ_4797	up
	ENSSSCG00000001773	TMED3	up	ssc-miR-769-3p	circ_4633	up
	ENSSSCG00000001773	TMED3	up	ssc-miR-769-3p	circ_5335	up
	ENSSSCG00000001775	MINAR1	up	ssc-miR-4335	circ_3061	up
	ENSSSCG00000001775	MINAR1	up	ssc-miR-7136-3p	circ_2859	up
	ENSSSCG00000001775	MINAR1	up	ssc-miR-7136-3p	circ_7398	up
	ENSSSCG00000001775	MINAR1	up	ssc-miR-9859-3p	circ_5275	up
	ENSSSCG00000001793	ADAMTSL3	up	ssc-miR-345-3p	circ_1401	up
	ENSSSCG00000001793	ADAMTSL3	up	ssc-miR-7138-5p	circ_3536	up
	ENSSSCG00000001793	ADAMTSL3	up	ssc-miR-7138-5p	circ_5076	up
	ENSSSCG00000001955	SRP54	up	ssc-miR-383	circ_8925	up
	ENSSSCG00000001963	EGLN3	up	ssc-miR-371-5p	circ_4363	up
	ENSSSCG00000001963	EGLN3	up	ssc-miR-371-5p	circ_7193	up
	ENSSSCG00000001963	EGLN3	up	ssc-miR-7142-3p	circ_1468	up
	ENSSSCG00000002013	DHRS4	up	ssc-miR-4339	circ_2367	up
	ENSSSCG00000002014	JPH4	up	ssc-miR-30e-5p	circ_2859	up
	ENSSSCG00000002014	JPH4	up	ssc-miR-671-3p	circ_1081	up
	ENSSSCG00000002014	JPH4	up	ssc-miR-9785-5p	circ_4989	up
	ENSSSCG00000002014	JPH4	up	ssc-miR-9820-5p	circ_2720	up
	ENSSSCG00000002014	JPH4	up	ssc-miR-9820-5p	circ_3338	up
	ENSSSCG00000002257	MCTP2	up	ssc-miR-9854-5p	circ_6028	up
	ENSSSCG00000002309	PLEKHD1	down	ssc-miR-185	circ_4715	down
	ENSSSCG00000002314	SMOC1	up	ssc-miR-10384	circ_2062	up
	ENSSSCG00000002314	SMOC1	up	ssc-miR-7137-3p	circ_2141	up
	ENSSSCG00000002314	SMOC1	up	ssc-miR-7137-3p	circ_4198	up
	ENSSSCG00000002366	NPC2	up	ssc-miR-10391	circ_2720	up
	ENSSSCG00000002383	FOS	up	ssc-miR-7138-5p	circ_3536	up
	ENSSSCG00000002383	FOS	up	ssc-miR-7138-5p	circ_5076	up
	ENSSSCG00000002383	FOS	up	ssc-miR-9802-3p	circ_7986	up
	ENSSSCG00000002404	SPTLC2	up	ssc-miR-15b	circ_8097	up
	ENSSSCG00000002404	SPTLC2	up	ssc-miR-196b-5p	circ_2806	up
	ENSSSCG00000002404	SPTLC2	up	ssc-miR-196b-5p	circ_7977	up
	ENSSSCG00000002404	SPTLC2	up	ssc-miR-217	circ_7264	up
	ENSSSCG00000002404	SPTLC2	up	ssc-miR-2366	circ_0177	up
	ENSSSCG00000002404	SPTLC2	up	ssc-miR-2366	circ_5613	up
	ENSSSCG00000002404	SPTLC2	up	ssc-miR-2483	circ_5213	up
	ENSSSCG00000002404	SPTLC2	up	ssc-miR-2483	circ_8830	up
	ENSSSCG00000002404	SPTLC2	up	ssc-miR-9832-3p	circ_2688	up
	ENSSSCG00000002464	PRIMA1	up	ssc-miR-330	circ_4363	up
	ENSSSCG00000002464	PRIMA1	up	ssc-miR-345-3p	circ_1401	up
	ENSSSCG00000002464	PRIMA1	up	ssc-miR-4335	circ_3061	up
	ENSSSCG00000002684	CDH13	up	ssc-miR-22-3p	circ_7724	up
	ENSSSCG00000002684	CDH13	up	ssc-miR-34c	circ_0019	up
	ENSSSCG00000002684	CDH13	up	ssc-miR-664-5p	circ_3536	up
	ENSSSCG00000002749		up	ssc-miR-145-5p	circ_2827	up
	ENSSSCG00000002749		up	ssc-miR-145-5p	circ_7300	up
	ENSSSCG00000002749		up	ssc-miR-145-5p	circ_8448	up
	ENSSSCG00000002749		up	ssc-miR-383	circ_8925	up
	ENSSSCG00000002768	CENPT	down	ssc-miR-185	circ_4715	down
	ENSSSCG00000003153	FTL	up	ssc-miR-30c-1-3p	circ_5335	up
	ENSSSCG00000003471	EPHA2	up	ssc-miR-10391	circ_2720	up
	ENSSSCG00000003471	EPHA2	up	ssc-miR-4339	circ_2367	up
	ENSSSCG00000003471	EPHA2	up	ssc-miR-7137-3p	circ_2141	up
	ENSSSCG00000003471	EPHA2	up	ssc-miR-7137-3p	circ_4198	up
	ENSSSCG00000003600	TINAGL1	up	ssc-miR-9802-3p	circ_7986	up
	ENSSSCG00000003616	FAM167B	up	ssc-let-7a	circ_1968	up
	ENSSSCG00000003616	FAM167B	up	ssc-let-7d-5p	circ_1968	up
	ENSSSCG00000003616	FAM167B	up	ssc-miR-326	circ_7904	up
	ENSSSCG00000003651	RHBDL2	up	ssc-miR-9797-3p	circ_6271	up
	ENSSSCG00000003693	MYOM1	up	ssc-miR-125a	circ_2367	up
	ENSSSCG00000003693	MYOM1	up	ssc-miR-7135-3p	circ_8830	up
	ENSSSCG00000003708	ANKRD29	up	ssc-miR-2320-5p	circ_4891	up
	ENSSSCG00000003743	GALNT1	up	ssc-miR-9790-3p	circ_2168	up
	ENSSSCG00000003760	TTLL7	up	ssc-miR-769-3p	circ_4633	up
	ENSSSCG00000003760	TTLL7	up	ssc-miR-769-3p	circ_5335	up
	ENSSSCG00000003762	ADGRL4	up	ssc-miR-125a	circ_2367	up
	ENSSSCG00000003762	ADGRL4	up	ssc-miR-212	circ_2892	up
	ENSSSCG00000003762	ADGRL4	up	ssc-miR-2320-5p	circ_4891	up
	ENSSSCG00000003762	ADGRL4	up	ssc-miR-30b-3p	circ_7075	up
	ENSSSCG00000003763	IFI44	up	ssc-miR-365-5p	circ_1081	up
	ENSSSCG00000003763	IFI44	up	ssc-miR-365-5p	circ_3696	up
	ENSSSCG00000003763	IFI44	up	ssc-miR-9835-3p	circ_0620	up
	ENSSSCG00000003763	IFI44	up	ssc-miR-9835-3p	circ_0885	up
	ENSSSCG00000003763	IFI44	up	ssc-miR-9835-3p	circ_1102	up
	ENSSSCG00000003788	PTGER3	up	ssc-miR-9820-5p	circ_2720	up
	ENSSSCG00000003788	PTGER3	up	ssc-miR-9820-5p	circ_3338	up
	ENSSSCG00000003788	PTGER3	up	ssc-miR-9859-3p	circ_5275	up
	ENSSSCG00000003807	DNAJC6	up	ssc-miR-670	circ_3536	up
	ENSSSCG00000003839		up	ssc-miR-769-3p	circ_4633	up
	ENSSSCG00000003839		up	ssc-miR-769-3p	circ_5335	up
	ENSSSCG00000003839		up	ssc-miR-9835-3p	circ_0620	up
	ENSSSCG00000003839		up	ssc-miR-9835-3p	circ_0885	up
	ENSSSCG00000003839		up	ssc-miR-9835-3p	circ_1102	up
	ENSSSCG00000004049	ACAT2	up	ssc-miR-29a-5p	circ_3935	up
	ENSSSCG00000004049	ACAT2	up	ssc-miR-29a-5p	circ_7770	up
	ENSSSCG00000004049	ACAT2	up	ssc-miR-9796-3p	circ_1143	up
	ENSSSCG00000004049	ACAT2	up	ssc-miR-9796-3p	circ_7193	up
	ENSSSCG00000004136	AIG1	up	ssc-miR-345-3p	circ_1401	up
	ENSSSCG00000004139	ADGRG6	up	ssc-miR-26b-3p	circ_6617	up
	ENSSSCG00000004164	MTFR2	down	ssc-miR-670	circ_8505	down
	ENSSSCG00000004172	SLC2A12	up	ssc-miR-532-5p	circ_4797	up
	ENSSSCG00000004215	KIAA0408	up	ssc-miR-181b	circ_8605	up
	ENSSSCG00000004215	KIAA0408	up	ssc-miR-181d-5p	circ_8605	up
	ENSSSCG00000004218	RSPO3	up	ssc-miR-15b	circ_8097	up
	ENSSSCG00000004340	FHL5	up	ssc-miR-96-5p	circ_2688	up
	ENSSSCG00000004402	METTL24	up	ssc-miR-371-5p	circ_4363	up
	ENSSSCG00000004402	METTL24	up	ssc-miR-371-5p	circ_7193	up
	ENSSSCG00000004414		up	ssc-miR-206	circ_2720	up
	ENSSSCG00000004414		up	ssc-miR-26b-3p	circ_6617	up
	ENSSSCG00000004454	ME1	up	ssc-miR-9857-5p	circ_2688	up
	ENSSSCG00000004464	TENT5A	up	ssc-miR-34c	circ_0019	up
	ENSSSCG00000004505	SMAD2	down	ssc-miR-9831-3p	circ_7990	down
	ENSSSCG00000004565	CA12	up	ssc-miR-342	circ_0108	up
	ENSSSCG00000004565	CA12	up	ssc-miR-383	circ_8925	up
	ENSSSCG00000004596	LIPC	up	ssc-miR-181a	circ_8605	up
	ENSSSCG00000004596	LIPC	up	ssc-miR-181b	circ_8605	up
	ENSSSCG00000004596	LIPC	up	ssc-miR-202-3p	circ_6540	up
	ENSSSCG00000004596	LIPC	up	ssc-miR-30b-3p	circ_7075	up
	ENSSSCG00000004596	LIPC	up	ssc-miR-31	circ_4685	up
	ENSSSCG00000004596	LIPC	up	ssc-miR-664-5p	circ_3536	up
	ENSSSCG00000004644	HDC	down	ssc-miR-370	circ_6525	down
	ENSSSCG00000004651	GALK2	up	ssc-miR-1296-5p	circ_1429	up
	ENSSSCG00000004651	GALK2	up	ssc-miR-378b-3p	circ_6391	up
	ENSSSCG00000004678	DUOX2	up	ssc-miR-423-5p	circ_3696	up
	ENSSSCG00000004678	DUOX2	up	ssc-miR-423-5p	circ_4333	up
	ENSSSCG00000004678	DUOX2	up	ssc-miR-4339	circ_2367	up
	ENSSSCG00000004679	SORD	up	ssc-miR-7-5p	circ_0918	up
	ENSSSCG00000004679	SORD	up	ssc-miR-9820-5p	circ_2720	up
	ENSSSCG00000004679	SORD	up	ssc-miR-9820-5p	circ_3338	up
	ENSSSCG00000004687	B2M	up	ssc-miR-378b-3p	circ_6391	up
	ENSSSCG00000004687	B2M	up	ssc-miR-670	circ_3536	up
	ENSSSCG00000004759	SPINT1	up	ssc-miR-30b-3p	circ_7075	up
	ENSSSCG00000004774	IVD	up	ssc-miR-365-5p	circ_1081	up
	ENSSSCG00000004774	IVD	up	ssc-miR-365-5p	circ_3696	up
	ENSSSCG00000004774	IVD	up	ssc-miR-383	circ_8925	up
	ENSSSCG00000004774	IVD	up	ssc-miR-664-5p	circ_3536	up
	ENSSSCG00000004822	ALDH1A3	up	ssc-miR-181a	circ_8605	up
	ENSSSCG00000004822	ALDH1A3	up	ssc-miR-181b	circ_8605	up
	ENSSSCG00000004822	ALDH1A3	up	ssc-miR-181d-5p	circ_8605	up
	ENSSSCG00000004898	TNFRSF11A	up	ssc-miR-181b	circ_8605	up
	ENSSSCG00000004898	TNFRSF11A	up	ssc-miR-181d-5p	circ_8605	up
	ENSSSCG00000004898	TNFRSF11A	up	ssc-miR-194a-3p	circ_2806	up
	ENSSSCG00000004898	TNFRSF11A	up	ssc-miR-2366	circ_0177	up
	ENSSSCG00000004898	TNFRSF11A	up	ssc-miR-2366	circ_5613	up
	ENSSSCG00000004898	TNFRSF11A	up	ssc-miR-9854-5p	circ_6028	up
	ENSSSCG00000004921	ATP8B1	up	ssc-miR-1839-5p	circ_6675	up
	ENSSSCG00000004921	ATP8B1	up	ssc-miR-9790-3p	circ_2168	up
	ENSSSCG00000005027	FRMD6	up	ssc-miR-217	circ_7264	up
	ENSSSCG00000005027	FRMD6	up	ssc-miR-2483	circ_5213	up
	ENSSSCG00000005027	FRMD6	up	ssc-miR-2483	circ_8830	up
	ENSSSCG00000005027	FRMD6	up	ssc-miR-504	circ_4198	up
	ENSSSCG00000005027	FRMD6	up	ssc-miR-769-3p	circ_4633	up
	ENSSSCG00000005027	FRMD6	up	ssc-miR-769-3p	circ_5335	up
	ENSSSCG00000005083	DHRS7	up	ssc-miR-26b-3p	circ_6617	up
	ENSSSCG00000005083	DHRS7	up	ssc-miR-9	circ_4891	up
	ENSSSCG00000005083	DHRS7	up	ssc-miR-9-1	circ_4891	up
	ENSSSCG00000005083	DHRS7	up	ssc-miR-9-2	circ_4891	up
	ENSSSCG00000005083	DHRS7	up	ssc-miR-95	circ_2119	up
	ENSSSCG00000005106	NTRK3	up	ssc-miR-9835-3p	circ_0620	up
	ENSSSCG00000005106	NTRK3	up	ssc-miR-9835-3p	circ_0885	up
	ENSSSCG00000005106	NTRK3	up	ssc-miR-9835-3p	circ_1102	up
	ENSSSCG00000005122	TEK	up	ssc-miR-454	circ_2892	up
	ENSSSCG00000005122	TEK	up	ssc-miR-9832-3p	circ_2688	up
	ENSSSCG00000005186	TTC39B	up	ssc-miR-7138-5p	circ_3536	up
	ENSSSCG00000005186	TTC39B	up	ssc-miR-7138-5p	circ_5076	up
	ENSSSCG00000005215	JAK2	up	ssc-miR-7140-5p	circ_3821	up
	ENSSSCG00000005215	JAK2	up	ssc-miR-7140-5p	circ_4413	up
	ENSSSCG00000005215	JAK2	up	ssc-miR-7140-5p	circ_5928	up
	ENSSSCG00000005215	JAK2	up	ssc-miR-9859-3p	circ_5275	up
	ENSSSCG00000005224	GLIS3	up	ssc-miR-7143-5p	circ_1401	up
	ENSSSCG00000005229	VLDLR	up	ssc-miR-199b-3p	circ_3666	up
	ENSSSCG00000005229	VLDLR	up	ssc-miR-199b-3p	circ_8097	up
	ENSSSCG00000005229	VLDLR	up	ssc-miR-9786-3p	circ_7986	up
	ENSSSCG00000005385	NR4A3	up	ssc-miR-106a	circ_3235	up
	ENSSSCG00000005385	NR4A3	up	ssc-miR-17-5p	circ_3235	up
	ENSSSCG00000005385	NR4A3	up	ssc-miR-20b	circ_3235	up
	ENSSSCG00000005385	NR4A3	up	ssc-miR-383	circ_8925	up
	ENSSSCG00000005385	NR4A3	up	ssc-miR-664-5p	circ_3536	up
	ENSSSCG00000005385	NR4A3	up	ssc-miR-7142-3p	circ_1468	up
	ENSSSCG00000005506	MEGF9	up	ssc-miR-9835-3p	circ_0620	up
	ENSSSCG00000005506	MEGF9	up	ssc-miR-9835-3p	circ_0885	up
	ENSSSCG00000005506	MEGF9	up	ssc-miR-9835-3p	circ_1102	up
	ENSSSCG00000005518		up	ssc-miR-128	circ_4506	up
	ENSSSCG00000005518		up	ssc-miR-128	circ_5773	up
	ENSSSCG00000005518		up	ssc-miR-365-5p	circ_1081	up
	ENSSSCG00000005518		up	ssc-miR-365-5p	circ_3696	up
	ENSSSCG00000005707	FIBCD1	up	ssc-miR-423-5p	circ_3696	up
	ENSSSCG00000005707	FIBCD1	up	ssc-miR-423-5p	circ_4333	up
	ENSSSCG00000005707	FIBCD1	up	ssc-miR-9794-3p	circ_1081	up
	ENSSSCG00000005707	FIBCD1	up	ssc-miR-9846-3p	circ_8923	up
	ENSSSCG00000005707	FIBCD1	up	ssc-miR-9847-3p	circ_1081	up
	ENSSSCG00000005970	SQLE	up	ssc-miR-9820-5p	circ_2720	up
	ENSSSCG00000005970	SQLE	up	ssc-miR-9820-5p	circ_3338	up
	ENSSSCG00000005979	ANXA13	up	ssc-miR-138	circ_2141	up
	ENSSSCG00000005979	ANXA13	up	ssc-miR-138	circ_5773	up
	ENSSSCG00000005979	ANXA13	up	ssc-miR-138	circ_8087	up
	ENSSSCG00000005979	ANXA13	up	ssc-miR-212	circ_2892	up
	ENSSSCG00000005979	ANXA13	up	ssc-miR-216	circ_1429	up
	ENSSSCG00000005979	ANXA13	up	ssc-miR-216	circ_4363	up
	ENSSSCG00000005979	ANXA13	up	ssc-miR-383	circ_8925	up
	ENSSSCG00000005979	ANXA13	up	ssc-miR-432-5p	circ_5463	up
	ENSSSCG00000005979	ANXA13	up	ssc-miR-7138-5p	circ_3536	up
	ENSSSCG00000005979	ANXA13	up	ssc-miR-7138-5p	circ_5076	up
	ENSSSCG00000005979	ANXA13	up	ssc-miR-9802-3p	circ_7986	up
	ENSSSCG00000005981	FBXO32	up	ssc-miR-20a-3p	circ_3017	up
	ENSSSCG00000005994	SNTB1	up	ssc-miR-9832-3p	circ_2688	up
	ENSSSCG00000005994	SNTB1	up	ssc-miR-9835-3p	circ_0620	up
	ENSSSCG00000005994	SNTB1	up	ssc-miR-9835-3p	circ_0885	up
	ENSSSCG00000005994	SNTB1	up	ssc-miR-9835-3p	circ_1102	up
	ENSSSCG00000005997	COL14A1	up	ssc-miR-10387	circ_2720	up
	ENSSSCG00000005997	COL14A1	up	ssc-miR-9808-3p	circ_5457	up
	ENSSSCG00000005997	COL14A1	up	ssc-miR-9808-3p	circ_6175	up
	ENSSSCG00000005997	COL14A1	up	ssc-miR-9808-3p	circ_6540	up
	ENSSSCG00000006002	CCN3	up	ssc-let-7a	circ_1968	up
	ENSSSCG00000006002	CCN3	up	ssc-let-7d-5p	circ_1968	up
	ENSSSCG00000006002	CCN3	up	ssc-miR-1296-3p	circ_5406	up
	ENSSSCG00000006002	CCN3	up	ssc-miR-342	circ_0108	up
	ENSSSCG00000006002	CCN3	up	ssc-miR-9808-3p	circ_5457	up
	ENSSSCG00000006002	CCN3	up	ssc-miR-9808-3p	circ_6175	up
	ENSSSCG00000006002	CCN3	up	ssc-miR-9808-3p	circ_6540	up
	ENSSSCG00000006002	CCN3	up	ssc-miR-9820-5p	circ_2720	up
	ENSSSCG00000006002	CCN3	up	ssc-miR-9820-5p	circ_3338	up
	ENSSSCG00000006143	CA13	up	ssc-miR-664-5p	circ_3536	up
	ENSSSCG00000006159	HEY1	up	ssc-miR-2320-5p	circ_4891	up
	ENSSSCG00000006172	PI15	up	ssc-miR-186-3p	circ_3935	up
	ENSSSCG00000006172	PI15	up	ssc-miR-383	circ_8925	up
	ENSSSCG00000006172	PI15	up	ssc-miR-7-5p	circ_0918	up
	ENSSSCG00000006172	PI15	up	ssc-miR-9820-5p	circ_2720	up
	ENSSSCG00000006172	PI15	up	ssc-miR-9820-5p	circ_3338	up
	ENSSSCG00000006287	SELL	up	ssc-miR-22-3p	circ_7724	up
	ENSSSCG00000006287	SELL	up	ssc-miR-2366	circ_0177	up
	ENSSSCG00000006287	SELL	up	ssc-miR-2366	circ_5613	up
	ENSSSCG00000006287	SELL	up	ssc-miR-30c-1-3p	circ_5335	up
	ENSSSCG00000006287	SELL	up	ssc-miR-423-5p	circ_3696	up
	ENSSSCG00000006287	SELL	up	ssc-miR-423-5p	circ_4333	up
	ENSSSCG00000006288	SELP	up	ssc-miR-181b	circ_8605	up
	ENSSSCG00000006288	SELP	up	ssc-miR-181d-5p	circ_8605	up
	ENSSSCG00000006296	ATP1B1	up	ssc-miR-142-5p	circ_5353	up
	ENSSSCG00000006359	ADAMTS4	up	ssc-miR-342	circ_0108	up
	ENSSSCG00000006415	CADM3	up	ssc-miR-2320-5p	circ_4891	up
	ENSSSCG00000006415	CADM3	up	ssc-miR-2411	circ_6985	up
	ENSSSCG00000006415	CADM3	up	ssc-miR-345-3p	circ_1401	up
	ENSSSCG00000006415	CADM3	up	ssc-miR-664-5p	circ_3536	up
	ENSSSCG00000006415	CADM3	up	ssc-miR-7143-5p	circ_1401	up
	ENSSSCG00000006415	CADM3	up	ssc-miR-9846-3p	circ_8923	up
	ENSSSCG00000006457	FCRL3	up	ssc-miR-106a	circ_3235	up
	ENSSSCG00000006457	FCRL3	up	ssc-miR-17-5p	circ_3235	up
	ENSSSCG00000006457	FCRL3	up	ssc-miR-20a-5p	circ_2892	up
	ENSSSCG00000006457	FCRL3	up	ssc-miR-20b	circ_3235	up
	ENSSSCG00000006457	FCRL3	up	ssc-miR-4339	circ_2367	up
	ENSSSCG00000006457	FCRL3	up	ssc-miR-6782-3p	circ_4198	up
	ENSSSCG00000006506	SYT11	up	ssc-miR-92b-5p	circ_3666	up
	ENSSSCG00000006512	FDPS	up	ssc-miR-21-3p	circ_2456	up
	ENSSSCG00000006512	FDPS	up	ssc-miR-330	circ_4363	up
	ENSSSCG00000006512	FDPS	up	ssc-miR-423-5p	circ_3696	up
	ENSSSCG00000006512	FDPS	up	ssc-miR-423-5p	circ_4333	up
	ENSSSCG00000006512	FDPS	up	ssc-miR-9804-5p	circ_8923	up
	ENSSSCG00000006512	FDPS	up	ssc-miR-9846-3p	circ_8923	up
	ENSSSCG00000006530	EFNA1	up	ssc-miR-21-3p	circ_2456	up
	ENSSSCG00000006530	EFNA1	up	ssc-miR-423-5p	circ_3696	up
	ENSSSCG00000006530	EFNA1	up	ssc-miR-423-5p	circ_4333	up
	ENSSSCG00000006530	EFNA1	up	ssc-miR-758	circ_0377	up
	ENSSSCG00000006530	EFNA1	up	ssc-miR-758	circ_0378	up
	ENSSSCG00000006547	SHE	up	ssc-miR-181b	circ_8605	up
	ENSSSCG00000006547	SHE	up	ssc-miR-181d-5p	circ_8605	up
	ENSSSCG00000006547	SHE	up	ssc-miR-9847-3p	circ_1081	up
	ENSSSCG00000006572	NPR1	up	ssc-miR-182	circ_2688	up
	ENSSSCG00000006572	NPR1	up	ssc-miR-202-3p	circ_6540	up
	ENSSSCG00000006694		up	ssc-miR-345-3p	circ_1401	up
	ENSSSCG00000006719		up	ssc-miR-1224	circ_7842	up
	ENSSSCG00000006719		up	ssc-miR-149	circ_8618	up
	ENSSSCG00000006719		up	ssc-miR-9847-3p	circ_1081	up
	ENSSSCG00000006811	SLC6A17	up	ssc-miR-1296-5p	circ_1429	up
	ENSSSCG00000006811	SLC6A17	up	ssc-miR-328	circ_4362	up
	ENSSSCG00000006811	SLC6A17	up	ssc-miR-330	circ_4363	up
	ENSSSCG00000006811	SLC6A17	up	ssc-miR-365-5p	circ_1081	up
	ENSSSCG00000006811	SLC6A17	up	ssc-miR-365-5p	circ_3696	up
	ENSSSCG00000006811	SLC6A17	up	ssc-miR-383	circ_8925	up
	ENSSSCG00000006811	SLC6A17	up	ssc-miR-9847-3p	circ_1081	up
	ENSSSCG00000006811	SLC6A17	up	ssc-miR-9852-3p	circ_5558	up
	ENSSSCG00000006811	SLC6A17	up	ssc-miR-9854-5p	circ_6028	up
	ENSSSCG00000006874	PALMD	up	ssc-miR-132	circ_7558	up
	ENSSSCG00000006874	PALMD	up	ssc-miR-371-5p	circ_4363	up
	ENSSSCG00000006874	PALMD	up	ssc-miR-371-5p	circ_7193	up
	ENSSSCG00000006874	PALMD	up	ssc-miR-504	circ_4198	up
	ENSSSCG00000006874	PALMD	up	ssc-miR-7140-3p	circ_2367	up
	ENSSSCG00000006874	PALMD	up	ssc-miR-9835-3p	circ_0620	up
	ENSSSCG00000006874	PALMD	up	ssc-miR-9835-3p	circ_0885	up
	ENSSSCG00000006874	PALMD	up	ssc-miR-9835-3p	circ_1102	up
	ENSSSCG00000006995	ASAH1	up	ssc-miR-9862-3p	circ_0673	up
	ENSSSCG00000007056	PLCB1	up	ssc-miR-423-5p	circ_3696	up
	ENSSSCG00000007056	PLCB1	up	ssc-miR-423-5p	circ_4333	up
	ENSSSCG00000007072	SPTLC3	up	ssc-miR-1224	circ_7842	up
	ENSSSCG00000007072	SPTLC3	up	ssc-miR-34c	circ_0019	up
	ENSSSCG00000007072	SPTLC3	up	ssc-miR-9794-3p	circ_1081	up
	ENSSSCG00000007116	CD93	up	ssc-miR-212	circ_2892	up
	ENSSSCG00000007116	CD93	up	ssc-miR-7138-5p	circ_3536	up
	ENSSSCG00000007116	CD93	up	ssc-miR-7138-5p	circ_5076	up
	ENSSSCG00000007116	CD93	up	ssc-miR-7140-3p	circ_2367	up
	ENSSSCG00000007145	ADAM33	up	ssc-miR-20a-5p	circ_2892	up
	ENSSSCG00000007145	ADAM33	up	ssc-miR-9820-5p	circ_2720	up
	ENSSSCG00000007145	ADAM33	up	ssc-miR-9820-5p	circ_3338	up
	ENSSSCG00000007239	CCM2L	up	ssc-miR-10382	circ_1429	up
	ENSSSCG00000007239	CCM2L	up	ssc-miR-7140-5p	circ_3821	up
	ENSSSCG00000007239	CCM2L	up	ssc-miR-7140-5p	circ_4413	up
	ENSSSCG00000007239	CCM2L	up	ssc-miR-7140-5p	circ_5928	up
	ENSSSCG00000007239	CCM2L	up	ssc-miR-758	circ_0377	up
	ENSSSCG00000007239	CCM2L	up	ssc-miR-758	circ_0378	up
	ENSSSCG00000007239	CCM2L	up	ssc-miR-9844-3p	circ_4254	up
	ENSSSCG00000007307		up	ssc-miR-17-5p	circ_3235	up
	ENSSSCG00000007307		up	ssc-miR-345-3p	circ_1401	up
	ENSSSCG00000007307		up	ssc-miR-493-5p	circ_0925	up
	ENSSSCG00000007307		up	ssc-miR-493-5p	circ_4413	up
	ENSSSCG00000007307		up	ssc-miR-9820-5p	circ_2720	up
	ENSSSCG00000007307		up	ssc-miR-9820-5p	circ_3338	up
	ENSSSCG00000007373	GDAP1L1	up	ssc-miR-30b-3p	circ_7075	up
	ENSSSCG00000007373	GDAP1L1	up	ssc-miR-328	circ_4362	up
	ENSSSCG00000007373	GDAP1L1	up	ssc-miR-330	circ_4363	up
	ENSSSCG00000007373	GDAP1L1	up	ssc-miR-34a	circ_2141	up
	ENSSSCG00000007373	GDAP1L1	up	ssc-miR-34c	circ_0019	up
	ENSSSCG00000007373	GDAP1L1	up	ssc-miR-383	circ_8925	up
	ENSSSCG00000007373	GDAP1L1	up	ssc-miR-4339	circ_2367	up
	ENSSSCG00000007373	GDAP1L1	up	ssc-miR-542-5p	circ_1583	up
	ENSSSCG00000007373	GDAP1L1	up	ssc-miR-542-5p	circ_6779	up
	ENSSSCG00000007373	GDAP1L1	up	ssc-miR-96-5p	circ_2688	up
	ENSSSCG00000007373	GDAP1L1	up	ssc-miR-9847-3p	circ_1081	up
	ENSSSCG00000007435		up	ssc-miR-9847-3p	circ_1081	up
	ENSSSCG00000007541	PDGFA	up	ssc-miR-4335	circ_3061	up
	ENSSSCG00000007541	PDGFA	up	ssc-miR-7137-3p	circ_2141	up
	ENSSSCG00000007541	PDGFA	up	ssc-miR-7137-3p	circ_4198	up
	ENSSSCG00000007541	PDGFA	up	ssc-miR-92b-5p	circ_3666	up
	ENSSSCG00000007603	NPTX2	up	ssc-miR-92b-5p	circ_3666	up
	ENSSSCG00000007603	NPTX2	up	ssc-miR-9847-3p	circ_1081	up
	ENSSSCG00000007817	IL4R	up	ssc-miR-1306-3p	circ_6078	up
	ENSSSCG00000007817	IL4R	up	ssc-miR-17-3p	circ_5773	up
	ENSSSCG00000007817	IL4R	up	ssc-miR-2411	circ_6985	up
	ENSSSCG00000007817	IL4R	up	ssc-miR-330	circ_4363	up
	ENSSSCG00000007817	IL4R	up	ssc-miR-423-5p	circ_3696	up
	ENSSSCG00000007817	IL4R	up	ssc-miR-423-5p	circ_4333	up
	ENSSSCG00000007817	IL4R	up	ssc-miR-9857-5p	circ_2688	up
	ENSSSCG00000008159	IL1RL1	up	ssc-miR-130a	circ_0620	up
	ENSSSCG00000008159	IL1RL1	up	ssc-miR-7136-3p	circ_2859	up
	ENSSSCG00000008159	IL1RL1	up	ssc-miR-7136-3p	circ_7398	up
	ENSSSCG00000008159	IL1RL1	up	ssc-miR-7143-3p	circ_1401	up
	ENSSSCG00000008159	IL1RL1	up	ssc-miR-7143-3p	circ_2502	up
	ENSSSCG00000008159	IL1RL1	up	ssc-miR-7143-3p	circ_8830	up
	ENSSSCG00000008159	IL1RL1	up	ssc-miR-9822-3p	circ_8923	up
	ENSSSCG00000008159	IL1RL1	up	ssc-miR-9846-3p	circ_8923	up
	ENSSSCG00000008230	ATOH8	up	ssc-miR-212	circ_2892	up
	ENSSSCG00000008230	ATOH8	up	ssc-miR-4335	circ_3061	up
	ENSSSCG00000008240		up	ssc-miR-125a	circ_2367	up
	ENSSSCG00000008240		up	ssc-miR-383	circ_8925	up
	ENSSSCG00000008240		up	ssc-miR-664-5p	circ_3536	up
	ENSSSCG00000008240		up	ssc-miR-874	circ_1429	up
	ENSSSCG00000008259	LRRTM4	up	ssc-miR-9820-5p	circ_2720	up
	ENSSSCG00000008259	LRRTM4	up	ssc-miR-9820-5p	circ_3338	up
	ENSSSCG00000008326	TGFA	up	ssc-miR-664-5p	circ_3536	up
	ENSSSCG00000008347	FBXO48	up	ssc-miR-28-5p	circ_4506	up
	ENSSSCG00000008487	ATL2	up	ssc-miR-132	circ_7558	up
	ENSSSCG00000008487	ATL2	up	ssc-miR-7143-5p	circ_1401	up
	ENSSSCG00000008488		up	ssc-miR-17-3p	circ_5773	up
	ENSSSCG00000008488		up	ssc-miR-28-5p	circ_4506	up
	ENSSSCG00000008488		up	ssc-miR-4339	circ_2367	up
	ENSSSCG00000008503	FEZ2	down	ssc-miR-185	circ_4715	down
	ENSSSCG00000008624	LPIN1	up	ssc-miR-345-3p	circ_1401	up
	ENSSSCG00000008624	LPIN1	up	ssc-miR-423-3p	circ_2367	up
	ENSSSCG00000008648	RSAD2	up	ssc-miR-1296-3p	circ_5406	up
	ENSSSCG00000008648	RSAD2	up	ssc-miR-145-5p	circ_2827	up
	ENSSSCG00000008648	RSAD2	up	ssc-miR-145-5p	circ_7300	up
	ENSSSCG00000008648	RSAD2	up	ssc-miR-145-5p	circ_8448	up
	ENSSSCG00000008648	RSAD2	up	ssc-miR-181a	circ_8605	up
	ENSSSCG00000008648	RSAD2	up	ssc-miR-181b	circ_8605	up
	ENSSSCG00000008648	RSAD2	up	ssc-miR-181c	circ_5329	up
	ENSSSCG00000008648	RSAD2	up	ssc-miR-181d-5p	circ_8605	up
	ENSSSCG00000008648	RSAD2	up	ssc-miR-7140-5p	circ_3821	up
	ENSSSCG00000008648	RSAD2	up	ssc-miR-7140-5p	circ_4413	up
	ENSSSCG00000008648	RSAD2	up	ssc-miR-7140-5p	circ_5928	up
	ENSSSCG00000008648	RSAD2	up	ssc-miR-9794-3p	circ_1081	up
	ENSSSCG00000008677		down	ssc-miR-33b-3p	circ_5580	down
	ENSSSCG00000008794	RHOH	up	ssc-miR-27a	circ_4506	up
	ENSSSCG00000008794	RHOH	up	ssc-miR-27b-3p	circ_2806	up
	ENSSSCG00000008794	RHOH	up	ssc-miR-27b-3p	circ_4506	up
	ENSSSCG00000008794	RHOH	up	ssc-miR-371-5p	circ_4363	up
	ENSSSCG00000008794	RHOH	up	ssc-miR-371-5p	circ_7193	up
	ENSSSCG00000008794	RHOH	up	ssc-miR-504	circ_4198	up
	ENSSSCG00000008794	RHOH	up	ssc-miR-9846-3p	circ_8923	up
	ENSSSCG00000008799	LIMCH1	up	ssc-miR-7143-3p	circ_1401	up
	ENSSSCG00000008799	LIMCH1	up	ssc-miR-7143-3p	circ_2502	up
	ENSSSCG00000008799	LIMCH1	up	ssc-miR-7143-3p	circ_8830	up
	ENSSSCG00000008799	LIMCH1	up	ssc-miR-769-3p	circ_4633	up
	ENSSSCG00000008799	LIMCH1	up	ssc-miR-769-3p	circ_5335	up
	ENSSSCG00000008829	OCIAD2	up	ssc-miR-181b	circ_8605	up
	ENSSSCG00000008829	OCIAD2	up	ssc-miR-29a-5p	circ_3935	up
	ENSSSCG00000008829	OCIAD2	up	ssc-miR-29a-5p	circ_7770	up
	ENSSSCG00000008829	OCIAD2	up	ssc-miR-30b-3p	circ_7075	up
	ENSSSCG00000008829	OCIAD2	up	ssc-miR-670	circ_3536	up
	ENSSSCG00000008829	OCIAD2	up	ssc-miR-9835-3p	circ_0620	up
	ENSSSCG00000008829	OCIAD2	up	ssc-miR-9835-3p	circ_0885	up
	ENSSSCG00000008829	OCIAD2	up	ssc-miR-9835-3p	circ_1102	up
	ENSSSCG00000008854	CPE	up	ssc-miR-2320-5p	circ_4891	up
	ENSSSCG00000008854	CPE	up	ssc-miR-2366	circ_0177	up
	ENSSSCG00000008854	CPE	up	ssc-miR-2366	circ_5613	up
	ENSSSCG00000008854	CPE	up	ssc-miR-31	circ_4685	up
	ENSSSCG00000008854	CPE	up	ssc-miR-7136-3p	circ_2859	up
	ENSSSCG00000008854	CPE	up	ssc-miR-7136-3p	circ_7398	up
	ENSSSCG00000008875	RXFP1	up	ssc-miR-145-5p	circ_2827	up
	ENSSSCG00000008875	RXFP1	up	ssc-miR-145-5p	circ_7300	up
	ENSSSCG00000008875	RXFP1	up	ssc-miR-145-5p	circ_8448	up
	ENSSSCG00000008875	RXFP1	up	ssc-miR-199b-3p	circ_3666	up
	ENSSSCG00000008875	RXFP1	up	ssc-miR-199b-3p	circ_8097	up
	ENSSSCG00000008875	RXFP1	up	ssc-miR-325	circ_4102	up
	ENSSSCG00000008959	CXCL2	up	ssc-miR-423-5p	circ_3696	up
	ENSSSCG00000008959	CXCL2	up	ssc-miR-423-5p	circ_4333	up
	ENSSSCG00000008959	CXCL2	up	ssc-miR-664-5p	circ_3536	up
	ENSSSCG00000008959	CXCL2	up	ssc-miR-9785-5p	circ_4989	up
	ENSSSCG00000008959	CXCL2	up	ssc-miR-9820-5p	circ_2720	up
	ENSSSCG00000008959	CXCL2	up	ssc-miR-9820-5p	circ_3338	up
	ENSSSCG00000009002	TLR2	up	ssc-miR-149	circ_8618	up
	ENSSSCG00000009002	TLR2	up	ssc-miR-365-5p	circ_1081	up
	ENSSSCG00000009002	TLR2	up	ssc-miR-365-5p	circ_3696	up
	ENSSSCG00000009002	TLR2	up	ssc-miR-664-5p	circ_3536	up
	ENSSSCG00000009004	SFRP2	up	ssc-miR-9847-3p	circ_1081	up
	ENSSSCG00000009053	RNF150	up	ssc-miR-148a-5p	circ_8518	up
	ENSSSCG00000009053	RNF150	up	ssc-miR-148a-5p	circ_8830	up
	ENSSSCG00000009053	RNF150	up	ssc-miR-148a-5p	circ_1081	up
	ENSSSCG00000009053	RNF150	up	ssc-miR-148a-5p	circ_2327	up
	ENSSSCG00000009053	RNF150	up	ssc-miR-217	circ_7264	up
	ENSSSCG00000009053	RNF150	up	ssc-miR-30e-5p	circ_2859	up
	ENSSSCG00000009053	RNF150	up	ssc-miR-769-3p	circ_4633	up
	ENSSSCG00000009053	RNF150	up	ssc-miR-769-3p	circ_5335	up
	ENSSSCG00000009083	SPRY1	up	ssc-miR-423-5p	circ_3696	up
	ENSSSCG00000009083	SPRY1	up	ssc-miR-423-5p	circ_4333	up
	ENSSSCG00000009106	PDE5A	up	ssc-miR-7135-3p	circ_8830	up
	ENSSSCG00000009106	PDE5A	up	ssc-miR-9822-3p	circ_8923	up
	ENSSSCG00000009192	PDLIM5	up	ssc-miR-138	circ_2141	up
	ENSSSCG00000009192	PDLIM5	up	ssc-miR-138	circ_5773	up
	ENSSSCG00000009192	PDLIM5	up	ssc-miR-138	circ_8087	up
	ENSSSCG00000009192	PDLIM5	up	ssc-miR-21-3p	circ_2456	up
	ENSSSCG00000009192	PDLIM5	up	ssc-miR-7143-5p	circ_1401	up
	ENSSSCG00000009202	MMRN1	up	ssc-miR-10384	circ_2062	up
	ENSSSCG00000009202	MMRN1	up	ssc-miR-423-5p	circ_3696	up
	ENSSSCG00000009202	MMRN1	up	ssc-miR-423-5p	circ_4333	up
	ENSSSCG00000009202	MMRN1	up	ssc-miR-9808-3p	circ_5457	up
	ENSSSCG00000009202	MMRN1	up	ssc-miR-9808-3p	circ_6175	up
	ENSSSCG00000009202	MMRN1	up	ssc-miR-9808-3p	circ_6540	up
	ENSSSCG00000009222	SPARCL1	up	ssc-miR-9820-5p	circ_2720	up
	ENSSSCG00000009222	SPARCL1	up	ssc-miR-9820-5p	circ_3338	up
	ENSSSCG00000009336	RXFP2	up	ssc-miR-34a	circ_2141	up
	ENSSSCG00000009357	SMAD9	up	ssc-miR-1839-5p	circ_6675	up
	ENSSSCG00000009357	SMAD9	up	ssc-miR-7138-5p	circ_3536	up
	ENSSSCG00000009357	SMAD9	up	ssc-miR-7138-5p	circ_5076	up
	ENSSSCG00000009403	ITM2B	up	ssc-miR-10384	circ_2062	up
	ENSSSCG00000009403	ITM2B	up	ssc-miR-224	circ_3460	up
	ENSSSCG00000009403	ITM2B	up	ssc-miR-224	circ_8012	up
	ENSSSCG00000009434	RGCC	up	ssc-miR-7144-5p	circ_5662	up
	ENSSSCG00000009434	RGCC	up	ssc-miR-7144-5p	circ_6885	up
	ENSSSCG00000009489		up	ssc-miR-181b	circ_8605	up
	ENSSSCG00000009489		up	ssc-miR-181d-5p	circ_8605	up
	ENSSSCG00000009489		up	ssc-miR-34a	circ_2141	up
	ENSSSCG00000009489		up	ssc-miR-9847-3p	circ_1081	up
	ENSSSCG00000009526	ITGBL1	up	ssc-miR-1224	circ_7842	up
	ENSSSCG00000009526	ITGBL1	up	ssc-miR-1296-3p	circ_5406	up
	ENSSSCG00000009526	ITGBL1	up	ssc-miR-145-5p	circ_2827	up
	ENSSSCG00000009526	ITGBL1	up	ssc-miR-145-5p	circ_7300	up
	ENSSSCG00000009526	ITGBL1	up	ssc-miR-145-5p	circ_8448	up
	ENSSSCG00000009526	ITGBL1	up	ssc-miR-345-3p	circ_1401	up
	ENSSSCG00000009526	ITGBL1	up	ssc-miR-9832-3p	circ_2688	up
	ENSSSCG00000009621	PHYHIP	down	ssc-miR-185	circ_4715	down
	ENSSSCG00000009621	PHYHIP	down	ssc-miR-34c	circ_5580	down
	ENSSSCG00000009621	PHYHIP	down	ssc-miR-370	circ_6525	down
	ENSSSCG00000009633		up	ssc-miR-145-5p	circ_2827	up
	ENSSSCG00000009633		up	ssc-miR-145-5p	circ_7300	up
	ENSSSCG00000009633		up	ssc-miR-145-5p	circ_8448	up
	ENSSSCG00000009633		up	ssc-miR-146a-5p	circ_6159	up
	ENSSSCG00000009633		up	ssc-miR-423-5p	circ_3696	up
	ENSSSCG00000009633		up	ssc-miR-423-5p	circ_4333	up
	ENSSSCG00000009633		up	ssc-miR-7136-3p	circ_2859	up
	ENSSSCG00000009633		up	ssc-miR-7136-3p	circ_7398	up
	ENSSSCG00000009633		up	ssc-miR-7140-3p	circ_2367	up
	ENSSSCG00000009633		up	ssc-miR-7143-3p	circ_1401	up
	ENSSSCG00000009633		up	ssc-miR-7143-3p	circ_2502	up
	ENSSSCG00000009633		up	ssc-miR-7143-3p	circ_8830	up
	ENSSSCG00000009633		up	ssc-miR-7143-5p	circ_1401	up
	ENSSSCG00000009633		up	ssc-miR-9835-3p	circ_0620	up
	ENSSSCG00000009633		up	ssc-miR-9835-3p	circ_0885	up
	ENSSSCG00000009633		up	ssc-miR-9835-3p	circ_1102	up
	ENSSSCG00000009633		up	ssc-miR-9851-3p	circ_8925	up
	ENSSSCG00000009645	ADAMDEC1	up	ssc-miR-29a-5p	circ_3935	up
	ENSSSCG00000009645	ADAMDEC1	up	ssc-miR-29a-5p	circ_7770	up
	ENSSSCG00000009664	PTK2B	up	ssc-miR-10382	circ_1429	up
	ENSSSCG00000009664	PTK2B	up	ssc-miR-149	circ_8618	up
	ENSSSCG00000009664	PTK2B	up	ssc-miR-2320-5p	circ_4891	up
	ENSSSCG00000009664	PTK2B	up	ssc-miR-326	circ_7904	up
	ENSSSCG00000009664	PTK2B	up	ssc-miR-4339	circ_2367	up
	ENSSSCG00000009664	PTK2B	up	ssc-miR-664-5p	circ_3536	up
	ENSSSCG00000009664	PTK2B	up	ssc-miR-7143-5p	circ_1401	up
	ENSSSCG00000009664	PTK2B	up	ssc-miR-9820-5p	circ_2720	up
	ENSSSCG00000009664	PTK2B	up	ssc-miR-9820-5p	circ_3338	up
	ENSSSCG00000009664	PTK2B	up	ssc-miR-9847-3p	circ_1081	up
	ENSSSCG00000009666	EPHX2	down	ssc-miR-370	circ_6525	down
	ENSSSCG00000009699	HPGD	up	ssc-miR-186-3p	circ_3935	up
	ENSSSCG00000009699	HPGD	up	ssc-miR-194a-3p	circ_2806	up
	ENSSSCG00000009699	HPGD	up	ssc-miR-328	circ_4362	up
	ENSSSCG00000009709	MFAP3L	up	ssc-miR-216	circ_1429	up
	ENSSSCG00000009709	MFAP3L	up	ssc-miR-216	circ_4363	up
	ENSSSCG00000009709	MFAP3L	up	ssc-miR-7135-3p	circ_8830	up
	ENSSSCG00000009709	MFAP3L	up	ssc-miR-7-3p	circ_4506	up
	ENSSSCG00000009709	MFAP3L	up	ssc-miR-9785-5p	circ_4989	up
	ENSSSCG00000009755	AACS	up	ssc-miR-9829-5p	circ_4254	up
	ENSSSCG00000009827	HVCN1	up	ssc-miR-7137-3p	circ_2141	up
	ENSSSCG00000009827	HVCN1	up	ssc-miR-7137-3p	circ_4198	up
	ENSSSCG00000009839	CIT	down	ssc-miR-370	circ_6525	down
	ENSSSCG00000010026	PIK3IP1	up	ssc-miR-1296-3p	circ_5406	up
	ENSSSCG00000010026	PIK3IP1	up	ssc-miR-194a-3p	circ_2806	up
	ENSSSCG00000010026	PIK3IP1	up	ssc-miR-21-3p	circ_2456	up
	ENSSSCG00000010026	PIK3IP1	up	ssc-miR-326	circ_7904	up
	ENSSSCG00000010026	PIK3IP1	up	ssc-miR-330	circ_4363	up
	ENSSSCG00000010026	PIK3IP1	up	ssc-miR-493-5p	circ_0925	up
	ENSSSCG00000010026	PIK3IP1	up	ssc-miR-493-5p	circ_4413	up
	ENSSSCG00000010026	PIK3IP1	up	ssc-miR-504	circ_4198	up
	ENSSSCG00000010026	PIK3IP1	up	ssc-miR-7138-5p	circ_3536	up
	ENSSSCG00000010026	PIK3IP1	up	ssc-miR-7138-5p	circ_5076	up
	ENSSSCG00000010026	PIK3IP1	up	ssc-miR-9847-3p	circ_1081	up
	ENSSSCG00000010151	LYST	up	ssc-miR-17-3p	circ_5773	up
	ENSSSCG00000010184	AGT	up	ssc-miR-2320-5p	circ_4891	up
	ENSSSCG00000010184	AGT	up	ssc-miR-6782-3p	circ_4198	up
	ENSSSCG00000010184	AGT	up	ssc-miR-9822-3p	circ_8923	up
	ENSSSCG00000010184	AGT	up	ssc-miR-9832-3p	circ_2688	up
	ENSSSCG00000010252	HKDC1	up	ssc-miR-2320-5p	circ_4891	up
	ENSSSCG00000010252	HKDC1	up	ssc-miR-328	circ_4362	up
	ENSSSCG00000010252	HKDC1	up	ssc-miR-664-5p	circ_3536	up
	ENSSSCG00000010283	SPOCK2	up	ssc-miR-342	circ_0108	up
	ENSSSCG00000010283	SPOCK2	up	ssc-miR-383	circ_8925	up
	ENSSSCG00000010283	SPOCK2	up	ssc-miR-9847-3p	circ_1081	up
	ENSSSCG00000010312	PLAU	up	ssc-miR-212	circ_2892	up
	ENSSSCG00000010325	KCNMA1	up	ssc-miR-106a	circ_3235	up
	ENSSSCG00000010325	KCNMA1	up	ssc-miR-195	circ_0108	up
	ENSSSCG00000010325	KCNMA1	up	ssc-miR-196b-5p	circ_2806	up
	ENSSSCG00000010325	KCNMA1	up	ssc-miR-196b-5p	circ_7977	up
	ENSSSCG00000010325	KCNMA1	up	ssc-miR-423-5p	circ_3696	up
	ENSSSCG00000010325	KCNMA1	up	ssc-miR-423-5p	circ_4333	up
	ENSSSCG00000010332	PLAC9	up	ssc-miR-9820-5p	circ_2720	up
	ENSSSCG00000010332	PLAC9	up	ssc-miR-9820-5p	circ_3338	up
	ENSSSCG00000010332	PLAC9	up	ssc-miR-9847-3p	circ_1081	up
	ENSSSCG00000010340	PRXL2A	up	ssc-miR-30b-3p	circ_7075	up
	ENSSSCG00000010340	PRXL2A	up	ssc-miR-7143-5p	circ_1401	up
	ENSSSCG00000010345	GHITM	up	ssc-miR-106a	circ_3235	up
	ENSSSCG00000010345	GHITM	up	ssc-miR-17-5p	circ_3235	up
	ENSSSCG00000010345	GHITM	up	ssc-miR-7135-3p	circ_8830	up
	ENSSSCG00000010399	NCOA4	up	ssc-miR-181b	circ_8605	up
	ENSSSCG00000010399	NCOA4	up	ssc-miR-181d-5p	circ_8605	up
	ENSSSCG00000010399	NCOA4	up	ssc-miR-664-5p	circ_3536	up
	ENSSSCG00000010399	NCOA4	up	ssc-miR-7137-3p	circ_2141	up
	ENSSSCG00000010399	NCOA4	up	ssc-miR-7137-3p	circ_4198	up
	ENSSSCG00000010437	PAPSS2	up	ssc-miR-34c	circ_0019	up
	ENSSSCG00000010450	LIPA	up	ssc-miR-9820-5p	circ_2720	up
	ENSSSCG00000010450	LIPA	up	ssc-miR-9820-5p	circ_3338	up
	ENSSSCG00000010452	IFIT1	up	ssc-miR-1306-3p	circ_6078	up
	ENSSSCG00000010452	IFIT1	up	ssc-miR-28-3p	circ_8792	up
	ENSSSCG00000010452	IFIT1	up	ssc-miR-326	circ_7904	up
	ENSSSCG00000010452	IFIT1	up	ssc-miR-330	circ_4363	up
	ENSSSCG00000010452	IFIT1	up	ssc-miR-342	circ_0108	up
	ENSSSCG00000010481	LGI1	up	ssc-miR-186-3p	circ_3935	up
	ENSSSCG00000010481	LGI1	up	ssc-miR-199b-5p	circ_7398	up
	ENSSSCG00000010481	LGI1	up	ssc-miR-328	circ_4362	up
	ENSSSCG00000010481	LGI1	up	ssc-miR-432-5p	circ_5463	up
	ENSSSCG00000010481	LGI1	up	ssc-miR-7136-3p	circ_2859	up
	ENSSSCG00000010481	LGI1	up	ssc-miR-7136-3p	circ_7398	up
	ENSSSCG00000010532	LOXL4	up	ssc-miR-128	circ_4506	up
	ENSSSCG00000010532	LOXL4	up	ssc-miR-128	circ_5773	up
	ENSSSCG00000010532	LOXL4	up	ssc-miR-212	circ_2892	up
	ENSSSCG00000010532	LOXL4	up	ssc-miR-30b-3p	circ_7075	up
	ENSSSCG00000010532	LOXL4	up	ssc-miR-7143-5p	circ_1401	up
	ENSSSCG00000010532	LOXL4	up	ssc-miR-9820-5p	circ_2720	up
	ENSSSCG00000010532	LOXL4	up	ssc-miR-9820-5p	circ_3338	up
	ENSSSCG00000010532	LOXL4	up	ssc-miR-9822-3p	circ_8923	up
	ENSSSCG00000010554	SCD	up	ssc-miR-30c-1-3p	circ_5335	up
	ENSSSCG00000010554	SCD	up	ssc-miR-664-5p	circ_3536	up
	ENSSSCG00000010728	CPXM2	up	ssc-miR-149	circ_8618	up
	ENSSSCG00000010728	CPXM2	up	ssc-miR-7138-5p	circ_3536	up
	ENSSSCG00000010728	CPXM2	up	ssc-miR-7138-5p	circ_5076	up
	ENSSSCG00000010959	NTRK2	up	ssc-miR-10384	circ_2062	up
	ENSSSCG00000010959	NTRK2	up	ssc-miR-2411	circ_6985	up
	ENSSSCG00000010959	NTRK2	up	ssc-miR-365-5p	circ_1081	up
	ENSSSCG00000010959	NTRK2	up	ssc-miR-365-5p	circ_3696	up
	ENSSSCG00000010962	FRMD3	up	ssc-miR-28-5p	circ_4506	up
	ENSSSCG00000011000	DNAJA1	up	ssc-miR-212	circ_2892	up
	ENSSSCG00000011090	NEBL	down	ssc-miR-34c	circ_5580	down
	ENSSSCG00000011090	NEBL	down	ssc-miR-9831-3p	circ_7990	down
	ENSSSCG00000011195	GALNT15	up	ssc-miR-10384	circ_2062	up
	ENSSSCG00000011195	GALNT15	up	ssc-miR-22-3p	circ_7724	up
	ENSSSCG00000011195	GALNT15	up	ssc-miR-532-5p	circ_4797	up
	ENSSSCG00000011264	CSRNP1	up	ssc-miR-10382	circ_1429	up
	ENSSSCG00000011264	CSRNP1	up	ssc-miR-365-5p	circ_1081	up
	ENSSSCG00000011264	CSRNP1	up	ssc-miR-365-5p	circ_3696	up
	ENSSSCG00000011264	CSRNP1	up	ssc-miR-7138-5p	circ_3536	up
	ENSSSCG00000011264	CSRNP1	up	ssc-miR-7138-5p	circ_5076	up
	ENSSSCG00000011297	ABHD5	up	ssc-miR-1224	circ_7842	up
	ENSSSCG00000011297	ABHD5	up	ssc-miR-9834-5p	circ_5558	up
	ENSSSCG00000011297	ABHD5	up	ssc-miR-9834-5p	circ_7960	up
	ENSSSCG00000011322	CCR1	up	ssc-miR-4339	circ_2367	up
	ENSSSCG00000011361	SLC26A6	up	ssc-miR-10382	circ_1429	up
	ENSSSCG00000011361	SLC26A6	up	ssc-miR-383	circ_8925	up
	ENSSSCG00000011398	SEMA3F	up	ssc-miR-328	circ_4362	up
	ENSSSCG00000011398	SEMA3F	up	ssc-miR-4335	circ_3061	up
	ENSSSCG00000011398	SEMA3F	up	ssc-miR-9854-5p	circ_6028	up
	ENSSSCG00000011400	SEMA3B	up	ssc-miR-504	circ_4198	up
	ENSSSCG00000011400	SEMA3B	up	ssc-miR-7143-3p	circ_1401	up
	ENSSSCG00000011400	SEMA3B	up	ssc-miR-7143-3p	circ_2502	up
	ENSSSCG00000011400	SEMA3B	up	ssc-miR-7143-3p	circ_8830	up
	ENSSSCG00000011400	SEMA3B	up	ssc-miR-9835-3p	circ_0620	up
	ENSSSCG00000011400	SEMA3B	up	ssc-miR-9835-3p	circ_0885	up
	ENSSSCG00000011400	SEMA3B	up	ssc-miR-9835-3p	circ_1102	up
	ENSSSCG00000011426	POC1A	down	ssc-miR-22-3p	circ_3685	down
	ENSSSCG00000011440	SEMA3G	up	ssc-miR-1224	circ_7842	up
	ENSSSCG00000011440	SEMA3G	up	ssc-miR-2483	circ_5213	up
	ENSSSCG00000011440	SEMA3G	up	ssc-miR-2483	circ_8830	up
	ENSSSCG00000011440	SEMA3G	up	ssc-miR-423-5p	circ_3696	up
	ENSSSCG00000011440	SEMA3G	up	ssc-miR-423-5p	circ_4333	up
	ENSSSCG00000011453	ITIH4	up	ssc-miR-10382	circ_1429	up
	ENSSSCG00000011453	ITIH4	up	ssc-miR-194a-3p	circ_2806	up
	ENSSSCG00000011453	ITIH4	up	ssc-miR-2320-5p	circ_4891	up
	ENSSSCG00000011453	ITIH4	up	ssc-miR-30b-3p	circ_7075	up
	ENSSSCG00000011453	ITIH4	up	ssc-miR-31	circ_4685	up
	ENSSSCG00000011498	SLC25A26	up	ssc-miR-138	circ_2141	up
	ENSSSCG00000011498	SLC25A26	up	ssc-miR-138	circ_5773	up
	ENSSSCG00000011498	SLC25A26	up	ssc-miR-138	circ_8087	up
	ENSSSCG00000011576	HRH1	up	ssc-miR-383	circ_8925	up
	ENSSSCG00000011576	HRH1	up	ssc-miR-7135-3p	circ_8830	up
	ENSSSCG00000011618	GATA2	up	ssc-miR-26b-3p	circ_6617	up
	ENSSSCG00000011618	GATA2	up	ssc-miR-671-3p	circ_1081	up
	ENSSSCG00000011618	GATA2	up	ssc-miR-9835-3p	circ_0620	up
	ENSSSCG00000011618	GATA2	up	ssc-miR-9835-3p	circ_0885	up
	ENSSSCG00000011618	GATA2	up	ssc-miR-9835-3p	circ_1102	up
	ENSSSCG00000011723	MME	up	ssc-miR-7-5p	circ_0918	up
	ENSSSCG00000011802	KNG1	up	ssc-miR-23a	circ_6159	up
	ENSSSCG00000011802	KNG1	up	ssc-miR-7143-3p	circ_1401	up
	ENSSSCG00000011802	KNG1	up	ssc-miR-7143-3p	circ_2502	up
	ENSSSCG00000011802	KNG1	up	ssc-miR-7143-3p	circ_8830	up
	ENSSSCG00000011802	KNG1	up	ssc-miR-9820-5p	circ_2720	up
	ENSSSCG00000011802	KNG1	up	ssc-miR-9820-5p	circ_3338	up
	ENSSSCG00000011802	KNG1	up	ssc-miR-9847-3p	circ_1081	up
	ENSSSCG00000011828	FAM43A	up	ssc-miR-371-5p	circ_4363	up
	ENSSSCG00000011828	FAM43A	up	ssc-miR-371-5p	circ_7193	up
	ENSSSCG00000011877	CD86	up	ssc-miR-1296-3p	circ_5406	up
	ENSSSCG00000011877	CD86	up	ssc-miR-145-5p	circ_2827	up
	ENSSSCG00000011877	CD86	up	ssc-miR-145-5p	circ_7300	up
	ENSSSCG00000011877	CD86	up	ssc-miR-145-5p	circ_8448	up
	ENSSSCG00000011877	CD86	up	ssc-miR-181d-5p	circ_8605	up
	ENSSSCG00000011877	CD86	up	ssc-miR-670	circ_3536	up
	ENSSSCG00000011951	NFKBIZ	up	ssc-miR-9856-3p	circ_1429	up
	ENSSSCG00000011973	COL8A1	up	ssc-miR-2411	circ_6985	up
	ENSSSCG00000011973	COL8A1	up	ssc-miR-30c-1-3p	circ_5335	up
	ENSSSCG00000011978	CPOX	up	ssc-miR-206	circ_2720	up
	ENSSSCG00000012026	ADAMTS1	up	ssc-miR-149	circ_8618	up
	ENSSSCG00000012026	ADAMTS1	up	ssc-miR-202-5p	circ_3011	up
	ENSSSCG00000012026	ADAMTS1	up	ssc-miR-216	circ_1429	up
	ENSSSCG00000012026	ADAMTS1	up	ssc-miR-216	circ_4363	up
	ENSSSCG00000012026	ADAMTS1	up	ssc-miR-2320-5p	circ_4891	up
	ENSSSCG00000012026	ADAMTS1	up	ssc-miR-504	circ_4198	up
	ENSSSCG00000012026	ADAMTS1	up	ssc-miR-9820-5p	circ_2720	up
	ENSSSCG00000012026	ADAMTS1	up	ssc-miR-9820-5p	circ_3338	up
	ENSSSCG00000012027	ADAMTS5	up	ssc-miR-10382	circ_1429	up
	ENSSSCG00000012027	ADAMTS5	up	ssc-miR-10387	circ_2720	up
	ENSSSCG00000012027	ADAMTS5	up	ssc-miR-30e-5p	circ_2859	up
	ENSSSCG00000012027	ADAMTS5	up	ssc-miR-452	circ_8837	up
	ENSSSCG00000012027	ADAMTS5	up	ssc-miR-504	circ_4198	up
	ENSSSCG00000012076	MX2	up	ssc-miR-383	circ_8925	up
	ENSSSCG00000012137	BMX	up	ssc-miR-326	circ_7904	up
	ENSSSCG00000012137	BMX	up	ssc-miR-330	circ_4363	up
	ENSSSCG00000012137	BMX	up	ssc-miR-6782-3p	circ_4198	up
	ENSSSCG00000012163	RPS6KA3	up	ssc-miR-15b	circ_8097	up
	ENSSSCG00000012163	RPS6KA3	up	ssc-miR-28-3p	circ_8792	up
	ENSSSCG00000012163	RPS6KA3	up	ssc-miR-378b-3p	circ_6391	up
	ENSSSCG00000012163	RPS6KA3	up	ssc-miR-9808-3p	circ_5457	up
	ENSSSCG00000012163	RPS6KA3	up	ssc-miR-9808-3p	circ_6175	up
	ENSSSCG00000012163	RPS6KA3	up	ssc-miR-9808-3p	circ_6540	up
	ENSSSCG00000012173	SAT1	up	ssc-miR-4339	circ_2367	up
	ENSSSCG00000012173	SAT1	up	ssc-miR-504	circ_4198	up
	ENSSSCG00000012181	PDK3	up	ssc-miR-130b-3p	circ_2835	up
	ENSSSCG00000012181	PDK3	up	ssc-miR-130b-3p	circ_3012	up
	ENSSSCG00000012181	PDK3	up	ssc-miR-194a-3p	circ_2806	up
	ENSSSCG00000012181	PDK3	up	ssc-miR-20b	circ_3235	up
	ENSSSCG00000012181	PDK3	up	ssc-miR-31	circ_4685	up
	ENSSSCG00000012181	PDK3	up	ssc-miR-505	circ_6912	up
	ENSSSCG00000012247	ATP6AP2	up	ssc-miR-342	circ_0108	up
	ENSSSCG00000012247	ATP6AP2	up	ssc-miR-345-3p	circ_1401	up
	ENSSSCG00000012247	ATP6AP2	up	ssc-miR-383	circ_8925	up
	ENSSSCG00000012247	ATP6AP2	up	ssc-miR-670	circ_3536	up
	ENSSSCG00000012307	CCNB3	down	ssc-miR-34a	circ_5580	down
	ENSSSCG00000012435	MAGT1	up	ssc-miR-199b-5p	circ_7398	up
	ENSSSCG00000012435	MAGT1	up	ssc-miR-9797-3p	circ_6271	up
	ENSSSCG00000012572	COL4A5	up	ssc-miR-432-5p	circ_5463	up
	ENSSSCG00000012576	CHRDL1	up	ssc-miR-106a	circ_3235	up
	ENSSSCG00000012576	CHRDL1	up	ssc-miR-1296-5p	circ_1429	up
	ENSSSCG00000012576	CHRDL1	up	ssc-miR-20a-5p	circ_2892	up
	ENSSSCG00000012583	ACSL4	up	ssc-miR-199a-3p	circ_8097	up
	ENSSSCG00000012583	ACSL4	up	ssc-miR-199b-3p	circ_3666	up
	ENSSSCG00000012583	ACSL4	up	ssc-miR-199b-3p	circ_8097	up
	ENSSSCG00000012583	ACSL4	up	ssc-miR-31	circ_4685	up
	ENSSSCG00000012583	ACSL4	up	ssc-miR-34a	circ_2141	up
	ENSSSCG00000012583	ACSL4	up	ssc-miR-7144-5p	circ_5662	up
	ENSSSCG00000012583	ACSL4	up	ssc-miR-7144-5p	circ_6885	up
	ENSSSCG00000012758	NSDHL	up	ssc-miR-328	circ_4362	up
	ENSSSCG00000012769	ATP2B3	down	ssc-miR-370	circ_6525	down
	ENSSSCG00000013005	VPS51	up	ssc-miR-10382	circ_1429	up
	ENSSSCG00000013005	VPS51	up	ssc-miR-212	circ_2892	up
	ENSSSCG00000013005	VPS51	up	ssc-miR-216	circ_1429	up
	ENSSSCG00000013005	VPS51	up	ssc-miR-216	circ_4363	up
	ENSSSCG00000013005	VPS51	up	ssc-miR-30b-3p	circ_7075	up
	ENSSSCG00000013005	VPS51	up	ssc-miR-874	circ_1429	up
	ENSSSCG00000013102	MS4A7	up	ssc-miR-186-3p	circ_3935	up
	ENSSSCG00000013102	MS4A7	up	ssc-miR-7-5p	circ_0918	up
	ENSSSCG00000013102	MS4A7	up	ssc-miR-9847-3p	circ_1081	up
	ENSSSCG00000013181	SERPING1	up	ssc-miR-106a	circ_3235	up
	ENSSSCG00000013181	SERPING1	up	ssc-miR-9835-3p	circ_0620	up
	ENSSSCG00000013181	SERPING1	up	ssc-miR-9835-3p	circ_0885	up
	ENSSSCG00000013181	SERPING1	up	ssc-miR-9835-3p	circ_1102	up
	ENSSSCG00000013302	CAT	up	ssc-miR-383	circ_8925	up
	ENSSSCG00000013313	PRRG4	up	ssc-miR-106a	circ_3235	up
	ENSSSCG00000013313	PRRG4	up	ssc-miR-20b	circ_3235	up
	ENSSSCG00000013351	NAV2	down	ssc-miR-185	circ_4715	down
	ENSSSCG00000013358	PTPN5	up	ssc-miR-10382	circ_1429	up
	ENSSSCG00000013358	PTPN5	up	ssc-miR-326	circ_7904	up
	ENSSSCG00000013358	PTPN5	up	ssc-miR-330	circ_4363	up
	ENSSSCG00000013358	PTPN5	up	ssc-miR-365-5p	circ_1081	up
	ENSSSCG00000013358	PTPN5	up	ssc-miR-365-5p	circ_3696	up
	ENSSSCG00000013358	PTPN5	up	ssc-miR-423-5p	circ_3696	up
	ENSSSCG00000013358	PTPN5	up	ssc-miR-423-5p	circ_4333	up
	ENSSSCG00000013358	PTPN5	up	ssc-miR-9820-5p	circ_2720	up
	ENSSSCG00000013358	PTPN5	up	ssc-miR-9820-5p	circ_3338	up
	ENSSSCG00000013358	PTPN5	up	ssc-miR-9847-3p	circ_1081	up
	ENSSSCG00000013401	DKK3	up	ssc-miR-378b-3p	circ_6391	up
	ENSSSCG00000013401	DKK3	up	ssc-miR-874	circ_1429	up
	ENSSSCG00000013401	DKK3	up	ssc-miR-9851-3p	circ_8925	up
	ENSSSCG00000013408	ADM	up	ssc-miR-7137-3p	circ_2141	up
	ENSSSCG00000013408	ADM	up	ssc-miR-7137-3p	circ_4198	up
	ENSSSCG00000013410	SWAP70	up	ssc-miR-9851-3p	circ_8925	up
	ENSSSCG00000013622	TMEM205	up	ssc-miR-331-5p	circ_4102	up
	ENSSSCG00000013622	TMEM205	up	ssc-miR-423-5p	circ_3696	up
	ENSSSCG00000013622	TMEM205	up	ssc-miR-423-5p	circ_4333	up
	ENSSSCG00000013655	ICAM1	up	ssc-miR-151-3p	circ_0185	up
	ENSSSCG00000013655	ICAM1	up	ssc-miR-30c-1-3p	circ_5335	up
	ENSSSCG00000013788		up	ssc-miR-217	circ_7264	up
	ENSSSCG00000013788		up	ssc-miR-493-5p	circ_0925	up
	ENSSSCG00000013788		up	ssc-miR-493-5p	circ_4413	up
	ENSSSCG00000014012	GFPT2	up	ssc-miR-1296-3p	circ_5406	up
	ENSSSCG00000014012	GFPT2	up	ssc-miR-330	circ_4363	up
	ENSSSCG00000014012	GFPT2	up	ssc-miR-383	circ_8925	up
	ENSSSCG00000014012	GFPT2	up	ssc-miR-664-5p	circ_3536	up
	ENSSSCG00000014012	GFPT2	up	ssc-miR-670	circ_3536	up
	ENSSSCG00000014012	GFPT2	up	ssc-miR-9835-3p	circ_0620	up
	ENSSSCG00000014012	GFPT2	up	ssc-miR-9835-3p	circ_0885	up
	ENSSSCG00000014012	GFPT2	up	ssc-miR-9835-3p	circ_1102	up
	ENSSSCG00000014113	HOMER1	up	ssc-miR-9794-3p	circ_1081	up
	ENSSSCG00000014139	ARSK	up	ssc-miR-132	circ_7558	up
	ENSSSCG00000014156	ARRDC3	up	ssc-miR-15b	circ_8097	up
	ENSSSCG00000014169	PCSK1	up	ssc-miR-9820-5p	circ_2720	up
	ENSSSCG00000014169	PCSK1	up	ssc-miR-9820-5p	circ_3338	up
	ENSSSCG00000014235	SNCAIP	up	ssc-miR-148a-5p	circ_8518	up
	ENSSSCG00000014235	SNCAIP	up	ssc-miR-148a-5p	circ_8830	up
	ENSSSCG00000014235	SNCAIP	up	ssc-miR-148a-5p	circ_1081	up
	ENSSSCG00000014235	SNCAIP	up	ssc-miR-148a-5p	circ_2327	up
	ENSSSCG00000014235	SNCAIP	up	ssc-miR-17-3p	circ_5773	up
	ENSSSCG00000014349	TMEM173	up	ssc-miR-330	circ_4363	up
	ENSSSCG00000014351		up	ssc-miR-10384	circ_2062	up
	ENSSSCG00000014362	HBEGF	up	ssc-miR-9847-3p	circ_1081	up
	ENSSSCG00000014369	CD14	up	ssc-miR-145-5p	circ_2827	up
	ENSSSCG00000014369	CD14	up	ssc-miR-145-5p	circ_7300	up
	ENSSSCG00000014369	CD14	up	ssc-miR-145-5p	circ_8448	up
	ENSSSCG00000014369	CD14	up	ssc-miR-423-5p	circ_3696	up
	ENSSSCG00000014369	CD14	up	ssc-miR-423-5p	circ_4333	up
	ENSSSCG00000014369	CD14	up	ssc-miR-9804-5p	circ_8923	up
	ENSSSCG00000014570	NRIP3	up	ssc-miR-106a	circ_3235	up
	ENSSSCG00000014570	NRIP3	up	ssc-miR-20b	circ_3235	up
	ENSSSCG00000014570	NRIP3	up	ssc-miR-345-3p	circ_1401	up
	ENSSSCG00000014570	NRIP3	up	ssc-miR-34a	circ_2141	up
	ENSSSCG00000014570	NRIP3	up	ssc-miR-7135-3p	circ_8830	up
	ENSSSCG00000014570	NRIP3	up	ssc-miR-9820-5p	circ_2720	up
	ENSSSCG00000014570	NRIP3	up	ssc-miR-9820-5p	circ_3338	up
	ENSSSCG00000014670	TRIM22	up	ssc-miR-145-5p	circ_2827	up
	ENSSSCG00000014670	TRIM22	up	ssc-miR-145-5p	circ_7300	up
	ENSSSCG00000014670	TRIM22	up	ssc-miR-145-5p	circ_8448	up
	ENSSSCG00000014904	DLG2	up	ssc-miR-149	circ_8618	up
	ENSSSCG00000014904	DLG2	up	ssc-miR-29a-3p	circ_0659	up
	ENSSSCG00000014904	DLG2	up	ssc-miR-29a-3p	circ_1401	up
	ENSSSCG00000014904	DLG2	up	ssc-miR-29a-3p	circ_3627	up
	ENSSSCG00000014904	DLG2	up	ssc-miR-92b-5p	circ_3666	up
	ENSSSCG00000014904	DLG2	up	ssc-miR-9785-5p	circ_4989	up
	ENSSSCG00000014904	DLG2	up	ssc-miR-9801-5p	circ_2859	up
	ENSSSCG00000014904	DLG2	up	ssc-miR-9801-5p	circ_5276	up
	ENSSSCG00000014904	DLG2	up	ssc-miR-9835-3p	circ_0620	up
	ENSSSCG00000014904	DLG2	up	ssc-miR-9835-3p	circ_0885	up
	ENSSSCG00000014904	DLG2	up	ssc-miR-9835-3p	circ_1102	up
	ENSSSCG00000014924	CTSC	up	ssc-miR-326	circ_7904	up
	ENSSSCG00000014924	CTSC	up	ssc-miR-432-5p	circ_5463	up
	ENSSSCG00000014933	NAALAD2	up	ssc-miR-22-3p	circ_7724	up
	ENSSSCG00000014985	MMP3	up	ssc-miR-10384	circ_2062	up
	ENSSSCG00000014994	PDGFD	up	ssc-miR-1296-5p	circ_1429	up
	ENSSSCG00000014997		up	ssc-miR-9820-5p	circ_2720	up
	ENSSSCG00000014997		up	ssc-miR-9820-5p	circ_3338	up
	ENSSSCG00000015270	FMOD	up	ssc-miR-7143-5p	circ_1401	up
	ENSSSCG00000015290	CDK18	down	ssc-miR-34a	circ_5580	down
	ENSSSCG00000015290	CDK18	down	ssc-miR-34c	circ_5580	down
	ENSSSCG00000015299	STEAP4	up	ssc-miR-125a	circ_2367	up
	ENSSSCG00000015299	STEAP4	up	ssc-miR-22-5p	circ_0850	up
	ENSSSCG00000015299	STEAP4	up	ssc-miR-31	circ_4685	up
	ENSSSCG00000015299	STEAP4	up	ssc-miR-342	circ_0108	up
	ENSSSCG00000015299	STEAP4	up	ssc-miR-9822-3p	circ_8923	up
	ENSSSCG00000015311	CYP51A1	up	ssc-miR-17-3p	circ_5773	up
	ENSSSCG00000015311	CYP51A1	up	ssc-miR-383	circ_8925	up
	ENSSSCG00000015363	AGR2	up	ssc-miR-342	circ_0108	up
	ENSSSCG00000015368	HDAC9	up	ssc-miR-196a	circ_5758	up
	ENSSSCG00000015368	HDAC9	up	ssc-miR-196a	circ_7977	up
	ENSSSCG00000015368	HDAC9	up	ssc-miR-196b-5p	circ_2806	up
	ENSSSCG00000015368	HDAC9	up	ssc-miR-196b-5p	circ_7977	up
	ENSSSCG00000015368	HDAC9	up	ssc-miR-199b-5p	circ_7398	up
	ENSSSCG00000015402	CACNA2D1	up	ssc-miR-15b	circ_8097	up
	ENSSSCG00000015402	CACNA2D1	up	ssc-miR-195	circ_0108	up
	ENSSSCG00000015402	CACNA2D1	up	ssc-miR-196a	circ_5758	up
	ENSSSCG00000015402	CACNA2D1	up	ssc-miR-196a	circ_7977	up
	ENSSSCG00000015402	CACNA2D1	up	ssc-miR-196b-5p	circ_2806	up
	ENSSSCG00000015402	CACNA2D1	up	ssc-miR-196b-5p	circ_7977	up
	ENSSSCG00000015403	HGF	up	ssc-miR-101	circ_3666	up
	ENSSSCG00000015403	HGF	up	ssc-miR-101	circ_7724	up
	ENSSSCG00000015403	HGF	up	ssc-miR-217	circ_7264	up
	ENSSSCG00000015403	HGF	up	ssc-miR-769-3p	circ_4633	up
	ENSSSCG00000015403	HGF	up	ssc-miR-769-3p	circ_5335	up
	ENSSSCG00000015413	FGL2	up	ssc-miR-31	circ_4685	up
	ENSSSCG00000015413	FGL2	up	ssc-miR-383	circ_8925	up
	ENSSSCG00000015413	FGL2	up	ssc-miR-7136-3p	circ_2859	up
	ENSSSCG00000015413	FGL2	up	ssc-miR-7136-3p	circ_7398	up
	ENSSSCG00000015435	NAMPT	up	ssc-miR-196a	circ_5758	up
	ENSSSCG00000015435	NAMPT	up	ssc-miR-196a	circ_7977	up
	ENSSSCG00000015435	NAMPT	up	ssc-miR-769-3p	circ_4633	up
	ENSSSCG00000015435	NAMPT	up	ssc-miR-769-3p	circ_5335	up
	ENSSSCG00000015563	RGL1	up	ssc-miR-20b	circ_3235	up
	ENSSSCG00000015563	RGL1	up	ssc-miR-23a	circ_6159	up
	ENSSSCG00000015563	RGL1	up	ssc-miR-423-5p	circ_3696	up
	ENSSSCG00000015563	RGL1	up	ssc-miR-423-5p	circ_4333	up
	ENSSSCG00000015563	RGL1	up	ssc-miR-7142-5p	circ_3821	up
	ENSSSCG00000015563	RGL1	up	ssc-miR-7142-5p	circ_4626	up
	ENSSSCG00000015563	RGL1	up	ssc-miR-7142-5p	circ_7904	up
	ENSSSCG00000015563	RGL1	up	ssc-miR-7143-5p	circ_1401	up
	ENSSSCG00000015579	PTGS2	up	ssc-miR-146a-5p	circ_6159	up
	ENSSSCG00000015579	PTGS2	up	ssc-miR-146b	circ_6159	up
	ENSSSCG00000015579	PTGS2	up	ssc-miR-383	circ_8925	up
	ENSSSCG00000015595	ATF3	up	ssc-miR-96-5p	circ_2688	up
	ENSSSCG00000015604	NEK2	down	ssc-miR-34a	circ_5580	down
	ENSSSCG00000015662	C4BPA	up	ssc-miR-20a-5p	circ_2892	up
	ENSSSCG00000015662	C4BPA	up	ssc-miR-34c	circ_0019	up
	ENSSSCG00000015671	ARHGAP15	up	ssc-miR-532-5p	circ_4797	up
	ENSSSCG00000015709	SLC35F5	up	ssc-miR-151-3p	circ_0185	up
	ENSSSCG00000015710	ACTR3	up	ssc-miR-6529	circ_4722	up
	ENSSSCG00000015710	ACTR3	up	ssc-miR-9820-5p	circ_2720	up
	ENSSSCG00000015710	ACTR3	up	ssc-miR-9820-5p	circ_3338	up
	ENSSSCG00000015770	VEGFC	up	ssc-miR-424-3p	circ_3061	up
	ENSSSCG00000015796	PDLIM3	up	ssc-miR-194a-3p	circ_2806	up
	ENSSSCG00000015796	PDLIM3	up	ssc-miR-325	circ_4102	up
	ENSSSCG00000015796	PDLIM3	up	ssc-miR-423-5p	circ_3696	up
	ENSSSCG00000015796	PDLIM3	up	ssc-miR-423-5p	circ_4333	up
	ENSSSCG00000015796	PDLIM3	up	ssc-miR-452	circ_8837	up
	ENSSSCG00000015796	PDLIM3	up	ssc-miR-9794-3p	circ_1081	up
	ENSSSCG00000015808	ADAM9	up	ssc-miR-155-5p	circ_0019	up
	ENSSSCG00000015808	ADAM9	up	ssc-miR-181b	circ_8605	up
	ENSSSCG00000015808	ADAM9	up	ssc-miR-181d-5p	circ_8605	up
	ENSSSCG00000015808	ADAM9	up	ssc-miR-7143-5p	circ_1401	up
	ENSSSCG00000015850	DUSP4	up	ssc-miR-1224	circ_7842	up
	ENSSSCG00000015850	DUSP4	up	ssc-miR-182	circ_2688	up
	ENSSSCG00000015850	DUSP4	up	ssc-miR-195	circ_0108	up
	ENSSSCG00000015850	DUSP4	up	ssc-miR-212	circ_2892	up
	ENSSSCG00000015871	NR4A2	up	ssc-miR-7144-5p	circ_5662	up
	ENSSSCG00000015871	NR4A2	up	ssc-miR-7144-5p	circ_6885	up
	ENSSSCG00000015872	GPD2	up	ssc-miR-7138-5p	circ_3536	up
	ENSSSCG00000015872	GPD2	up	ssc-miR-7138-5p	circ_5076	up
	ENSSSCG00000015897	IFIH1	up	ssc-miR-2366	circ_0177	up
	ENSSSCG00000015897	IFIH1	up	ssc-miR-2366	circ_5613	up
	ENSSSCG00000015897	IFIH1	up	ssc-miR-6782-3p	circ_4198	up
	ENSSSCG00000015897	IFIH1	up	ssc-miR-7137-3p	circ_2141	up
	ENSSSCG00000015897	IFIH1	up	ssc-miR-7137-3p	circ_4198	up
	ENSSSCG00000015913	SCN9A	up	ssc-miR-4337	circ_4626	up
	ENSSSCG00000015913	SCN9A	up	ssc-miR-9801-5p	circ_2859	up
	ENSSSCG00000015913	SCN9A	up	ssc-miR-9801-5p	circ_5276	up
	ENSSSCG00000015914	SCN7A	up	ssc-miR-9820-5p	circ_2720	up
	ENSSSCG00000015914	SCN7A	up	ssc-miR-9820-5p	circ_3338	up
	ENSSSCG00000015960	MAP3K20	up	ssc-miR-199a-3p	circ_8097	up
	ENSSSCG00000015960	MAP3K20	up	ssc-miR-328	circ_4362	up
	ENSSSCG00000015960	MAP3K20	up	ssc-miR-383	circ_8925	up
	ENSSSCG00000015965	GPR155	up	ssc-miR-130a	circ_0620	up
	ENSSSCG00000015965	GPR155	up	ssc-miR-9827-5p	circ_7724	up
	ENSSSCG00000016031	CALCRL	up	ssc-miR-371-5p	circ_4363	up
	ENSSSCG00000016031	CALCRL	up	ssc-miR-371-5p	circ_7193	up
	ENSSSCG00000016035	COL5A2	up	ssc-miR-493-5p	circ_0925	up
	ENSSSCG00000016035	COL5A2	up	ssc-miR-493-5p	circ_4413	up
	ENSSSCG00000016035	COL5A2	up	ssc-miR-7-5p	circ_0918	up
	ENSSSCG00000016050	INPP1	up	ssc-miR-9838-5p	circ_7075	up
	ENSSSCG00000016064	TMEFF2	up	ssc-miR-9794-3p	circ_1081	up
	ENSSSCG00000016067	STK17B	up	ssc-miR-2483	circ_5213	up
	ENSSSCG00000016067	STK17B	up	ssc-miR-2483	circ_8830	up
	ENSSSCG00000016267	ITM2C	up	ssc-miR-328	circ_4362	up
	ENSSSCG00000016267	ITM2C	up	ssc-miR-9859-3p	circ_5275	up
	ENSSSCG00000016290	EFHD1	up	ssc-miR-1296-5p	circ_1429	up
	ENSSSCG00000016290	EFHD1	up	ssc-miR-383	circ_8925	up
	ENSSSCG00000016290	EFHD1	up	ssc-miR-9802-3p	circ_7986	up
	ENSSSCG00000016403	VIPR2	up	ssc-miR-149	circ_8618	up
	ENSSSCG00000016403	VIPR2	up	ssc-miR-7142-5p	circ_3821	up
	ENSSSCG00000016403	VIPR2	up	ssc-miR-7142-5p	circ_4626	up
	ENSSSCG00000016403	VIPR2	up	ssc-miR-7142-5p	circ_7904	up
	ENSSSCG00000016403	VIPR2	up	ssc-miR-769-3p	circ_4633	up
	ENSSSCG00000016403	VIPR2	up	ssc-miR-769-3p	circ_5335	up
	ENSSSCG00000016403	VIPR2	up	ssc-miR-9796-3p	circ_1143	up
	ENSSSCG00000016403	VIPR2	up	ssc-miR-9796-3p	circ_7193	up
	ENSSSCG00000016420	INSIG1	up	ssc-miR-1296-5p	circ_1429	up
	ENSSSCG00000016420	INSIG1	up	ssc-miR-7-3p	circ_4506	up
	ENSSSCG00000016420	INSIG1	up	ssc-miR-9802-3p	circ_7986	up
	ENSSSCG00000016420	INSIG1	up	ssc-miR-9847-3p	circ_1081	up
	ENSSSCG00000016620	TSPAN12	up	ssc-miR-20a-5p	circ_2892	up
	ENSSSCG00000016634	CAV1	up	ssc-miR-2366	circ_0177	up
	ENSSSCG00000016634	CAV1	up	ssc-miR-2366	circ_5613	up
	ENSSSCG00000016646	IFRD1	up	ssc-miR-7143-5p	circ_1401	up
	ENSSSCG00000016653	DNAJB9	up	ssc-miR-31	circ_4685	up
	ENSSSCG00000016754	AEBP1	up	ssc-miR-181b	circ_8605	up
	ENSSSCG00000016754	AEBP1	up	ssc-miR-181d-5p	circ_8605	up
	ENSSSCG00000016823		up	ssc-miR-146a-5p	circ_6159	up
	ENSSSCG00000016834	LMBRD2	up	ssc-miR-148a-5p	circ_8518	up
	ENSSSCG00000016834	LMBRD2	up	ssc-miR-148a-5p	circ_8830	up
	ENSSSCG00000016834	LMBRD2	up	ssc-miR-148a-5p	circ_1081	up
	ENSSSCG00000016834	LMBRD2	up	ssc-miR-148a-5p	circ_2327	up
	ENSSSCG00000016851	OSMR	up	ssc-miR-30c-1-3p	circ_5335	up
	ENSSSCG00000016872	HMGCS1	up	ssc-miR-383	circ_8925	up
	ENSSSCG00000016873	NIM1K	up	ssc-let-7i-3p	circ_1935	up
	ENSSSCG00000016873	NIM1K	up	ssc-let-7i-3p	circ_4362	up
	ENSSSCG00000016873	NIM1K	up	ssc-miR-34c	circ_0019	up
	ENSSSCG00000016873	NIM1K	up	ssc-miR-378b-3p	circ_6391	up
	ENSSSCG00000016916	IL6ST	up	ssc-miR-1839-5p	circ_6675	up
	ENSSSCG00000016925	PLK2	up	ssc-miR-27a	circ_4506	up
	ENSSSCG00000016925	PLK2	up	ssc-miR-27b-3p	circ_2806	up
	ENSSSCG00000016925	PLK2	up	ssc-miR-27b-3p	circ_4506	up
	ENSSSCG00000016925	PLK2	up	ssc-miR-4339	circ_2367	up
	ENSSSCG00000016925	PLK2	up	ssc-miR-7135-3p	circ_8830	up
	ENSSSCG00000016991	DUSP1	up	ssc-miR-2320-5p	circ_4891	up
	ENSSSCG00000016991	DUSP1	up	ssc-miR-4339	circ_2367	up
	ENSSSCG00000016991	DUSP1	up	ssc-miR-505	circ_6912	up
	ENSSSCG00000016991	DUSP1	up	ssc-miR-9820-5p	circ_2720	up
	ENSSSCG00000016991	DUSP1	up	ssc-miR-9820-5p	circ_3338	up
	ENSSSCG00000017046	EBF1	up	ssc-miR-10382	circ_1429	up
	ENSSSCG00000017046	EBF1	up	ssc-miR-330	circ_4363	up
	ENSSSCG00000017087	GM2A	up	ssc-miR-15b	circ_8097	up
	ENSSSCG00000017087	GM2A	up	ssc-miR-2320-5p	circ_4891	up
	ENSSSCG00000017087	GM2A	up	ssc-miR-383	circ_8925	up
	ENSSSCG00000017087	GM2A	up	ssc-miR-4339	circ_2367	up
	ENSSSCG00000017144		up	ssc-miR-2320-5p	circ_4891	up
	ENSSSCG00000017144		up	ssc-miR-30b-3p	circ_7075	up
	ENSSSCG00000017144		up	ssc-miR-330	circ_4363	up
	ENSSSCG00000017144		up	ssc-miR-769-3p	circ_4633	up
	ENSSSCG00000017144		up	ssc-miR-769-3p	circ_5335	up
	ENSSSCG00000017256	ABCA6	up	ssc-miR-181b	circ_8605	up
	ENSSSCG00000017256	ABCA6	up	ssc-miR-328	circ_4362	up
	ENSSSCG00000017256	ABCA6	up	ssc-miR-532-5p	circ_4797	up
	ENSSSCG00000017277	PECAM1	up	ssc-miR-10387	circ_2720	up
	ENSSSCG00000017277	PECAM1	up	ssc-miR-125a	circ_2367	up
	ENSSSCG00000017277	PECAM1	up	ssc-miR-194b-3p	circ_0083	up
	ENSSSCG00000017277	PECAM1	up	ssc-miR-194b-3p	circ_4362	up
	ENSSSCG00000017277	PECAM1	up	ssc-miR-2320-5p	circ_4891	up
	ENSSSCG00000017277	PECAM1	up	ssc-miR-4335	circ_3061	up
	ENSSSCG00000017277	PECAM1	up	ssc-miR-6529	circ_4722	up
	ENSSSCG00000017277	PECAM1	up	ssc-miR-874	circ_1429	up
	ENSSSCG00000017297	CYB561	up	ssc-miR-376a-3p	circ_3010	up
	ENSSSCG00000017367	MPP2	up	ssc-miR-2366	circ_0177	up
	ENSSSCG00000017367	MPP2	up	ssc-miR-2366	circ_5613	up
	ENSSSCG00000017367	MPP2	up	ssc-miR-4339	circ_2367	up
	ENSSSCG00000017367	MPP2	up	ssc-miR-504	circ_4198	up
	ENSSSCG00000017367	MPP2	up	ssc-miR-9838-5p	circ_7075	up
	ENSSSCG00000017367	MPP2	up	ssc-miR-9852-3p	circ_5558	up
	ENSSSCG00000017421	ACLY	up	ssc-miR-149	circ_8618	up
	ENSSSCG00000017421	ACLY	up	ssc-miR-9820-5p	circ_2720	up
	ENSSSCG00000017421	ACLY	up	ssc-miR-9820-5p	circ_3338	up
	ENSSSCG00000017471	CDC6	down	ssc-miR-185	circ_4715	down
	ENSSSCG00000017472	IGFBP4	up	ssc-miR-1224	circ_7842	up
	ENSSSCG00000017472	IGFBP4	up	ssc-miR-328	circ_4362	up
	ENSSSCG00000017472	IGFBP4	up	ssc-miR-342	circ_0108	up
	ENSSSCG00000017472	IGFBP4	up	ssc-miR-383	circ_8925	up
	ENSSSCG00000017472	IGFBP4	up	ssc-miR-6782-3p	circ_4198	up
	ENSSSCG00000017498	PPP1R1B	up	ssc-miR-17-3p	circ_5773	up
	ENSSSCG00000017498	PPP1R1B	up	ssc-miR-365-5p	circ_1081	up
	ENSSSCG00000017498	PPP1R1B	up	ssc-miR-365-5p	circ_3696	up
	ENSSSCG00000017498	PPP1R1B	up	ssc-miR-9846-3p	circ_8923	up
	ENSSSCG00000017498	PPP1R1B	up	ssc-miR-9847-3p	circ_1081	up
	ENSSSCG00000017571	EME1	down	ssc-miR-34a	circ_5580	down
	ENSSSCG00000017571	EME1	down	ssc-miR-34c	circ_5580	down
	ENSSSCG00000017583	SGCA	up	ssc-miR-30c-1-3p	circ_5335	up
	ENSSSCG00000017583	SGCA	up	ssc-miR-330	circ_4363	up
	ENSSSCG00000017583	SGCA	up	ssc-miR-758	circ_0377	up
	ENSSSCG00000017583	SGCA	up	ssc-miR-758	circ_0378	up
	ENSSSCG00000017583	SGCA	up	ssc-miR-9820-5p	circ_2720	up
	ENSSSCG00000017583	SGCA	up	ssc-miR-9820-5p	circ_3338	up
	ENSSSCG00000017879		up	ssc-miR-10384	circ_2062	up
	ENSSSCG00000017879		up	ssc-miR-365-5p	circ_1081	up
	ENSSSCG00000017879		up	ssc-miR-365-5p	circ_3696	up
	ENSSSCG00000017879		up	ssc-miR-9847-3p	circ_1081	up
	ENSSSCG00000020736	ADD2	up	ssc-miR-7135-3p	circ_8830	up
	ENSSSCG00000020785	DES	up	ssc-miR-212	circ_2892	up
	ENSSSCG00000020785	DES	up	ssc-miR-30b-3p	circ_7075	up
	ENSSSCG00000020785	DES	up	ssc-miR-4335	circ_3061	up
	ENSSSCG00000020967		up	ssc-miR-10382	circ_1429	up
	ENSSSCG00000020967		up	ssc-miR-1296-5p	circ_1429	up
	ENSSSCG00000020967		up	ssc-miR-374b-3p	circ_4413	up
	ENSSSCG00000020967		up	ssc-miR-374b-3p	circ_6779	up
	ENSSSCG00000020967		up	ssc-miR-9820-5p	circ_2720	up
	ENSSSCG00000020967		up	ssc-miR-9820-5p	circ_3338	up
	ENSSSCG00000020967		up	ssc-miR-9852-3p	circ_5558	up
	ENSSSCG00000021206	IL1RAP	up	ssc-miR-664-5p	circ_3536	up
	ENSSSCG00000021206	IL1RAP	up	ssc-miR-7143-3p	circ_1401	up
	ENSSSCG00000021206	IL1RAP	up	ssc-miR-7143-3p	circ_2502	up
	ENSSSCG00000021206	IL1RAP	up	ssc-miR-7143-3p	circ_8830	up
	ENSSSCG00000021325	MCFD2	up	ssc-miR-130b-3p	circ_2835	up
	ENSSSCG00000021325	MCFD2	up	ssc-miR-130b-3p	circ_3012	up
	ENSSSCG00000021325	MCFD2	up	ssc-miR-664-5p	circ_3536	up
	ENSSSCG00000021325	MCFD2	up	ssc-miR-9820-5p	circ_2720	up
	ENSSSCG00000021325	MCFD2	up	ssc-miR-9820-5p	circ_3338	up
	ENSSSCG00000021325	MCFD2	up	ssc-miR-9859-3p	circ_5275	up
	ENSSSCG00000021576	CD83	up	ssc-miR-2320-5p	circ_4891	up
	ENSSSCG00000021576	CD83	up	ssc-miR-383	circ_8925	up
	ENSSSCG00000021576	CD83	up	ssc-miR-6782-3p	circ_4198	up
	ENSSSCG00000021585	OXTR	up	ssc-miR-138	circ_2141	up
	ENSSSCG00000021585	OXTR	up	ssc-miR-138	circ_5773	up
	ENSSSCG00000021585	OXTR	up	ssc-miR-138	circ_8087	up
	ENSSSCG00000021585	OXTR	up	ssc-miR-30e-5p	circ_2859	up
	ENSSSCG00000021585	OXTR	up	ssc-miR-4337	circ_4626	up
	ENSSSCG00000021585	OXTR	up	ssc-miR-7138-5p	circ_3536	up
	ENSSSCG00000021585	OXTR	up	ssc-miR-7138-5p	circ_5076	up
	ENSSSCG00000021585	OXTR	up	ssc-miR-9851-3p	circ_8925	up
	ENSSSCG00000021598	EVA1C	up	ssc-miR-383	circ_8925	up
	ENSSSCG00000021767		up	ssc-miR-145-5p	circ_2827	up
	ENSSSCG00000021767		up	ssc-miR-145-5p	circ_7300	up
	ENSSSCG00000021767		up	ssc-miR-145-5p	circ_8448	up
	ENSSSCG00000021793	SMIM14	up	ssc-miR-106a	circ_3235	up
	ENSSSCG00000021793	SMIM14	up	ssc-miR-20a-5p	circ_2892	up
	ENSSSCG00000021793	SMIM14	up	ssc-miR-432-5p	circ_5463	up
	ENSSSCG00000021793	SMIM14	up	ssc-miR-9822-3p	circ_8923	up
	ENSSSCG00000021793	SMIM14	up	ssc-miR-9829-5p	circ_4254	up
	ENSSSCG00000021793	SMIM14	up	ssc-miR-9838-5p	circ_7075	up
	ENSSSCG00000022246		up	ssc-miR-34a	circ_2141	up
	ENSSSCG00000022246		up	ssc-miR-383	circ_8925	up
	ENSSSCG00000022246		up	ssc-miR-4335	circ_3061	up
	ENSSSCG00000022246		up	ssc-miR-6782-3p	circ_4198	up
	ENSSSCG00000022246		up	ssc-miR-92b-5p	circ_3666	up
	ENSSSCG00000022246		up	ssc-miR-9801-5p	circ_2859	up
	ENSSSCG00000022246		up	ssc-miR-9801-5p	circ_5276	up
	ENSSSCG00000022288	STK38L	up	ssc-miR-34c	circ_0019	up
	ENSSSCG00000022345		up	ssc-miR-9854-5p	circ_6028	up
	ENSSSCG00000022390	RGN	up	ssc-miR-383	circ_8925	up
	ENSSSCG00000022390	RGN	up	ssc-miR-7143-5p	circ_1401	up
	ENSSSCG00000022430	SLC30A5	up	ssc-miR-194b-3p	circ_0083	up
	ENSSSCG00000022430	SLC30A5	up	ssc-miR-194b-3p	circ_4362	up
	ENSSSCG00000022430	SLC30A5	up	ssc-miR-9-1	circ_4891	up
	ENSSSCG00000022430	SLC30A5	up	ssc-miR-9-2	circ_4891	up
	ENSSSCG00000022430	SLC30A5	up	ssc-miR-9832-3p	circ_2688	up
	ENSSSCG00000022649	SLC7A11	down	ssc-miR-34a	circ_5580	down
	ENSSSCG00000022649	SLC7A11	down	ssc-miR-34c	circ_5580	down
	ENSSSCG00000022671	GALNT13	up	ssc-miR-383	circ_8925	up
	ENSSSCG00000022758	PECR	up	ssc-miR-106a	circ_3235	up
	ENSSSCG00000022758	PECR	up	ssc-miR-2366	circ_0177	up
	ENSSSCG00000022758	PECR	up	ssc-miR-2366	circ_5613	up
	ENSSSCG00000022758	PECR	up	ssc-miR-383	circ_8925	up
	ENSSSCG00000022758	PECR	up	ssc-miR-664-5p	circ_3536	up
	ENSSSCG00000022925		up	ssc-miR-136-5p	circ_0918	up
	ENSSSCG00000022925		up	ssc-miR-136-5p	circ_2835	up
	ENSSSCG00000022925		up	ssc-miR-136-5p	circ_3012	up
	ENSSSCG00000022925		up	ssc-miR-19b	circ_7430	up
	ENSSSCG00000022925		up	ssc-miR-31	circ_4685	up
	ENSSSCG00000022925		up	ssc-miR-342	circ_0108	up
	ENSSSCG00000022986	CCSER1	up	ssc-miR-330	circ_4363	up
	ENSSSCG00000023169	CA10	down	ssc-miR-185	circ_4715	down
	ENSSSCG00000023174	USP53	up	ssc-miR-9832-3p	circ_2688	up
	ENSSSCG00000023298	SRXN1	up	ssc-miR-2320-5p	circ_4891	up
	ENSSSCG00000023298	SRXN1	up	ssc-miR-9846-3p	circ_8923	up
	ENSSSCG00000023426		up	ssc-miR-30a-3p	circ_8837	up
	ENSSSCG00000023426		up	ssc-miR-30a-3p	circ_8906	up
	ENSSSCG00000023426		up	ssc-miR-9785-5p	circ_4989	up
	ENSSSCG00000023426		up	ssc-miR-9820-5p	circ_2720	up
	ENSSSCG00000023426		up	ssc-miR-9820-5p	circ_3338	up
	ENSSSCG00000023451	KCNK2	up	ssc-miR-670	circ_3536	up
	ENSSSCG00000023451	KCNK2	up	ssc-miR-9804-5p	circ_8923	up
	ENSSSCG00000023460	HPCAL4	up	ssc-miR-345-3p	circ_1401	up
	ENSSSCG00000023460	HPCAL4	up	ssc-miR-454	circ_2892	up
	ENSSSCG00000023460	HPCAL4	up	ssc-miR-504	circ_4198	up
	ENSSSCG00000023460	HPCAL4	up	ssc-miR-9835-3p	circ_0620	up
	ENSSSCG00000023460	HPCAL4	up	ssc-miR-9835-3p	circ_0885	up
	ENSSSCG00000023460	HPCAL4	up	ssc-miR-9835-3p	circ_1102	up
	ENSSSCG00000023467		up	ssc-miR-136-5p	circ_0918	up
	ENSSSCG00000023467		up	ssc-miR-136-5p	circ_2835	up
	ENSSSCG00000023467		up	ssc-miR-136-5p	circ_3012	up
	ENSSSCG00000023467		up	ssc-miR-7-5p	circ_0918	up
	ENSSSCG00000023467		up	ssc-miR-9822-3p	circ_8923	up
	ENSSSCG00000023526	RAPGEF3	up	ssc-miR-149	circ_8618	up
	ENSSSCG00000023526	RAPGEF3	up	ssc-miR-423-5p	circ_3696	up
	ENSSSCG00000023526	RAPGEF3	up	ssc-miR-423-5p	circ_4333	up
	ENSSSCG00000023527	NRROS	up	ssc-miR-769-3p	circ_4633	up
	ENSSSCG00000023527	NRROS	up	ssc-miR-769-3p	circ_5335	up
	ENSSSCG00000023591	ADGRF2	up	ssc-miR-149	circ_8618	up
	ENSSSCG00000023591	ADGRF2	up	ssc-miR-199a-3p	circ_8097	up
	ENSSSCG00000023591	ADGRF2	up	ssc-miR-200b	circ_2835	up
	ENSSSCG00000023591	ADGRF2	up	ssc-miR-2483	circ_5213	up
	ENSSSCG00000023591	ADGRF2	up	ssc-miR-2483	circ_8830	up
	ENSSSCG00000023591	ADGRF2	up	ssc-miR-26b-3p	circ_6617	up
	ENSSSCG00000023591	ADGRF2	up	ssc-miR-29a-5p	circ_3935	up
	ENSSSCG00000023591	ADGRF2	up	ssc-miR-29a-5p	circ_7770	up
	ENSSSCG00000023591	ADGRF2	up	ssc-miR-383	circ_8925	up
	ENSSSCG00000023591	ADGRF2	up	ssc-miR-7135-3p	circ_8830	up
	ENSSSCG00000023591	ADGRF2	up	ssc-miR-7-5p	circ_0918	up
	ENSSSCG00000023591	ADGRF2	up	ssc-miR-9804-5p	circ_8923	up
	ENSSSCG00000023591	ADGRF2	up	ssc-miR-9846-3p	circ_8923	up
	ENSSSCG00000023710	REEP1	up	ssc-miR-1224	circ_7842	up
	ENSSSCG00000023710	REEP1	up	ssc-miR-194b-3p	circ_0083	up
	ENSSSCG00000023710	REEP1	up	ssc-miR-194b-3p	circ_4362	up
	ENSSSCG00000023710	REEP1	up	ssc-miR-330	circ_4363	up
	ENSSSCG00000023710	REEP1	up	ssc-miR-4339	circ_2367	up
	ENSSSCG00000023710	REEP1	up	ssc-miR-542-5p	circ_1583	up
	ENSSSCG00000023710	REEP1	up	ssc-miR-542-5p	circ_6779	up
	ENSSSCG00000023710	REEP1	up	ssc-miR-7138-5p	circ_3536	up
	ENSSSCG00000023710	REEP1	up	ssc-miR-7138-5p	circ_5076	up
	ENSSSCG00000023710	REEP1	up	ssc-miR-874	circ_1429	up
	ENSSSCG00000023760	CLEC14A	up	ssc-miR-7135-3p	circ_8830	up
	ENSSSCG00000023784	SEMA3C	up	ssc-miR-181b	circ_8605	up
	ENSSSCG00000023784	SEMA3C	up	ssc-miR-181d-5p	circ_8605	up
	ENSSSCG00000023975	CCDC9B	up	ssc-miR-345-3p	circ_1401	up
	ENSSSCG00000023975	CCDC9B	up	ssc-miR-423-5p	circ_3696	up
	ENSSSCG00000023975	CCDC9B	up	ssc-miR-423-5p	circ_4333	up
	ENSSSCG00000024009	CAMK2N1	up	ssc-miR-19b	circ_7430	up
	ENSSSCG00000024048	MMRN2	up	ssc-miR-9847-3p	circ_1081	up
	ENSSSCG00000024134	MGLL	up	ssc-miR-2483	circ_5213	up
	ENSSSCG00000024134	MGLL	up	ssc-miR-2483	circ_8830	up
	ENSSSCG00000024134	MGLL	up	ssc-miR-9801-5p	circ_2859	up
	ENSSSCG00000024134	MGLL	up	ssc-miR-9801-5p	circ_5276	up
	ENSSSCG00000024134	MGLL	up	ssc-miR-9857-5p	circ_2688	up
	ENSSSCG00000024149	ELOVL5	up	ssc-miR-28-3p	circ_8792	up
	ENSSSCG00000024158	ANO1	up	ssc-miR-10382	circ_1429	up
	ENSSSCG00000024158	ANO1	up	ssc-miR-106a	circ_3235	up
	ENSSSCG00000024158	ANO1	up	ssc-miR-20b	circ_3235	up
	ENSSSCG00000024158	ANO1	up	ssc-miR-4339	circ_2367	up
	ENSSSCG00000024158	ANO1	up	ssc-miR-9820-5p	circ_2720	up
	ENSSSCG00000024158	ANO1	up	ssc-miR-9820-5p	circ_3338	up
	ENSSSCG00000024158	ANO1	up	ssc-miR-9847-3p	circ_1081	up
	ENSSSCG00000024158	ANO1	up	ssc-miR-9851-3p	circ_8925	up
	ENSSSCG00000024311	CCR2	up	ssc-miR-423-3p	circ_2367	up
	ENSSSCG00000024311	CCR2	up	ssc-miR-9785-5p	circ_4989	up
	ENSSSCG00000024311	CCR2	up	ssc-miR-9835-3p	circ_0620	up
	ENSSSCG00000024311	CCR2	up	ssc-miR-9835-3p	circ_0885	up
	ENSSSCG00000024311	CCR2	up	ssc-miR-9835-3p	circ_1102	up
	ENSSSCG00000024312	ID4	up	ssc-miR-378b-3p	circ_6391	up
	ENSSSCG00000024344	CCR5	up	ssc-miR-1224	circ_7842	up
	ENSSSCG00000024344	CCR5	up	ssc-miR-17-3p	circ_5773	up
	ENSSSCG00000024344	CCR5	up	ssc-miR-330	circ_4363	up
	ENSSSCG00000024344	CCR5	up	ssc-miR-758	circ_0377	up
	ENSSSCG00000024344	CCR5	up	ssc-miR-758	circ_0378	up
	ENSSSCG00000024517	AKAP6	up	ssc-miR-9859-3p	circ_5275	up
	ENSSSCG00000024591	ETV1	up	ssc-miR-106a	circ_3235	up
	ENSSSCG00000024591	ETV1	up	ssc-miR-17-5p	circ_3235	up
	ENSSSCG00000024591	ETV1	up	ssc-miR-20b	circ_3235	up
	ENSSSCG00000024954	FGF1	up	ssc-let-7i-3p	circ_1935	up
	ENSSSCG00000024954	FGF1	up	ssc-let-7i-3p	circ_4362	up
	ENSSSCG00000024954	FGF1	up	ssc-miR-212	circ_2892	up
	ENSSSCG00000024954	FGF1	up	ssc-miR-7137-3p	circ_2141	up
	ENSSSCG00000024954	FGF1	up	ssc-miR-7137-3p	circ_4198	up
	ENSSSCG00000024954	FGF1	up	ssc-miR-92a	circ_5308	up
	ENSSSCG00000024954	FGF1	up	ssc-miR-92b-3p	circ_5308	up
	ENSSSCG00000024954	FGF1	up	ssc-miR-96-5p	circ_2688	up
	ENSSSCG00000024954	FGF1	up	ssc-miR-9847-3p	circ_1081	up
	ENSSSCG00000025134	FAM171B	up	ssc-miR-9786-3p	circ_7986	up
	ENSSSCG00000025134	FAM171B	up	ssc-miR-9797-3p	circ_6271	up
	ENSSSCG00000025134	FAM171B	up	ssc-miR-9859-3p	circ_5275	up
	ENSSSCG00000025188	LEPR	up	ssc-miR-10384	circ_2062	up
	ENSSSCG00000025188	LEPR	up	ssc-miR-17-3p	circ_5773	up
	ENSSSCG00000025188	LEPR	up	ssc-miR-29a-5p	circ_3935	up
	ENSSSCG00000025188	LEPR	up	ssc-miR-29a-5p	circ_7770	up
	ENSSSCG00000025188	LEPR	up	ssc-miR-9835-3p	circ_0620	up
	ENSSSCG00000025188	LEPR	up	ssc-miR-9835-3p	circ_0885	up
	ENSSSCG00000025188	LEPR	up	ssc-miR-9835-3p	circ_1102	up
	ENSSSCG00000025243	SGIP1	up	ssc-miR-212	circ_2892	up
	ENSSSCG00000025578	ALDH1A2	up	ssc-miR-330	circ_4363	up
	ENSSSCG00000025736	RECQL4	down	ssc-miR-370	circ_6525	down
	ENSSSCG00000026044	FDFT1	up	ssc-miR-1224	circ_7842	up
	ENSSSCG00000026044	FDFT1	up	ssc-miR-1296-5p	circ_1429	up
	ENSSSCG00000026044	FDFT1	up	ssc-miR-2411	circ_6985	up
	ENSSSCG00000026044	FDFT1	up	ssc-miR-7143-5p	circ_1401	up
	ENSSSCG00000026140		up	ssc-miR-146a-5p	circ_6159	up
	ENSSSCG00000026140		up	ssc-miR-181d-3p	circ_7075	up
	ENSSSCG00000026473	ABCA8	up	ssc-miR-505	circ_6912	up
	ENSSSCG00000026585	PROCR	up	ssc-miR-7-5p	circ_0918	up
	ENSSSCG00000026585	PROCR	up	ssc-miR-9838-5p	circ_7075	up
	ENSSSCG00000026602	PTGIR	up	ssc-miR-149	circ_8618	up
	ENSSSCG00000026602	PTGIR	up	ssc-miR-9847-3p	circ_1081	up
	ENSSSCG00000026618	CAVIN2	up	ssc-miR-9854-5p	circ_6028	up
	ENSSSCG00000026724	PLBD1	up	ssc-miR-30b-3p	circ_7075	up
	ENSSSCG00000026724	PLBD1	up	ssc-miR-7144-5p	circ_5662	up
	ENSSSCG00000026724	PLBD1	up	ssc-miR-7144-5p	circ_6885	up
	ENSSSCG00000026940	CASP10	up	ssc-miR-194a-3p	circ_2806	up
	ENSSSCG00000026940	CASP10	up	ssc-miR-30e-5p	circ_2859	up
	ENSSSCG00000027051	EMC7	up	ssc-miR-199a-3p	circ_8097	up
	ENSSSCG00000027051	EMC7	up	ssc-miR-199b-3p	circ_3666	up
	ENSSSCG00000027051	EMC7	up	ssc-miR-199b-3p	circ_8097	up
	ENSSSCG00000027051	EMC7	up	ssc-miR-217	circ_7264	up
	ENSSSCG00000027051	EMC7	up	ssc-miR-7137-3p	circ_2141	up
	ENSSSCG00000027051	EMC7	up	ssc-miR-7137-3p	circ_4198	up
	ENSSSCG00000027051	EMC7	up	ssc-miR-9790-3p	circ_2168	up
	ENSSSCG00000027114	SCP2	up	ssc-miR-2411	circ_6985	up
	ENSSSCG00000027130	TNFRSF12A	up	ssc-miR-34a	circ_2141	up
	ENSSSCG00000027287	TMEM189	up	ssc-miR-2411	circ_6985	up
	ENSSSCG00000027287	TMEM189	up	ssc-miR-9829-5p	circ_4254	up
	ENSSSCG00000027417	LDLRAD4	up	ssc-miR-130a	circ_0620	up
	ENSSSCG00000027417	LDLRAD4	up	ssc-miR-212	circ_2892	up
	ENSSSCG00000027417	LDLRAD4	up	ssc-miR-23a	circ_6159	up
	ENSSSCG00000027417	LDLRAD4	up	ssc-miR-7135-3p	circ_8830	up
	ENSSSCG00000027417	LDLRAD4	up	ssc-miR-7138-5p	circ_3536	up
	ENSSSCG00000027417	LDLRAD4	up	ssc-miR-7138-5p	circ_5076	up
	ENSSSCG00000027417	LDLRAD4	up	ssc-miR-9785-5p	circ_4989	up
	ENSSSCG00000027417	LDLRAD4	up	ssc-miR-9835-3p	circ_0620	up
	ENSSSCG00000027417	LDLRAD4	up	ssc-miR-9835-3p	circ_0885	up
	ENSSSCG00000027417	LDLRAD4	up	ssc-miR-9835-3p	circ_1102	up
	ENSSSCG00000027434		up	ssc-miR-142-3p	circ_5856	up
	ENSSSCG00000027434		up	ssc-miR-149	circ_8618	up
	ENSSSCG00000027434		up	ssc-miR-28-5p	circ_4506	up
	ENSSSCG00000027434		up	ssc-miR-383	circ_8925	up
	ENSSSCG00000027726	DLL1	up	ssc-miR-2483	circ_5213	up
	ENSSSCG00000027726	DLL1	up	ssc-miR-2483	circ_8830	up
	ENSSSCG00000027778		up	ssc-miR-330	circ_4363	up
	ENSSSCG00000027778		up	ssc-miR-769-3p	circ_4633	up
	ENSSSCG00000027778		up	ssc-miR-769-3p	circ_5335	up
	ENSSSCG00000027860	ERAP2	up	ssc-miR-1296-5p	circ_1429	up
	ENSSSCG00000027860	ERAP2	up	ssc-miR-145-5p	circ_2827	up
	ENSSSCG00000027860	ERAP2	up	ssc-miR-145-5p	circ_7300	up
	ENSSSCG00000027860	ERAP2	up	ssc-miR-145-5p	circ_8448	up
	ENSSSCG00000027941	LSAMP	up	ssc-miR-378b-3p	circ_6391	up
	ENSSSCG00000027941	LSAMP	up	ssc-miR-9847-3p	circ_1081	up
	ENSSSCG00000028010	ABHD3	up	ssc-miR-664-5p	circ_3536	up
	ENSSSCG00000028047	DTNA	up	ssc-miR-330	circ_4363	up
	ENSSSCG00000028047	DTNA	up	ssc-miR-9832-3p	circ_2688	up
	ENSSSCG00000028052	OBSL1	down	ssc-miR-370	circ_6525	down
	ENSSSCG00000028076	ZBTB7C	up	ssc-miR-30b-3p	circ_7075	up
	ENSSSCG00000028076	ZBTB7C	up	ssc-miR-383	circ_8925	up
	ENSSSCG00000028092	GNG2	up	ssc-miR-9804-5p	circ_8923	up
	ENSSSCG00000028322	BTG2	up	ssc-miR-27a	circ_4506	up
	ENSSSCG00000028322	BTG2	up	ssc-miR-27b-3p	circ_2806	up
	ENSSSCG00000028322	BTG2	up	ssc-miR-27b-3p	circ_4506	up
	ENSSSCG00000028512	LDLR	up	ssc-miR-181b	circ_8605	up
	ENSSSCG00000028512	LDLR	up	ssc-miR-181d-5p	circ_8605	up
	ENSSSCG00000028512	LDLR	up	ssc-miR-194a-3p	circ_2806	up
	ENSSSCG00000028512	LDLR	up	ssc-miR-504	circ_4198	up
	ENSSSCG00000028512	LDLR	up	ssc-miR-7144-5p	circ_5662	up
	ENSSSCG00000028512	LDLR	up	ssc-miR-7144-5p	circ_6885	up
	ENSSSCG00000028512	LDLR	up	ssc-miR-9835-3p	circ_0620	up
	ENSSSCG00000028512	LDLR	up	ssc-miR-9835-3p	circ_0885	up
	ENSSSCG00000028512	LDLR	up	ssc-miR-9835-3p	circ_1102	up
	ENSSSCG00000028512	LDLR	up	ssc-miR-9847-3p	circ_1081	up
	ENSSSCG00000028671	CEL	down	ssc-miR-34a	circ_5580	down
	ENSSSCG00000028691	SULT1C3	up	ssc-miR-149	circ_8618	up
	ENSSSCG00000028908	DYNLT3	up	ssc-miR-125a	circ_2367	up
	ENSSSCG00000028908	DYNLT3	up	ssc-miR-92a	circ_5308	up
	ENSSSCG00000028996	ALDH1A1	up	ssc-miR-30c-1-3p	circ_5335	up
	ENSSSCG00000029174	CCDC126	up	ssc-miR-15b	circ_8097	up
	ENSSSCG00000029230	ECM1	up	ssc-miR-9804-5p	circ_8923	up
	ENSSSCG00000029304	STEAP3	up	ssc-miR-15b	circ_8097	up
	ENSSSCG00000029304	STEAP3	up	ssc-miR-181c	circ_5329	up
	ENSSSCG00000029304	STEAP3	up	ssc-miR-383	circ_8925	up
	ENSSSCG00000029304	STEAP3	up	ssc-miR-874	circ_1429	up
	ENSSSCG00000029323	KCNE3	up	ssc-miR-874	circ_1429	up
	ENSSSCG00000029388	PDE2A	up	ssc-miR-125a	circ_2367	up
	ENSSSCG00000029388	PDE2A	up	ssc-miR-2320-5p	circ_4891	up
	ENSSSCG00000029388	PDE2A	up	ssc-miR-30b-3p	circ_7075	up
	ENSSSCG00000029388	PDE2A	up	ssc-miR-326	circ_7904	up
	ENSSSCG00000029388	PDE2A	up	ssc-miR-365-5p	circ_1081	up
	ENSSSCG00000029388	PDE2A	up	ssc-miR-365-5p	circ_3696	up
	ENSSSCG00000029388	PDE2A	up	ssc-miR-383	circ_8925	up
	ENSSSCG00000029388	PDE2A	up	ssc-miR-504	circ_4198	up
	ENSSSCG00000029606	AOX1	up	ssc-miR-505	circ_6912	up
	ENSSSCG00000029606	AOX1	up	ssc-miR-664-5p	circ_3536	up
	ENSSSCG00000029815	SRGAP1	down	ssc-miR-185	circ_4715	down
	ENSSSCG00000029815	SRGAP1	down	ssc-miR-370	circ_6525	down
	ENSSSCG00000029886	LYVE1	up	ssc-miR-212	circ_2892	up
	ENSSSCG00000029886	LYVE1	up	ssc-miR-7-5p	circ_0918	up
	ENSSSCG00000030005	LGALSL	up	ssc-miR-1839-5p	circ_6675	up
	ENSSSCG00000030005	LGALSL	up	ssc-miR-92a	circ_5308	up
	ENSSSCG00000030067	GINM1	up	ssc-miR-132	circ_7558	up
	ENSSSCG00000030165	MAFF	up	ssc-miR-1224	circ_7842	up
	ENSSSCG00000030165	MAFF	up	ssc-miR-328	circ_4362	up
	ENSSSCG00000030165	MAFF	up	ssc-miR-504	circ_4198	up
	ENSSSCG00000030165	MAFF	up	ssc-miR-874	circ_1429	up
	ENSSSCG00000030318	SDHC	up	ssc-miR-7136-3p	circ_2859	up
	ENSSSCG00000030318	SDHC	up	ssc-miR-7136-3p	circ_7398	up
	ENSSSCG00000030318	SDHC	up	ssc-miR-874	circ_1429	up
	ENSSSCG00000030318	SDHC	up	ssc-miR-9797-3p	circ_6271	up
	ENSSSCG00000030318	SDHC	up	ssc-miR-9820-5p	circ_2720	up
	ENSSSCG00000030318	SDHC	up	ssc-miR-9820-5p	circ_3338	up
	ENSSSCG00000030396	SETD7	up	ssc-miR-1296-3p	circ_5406	up
	ENSSSCG00000030396	SETD7	up	ssc-miR-212	circ_2892	up
	ENSSSCG00000030396	SETD7	up	ssc-miR-494	circ_1816	up
	ENSSSCG00000030396	SETD7	up	ssc-miR-494	circ_2062	up
	ENSSSCG00000030396	SETD7	up	ssc-miR-9799-3p	circ_5208	up
	ENSSSCG00000030396	SETD7	up	ssc-miR-9820-5p	circ_2720	up
	ENSSSCG00000030396	SETD7	up	ssc-miR-9820-5p	circ_3338	up
	ENSSSCG00000030408	DDX58	up	ssc-miR-9822-3p	circ_8923	up
	ENSSSCG00000030408	DDX58	up	ssc-miR-9835-3p	circ_0620	up
	ENSSSCG00000030408	DDX58	up	ssc-miR-9835-3p	circ_0885	up
	ENSSSCG00000030408	DDX58	up	ssc-miR-9835-3p	circ_1102	up
	ENSSSCG00000030643	SELENOI	up	ssc-miR-1839-3p	circ_8026	up
	ENSSSCG00000030643	SELENOI	up	ssc-miR-2411	circ_6985	up
	ENSSSCG00000031074	FAM110D	up	ssc-miR-365-5p	circ_1081	up
	ENSSSCG00000031074	FAM110D	up	ssc-miR-365-5p	circ_3696	up
	ENSSSCG00000031074	FAM110D	up	ssc-miR-532-5p	circ_4797	up
	ENSSSCG00000031074	FAM110D	up	ssc-miR-542-5p	circ_1583	up
	ENSSSCG00000031074	FAM110D	up	ssc-miR-542-5p	circ_6779	up
	ENSSSCG00000031074	FAM110D	up	ssc-miR-9820-5p	circ_2720	up
	ENSSSCG00000031074	FAM110D	up	ssc-miR-9820-5p	circ_3338	up
	ENSSSCG00000031174	FBP1	up	ssc-miR-224	circ_3460	up
	ENSSSCG00000031174	FBP1	up	ssc-miR-224	circ_8012	up
	ENSSSCG00000031174	FBP1	up	ssc-miR-664-5p	circ_3536	up
	ENSSSCG00000031201	LMOD1	up	ssc-miR-1296-5p	circ_1429	up
	ENSSSCG00000031261	RHOQ	up	ssc-miR-9786-3p	circ_7986	up
	ENSSSCG00000031321	NR4A1	up	ssc-miR-9820-5p	circ_2720	up
	ENSSSCG00000031321	NR4A1	up	ssc-miR-9820-5p	circ_3338	up
	ENSSSCG00000031346	CMKLR1	up	ssc-miR-1224	circ_7842	up
	ENSSSCG00000031346	CMKLR1	up	ssc-miR-9822-3p	circ_8923	up
	ENSSSCG00000031346	CMKLR1	up	ssc-miR-9835-3p	circ_0620	up
	ENSSSCG00000031346	CMKLR1	up	ssc-miR-9835-3p	circ_0885	up
	ENSSSCG00000031346	CMKLR1	up	ssc-miR-9835-3p	circ_1102	up
	ENSSSCG00000031346	CMKLR1	up	ssc-miR-9847-3p	circ_1081	up
	ENSSSCG00000031503	PRRX1	up	ssc-miR-9-1	circ_4891	up
	ENSSSCG00000031503	PRRX1	up	ssc-miR-9-2	circ_4891	up
	ENSSSCG00000031518	STARD4	up	ssc-miR-10387	circ_2720	up
	ENSSSCG00000031518	STARD4	up	ssc-miR-200b	circ_2835	up
	ENSSSCG00000031536	MYCT1	up	ssc-miR-199b-5p	circ_7398	up
	ENSSSCG00000031536	MYCT1	up	ssc-miR-217	circ_7264	up
	ENSSSCG00000031648	CCN5	up	ssc-miR-10391	circ_2720	up
	ENSSSCG00000031648	CCN5	up	ssc-miR-106a	circ_3235	up
	ENSSSCG00000031648	CCN5	up	ssc-miR-15b	circ_8097	up
	ENSSSCG00000031648	CCN5	up	ssc-miR-195	circ_0108	up
	ENSSSCG00000031648	CCN5	up	ssc-miR-20a-5p	circ_2892	up
	ENSSSCG00000031648	CCN5	up	ssc-miR-383	circ_8925	up
	ENSSSCG00000031661	C12orf75	up	ssc-miR-181d-5p	circ_8605	up
	ENSSSCG00000031724	LYNX1	up	ssc-miR-148a-5p	circ_8518	up
	ENSSSCG00000031724	LYNX1	up	ssc-miR-148a-5p	circ_8830	up
	ENSSSCG00000031724	LYNX1	up	ssc-miR-148a-5p	circ_1081	up
	ENSSSCG00000031724	LYNX1	up	ssc-miR-148a-5p	circ_2327	up
	ENSSSCG00000031724	LYNX1	up	ssc-miR-4335	circ_3061	up
	ENSSSCG00000031724	LYNX1	up	ssc-miR-504	circ_4198	up
	ENSSSCG00000031724	LYNX1	up	ssc-miR-92b-5p	circ_3666	up
	ENSSSCG00000031724	LYNX1	up	ssc-miR-9851-3p	circ_8925	up
	ENSSSCG00000031888	DDIT4	up	ssc-miR-149	circ_8618	up
	ENSSSCG00000031888	DDIT4	up	ssc-miR-181b	circ_8605	up
	ENSSSCG00000031888	DDIT4	up	ssc-miR-9785-5p	circ_4989	up
	ENSSSCG00000031892	HSBP1	up	ssc-let-7a	circ_1968	up
	ENSSSCG00000031892	HSBP1	up	ssc-let-7d-5p	circ_1968	up
	ENSSSCG00000031892	HSBP1	up	ssc-let-7f-5p	circ_1968	up
	ENSSSCG00000031892	HSBP1	up	ssc-miR-874	circ_1429	up
	ENSSSCG00000031898	CALHM5	up	ssc-miR-10391	circ_2720	up
	ENSSSCG00000031898	CALHM5	up	ssc-miR-224	circ_3460	up
	ENSSSCG00000031898	CALHM5	up	ssc-miR-224	circ_8012	up
	ENSSSCG00000031898	CALHM5	up	ssc-miR-504	circ_4198	up
	ENSSSCG00000031904	UGT8	up	ssc-miR-202-3p	circ_6540	up
	ENSSSCG00000031904	UGT8	up	ssc-miR-216	circ_1429	up
	ENSSSCG00000031904	UGT8	up	ssc-miR-216	circ_4363	up
	ENSSSCG00000031904	UGT8	up	ssc-miR-28-3p	circ_8792	up
	ENSSSCG00000031904	UGT8	up	ssc-miR-30c-1-3p	circ_5335	up
	ENSSSCG00000032007	RTN4	up	ssc-miR-10382	circ_1429	up
	ENSSSCG00000032320	TCIM	up	ssc-miR-504	circ_4198	up
	ENSSSCG00000032327	TMEM169	up	ssc-miR-17-3p	circ_5773	up
	ENSSSCG00000032327	TMEM169	up	ssc-miR-9808-3p	circ_5457	up
	ENSSSCG00000032327	TMEM169	up	ssc-miR-9808-3p	circ_6175	up
	ENSSSCG00000032327	TMEM169	up	ssc-miR-9808-3p	circ_6540	up
	ENSSSCG00000032330	THY1	up	ssc-miR-181b	circ_8605	up
	ENSSSCG00000032330	THY1	up	ssc-miR-181d-5p	circ_8605	up
	ENSSSCG00000032330	THY1	up	ssc-miR-874	circ_1429	up
	ENSSSCG00000032330	THY1	up	ssc-miR-9785-5p	circ_4989	up
	ENSSSCG00000032416	RGS1	up	ssc-miR-2366	circ_0177	up
	ENSSSCG00000032416	RGS1	up	ssc-miR-2366	circ_5613	up
	ENSSSCG00000032416	RGS1	up	ssc-miR-26b-3p	circ_6617	up
	ENSSSCG00000032416	RGS1	up	ssc-miR-330	circ_4363	up
	ENSSSCG00000032416	RGS1	up	ssc-miR-7143-5p	circ_1401	up
	ENSSSCG00000032468	RAB21	up	ssc-miR-10387	circ_2720	up
	ENSSSCG00000032468	RAB21	up	ssc-miR-19b	circ_7430	up
	ENSSSCG00000032474	CXCL10	up	ssc-miR-23a	circ_6159	up
	ENSSSCG00000032474	CXCL10	up	ssc-miR-9820-5p	circ_2720	up
	ENSSSCG00000032474	CXCL10	up	ssc-miR-9820-5p	circ_3338	up
	ENSSSCG00000032527	FOSL2	up	ssc-miR-106a	circ_3235	up
	ENSSSCG00000032527	FOSL2	up	ssc-miR-15b	circ_8097	up
	ENSSSCG00000032527	FOSL2	up	ssc-miR-17-5p	circ_3235	up
	ENSSSCG00000032527	FOSL2	up	ssc-miR-194b-3p	circ_0083	up
	ENSSSCG00000032527	FOSL2	up	ssc-miR-194b-3p	circ_4362	up
	ENSSSCG00000032527	FOSL2	up	ssc-miR-20a-5p	circ_2892	up
	ENSSSCG00000032527	FOSL2	up	ssc-miR-20b	circ_3235	up
	ENSSSCG00000032527	FOSL2	up	ssc-miR-365-5p	circ_1081	up
	ENSSSCG00000032527	FOSL2	up	ssc-miR-365-5p	circ_3696	up
	ENSSSCG00000032527	FOSL2	up	ssc-miR-423-5p	circ_3696	up
	ENSSSCG00000032527	FOSL2	up	ssc-miR-423-5p	circ_4333	up
	ENSSSCG00000032527	FOSL2	up	ssc-miR-7137-3p	circ_2141	up
	ENSSSCG00000032527	FOSL2	up	ssc-miR-7137-3p	circ_4198	up
	ENSSSCG00000032527	FOSL2	up	ssc-miR-7143-5p	circ_1401	up
	ENSSSCG00000032527	FOSL2	up	ssc-miR-769-3p	circ_4633	up
	ENSSSCG00000032527	FOSL2	up	ssc-miR-769-3p	circ_5335	up
	ENSSSCG00000032768		up	ssc-miR-769-3p	circ_4633	up
	ENSSSCG00000032768		up	ssc-miR-769-3p	circ_5335	up
	ENSSSCG00000032909	CDCA8	down	ssc-miR-34a	circ_5580	down
	ENSSSCG00000032909	CDCA8	down	ssc-miR-582-5p	circ_5740	down
	ENSSSCG00000032931		up	ssc-miR-9785-5p	circ_4989	up
	ENSSSCG00000032996	SLC7A5	down	ssc-miR-34a	circ_5580	down
	ENSSSCG00000032996	SLC7A5	down	ssc-miR-370	circ_6525	down
	ENSSSCG00000033018	TM4SF1	up	ssc-miR-17-3p	circ_5773	up
	ENSSSCG00000033018	TM4SF1	up	ssc-miR-2366	circ_0177	up
	ENSSSCG00000033018	TM4SF1	up	ssc-miR-2366	circ_5613	up
	ENSSSCG00000033018	TM4SF1	up	ssc-miR-330	circ_4363	up
	ENSSSCG00000033018	TM4SF1	up	ssc-miR-9820-5p	circ_2720	up
	ENSSSCG00000033018	TM4SF1	up	ssc-miR-9820-5p	circ_3338	up
	ENSSSCG00000033190		up	ssc-miR-330	circ_4363	up
	ENSSSCG00000033190		up	ssc-miR-9820-5p	circ_2720	up
	ENSSSCG00000033190		up	ssc-miR-9820-5p	circ_3338	up
	ENSSSCG00000033251	TREM1	down	ssc-miR-34a	circ_5580	down
	ENSSSCG00000033443	DEPDC1	down	ssc-miR-670	circ_8505	down
	ENSSSCG00000033453	BST2	up	ssc-miR-9785-5p	circ_4989	up
	ENSSSCG00000033453	BST2	up	ssc-miR-9820-5p	circ_2720	up
	ENSSSCG00000033453	BST2	up	ssc-miR-9820-5p	circ_3338	up
	ENSSSCG00000033674	PRKCB	down	ssc-miR-381-3p	circ_7990	down
	ENSSSCG00000033703	FAM111A	up	ssc-miR-10391	circ_2720	up
	ENSSSCG00000033844	CYP1B1	up	ssc-miR-1296-3p	circ_5406	up
	ENSSSCG00000033844	CYP1B1	up	ssc-miR-148a-5p	circ_8518	up
	ENSSSCG00000033844	CYP1B1	up	ssc-miR-148a-5p	circ_8830	up
	ENSSSCG00000033844	CYP1B1	up	ssc-miR-148a-5p	circ_1081	up
	ENSSSCG00000033844	CYP1B1	up	ssc-miR-148a-5p	circ_2327	up
	ENSSSCG00000033844	CYP1B1	up	ssc-miR-9847-3p	circ_1081	up
	ENSSSCG00000033860	ZMAT3	up	ssc-miR-130b-3p	circ_2835	up
	ENSSSCG00000033860	ZMAT3	up	ssc-miR-130b-3p	circ_3012	up
	ENSSSCG00000033860	ZMAT3	up	ssc-miR-345-3p	circ_1401	up
	ENSSSCG00000033912	ATG12	up	ssc-miR-2366	circ_0177	up
	ENSSSCG00000033912	ATG12	up	ssc-miR-2366	circ_5613	up
	ENSSSCG00000033912	ATG12	up	ssc-miR-9844-3p	circ_4254	up
	ENSSSCG00000034167	SLC5A3	down	ssc-miR-34c	circ_5580	down
	ENSSSCG00000034261	TMEM59	up	ssc-miR-181d-3p	circ_7075	up
	ENSSSCG00000034261	TMEM59	up	ssc-miR-31	circ_4685	up
	ENSSSCG00000034261	TMEM59	up	ssc-miR-383	circ_8925	up
	ENSSSCG00000034261	TMEM59	up	ssc-miR-423-5p	circ_3696	up
	ENSSSCG00000034261	TMEM59	up	ssc-miR-423-5p	circ_4333	up
	ENSSSCG00000034261	TMEM59	up	ssc-miR-7143-5p	circ_1401	up
	ENSSSCG00000034350	SERHL2	down	ssc-miR-370	circ_6525	down
	ENSSSCG00000034418	CREBL2	up	ssc-miR-149	circ_8618	up
	ENSSSCG00000034440	MMP28	up	ssc-miR-20a-3p	circ_3017	up
	ENSSSCG00000034440	MMP28	up	ssc-miR-34a	circ_2141	up
	ENSSSCG00000034441	MRGPRF	up	ssc-miR-130b-3p	circ_2835	up
	ENSSSCG00000034441	MRGPRF	up	ssc-miR-130b-3p	circ_3012	up
	ENSSSCG00000034441	MRGPRF	up	ssc-miR-202-3p	circ_6540	up
	ENSSSCG00000034441	MRGPRF	up	ssc-miR-325	circ_4102	up
	ENSSSCG00000034441	MRGPRF	up	ssc-miR-383	circ_8925	up
	ENSSSCG00000034441	MRGPRF	up	ssc-miR-664-5p	circ_3536	up
	ENSSSCG00000034441	MRGPRF	up	ssc-miR-9851-3p	circ_8925	up
	ENSSSCG00000034493	ST3GAL6	up	ssc-miR-138	circ_2141	up
	ENSSSCG00000034493	ST3GAL6	up	ssc-miR-138	circ_5773	up
	ENSSSCG00000034493	ST3GAL6	up	ssc-miR-138	circ_8087	up
	ENSSSCG00000034506	MS4A2	up	ssc-miR-17-3p	circ_5773	up
	ENSSSCG00000034506	MS4A2	up	ssc-miR-181a	circ_8605	up
	ENSSSCG00000034506	MS4A2	up	ssc-miR-181b	circ_8605	up
	ENSSSCG00000034506	MS4A2	up	ssc-miR-664-5p	circ_3536	up
	ENSSSCG00000034506	MS4A2	up	ssc-miR-7140-3p	circ_2367	up
	ENSSSCG00000034506	MS4A2	up	ssc-miR-9847-3p	circ_1081	up
	ENSSSCG00000034555		up	ssc-miR-28-5p	circ_4506	up
	ENSSSCG00000034555		up	ssc-miR-7143-5p	circ_1401	up
	ENSSSCG00000034555		up	ssc-miR-9857-5p	circ_2688	up
	ENSSSCG00000034566	NPDC1	up	ssc-miR-125a	circ_2367	up
	ENSSSCG00000034566	NPDC1	up	ssc-miR-326	circ_7904	up
	ENSSSCG00000034566	NPDC1	up	ssc-miR-330	circ_4363	up
	ENSSSCG00000034639	MGAM	up	ssc-miR-328	circ_4362	up
	ENSSSCG00000034739		up	ssc-miR-9820-5p	circ_2720	up
	ENSSSCG00000034739		up	ssc-miR-9820-5p	circ_3338	up
	ENSSSCG00000034802		up	ssc-miR-206	circ_2720	up
	ENSSSCG00000034802		up	ssc-miR-212	circ_2892	up
	ENSSSCG00000034802		up	ssc-miR-330	circ_4363	up
	ENSSSCG00000034802		up	ssc-miR-6529	circ_4722	up
	ENSSSCG00000034802		up	ssc-miR-9804-5p	circ_8923	up
	ENSSSCG00000034827	CHP2	up	ssc-miR-212	circ_2892	up
	ENSSSCG00000034827	CHP2	up	ssc-miR-383	circ_8925	up
	ENSSSCG00000034827	CHP2	up	ssc-miR-9835-3p	circ_0620	up
	ENSSSCG00000034827	CHP2	up	ssc-miR-9835-3p	circ_0885	up
	ENSSSCG00000034827	CHP2	up	ssc-miR-9835-3p	circ_1102	up
	ENSSSCG00000034866		up	ssc-miR-10384	circ_2062	up
	ENSSSCG00000034866		up	ssc-miR-383	circ_8925	up
	ENSSSCG00000034866		up	ssc-miR-423-5p	circ_3696	up
	ENSSSCG00000034866		up	ssc-miR-423-5p	circ_4333	up
	ENSSSCG00000034942	STAR	up	ssc-miR-1839-5p	circ_6675	up
	ENSSSCG00000034942	STAR	up	ssc-miR-30b-3p	circ_7075	up
	ENSSSCG00000034942	STAR	up	ssc-miR-34a	circ_2141	up
	ENSSSCG00000034942	STAR	up	ssc-miR-664-5p	circ_3536	up
	ENSSSCG00000034942	STAR	up	ssc-miR-769-3p	circ_4633	up
	ENSSSCG00000034942	STAR	up	ssc-miR-769-3p	circ_5335	up
	ENSSSCG00000034942	STAR	up	ssc-miR-9859-3p	circ_5275	up
	ENSSSCG00000034973	CXCL12	up	ssc-miR-181b	circ_8605	up
	ENSSSCG00000034973	CXCL12	up	ssc-miR-27a	circ_4506	up
	ENSSSCG00000034973	CXCL12	up	ssc-miR-27b-3p	circ_2806	up
	ENSSSCG00000034973	CXCL12	up	ssc-miR-27b-3p	circ_4506	up
	ENSSSCG00000034973	CXCL12	up	ssc-miR-432-5p	circ_5463	up
	ENSSSCG00000034973	CXCL12	up	ssc-miR-9835-3p	circ_0620	up
	ENSSSCG00000034973	CXCL12	up	ssc-miR-9835-3p	circ_0885	up
	ENSSSCG00000034973	CXCL12	up	ssc-miR-9835-3p	circ_1102	up
	ENSSSCG00000035012	ELOVL7	up	ssc-miR-10391	circ_2720	up
	ENSSSCG00000035012	ELOVL7	up	ssc-miR-326	circ_7904	up
	ENSSSCG00000035012	ELOVL7	up	ssc-miR-383	circ_8925	up
	ENSSSCG00000035020	STK32B	down	ssc-miR-370	circ_6525	down
	ENSSSCG00000035037		up	ssc-miR-2320-5p	circ_4891	up
	ENSSSCG00000035037		up	ssc-miR-326	circ_7904	up
	ENSSSCG00000035037		up	ssc-miR-330	circ_4363	up
	ENSSSCG00000035037		up	ssc-miR-92a	circ_5308	up
	ENSSSCG00000035176	SEMA6B	up	ssc-miR-2320-5p	circ_4891	up
	ENSSSCG00000035176	SEMA6B	up	ssc-miR-383	circ_8925	up
	ENSSSCG00000035176	SEMA6B	up	ssc-miR-6782-3p	circ_4198	up
	ENSSSCG00000035176	SEMA6B	up	ssc-miR-9804-5p	circ_8923	up
	ENSSSCG00000035176	SEMA6B	up	ssc-miR-9851-3p	circ_8925	up
	ENSSSCG00000035495	KITLG	up	ssc-miR-130a	circ_0620	up
	ENSSSCG00000035495	KITLG	up	ssc-miR-7143-5p	circ_1401	up
	ENSSSCG00000035495	KITLG	up	ssc-miR-9822-3p	circ_8923	up
	ENSSSCG00000035495	KITLG	up	ssc-miR-9844-3p	circ_4254	up
	ENSSSCG00000035598	EDN1	up	ssc-miR-452	circ_8837	up
	ENSSSCG00000035598	EDN1	up	ssc-miR-9820-5p	circ_2720	up
	ENSSSCG00000035598	EDN1	up	ssc-miR-9820-5p	circ_3338	up
	ENSSSCG00000035675	METTL7A	up	ssc-miR-206	circ_2720	up
	ENSSSCG00000035675	METTL7A	up	ssc-miR-9820-5p	circ_2720	up
	ENSSSCG00000035675	METTL7A	up	ssc-miR-9820-5p	circ_3338	up
	ENSSSCG00000035675	METTL7A	up	ssc-miR-9847-3p	circ_1081	up
	ENSSSCG00000035715	GCH1	up	ssc-miR-378b-3p	circ_6391	up
	ENSSSCG00000035867	GFOD1	up	ssc-miR-10382	circ_1429	up
	ENSSSCG00000035867	GFOD1	up	ssc-miR-30c-1-3p	circ_5335	up
	ENSSSCG00000035867	GFOD1	up	ssc-miR-423-5p	circ_3696	up
	ENSSSCG00000035867	GFOD1	up	ssc-miR-423-5p	circ_4333	up
	ENSSSCG00000035867	GFOD1	up	ssc-miR-454	circ_2892	up
	ENSSSCG00000035867	GFOD1	up	ssc-miR-7143-5p	circ_1401	up
	ENSSSCG00000035867	GFOD1	up	ssc-miR-92b-5p	circ_3666	up
	ENSSSCG00000035867	GFOD1	up	ssc-miR-9822-3p	circ_8923	up
	ENSSSCG00000035867	GFOD1	up	ssc-miR-9835-3p	circ_0620	up
	ENSSSCG00000035867	GFOD1	up	ssc-miR-9835-3p	circ_0885	up
	ENSSSCG00000035867	GFOD1	up	ssc-miR-9835-3p	circ_1102	up
	ENSSSCG00000035867	GFOD1	up	ssc-miR-9847-3p	circ_1081	up
	ENSSSCG00000035945	FDX1	up	ssc-miR-148a-5p	circ_8518	up
	ENSSSCG00000035945	FDX1	up	ssc-miR-148a-5p	circ_8830	up
	ENSSSCG00000035945	FDX1	up	ssc-miR-148a-5p	circ_1081	up
	ENSSSCG00000035945	FDX1	up	ssc-miR-148a-5p	circ_2327	up
	ENSSSCG00000035945	FDX1	up	ssc-miR-330	circ_4363	up
	ENSSSCG00000035958	EVA1A	up	ssc-miR-423-5p	circ_3696	up
	ENSSSCG00000035958	EVA1A	up	ssc-miR-423-5p	circ_4333	up
	ENSSSCG00000036033	THRB	up	ssc-miR-181a	circ_8605	up
	ENSSSCG00000036033	THRB	up	ssc-miR-181b	circ_8605	up
	ENSSSCG00000036033	THRB	up	ssc-miR-217	circ_7264	up
	ENSSSCG00000036033	THRB	up	ssc-miR-9829-5p	circ_4254	up
	ENSSSCG00000036033	THRB	up	ssc-miR-9835-3p	circ_0620	up
	ENSSSCG00000036033	THRB	up	ssc-miR-9835-3p	circ_0885	up
	ENSSSCG00000036033	THRB	up	ssc-miR-9835-3p	circ_1102	up
	ENSSSCG00000036063	LPAR6	up	ssc-miR-9808-3p	circ_5457	up
	ENSSSCG00000036063	LPAR6	up	ssc-miR-9808-3p	circ_6175	up
	ENSSSCG00000036063	LPAR6	up	ssc-miR-9808-3p	circ_6540	up
	ENSSSCG00000036136	BHLHE40	up	ssc-miR-9802-3p	circ_7986	up
	ENSSSCG00000036152	TSPAN15	up	ssc-miR-2320-5p	circ_4891	up
	ENSSSCG00000036152	TSPAN15	up	ssc-miR-423-5p	circ_3696	up
	ENSSSCG00000036152	TSPAN15	up	ssc-miR-423-5p	circ_4333	up
	ENSSSCG00000036223	ACKR1	up	ssc-miR-181b	circ_8605	up
	ENSSSCG00000036223	ACKR1	up	ssc-miR-181d-5p	circ_8605	up
	ENSSSCG00000036224		up	ssc-miR-146b	circ_6159	up
	ENSSSCG00000036224		up	ssc-miR-30b-3p	circ_7075	up
	ENSSSCG00000036224		up	ssc-miR-330	circ_4363	up
	ENSSSCG00000036224		up	ssc-miR-423-5p	circ_3696	up
	ENSSSCG00000036224		up	ssc-miR-423-5p	circ_4333	up
	ENSSSCG00000036224		up	ssc-miR-4339	circ_2367	up
	ENSSSCG00000036224		up	ssc-miR-874	circ_1429	up
	ENSSSCG00000036236	ELOVL6	up	ssc-miR-10382	circ_1429	up
	ENSSSCG00000036236	ELOVL6	up	ssc-miR-9820-5p	circ_2720	up
	ENSSSCG00000036236	ELOVL6	up	ssc-miR-9820-5p	circ_3338	up
	ENSSSCG00000036342		up	ssc-miR-128	circ_4506	up
	ENSSSCG00000036342		up	ssc-miR-128	circ_5773	up
	ENSSSCG00000036342		up	ssc-miR-27a	circ_4506	up
	ENSSSCG00000036342		up	ssc-miR-27b-3p	circ_2806	up
	ENSSSCG00000036342		up	ssc-miR-27b-3p	circ_4506	up
	ENSSSCG00000036363		up	ssc-miR-10384	circ_2062	up
	ENSSSCG00000036363		up	ssc-miR-1224	circ_7842	up
	ENSSSCG00000036363		up	ssc-miR-125a	circ_2367	up
	ENSSSCG00000036363		up	ssc-miR-325	circ_4102	up
	ENSSSCG00000036363		up	ssc-miR-328	circ_4362	up
	ENSSSCG00000036363		up	ssc-miR-9820-5p	circ_2720	up
	ENSSSCG00000036363		up	ssc-miR-9820-5p	circ_3338	up
	ENSSSCG00000036363		up	ssc-miR-9835-3p	circ_0620	up
	ENSSSCG00000036363		up	ssc-miR-9835-3p	circ_0885	up
	ENSSSCG00000036363		up	ssc-miR-9835-3p	circ_1102	up
	ENSSSCG00000036381	RBMS3	up	ssc-miR-2483	circ_5213	up
	ENSSSCG00000036381	RBMS3	up	ssc-miR-2483	circ_8830	up
	ENSSSCG00000036445		up	ssc-miR-31	circ_4685	up
	ENSSSCG00000036547	METTL7B	up	ssc-miR-106a	circ_3235	up
	ENSSSCG00000036547	METTL7B	up	ssc-miR-9820-5p	circ_2720	up
	ENSSSCG00000036547	METTL7B	up	ssc-miR-9820-5p	circ_3338	up
	ENSSSCG00000036549	DPYSL3	up	ssc-miR-194a-3p	circ_2806	up
	ENSSSCG00000036549	DPYSL3	up	ssc-miR-216	circ_1429	up
	ENSSSCG00000036549	DPYSL3	up	ssc-miR-216	circ_4363	up
	ENSSSCG00000036549	DPYSL3	up	ssc-miR-326	circ_7904	up
	ENSSSCG00000036549	DPYSL3	up	ssc-miR-4335	circ_3061	up
	ENSSSCG00000036553	SAMD12	up	ssc-miR-17-3p	circ_5773	up
	ENSSSCG00000036553	SAMD12	up	ssc-miR-186-3p	circ_3935	up
	ENSSSCG00000036553	SAMD12	up	ssc-miR-30b-3p	circ_7075	up
	ENSSSCG00000036553	SAMD12	up	ssc-miR-31	circ_4685	up
	ENSSSCG00000036553	SAMD12	up	ssc-miR-9790-3p	circ_2168	up
	ENSSSCG00000036575	USHBP1	up	ssc-miR-10382	circ_1429	up
	ENSSSCG00000036575	USHBP1	up	ssc-miR-29a-3p	circ_0659	up
	ENSSSCG00000036575	USHBP1	up	ssc-miR-29a-3p	circ_1401	up
	ENSSSCG00000036575	USHBP1	up	ssc-miR-29a-3p	circ_3627	up
	ENSSSCG00000036575	USHBP1	up	ssc-miR-34a	circ_2141	up
	ENSSSCG00000036639	STOM	up	ssc-miR-194b-3p	circ_0083	up
	ENSSSCG00000036639	STOM	up	ssc-miR-194b-3p	circ_4362	up
	ENSSSCG00000036639	STOM	up	ssc-miR-206	circ_2720	up
	ENSSSCG00000036639	STOM	up	ssc-miR-7135-3p	circ_8830	up
	ENSSSCG00000036723	EMP1	up	ssc-miR-101	circ_3666	up
	ENSSSCG00000036723	EMP1	up	ssc-miR-101	circ_7724	up
	ENSSSCG00000036723	EMP1	up	ssc-miR-9835-3p	circ_0620	up
	ENSSSCG00000036723	EMP1	up	ssc-miR-9835-3p	circ_0885	up
	ENSSSCG00000036723	EMP1	up	ssc-miR-9835-3p	circ_1102	up
	ENSSSCG00000036787	APOLD1	up	ssc-miR-22-3p	circ_7724	up
	ENSSSCG00000036787	APOLD1	up	ssc-miR-2411	circ_6985	up
	ENSSSCG00000036787	APOLD1	up	ssc-miR-7142-3p	circ_1468	up
	ENSSSCG00000036824	AVPI1	up	ssc-miR-125a	circ_2367	up
	ENSSSCG00000036824	AVPI1	up	ssc-miR-874	circ_1429	up
	ENSSSCG00000036824	AVPI1	up	ssc-miR-9801-5p	circ_2859	up
	ENSSSCG00000036824	AVPI1	up	ssc-miR-9801-5p	circ_5276	up
	ENSSSCG00000036865		up	ssc-miR-7140-5p	circ_3821	up
	ENSSSCG00000036865		up	ssc-miR-7140-5p	circ_4413	up
	ENSSSCG00000036865		up	ssc-miR-7140-5p	circ_5928	up
	ENSSSCG00000036865		up	ssc-miR-9785-5p	circ_4989	up
	ENSSSCG00000036865		up	ssc-miR-9827-5p	circ_7724	up
	ENSSSCG00000036883	FABP3	up	ssc-miR-7143-5p	circ_1401	up
	ENSSSCG00000036956		up	ssc-miR-330	circ_4363	up
	ENSSSCG00000036975	PSRC1	down	ssc-miR-34a	circ_5580	down
	ENSSSCG00000036977		up	ssc-miR-181d-5p	circ_8605	up
	ENSSSCG00000036984	GALR1	up	ssc-miR-1224	circ_7842	up
	ENSSSCG00000036984	GALR1	up	ssc-miR-17-5p	circ_3235	up
	ENSSSCG00000036984	GALR1	up	ssc-miR-19b	circ_7430	up
	ENSSSCG00000036984	GALR1	up	ssc-miR-2320-5p	circ_4891	up
	ENSSSCG00000037009		up	ssc-miR-9847-3p	circ_1081	up
	ENSSSCG00000037025	PLVAP	up	ssc-miR-1296-3p	circ_5406	up
	ENSSSCG00000037025	PLVAP	up	ssc-miR-149	circ_8618	up
	ENSSSCG00000037025	PLVAP	up	ssc-miR-26b-3p	circ_6617	up
	ENSSSCG00000037025	PLVAP	up	ssc-miR-365-5p	circ_1081	up
	ENSSSCG00000037025	PLVAP	up	ssc-miR-365-5p	circ_3696	up
	ENSSSCG00000037025	PLVAP	up	ssc-miR-383	circ_8925	up
	ENSSSCG00000037025	PLVAP	up	ssc-miR-9854-5p	circ_6028	up
	ENSSSCG00000037066	GADD45A	up	ssc-miR-10384	circ_2062	up
	ENSSSCG00000037066	GADD45A	up	ssc-miR-9820-5p	circ_2720	up
	ENSSSCG00000037066	GADD45A	up	ssc-miR-9820-5p	circ_3338	up
	ENSSSCG00000037238	DBF4B	down	ssc-miR-185	circ_4715	down
	ENSSSCG00000037241	RGS2	up	ssc-miR-138	circ_2141	up
	ENSSSCG00000037241	RGS2	up	ssc-miR-138	circ_5773	up
	ENSSSCG00000037241	RGS2	up	ssc-miR-138	circ_8087	up
	ENSSSCG00000037241	RGS2	up	ssc-miR-34a	circ_2141	up
	ENSSSCG00000037241	RGS2	up	ssc-miR-92b-5p	circ_3666	up
	ENSSSCG00000037292	PLA2G4E	down	ssc-miR-452	circ_3685	down
	ENSSSCG00000037307		down	ssc-miR-34c	circ_5580	down
	ENSSSCG00000037420	TMEM170B	up	ssc-miR-92b-5p	circ_3666	up
	ENSSSCG00000037463	MRPS36	up	ssc-miR-21-3p	circ_2456	up
	ENSSSCG00000037598	SNX10	up	ssc-let-7i-3p	circ_1935	up
	ENSSSCG00000037598	SNX10	up	ssc-let-7i-3p	circ_4362	up
	ENSSSCG00000037598	SNX10	up	ssc-miR-149	circ_8618	up
	ENSSSCG00000037598	SNX10	up	ssc-miR-181b	circ_8605	up
	ENSSSCG00000037697	MGP	up	ssc-miR-9804-5p	circ_8923	up
	ENSSSCG00000037697	MGP	up	ssc-miR-9835-3p	circ_0620	up
	ENSSSCG00000037697	MGP	up	ssc-miR-9835-3p	circ_0885	up
	ENSSSCG00000037697	MGP	up	ssc-miR-9835-3p	circ_1102	up
	ENSSSCG00000037808		up	ssc-miR-6782-3p	circ_4198	up
	ENSSSCG00000037808		up	ssc-miR-7137-3p	circ_2141	up
	ENSSSCG00000037808		up	ssc-miR-7137-3p	circ_4198	up
	ENSSSCG00000037808		up	ssc-miR-9847-3p	circ_1081	up
	ENSSSCG00000037821	RGS5	up	ssc-miR-22-5p	circ_0850	up
	ENSSSCG00000037821	RGS5	up	ssc-miR-330	circ_4363	up
	ENSSSCG00000037910	DUSP6	up	ssc-miR-194b-3p	circ_0083	up
	ENSSSCG00000037910	DUSP6	up	ssc-miR-194b-3p	circ_4362	up
	ENSSSCG00000037910	DUSP6	up	ssc-miR-342	circ_0108	up
	ENSSSCG00000037910	DUSP6	up	ssc-miR-7140-3p	circ_2367	up
	ENSSSCG00000038001	RBKS	up	ssc-miR-34c	circ_0019	up
	ENSSSCG00000038077	PPP1R14A	up	ssc-miR-2366	circ_0177	up
	ENSSSCG00000038077	PPP1R14A	up	ssc-miR-2366	circ_5613	up
	ENSSSCG00000038077	PPP1R14A	up	ssc-miR-92b-5p	circ_3666	up
	ENSSSCG00000038077	PPP1R14A	up	ssc-miR-9820-5p	circ_2720	up
	ENSSSCG00000038077	PPP1R14A	up	ssc-miR-9820-5p	circ_3338	up
	ENSSSCG00000038080	EMCN	up	ssc-miR-9857-5p	circ_2688	up
	ENSSSCG00000038149	KCNE4	up	ssc-miR-345-3p	circ_1401	up
	ENSSSCG00000038149	KCNE4	up	ssc-miR-4335	circ_3061	up
	ENSSSCG00000038180	ADAMTS3	up	ssc-miR-199a-3p	circ_8097	up
	ENSSSCG00000038180	ADAMTS3	up	ssc-miR-7142-5p	circ_3821	up
	ENSSSCG00000038180	ADAMTS3	up	ssc-miR-7142-5p	circ_4626	up
	ENSSSCG00000038180	ADAMTS3	up	ssc-miR-7142-5p	circ_7904	up
	ENSSSCG00000038320	POR	down	ssc-miR-4338	circ_3685	down
	ENSSSCG00000038462		up	ssc-miR-9797-3p	circ_6271	up
	ENSSSCG00000038500	TRIB1	up	ssc-miR-10384	circ_2062	up
	ENSSSCG00000038500	TRIB1	up	ssc-miR-4339	circ_2367	up
	ENSSSCG00000038500	TRIB1	up	ssc-miR-7135-3p	circ_8830	up
	ENSSSCG00000038646		up	ssc-miR-9852-3p	circ_5558	up
	ENSSSCG00000038825		up	ssc-miR-138	circ_2141	up
	ENSSSCG00000038825		up	ssc-miR-138	circ_5773	up
	ENSSSCG00000038825		up	ssc-miR-138	circ_8087	up
	ENSSSCG00000038825		up	ssc-miR-671-3p	circ_1081	up
	ENSSSCG00000038825		up	ssc-miR-99a-3p	circ_6598	up
	ENSSSCG00000038963		up	ssc-miR-125a	circ_2367	up
	ENSSSCG00000038963		up	ssc-miR-4339	circ_2367	up
	ENSSSCG00000039146		up	ssc-miR-9820-5p	circ_2720	up
	ENSSSCG00000039146		up	ssc-miR-9820-5p	circ_3338	up
	ENSSSCG00000039161	MEIS1	up	ssc-miR-7143-3p	circ_1401	up
	ENSSSCG00000039161	MEIS1	up	ssc-miR-7143-3p	circ_2502	up
	ENSSSCG00000039161	MEIS1	up	ssc-miR-7143-3p	circ_8830	up
	ENSSSCG00000039215	PHYHIPL	up	ssc-miR-2483	circ_5213	up
	ENSSSCG00000039215	PHYHIPL	up	ssc-miR-2483	circ_8830	up
	ENSSSCG00000039215	PHYHIPL	up	ssc-miR-9794-3p	circ_1081	up
	ENSSSCG00000039314	MCL1	up	ssc-miR-2483	circ_5213	up
	ENSSSCG00000039314	MCL1	up	ssc-miR-2483	circ_8830	up
	ENSSSCG00000039314	MCL1	up	ssc-miR-383	circ_8925	up
	ENSSSCG00000039314	MCL1	up	ssc-miR-9797-3p	circ_6271	up
	ENSSSCG00000039416	CXCR4	up	ssc-miR-2411	circ_6985	up
	ENSSSCG00000039416	CXCR4	up	ssc-miR-2483	circ_5213	up
	ENSSSCG00000039416	CXCR4	up	ssc-miR-2483	circ_8830	up
	ENSSSCG00000039416	CXCR4	up	ssc-miR-769-3p	circ_4633	up
	ENSSSCG00000039416	CXCR4	up	ssc-miR-769-3p	circ_5335	up
	ENSSSCG00000039512	RBP5	up	ssc-miR-664-5p	circ_3536	up
	ENSSSCG00000039512	RBP5	up	ssc-miR-7137-3p	circ_2141	up
	ENSSSCG00000039512	RBP5	up	ssc-miR-7137-3p	circ_4198	up
	ENSSSCG00000039512	RBP5	up	ssc-miR-769-3p	circ_4633	up
	ENSSSCG00000039512	RBP5	up	ssc-miR-769-3p	circ_5335	up
	ENSSSCG00000039512	RBP5	up	ssc-miR-9799-3p	circ_5208	up
	ENSSSCG00000039512	RBP5	up	ssc-miR-9835-3p	circ_0620	up
	ENSSSCG00000039512	RBP5	up	ssc-miR-9835-3p	circ_0885	up
	ENSSSCG00000039512	RBP5	up	ssc-miR-9835-3p	circ_1102	up
	ENSSSCG00000039573	SLPI	up	ssc-miR-1839-5p	circ_6675	up
	ENSSSCG00000039573	SLPI	up	ssc-miR-30b-3p	circ_7075	up
	ENSSSCG00000039609	ANKRD33B	up	ssc-miR-106a	circ_3235	up
	ENSSSCG00000039609	ANKRD33B	up	ssc-miR-130b-3p	circ_2835	up
	ENSSSCG00000039609	ANKRD33B	up	ssc-miR-130b-3p	circ_3012	up
	ENSSSCG00000039609	ANKRD33B	up	ssc-miR-17-5p	circ_3235	up
	ENSSSCG00000039609	ANKRD33B	up	ssc-miR-20a-5p	circ_2892	up
	ENSSSCG00000039609	ANKRD33B	up	ssc-miR-20b	circ_3235	up
	ENSSSCG00000039609	ANKRD33B	up	ssc-miR-224	circ_3460	up
	ENSSSCG00000039609	ANKRD33B	up	ssc-miR-224	circ_8012	up
	ENSSSCG00000039609	ANKRD33B	up	ssc-miR-330	circ_4363	up
	ENSSSCG00000039609	ANKRD33B	up	ssc-miR-9820-5p	circ_2720	up
	ENSSSCG00000039609	ANKRD33B	up	ssc-miR-9820-5p	circ_3338	up
	ENSSSCG00000039731		up	ssc-miR-199b-3p	circ_3666	up
	ENSSSCG00000039731		up	ssc-miR-199b-3p	circ_8097	up
	ENSSSCG00000039731		up	ssc-miR-670	circ_3536	up
	ENSSSCG00000039731		up	ssc-miR-7135-3p	circ_8830	up
	ENSSSCG00000039847	C1S	up	ssc-miR-9852-3p	circ_5558	up
	ENSSSCG00000039862	TRIB3	up	ssc-miR-1224	circ_7842	up
	ENSSSCG00000039862	TRIB3	up	ssc-miR-365-5p	circ_1081	up
	ENSSSCG00000039862	TRIB3	up	ssc-miR-365-5p	circ_3696	up
	ENSSSCG00000039862	TRIB3	up	ssc-miR-9808-3p	circ_5457	up
	ENSSSCG00000039862	TRIB3	up	ssc-miR-9808-3p	circ_6175	up
	ENSSSCG00000039862	TRIB3	up	ssc-miR-9808-3p	circ_6540	up
	ENSSSCG00000039862	TRIB3	up	ssc-miR-9851-3p	circ_8925	up
	ENSSSCG00000039890	RASL11A	up	ssc-miR-194a-3p	circ_2806	up
	ENSSSCG00000039890	RASL11A	up	ssc-miR-29c	circ_3820	up
	ENSSSCG00000039890	RASL11A	up	ssc-miR-383	circ_8925	up
	ENSSSCG00000039890	RASL11A	up	ssc-miR-7-5p	circ_0918	up
	ENSSSCG00000039890	RASL11A	up	ssc-miR-9847-3p	circ_1081	up
	ENSSSCG00000039983	GJA4	up	ssc-miR-7135-3p	circ_8830	up
	ENSSSCG00000040281	ARMCX3	up	ssc-miR-146a-5p	circ_6159	up
	ENSSSCG00000040281	ARMCX3	up	ssc-miR-146b	circ_6159	up
	ENSSSCG00000040281	ARMCX3	up	ssc-miR-9808-3p	circ_5457	up
	ENSSSCG00000040281	ARMCX3	up	ssc-miR-9808-3p	circ_6175	up
	ENSSSCG00000040281	ARMCX3	up	ssc-miR-9808-3p	circ_6540	up
	ENSSSCG00000040281	ARMCX3	up	ssc-miR-9820-5p	circ_2720	up
	ENSSSCG00000040281	ARMCX3	up	ssc-miR-9820-5p	circ_3338	up
	ENSSSCG00000040296	EHHADH	up	ssc-miR-9847-3p	circ_1081	up
	ENSSSCG00000040439	TMED5	up	ssc-miR-17-3p	circ_5773	up
	ENSSSCG00000040439	TMED5	up	ssc-miR-7137-3p	circ_2141	up
	ENSSSCG00000040439	TMED5	up	ssc-miR-7137-3p	circ_4198	up
	ENSSSCG00000040461	CDKN1C	up	ssc-miR-423-3p	circ_2367	up
	ENSSSCG00000040486	BIRC5	down	ssc-miR-22-3p	circ_3685	down
	ENSSSCG00000040638	DIO2	up	ssc-miR-194a-3p	circ_2806	up
	ENSSSCG00000040638	DIO2	up	ssc-miR-432-5p	circ_5463	up
	ENSSSCG00000040638	DIO2	up	ssc-miR-493-5p	circ_0925	up
	ENSSSCG00000040638	DIO2	up	ssc-miR-493-5p	circ_4413	up
	ENSSSCG00000040663	HERPUD1	up	ssc-miR-504	circ_4198	up
	ENSSSCG00000040663	HERPUD1	up	ssc-miR-7138-5p	circ_3536	up
	ENSSSCG00000040663	HERPUD1	up	ssc-miR-7138-5p	circ_5076	up
	ENSSSCG00000040663	HERPUD1	up	ssc-miR-7140-3p	circ_2367	up
	ENSSSCG00000040663	HERPUD1	up	ssc-miR-7143-5p	circ_1401	up
	ENSSSCG00000040663	HERPUD1	up	ssc-miR-9847-3p	circ_1081	up
	ENSSSCG00000040746	LRP2	up	ssc-let-7d-5p	circ_1968	up
	ENSSSCG00000040746	LRP2	up	ssc-miR-30b-3p	circ_7075	up
	ENSSSCG00000040746	LRP2	up	ssc-miR-383	circ_8925	up
	ENSSSCG00000040746	LRP2	up	ssc-miR-664-5p	circ_3536	up
	ENSSSCG00000040751	DDIT3	up	ssc-miR-34a	circ_2141	up
	ENSSSCG00000040751	DDIT3	up	ssc-miR-34c	circ_0019	up
	ENSSSCG00000040751	DDIT3	up	ssc-miR-9804-5p	circ_8923	up
	ENSSSCG00000040822	RERGL	up	ssc-miR-34a	circ_2141	up
	ENSSSCG00000040822	RERGL	up	ssc-miR-383	circ_8925	up
	ENSSSCG00000040843		up	ssc-miR-125a	circ_2367	up
	ENSSSCG00000040843		up	ssc-miR-151-5p	circ_0185	up
	ENSSSCG00000040843		up	ssc-miR-199b-5p	circ_7398	up
	ENSSSCG00000040843		up	ssc-miR-383	circ_8925	up
	ENSSSCG00000040847	AP1S3	up	ssc-miR-132	circ_7558	up
	ENSSSCG00000040847	AP1S3	up	ssc-miR-432-5p	circ_5463	up
	ENSSSCG00000040847	AP1S3	up	ssc-miR-670	circ_3536	up
	ENSSSCG00000040961	LIF	up	ssc-miR-10382	circ_1429	up
	ENSSSCG00000040961	LIF	up	ssc-miR-106a	circ_3235	up
	ENSSSCG00000040961	LIF	up	ssc-miR-17-5p	circ_3235	up
	ENSSSCG00000040961	LIF	up	ssc-miR-2366	circ_0177	up
	ENSSSCG00000040961	LIF	up	ssc-miR-2366	circ_5613	up
	ENSSSCG00000040961	LIF	up	ssc-miR-326	circ_7904	up
	ENSSSCG00000040961	LIF	up	ssc-miR-423-5p	circ_3696	up
	ENSSSCG00000040961	LIF	up	ssc-miR-423-5p	circ_4333	up
	ENSSSCG00000040961	LIF	up	ssc-miR-9820-5p	circ_2720	up
	ENSSSCG00000040961	LIF	up	ssc-miR-9820-5p	circ_3338	up
	ENSSSCG00000040961	LIF	up	ssc-miR-9835-3p	circ_0620	up
	ENSSSCG00000040961	LIF	up	ssc-miR-9835-3p	circ_0885	up
	ENSSSCG00000040961	LIF	up	ssc-miR-9835-3p	circ_1102	up
