# Supplementary material for: CircRNAs in Xiang pig ovaries among diestrus and estrus stages
Source: Porcine Health Manag. 2022 Jun 23;8:29. doi: 10.1186/s40813-022-00270-1 (PMC9219244; doi:10.1186/s40813-022-00270-1)
Supplement: Supplementary file 13 — Additional file 13. Table S13. Interaction of DEC-miRNA-DEG associated with reproduction pathways. [file 40813_2022_270_MOESM13_ESM.xls]

## Sheet: Table S13
	Table S13. Interaction of DEC-miRNA-DEG associated with reproduction pathways
	CircRNA	circRNA expression	miRNA	Ensemble gene ID	Gene symbol	mRNA expression
							Circadian entrainment	Estrogen signaling pathway	GnRH signaling pathway	Progesterone-mediated oocyte maturation	Oocyte meiosis	Ovarian steroidogenesis
	circ_1429	up	ssc-miR-10382	ENSSSCG00000009664	PTK2B	up			√
	circ_7842	up	ssc-miR-1224	ENSSSCG00000006719		up						√
	circ_8618	up	ssc-miR-149	ENSSSCG00000009664	PTK2B	up			√
	circ_8618	up	ssc-miR-149	ENSSSCG00000006719		up						√
	circ_8097	up	ssc-miR-15b	ENSSSCG00000012163	RPS6KA3	up				√	√
	circ_4891	up	ssc-miR-2320-5p	ENSSSCG00000009664	PTK2B	up			√
	circ_8792	up	ssc-miR-28-3p	ENSSSCG00000012163	RPS6KA3	up				√	√
	circ_7904	up	ssc-miR-326	ENSSSCG00000009664	PTK2B	up			√
	circ_5580	down	ssc-miR-34a	ENSSSCG00000012307	CCNB3	down				√
	circ_6391	up	ssc-miR-378b-3p	ENSSSCG00000012163	RPS6KA3	up				√	√
	circ_3696	up	ssc-miR-423-5p	ENSSSCG00000007056	PLCB1	up	√	√	√
	circ_4333	up	ssc-miR-423-5p	ENSSSCG00000007056	PLCB1	up	√	√	√
	circ_2367	up	ssc-miR-4339	ENSSSCG00000009664	PTK2B	up			√
	circ_3536	up	ssc-miR-664-5p	ENSSSCG00000009664	PTK2B	up			√
	circ_3536	up	ssc-miR-7138-5p	ENSSSCG00000002383	FOS	up	√	√
	circ_5076	up	ssc-miR-7138-5p	ENSSSCG00000002383	FOS	up	√	√
	circ_1401	up	ssc-miR-7143-5p	ENSSSCG00000009664	PTK2B	up			√
	circ_7986	up	ssc-miR-9802-3p	ENSSSCG00000002383	FOS	up	√	√
	circ_5457	up	ssc-miR-9808-3p	ENSSSCG00000012163	RPS6KA3	up				√	√
	circ_6175	up	ssc-miR-9808-3p	ENSSSCG00000012163	RPS6KA3	up				√	√
	circ_6540	up	ssc-miR-9808-3p	ENSSSCG00000012163	RPS6KA3	up				√	√
	circ_2720	up	ssc-miR-9820-5p	ENSSSCG00000009664	PTK2B	up			√
	circ_3338	up	ssc-miR-9820-5p	ENSSSCG00000009664	PTK2B	up			√
	circ_1081	up	ssc-miR-9847-3p	ENSSSCG00000014362	HBEGF	up		√	√
	circ_1081	up	ssc-miR-9847-3p	ENSSSCG00000009664	PTK2B	up			√
	circ_1081	up	ssc-miR-9847-3p	ENSSSCG00000006719		up						√
