# Supplementary material for: CircRNAs in Xiang pig ovaries among diestrus and estrus stages
Source: Porcine Health Manag. 2022 Jun 23;8:29. doi: 10.1186/s40813-022-00270-1 (PMC9219244; doi:10.1186/s40813-022-00270-1)
Supplement: Supplementary file 14 — Additional file 14. Table S14. CircRNAs were derived from the gene CHD2. [file 40813_2022_270_MOESM14_ESM.xls]

## Sheet: The information of CircRNAs
	Table S14 CircRNAs were derived from the gene CHD2
	The information of CircRNAs (n=28)					产生的28个环状RNA，在1995个High confident circRNAs中有9个，9个高信度circRNAs中只有3个为差异表达的circRNA.
	CircRNA	CircRNA_ID	Chr	Start	End	CircRNA_type	Gene_id	Strand		CPM-Diestrus					CPM-Estrus					Diestrus								Estrus
									High confident circRNAs	175	177	178	179	AVE	193	194	195	176	AVE	175-State	175-Seq	177-State	177-Seq	178-State	178-Seq	179-State	179-Seq	193-State	193-Seq	194-State	194-Seq	195-State	195-Seq	176-State	176-Seq
	circ_4114	7:86024175|86025429	7	86024175	86025429	exon	ENSSSCG00000002266	-	circ_4114	613.397	0	0	0	153.349	600.977	391.143	694.869	421.053	527.01	86024175-86024350,86025259-86025429	GTTGCCAACTTTGCCACGATGGAGGACGAGGAGGAGCTAGAAGAGCGTCCTCACAAGGACTGGGATGAGATCATTCCAGAGGAGCAAAGGAAAAAAGTAGAGGAGGAAGAGCGGCAGAAGGAGCTGGAGGAAATTTATATGTTGCCTCGAATTCGGAGTTCCACTAAAAAGGCTCAGACAAATGACAGTGATTCTGATACTGAGTCTAAGAGGCAGGCCCAGAGATCCTCTGCCTCTGAGAGTGAGACGGATGAGTCTGATGATGACAAGAAGCCCAAGCGCAGAGGGCGCCCCCGAAGTGTGCGGAAGGACCTCGTGGAGGGATTCACAGACGCTGAGATCCGGAG	n/a	n/a	n/a	n/a	n/a	n/a	86024175-86024350,86025259-86025429	GTTGCCAACTTTGCCACGATGGAGGACGAGGAGGAGCTAGAAGAGCGTCCTCACAAGGACTGGGATGAGATCATTCCAGAGGAGCAAAGGAAAAAAGTAGAGGAGGAAGAGCGGCAGAAGGAGCTGGAGGAAATTTATATGTTGCCTCGAATTCGGAGTTCCACTAAAAAGGCTCAGACAAATGACAGTGATTCTGATACTGAGTCTAAGAGGCAGGCCCAGAGATCCTCTGCCTCTGAGAGTGAGACGGATGAGTCTGATGATGACAAGAAGCCCAAGCGCAGAGGGCGCCCCCGAAGTGTGCGGAAGGACCTCGTGGAGGGATTCACAGACGCTGAGATCCGGAG	86024175-86024350,86025424-86025429	GTTGCCGCTCAGACAAATGACAGTGATTCTGATACTGAGTCTAAGAGGCAGGCCCAGAGATCCTCTGCCTCTGAGAGTGAGACGGATGAGTCTGATGATGACAAGAAGCCCAAGCGCAGAGGGCGCCCCCGAAGTGTGCGGAAGGACCTCGTGGAGGGATTCACAGACGCTGAGATCCGGAG	86024175-86024350,86025259-86025429	GTTGCCAACTTTGCCACGATGGAGGACGAGGAGGAGCTAGAAGAGCGTCCTCACAAGGACTGGGATGAGATCATTCCAGAGGAGCAAAGGAAAAAAGTAGAGGAGGAAGAGCGGCAGAAGGAGCTGGAGGAAATTTATATGTTGCCTCGAATTCGGAGTTCCACTAAAAAGGCTCAGACAAATGACAGTGATTCTGATACTGAGTCTAAGAGGCAGGCCCAGAGATCCTCTGCCTCTGAGAGTGAGACGGATGAGTCTGATGATGACAAGAAGCCCAAGCGCAGAGGGCGCCCCCGAAGTGTGCGGAAGGACCTCGTGGAGGGATTCACAGACGCTGAGATCCGGAG	86024175-86024350,86025259-86025429	GTTGCCAACTTTGCCACGATGGAGGACGAGGAGGAGCTAGAAGAGCGTCCTCACAAGGACTGGGATGAGATCATTCCAGAGGAGCAAAGGAAAAAAGTAGAGGAGGAAGAGCGGCAGAAGGAGCTGGAGGAAATTTATATGTTGCCTCGAATTCGGAGTTCCACTAAAAAGGCTCAGACAAATGACAGTGATTCTGATACTGAGTCTAAGAGGCAGGCCCAGAGATCCTCTGCCTCTGAGAGTGAGACGGATGAGTCTGATGATGACAAGAAGCCCAAGCGCAGAGGGCGCCCCCGAAGTGTGCGGAAGGACCTCGTGGAGGGATTCACAGACGCTGAGATCCGGAG
	circ_4136	7:86081593|86087677	7	86081593	86087677	exon	ENSSSCG00000002266	-	circ_4136	981.435	0	0	960.038	485.368	651.058	630.174	472.511	0	438.436	86081593-86081654,86083419-86083505,86087446-86087677	TCATTCAGCATCTGAAGAAGCTTCGGGTTCAGACTCAGGCAGCCAGTCGGAGAGTGAGCAGGGCAGCGATCCAGGAAGTGGACATGGCAGCGAGTCAAATAGTAGTTCTGAATCTTCGGAGAGTCAGTCGGAATCTGAAAGTGAATCAGCAGGTTCCAAATCCCAGCCAGTTCTTCCAGAAGCCAAAGAGAAGCCAGCCTCTAAGAAGGAACGGATAGCTGATGTGAAGAAGATGTGGGAAGAATATCCTGATGTTTATGGGGTTAGGCGGTCAAACCGAAGCAGACAAGAACCATCACGATTTAATATTAAGGAGGAGGCAAGTAGCGGGTCTGAGAGTGGGAGCCCAAAAAGAAGAGGCCAGAGGCAGCTGAAAAAACA	n/a	n/a	n/a	n/a	86081593-86081654,86083419-86083505,86087446-86087677	TCATTCAGCATCTGAAGAAGCTTCGGGTTCAGACTCAGGCAGCCAGTCGGAGAGTGAGCAGGGCAGCGATCCAGGAAGTGGACATGGCAGCGAGTCAAATAGTAGTTCTGAATCTTCGGAGAGTCAGTCGGAATCTGAAAGTGAATCAGCAGGTTCCAAATCCCAGCCAGTTCTTCCAGAAGCCAAAGAGAAGCCAGCCTCTAAGAAGGAACGGATAGCTGATGTGAAGAAGATGTGGGAAGAATATCCTGATGTTTATGGGGTTAGGCGGTCAAACCGAAGCAGACAAGAACCATCACGATTTAATATTAAGGAGGAGGCAAGTAGCGGGTCTGAGAGTGGGAGCCCAAAAAGAAGAGGCCAGAGGCAGCTGAAAAAACA	86081593-86081654,86083419-86083505,86087446-86087677	TCATTCAGCATCTGAAGAAGCTTCGGGTTCAGACTCAGGCAGCCAGTCGGAGAGTGAGCAGGGCAGCGATCCAGGAAGTGGACATGGCAGCGAGTCAAATAGTAGTTCTGAATCTTCGGAGAGTCAGTCGGAATCTGAAAGTGAATCAGCAGGTTCCAAATCCCAGCCAGTTCTTCCAGAAGCCAAAGAGAAGCCAGCCTCTAAGAAGGAACGGATAGCTGATGTGAAGAAGATGTGGGAAGAATATCCTGATGTTTATGGGGTTAGGCGGTCAAACCGAAGCAGACAAGAACCATCACGATTTAATATTAAGGAGGAGGCAAGTAGCGGGTCTGAGAGTGGGAGCCCAAAAAGAAGAGGCCAGAGGCAGCTGAAAAAACA	86081593-86081654,86083419-86083505,86087446-86087677	TCATTCAGCATCTGAAGAAGCTTCGGGTTCAGACTCAGGCAGCCAGTCGGAGAGTGAGCAGGGCAGCGATCCAGGAAGTGGACATGGCAGCGAGTCAAATAGTAGTTCTGAATCTTCGGAGAGTCAGTCGGAATCTGAAAGTGAATCAGCAGGTTCCAAATCCCAGCCAGTTCTTCCAGAAGCCAAAGAGAAGCCAGCCTCTAAGAAGGAACGGATAGCTGATGTGAAGAAGATGTGGGAAGAATATCCTGATGTTTATGGGGTTAGGCGGTCAAACCGAAGCAGACAAGAACCATCACGATTTAATATTAAGGAGGAGGCAAGTAGCGGGTCTGAGAGTGGGAGCCCAAAAAGAAGAGGCCAGAGGCAGCTGAAAAAACA	86081593-86081654,86083419-86083505,86087446-86087677	TCATTCAGCATCTGAAGAAGCTTCGGGTTCAGACTCAGGCAGCCAGTCGGAGAGTGAGCAGGGCAGCGATCCAGGAAGTGGACATGGCAGCGAGTCAAATAGTAGTTCTGAATCTTCGGAGAGTCAGTCGGAATCTGAAAGTGAATCAGCAGGTTCCAAATCCCAGCCAGTTCTTCCAGAAGCCAAAGAGAAGCCAGCCTCTAAGAAGGAACGGATAGCTGATGTGAAGAAGATGTGGGAAGAATATCCTGATGTTTATGGGGTTAGGCGGTCAAACCGAAGCAGACAAGAACCATCACGATTTAATATTAAGGAGGAGGCAAGTAGCGGGTCTGAGAGTGGGAGCCCAAAAAGAAGAGGCCAGAGGCAGCTGAAAAAACA	n/a	n/a
	circ_4130	7:86070324|86075222	7	86070324	86075222	exon	ENSSSCG00000002266	-	circ_4130	327.145	0	0	240.01	141.789	325.529	0	277.948	392.982	249.115	86070324-86070329,86072288-86072428,86075115-86075222	AGAAAAATGGAAACGGGAGCCCTCAGAAGATGAACAGGAACAAGGCACCAGTGCAGAAAGTGAACCAGAGCAAAAAAAAGTGAAAGCCAGAAGACCTGTCCCCAGAAGAACAGTGCCCAAACCTCGTGTGAAAAAGCAACCTAAGACTCAACGTGGAAAGAGGAAAAAACAAGATTCTTCTGATGATGATGATGAAGATGATGAAGCTCCCAAAAGGCAGACTCGCCGCAGAGCGGCTAAAAATGTTAGAAGGAG	n/a	n/a	n/a	n/a	86070324-86070329,86075115-86075222	AGAAAAATGGAAACGGGAGCCCTCAGAAGATGAACAGGAACAAGGCACCAGTGCAGAAAGTGAACCAGAGCAAAAAAAAGTGAAAGCCAGAAGACCTGTCCCCAGAAGAAGGAG	86070324-86070457,86072288-86072428,86075217-86075222	AGAAAAAACAGTGCCCAAACCTCGTGTGAAAAAGCAACCTAAGACTCAACGTGGAAAGAGGAAAAAACAAGATTCTTCTGATGATGATGATGAAGATGATGAAGCTCCCAAAAGGCAGACTCGCCGCAGAGCGGCTAAAAATGTTAGTTACAAAGAAGACGATGACTTTGAGACTGACTCAGATGACCTCATTGAAATGACCGGAGAAGGAGTTGATGAACAACAGGATAATAGTGAAACTATTGAAAAGGTCTTAGATTCAAGGCTGGGAAAGAAAGGAG	n/a	n/a	86070324-86070457,86072288-86072428,86075115-86075222	AGAAAAATGGAAACGGGAGCCCTCAGAAGATGAACAGGAACAAGGCACCAGTGCAGAAAGTGAACCAGAGCAAAAAAAAGTGAAAGCCAGAAGACCTGTCCCCAGAAGAACAGTGCCCAAACCTCGTGTGAAAAAGCAACCTAAGACTCAACGTGGAAAGAGGAAAAAACAAGATTCTTCTGATGATGATGATGAAGATGATGAAGCTCCCAAAAGGCAGACTCGCCGCAGAGCGGCTAAAAATGTTAGTTACAAAGAAGACGATGACTTTGAGACTGACTCAGATGACCTCATTGAAATGACCGGAGAAGGAGTTGATGAACAACAGGATAATAGTGAAACTATTGAAAAGGTCTTAGATTCAAGGCTGGGAAAGAAAGGAG	86070324-86070457,86072288-86072428,86075115-86075222	AGAAAAATGGAAACGGGAGCCCTCAGAAGATGAACAGGAACAAGGCACCAGTGCAGAAAGTGAACCAGAGCAAAAAAAAGTGAAAGCCAGAAGACCTGTCCCCAGAAGAACAGTGCCCAAACCTCGTGTGAAAAAGCAACCTAAGACTCAACGTGGAAAGAGGAAAAAACAAGATTCTTCTGATGATGATGATGAAGATGATGAAGCTCCCAAAAGGCAGACTCGCCGCAGAGCGGCTAAAAATGTTAGTTACAAAGAAGACGATGACTTTGAGACTGACTCAGATGACCTCATTGAAATGACCGGAGAAGGAGTTGATGAACAACAGGATAATAGTGAAACTATTGAAAAGGTCTTAGATTCAAGGCTGGGAAAGAAAGGAG
	circ_4115	7:86024175|86032780	7	86024175	86032780	exon	ENSSSCG00000002266	-	circ_4115	327.145	0	0	0	81.7862	200.326	108.651	264.05	0	143.257	86032631-86032780,86031558-86031706,86024175-86024180	GACTTCTGTTTCCTGCTCTCGACAAGGGCTGGTGGCCTGGGAATCAATTTGGCTTCAGCGGACACAGTCGTCATCTTTGACTCTGACTGGAACCCCCAGAACGACTTGCAGGCACAAGCCCGAGCCCATAGAATTGGTCAGAAGAAGCAGGTAAATATTTACCGCCTCGTTACAAAGGGGACTGTGGAAGAAGAGATCATAGAACGGGCCAAAAAGAAGATGGTATTGGACCATCTGGTGATTCAGCGCATGGATACCACTGGCCGGACAGTTCTGGAAAACAACTCAGGAAGGTCCAACCGGAG	n/a	n/a	n/a	n/a	n/a	n/a	86032775-86032780,86029354-86029450,86024175-86024350	GACTTCTTCAAATCCTTTTAATAAAGAAGAGCTGACAGCTATTTTGAAATTTGGAGCAGAAGATCTCTTCAAAGAACTTGAAGGGGAGGAATCAGAGCCTCAGGCTCAGACAAATGACAGTGATTCTGATACTGAGTCTAAGAGGCAGGCCCAGAGATCCTCTGCCTCTGAGAGTGAGACGGATGAGTCTGATGATGACAAGAAGCCCAAGCGCAGAGGGCGCCCCCGAAGTGTGCGGAAGGACCTCGTGGAGGGATTCACAGACGCTGAGATCCGGAG	86024175-86024350,86032775-86032780	GACTTCGCTCAGACAAATGACAGTGATTCTGATACTGAGTCTAAGAGGCAGGCCCAGAGATCCTCTGCCTCTGAGAGTGAGACGGATGAGTCTGATGATGACAAGAAGCCCAAGCGCAGAGGGCGCCCCCGAAGTGTGCGGAAGGACCTCGTGGAGGGATTCACAGACGCTGAGATCCGGAG	86032631-86032780,86024175-86024350	GACTTCTGTTTCCTGCTCTCGACAAGGGCTGGTGGCCTGGGAATCAATTTGGCTTCAGCGGACACAGTCGTCATCTTTGACTCTGACTGGAACCCCCAGAACGACTTGCAGGCACAAGCCCGAGCCCATAGAATTGGTCAGAAGAAGCAGGCTCAGACAAATGACAGTGATTCTGATACTGAGTCTAAGAGGCAGGCCCAGAGATCCTCTGCCTCTGAGAGTGAGACGGATGAGTCTGATGATGACAAGAAGCCCAAGCGCAGAGGGCGCCCCCGAAGTGTGCGGAAGGACCTCGTGGAGGGATTCACAGACGCTGAGATCCGGAG	n/a	n/a
	circ_4124	7:86055233|86058691	7	86055233	86058691	exon	ENSSSCG00000002266	-	circ_4124	0	0	0	0	0	125.203	152.111	111.179	168.421	139.229	n/a	n/a	n/a	n/a	n/a	n/a	n/a	n/a	n/a	n/a	86058475-86058691,86055233-86055238	AAGTAACAGTGTAATCCTTGCTGATGAAATGGGCCTAGGAAAGACCATCCAGACCATATCATTCCTCTCCTACCTGTTCCACCAACACCAGCTGTATGGCCCCTTTCTTATAGTCGTCCCTTTATCCACCCTCACCTCATGGCAGAGGGAGTTTGAAATCTGGGCACCAGAGATTAACGTAGTGGTTTACATAGGTGACCTGATGAGCAGAAATACGGGAGAA	86055233-86055423,86056298-86056387,86058599-86058691	AAGTAACAGTGTAATCCTTGCTGATGAAATGGGCCTAGGAAAGACCATCCAGACCATATCATTCCTCTCCTACCTGTTCCACCAACACCAGCTATACGAGAATATGAATGGATTCACTCTCAGACCAAACGGCTGAAGTTCAATGCACTTATAACAACATATGAGATTCTCTTAAAAGATAAGACTGTGCTGGGCAGTATTAACTGGGCCTTTCTGGGAGTGGATGAAGCCCATCGGTTGAAGAATGATGACTCTTTATTGTATAAAACTCTGATTGATTTCAAGTCCAACCATAGGCTCCTGATTACGGGGACCCCTCTTCAGAATTCCCTCAAAGAGCTCTGGTCCTTGCTGCACTTTATTATGCCGGAGAA	n/a	n/a
	circ_4123	7:86055233|86056387	7	86055233	86056387	exon	ENSSSCG00000002266	-	circ_4123	0	0	0	0	0	100.163	239.032	111.179	0	112.593	n/a	n/a	n/a	n/a	n/a	n/a	n/a	n/a	86055233-86055423,86056382-86056387	ATACGAACTGTGCTGGGCAGTATTAACTGGGCCTTTCTGGGAGTGGATGAAGCCCATCGGTTGAAGAATGATGACTCTTTATTGTATAAAACTCTGATTGATTTCAAGTCCAACCATAGGCTCCTGATTACGGGGACCCCTCTTCAGAATTCCCTCAAAGAGCTCTGGTCCTTGCTGCACTTTATTATGCCGGAGAA	86055233-86055423,86056298-86056387	ATACGAGAATATGAATGGATTCACTCTCAGACCAAACGGCTGAAGTTCAATGCACTTATAACAACATATGAGATTCTCTTAAAAGATAAGACTGTGCTGGGCAGTATTAACTGGGCCTTTCTGGGAGTGGATGAAGCCCATCGGTTGAAGAATGATGACTCTTTATTGTATAAAACTCTGATTGATTTCAAGTCCAACCATAGGCTCCTGATTACGGGGACCCCTCTTCAGAATTCCCTCAAAGAGCTCTGGTCCTTGCTGCACTTTATTATGCCGGAGAA	86055233-86055423,86056298-86056387	ATACGAGAATATGAATGGATTCACTCTCAGACCAAACGGCTGAAGTTCAATGCACTTATAACAACATATGAGATTCTCTTAAAAGATAAGACTGTGCTGGGCAGTATTAACTGGGCCTTTCTGGGAGTGGATGAAGCCCATCGGTTGAAGAATGATGACTCTTTATTGTATAAAACTCTGATTGATTTCAAGTCCAACCATAGGCTCCTGATTACGGGGACCCCTCTTCAGAATTCCCTCAAAGAGCTCTGGTCCTTGCTGCACTTTATTATGCCGGAGAA	n/a	n/a
	circ_4126	7:86055233|86087677	7	86055233	86087677	exon	ENSSSCG00000002266	-	#N/A	0	494.735	0	0	123.684	0	0	180.666	252.632	108.324	n/a	n/a	86087446-86087677,86055233-86055238	TCATTCAGCATCTGAAGAAGCTTCGGGTTCAGACTCAGGCAGCCAGTCGGAGAGTGAGCAGGGCAGCGATCCAGGAAGTGGACATGGCAGCGAGTCAAATAGTAGTTCTGAATCTTCGGAGAGTCAGTCGGAATCTGAAAGTGAATCAGCAGGTTCCAAATCCCAGCCAGTTCTTCCAGAAGCCAAAGAGAAGCCAGCCTCTAAGAAGGAACGGATAGCTGATGTGAAGAAGGGAGAA	n/a	n/a	n/a	n/a	n/a	n/a	n/a	n/a	86087672-86087677,86083419-86083505,86055233-86055423	TCATTCATGTGGGAAGAATATCCTGATGTTTATGGGGTTAGGCGGTCAAACCGAAGCAGACAAGAACCATCACGATTTAATATTAAGGAGGAGACTGTGCTGGGCAGTATTAACTGGGCCTTTCTGGGAGTGGATGAAGCCCATCGGTTGAAGAATGATGACTCTTTATTGTATAAAACTCTGATTGATTTCAAGTCCAACCATAGGCTCCTGATTACGGGGACCCCTCTTCAGAATTCCCTCAAAGAGCTCTGGTCCTTGCTGCACTTTATTATGCCGGAGAA	86087672-86087677,86055233-86055423	TCATTCACTGTGCTGGGCAGTATTAACTGGGCCTTTCTGGGAGTGGATGAAGCCCATCGGTTGAAGAATGATGACTCTTTATTGTATAAAACTCTGATTGATTTCAAGTCCAACCATAGGCTCCTGATTACGGGGACCCCTCTTCAGAATTCCCTCAAAGAGCTCTGGTCCTTGCTGCACTTTATTATGCCGGAGAA
	circ_4116	7:86024175|86056387	7	86024175	86056387	exon	ENSSSCG00000002266	-	circ_4116	0	0	0	0	0	175.285	130.381	111.179	0	104.211	n/a	n/a	n/a	n/a	n/a	n/a	n/a	n/a	86056298-86056387,86024175-86024350	ATACGAGAATATGAATGGATTCACTCTCAGACCAAACGGCTGAAGTTCAATGCACTTATAACAACATATGAGATTCTCTTAAAAGATAAGGCTCAGACAAATGACAGTGATTCTGATACTGAGTCTAAGAGGCAGGCCCAGAGATCCTCTGCCTCTGAGAGTGAGACGGATGAGTCTGATGATGACAAGAAGCCCAAGCGCAGAGGGCGCCCCCGAAGTGTGCGGAAGGACCTCGTGGAGGGATTCACAGACGCTGAGATCCGGAG	86056382-86056387,86024175-86024350	ATACGAGCTCAGACAAATGACAGTGATTCTGATACTGAGTCTAAGAGGCAGGCCCAGAGATCCTCTGCCTCTGAGAGTGAGACGGATGAGTCTGATGATGACAAGAAGCCCAAGCGCAGAGGGCGCCCCCGAAGTGTGCGGAAGGACCTCGTGGAGGGATTCACAGACGCTGAGATCCGGAG	86056298-86056387,86024175-86024180	ATACGAGAATATGAATGGATTCACTCTCAGACCAAACGGCTGAAGTTCAATGCACTTATAACAACATATGAGATTCTCTTAAAAGATAAGCCGGAG	n/a	n/a
	circ_4129	7:86070324|86072428	7	86070324	86072428	exon	ENSSSCG00000002266	-	#N/A	0	0	0	0	0	325.529	0	83.3843	0	102.228	n/a	n/a	n/a	n/a	n/a	n/a	n/a	n/a	86070324-86070457,86072288-86072428	AACAGTGCCCAAACCTCGTGTGAAAAAGCAACCTAAGACTCAACGTGGAAAGAGGAAAAAACAAGATTCTTCTGATGATGATGATGAAGATGATGAAGCTCCCAAAAGGCAGACTCGCCGCAGAGCGGCTAAAAATGTTAGTTACAAAGAAGACGATGACTTTGAGACTGACTCAGATGACCTCATTGAAATGACCGGAGAAGGAGTTGATGAACAACAGGATAATAGTGAAACTATTGAAAAGGTCTTAGATTCAAGGCTGGGAAAGAAAGGAG	n/a	n/a	86070324-86070457,86072288-86072428	AACAGTGCCCAAACCTCGTGTGAAAAAGCAACCTAAGACTCAACGTGGAAAGAGGAAAAAACAAGATTCTTCTGATGATGATGATGAAGATGATGAAGCTCCCAAAAGGCAGACTCGCCGCAGAGCGGCTAAAAATGTTAGTTACAAAGAAGACGATGACTTTGAGACTGACTCAGATGACCTCATTGAAATGACCGGAGAAGGAGTTGATGAACAACAGGATAATAGTGAAACTATTGAAAAGGTCTTAGATTCAAGGCTGGGAAAGAAAGGAG	n/a	n/a
	circ_4128	7:86064996|86087677	7	86064996	86087677	exon	ENSSSCG00000002266	-	circ_4128	0	0	553.965	280.011	208.494	0	173.841	83.3843	112.281	92.3766	n/a	n/a	n/a	n/a	86087446-86087677,86083419-86083505,86065352-86065396,86064996-86065174	TCATTCAGCATCTGAAGAAGCTTCGGGTTCAGACTCAGGCAGCCAGTCGGAGAGTGAGCAGGGCAGCGATCCAGGAAGTGGACATGGCAGCGAGTCAAATAGTAGTTCTGAATCTTCGGAGAGTCAGTCGGAATCTGAAAGTGAATCAGCAGGTTCCAAATCCCAGCCAGTTCTTCCAGAAGCCAAAGAGAAGCCAGCCTCTAAGAAGGAACGGATAGCTGATGTGAAGAAGATGTGGGAAGAATATCCTGATGTTTATGGGGTTAGGCGGTCAAACCGAAGCAGACAAGAACCATCACGATTTAATATTAAGGAGGAGCTGTGAAGACAAGCAAATCTACATTGGGTCAGACAGATTTTCCAGCTCACAGTCGGAAGCCGGCACCATCAAATGAACCT…	n/a	n/a	n/a	n/a	86087672-86087677,86083419-86083505,86064996-86065207	TCATTCATGTGGGAAGAATATCCTGATGTTTATGGGGTTAGGCGGTCAAACCGAAGCAGACAAGAACCATCACGATTTAATATTAAGGAGGAGTTGCTGATCTATAAATTTTTATATGTGAAATAGCTCACAGTCGGAAGCCGGCACCATCAAATGAACCTGAGTATCTATGCAAATGGATGGGACTGCCCTATTCAGAGTGCAGCTGGGAAGATGAAGCCTTGATTGGAAAGAAATTCCAGAGCTGCATTGACAGCTTCCATAGTCGGAATAATTCAAAAACCATCCCAACAAGAGAATGCAAG	86087446-86087677,86065352-86065396,86064996-86065001	TCATTCAGCATCTGAAGAAGCTTCGGGTTCAGACTCAGGCAGCCAGTCGGAGAGTGAGCAGGGCAGCGATCCAGGAAGTGGACATGGCAGCGAGTCAAATAGTAGTTCTGAATCTTCGGAGAGTCAGTCGGAATCTGAAAGTGAATCAGCAGGTTCCAAATCCCAGCCAGTTCTTCCAGAAGCCAAAGAGAAGCCAGCCTCTAAGAAGGAACGGATAGCTGATGTGAAGAAGCTGTGAAGACAAGCAAATCTACATTGGGTCAGACAGATTTTCCAGTGCAAG	n/a	n/a
	circ_4122	7:86044906|86087677	7	86044906	86087677	exon	ENSSSCG00000002266	-	circ_4122	531.61	565.411	0	400.016	374.259	0	195.571	152.871	0	87.1106	86087446-86087677,86044906-86044911	TCATTCAGCATCTGAAGAAGCTTCGGGTTCAGACTCAGGCAGCCAGTCGGAGAGTGAGCAGGGCAGCGATCCAGGAAGTGGACATGGCAGCGAGTCAAATAGTAGTTCTGAATCTTCGGAGAGTCAGTCGGAATCTGAAAGTGAATCAGCAGGTTCCAAATCCCAGCCAGTTCTTCCAGAAGCCAAAGAGAAGCCAGCCTCTAAGAAGGAACGGATAGCTGATGTGAAGAAGTTACAA	86087672-86087677,86044906-86045094	TCATTCGTTTGAGTTCTGGGAAGATTTTGAAGAAGACCATGGGAAAGGGCGCGAGAATGGCTATCAGAGTCTTCATAAGGTGCTAGAACCTTTCCTTCTCCGAAGAGTGAAAAAAGATGTGGAGAAATCCCTTCCTGCCAAAGTCGAACAGATTCTCAGGGTGGAGATGTCGGCCCTTCAGAAGCAGTATTACAA	n/a	n/a	86087446-86087677,86044906-86045094	TCATTCAGCATCTGAAGAAGCTTCGGGTTCAGACTCAGGCAGCCAGTCGGAGAGTGAGCAGGGCAGCGATCCAGGAAGTGGACATGGCAGCGAGTCAAATAGTAGTTCTGAATCTTCGGAGAGTCAGTCGGAATCTGAAAGTGAATCAGCAGGTTCCAAATCCCAGCCAGTTCTTCCAGAAGCCAAAGAGAAGCCAGCCTCTAAGAAGGAACGGATAGCTGATGTGAAGAAGGTTTGAGTTCTGGGAAGATTTTGAAGAAGACCATGGGAAAGGGCGCGAGAATGGCTATCAGAGTCTTCATAAGGTGCTAGAACCTTTCCTTCTCCGAAGAGTGAAAAAAGATGTGGAGAAATCCCTTCCTGCCAAAGTCGAACAGATTCTCAGGGTGGAGATGTCGG…	n/a	n/a	86087446-86087677,86044906-86045094	TCATTCAGCATCTGAAGAAGCTTCGGGTTCAGACTCAGGCAGCCAGTCGGAGAGTGAGCAGGGCAGCGATCCAGGAAGTGGACATGGCAGCGAGTCAAATAGTAGTTCTGAATCTTCGGAGAGTCAGTCGGAATCTGAAAGTGAATCAGCAGGTTCCAAATCCCAGCCAGTTCTTCCAGAAGCCAAAGAGAAGCCAGCCTCTAAGAAGGAACGGATAGCTGATGTGAAGAAGGTTTGAGTTCTGGGAAGATTTTGAAGAAGACCATGGGAAAGGGCGCGAGAATGGCTATCAGAGTCTTCATAAGGTGCTAGAACCTTTCCTTCTCCGAAGAGTGAAAAAAGATGTGGAGAAATCCCTTCCTGCCAAAGTCGAACAGATTCTCAGGGTGGAGATGTCGG…	86087672-86087677,86044906-86045094	TCATTCGTTTGAGTTCTGGGAAGATTTTGAAGAAGACCATGGGAAAGGGCGCGAGAATGGCTATCAGAGTCTTCATAAGGTGCTAGAACCTTTCCTTCTCCGAAGAGTGAAAAAAGATGTGGAGAAATCCCTTCCTGCCAAAGTCGAACAGATTCTCAGGGTGGAGATGTCGGCCCTTCAGAAGCAGTATTACAA	n/a	n/a
	circ_4131	7:86072288|86075222	7	86072288	86075222	exon	ENSSSCG00000002266	-	#N/A	0	0	276.983	400.016	169.25	0	0	55.5895	196.491	63.0202	n/a	n/a	n/a	n/a	86072288-86072428,86075217-86075222	AGAAAAAACAGTGCCCAAACCTCGTGTGAAAAAGCAACCTAAGACTCAACGTGGAAAGAGGAAAAAACAAGATTCTTCTGATGATGATGATGAAGATGATGAAGCTCCCAAAAGGCAGACTCGCCGCAGAGCGGCTAAAAATGTTAG	86072288-86072428,86075115-86075222	AGAAAAATGGAAACGGGAGCCCTCAGAAGATGAACAGGAACAAGGCACCAGTGCAGAAAGTGAACCAGAGCAAAAAAAAGTGAAAGCCAGAAGACCTGTCCCCAGAAGAACAGTGCCCAAACCTCGTGTGAAAAAGCAACCTAAGACTCAACGTGGAAAGAGGAAAAAACAAGATTCTTCTGATGATGATGATGAAGATGATGAAGCTCCCAAAAGGCAGACTCGCCGCAGAGCGGCTAAAAATGTTAG	n/a	n/a	n/a	n/a	86072288-86072428,86075217-86075222	AGAAAAAACAGTGCCCAAACCTCGTGTGAAAAAGCAACCTAAGACTCAACGTGGAAAGAGGAAAAAACAAGATTCTTCTGATGATGATGATGAAGATGATGAAGCTCCCAAAAGGCAGACTCGCCGCAGAGCGGCTAAAAATGTTAG	86072288-86072428,86075115-86075222	AGAAAAATGGAAACGGGAGCCCTCAGAAGATGAACAGGAACAAGGCACCAGTGCAGAAAGTGAACCAGAGCAAAAAAAAGTGAAAGCCAGAAGACCTGTCCCCAGAAGAACAGTGCCCAAACCTCGTGTGAAAAAGCAACCTAAGACTCAACGTGGAAAGAGGAAAAAACAAGATTCTTCTGATGATGATGATGAAGATGATGAAGCTCCCAAAAGGCAGACTCGCCGCAGAGCGGCTAAAAATGTTAG
	circ_4121	7:86039246|86058691	7	86039246	86058691	exon	ENSSSCG00000002266	-	#N/A	0	0	0	0	0	125.203	108.651	0	0	58.4636	n/a	n/a	n/a	n/a	n/a	n/a	n/a	n/a	86058686-86058691,86039246-86039408	AAGTAAATGGATTCTAACCAGAAATTACAAGGCTCTTGCCAAAGGAACAAGAGGCAGTACATCTGGTTTTCTTAATATTGTGATGGAATTGAAAAAATGTTGCAACCACTGTTATCTGATTAAACCCCCTGAAGAAAATGAAAGGGAAAATGGACAGGAGATTCTTCTG	n/a	n/a	n/a	n/a	n/a	n/a
	circ_4119	7:86036358|86087677	7	86036358	86087677	exon	ENSSSCG00000002266	-	#N/A	0	0	0	0	0	0	0	0	196.491	49.1228	n/a	n/a	n/a	n/a	n/a	n/a	n/a	n/a	n/a	n/a	n/a	n/a	86087672-86087677,86036358-86036429	TCATTCCGTCTGGATGGTTCCATCAAGGGAGAAATCCGAAAACAGGCATTGGACCACTTCAATGCAGATGGGTCTGAG	n/a	n/a
	circ_4127	7:86064996|86068321	7	86064996	86068321	exon	ENSSSCG00000002266	-	#N/A	0	0	0	0	0	0	173.841	0	0	43.4603	n/a	n/a	n/a	n/a	n/a	n/a	n/a	n/a	n/a	n/a	86064996-86065174,86065352-86065396,86068316-86068321/86064996-86065207,86065352-86065396,86068316-86068321	CCACTGCTGTGAAGACAAGCAAATCTACATTGGGTCAGACAGATTTTCCAGCTCACAGTCGGAAGCCGGCACCATCAAATGAACCTGAGTATCTATGCAAATGGATGGGACTGCCCTATTCAGAGTGCAGCTGGGAAGATGAAGCCTTGATTGGAAAGAAATTCCAGAGCTGCATTGACAGCTTCCATAGTCGGAATAATTCAAAAACCATCCCAACAAGAGAATGCAAGCCACTGCTGTGAAGACAAGCAAATCTACATTGGGTCAGACAGATTTTCCAGTTGCTGATCTATAAATTTTTATATGTGAAATAGCTCACAGTCGGAAGCCGGCACCATCAAATGAACCTGAGTATCTATGCAAATGGATGGGACTGCCCTATTCAGAGTGCAGCTGGGA…	n/a	n/a	n/a	n/a
	circ_4113	7:86018506|86032780	7	86018506	86032780	exon	ENSSSCG00000002266	-	#N/A	0	0	0	0	0	0	0	138.974	0	34.7435	n/a	n/a	n/a	n/a	n/a	n/a	n/a	n/a	n/a	n/a	n/a	n/a	86032631-86032780,86018506-86018645	GACTTCTGTTTCCTGCTCTCGACAAGGGCTGGTGGCCTGGGAATCAATTTGGCTTCAGCGGACACAGTCGTCATCTTTGACTCTGACTGGAACCCCCAGAACGACTTGCAGGCACAAGCCCGAGCCCATAGAATTGGTCAGAAGAAGCAGGCTGGAGTGCATAGCACGTGACGCTGAGCTGGTAGATAAGTCTGTGGCAGATCTGAAGCGCCTGGGGGAGTTGATTCACAACAGCTGTGTGTCAGCAATGCAGGAATATGAAGAGCAGCTGAAAGAAAATGCCAGCGAGG	n/a	n/a
	circ_4110	7:85990604|86001623	7	85990604	86001623	exon	ENSSSCG00000002266	-	#N/A	0	777.44	0	0	194.36	0	130.381	0	0	32.5952	85990604-85990850,86001618-86001623	TGTAAGATCGAGGCGACTGGCAGAGGGAAAGAAAGTTCAACTATGGTGGTGGCAATAACAATCCGCCCTGGGGCAGTGACAGGCACCATCAGTACGAACAGCACTGGTACAAGGACCACCATTATGGGGACCGGAGACACATGGATGCCCACCGTTCAGGGAGCTATCGACCCAACAACTTGTCTAGAAAGAGACCTTATGACCAGTACAGCAGTGACCGCGACCACCGGGGACACAGAGATTATTATGACAG	85990604-85990609,86001445-86001623	TGTAAGGAGAGGATGAGGCCTGTGAAAAAGGCACTGAAACAGCTGGATAAGCCTGACAAGGGGCTCAATGTGCAAGAACAGCTGGAGCACACCCGGAACTGCCTGCTGAAAATTGGAGACCGGATAGCCGAGTGCCTTAAAGCTTACTCAGACCAGGAGCACATCAAACTGTGGAGGAGTGACAG	n/a	n/a	n/a	n/a	n/a	n/a	n/a	n/a	85990604-85990850,85996423-85996483,86001618-86001623	TGTAAGATGCATGGACACCCAAGAGATAACTACAATCACCCCAACAAGAGACACTTCAGTAATGCAGATCGAGGCGACTGGCAGAGGGAAAGAAAGTTCAACTATGGTGGTGGCAATAACAATCCGCCCTGGGGCAGTGACAGGCACCATCAGTACGAACAGCACTGGTACAAGGACCACCATTATGGGGACCGGAGACACATGGATGCCCACCGTTCAGGGAGCTATCGACCCAACAACTTGTCTAGAAAGAGACCTTATGACCAGTACAGCAGTGACCGCGACCACCGGGGACACAGAGATTATTATGACAG	85990604-85990609,86001445-86001623	TGTAAGGAGAGGATGAGGCCTGTGAAAAAGGCACTGAAACAGCTGGATAAGCCTGACAAGGGGCTCAATGTGCAAGAACAGCTGGAGCACACCCGGAACTGCCTGCTGAAAATTGGAGACCGGATAGCCGAGTGCCTTAAAGCTTACTCAGACCAGGAGCACATCAAACTGTGGAGGAGTGACAG
	circ_4111	7:85996423|86001623	7	85996423	86001623	exon	ENSSSCG00000002266	-	#N/A	0	0	0	0	0	0	108.651	0	0	27.1627	n/a	n/a	n/a	n/a	n/a	n/a	n/a	n/a	n/a	n/a	86001445-86001623,85996423-85996428	TGTAAGGAGAGGATGAGGCCTGTGAAAAAGGCACTGAAACAGCTGGATAAGCCTGACAAGGGGCTCAATGTGCAAGAACAGCTGGAGCACACCCGGAACTGCCTGCTGAAAATTGGAGACCGGATAGCCGAGTGCCTTAAAGCTTACTCAGACCAGGAGCACATCAAACTGTGGAGGAGATGCAG	n/a	n/a	n/a	n/a
	circ_4137	7:86083419|86087677	7	86083419	86087677	exon	ENSSSCG00000002266	-	#N/A	0	0	0	0	0	100.163	0	0	0	25.0407	n/a	n/a	n/a	n/a	n/a	n/a	n/a	n/a	86083419-86083505,86087446-86087677	TCATTCAGCATCTGAAGAAGCTTCGGGTTCAGACTCAGGCAGCCAGTCGGAGAGTGAGCAGGGCAGCGATCCAGGAAGTGGACATGGCAGCGAGTCAAATAGTAGTTCTGAATCTTCGGAGAGTCAGTCGGAATCTGAAAGTGAATCAGCAGGTTCCAAATCCCAGCCAGTTCTTCCAGAAGCCAAAGAGAAGCCAGCCTCTAAGAAGGAACGGATAGCTGATGTGAAGAAGATGTGGGAAGAATATCCTGATGTTTATGGGGTTAGGCGGTCAAACCGAAGCAGACAAGAACCATCACGATTTAATATTAAGGAGGAG	n/a	n/a	n/a	n/a	n/a	n/a
	circ_4135	7:86075115|86087677	7	86075115	86087677	exon	ENSSSCG00000002266	-	#N/A	0	0	0	0	0	0	0	97.2817	0	24.3204	n/a	n/a	n/a	n/a	n/a	n/a	n/a	n/a	n/a	n/a	n/a	n/a	86087672-86087677,86075115-86075222	TCATTCAGAAAAATGGAAACGGGAGCCCTCAGAAGATGAACAGGAACAAGGCACCAGTGCAGAAAGTGAACCAGAGCAAAAAAAAGTGAAAGCCAGAAGACCTGTCCCCAGAAG	n/a	n/a
	circ_4117	7:86031558|86032780	7	86031558	86032780	exon	ENSSSCG00000002266	-	#N/A	0	0	0	0	0	0	0	83.3843	0	20.8461	n/a	n/a	n/a	n/a	n/a	n/a	n/a	n/a	n/a	n/a	n/a	n/a	86031558-86031563,86032631-86032780	GACTTCTGTTTCCTGCTCTCGACAAGGGCTGGTGGCCTGGGAATCAATTTGGCTTCAGCGGACACAGTCGTCATCTTTGACTCTGACTGGAACCCCCAGAACGACTTGCAGGCACAAGCCCGAGCCCATAGAATTGGTCAGAAGAAGCAGGTCCAA	n/a	n/a
	circ_4133	7:86072288|86087677	7	86072288	86087677	exon	ENSSSCG00000002266	-	#N/A	0	0	0	0	0	0	0	83.3843	0	20.8461	n/a	n/a	n/a	n/a	n/a	n/a	n/a	n/a	n/a	n/a	n/a	n/a	n/a	n/a	n/a	n/a
	circ_4134	7:86075115|86083505	7	86075115	86083505	exon	ENSSSCG00000002266	-	#N/A	0	0	0	0	0	0	0	69.4869	0	17.3717	n/a	n/a	n/a	n/a	n/a	n/a	n/a	n/a	n/a	n/a	n/a	n/a	86083419-86083505,86075115-86075120	ATGTGGGAAGAATATCCTGATGTTTATGGGGTTAGGCGGTCAAACCGAAGCAGACAAGAACCATCACGATTTAATATTAAGGAGGAGCAGAAG	n/a	n/a
	circ_4112	7:86009025|86056387	7	86009025	86056387	exon	ENSSSCG00000002266	-	#N/A	0	0	0	0	0	0	0	55.5895	0	13.8974	n/a	n/a	n/a	n/a	n/a	n/a	n/a	n/a	n/a	n/a	n/a	n/a	86056298-86056387,86009025-86009030	ATACGAGAATATGAATGGATTCACTCTCAGACCAAACGGCTGAAGTTCAATGCACTTATAACAACATATGAGATTCTCTTAAAAGATAAGGAAAAG	n/a	n/a
	circ_4120	7:86038568|86087677	7	86038568	86087677	exon	ENSSSCG00000002266	-	#N/A	0	0	0	0	0	0	0	55.5895	0	13.8974	n/a	n/a	n/a	n/a	n/a	n/a	n/a	n/a	n/a	n/a	n/a	n/a	86087672-86087677,86038568-86038720	TCATTCTCCCTGATCAGGAGCAGCGGGAAGCTGATTCTATTAGATAAACTGTTGACAAGACTTCGAGAAAGGGGAAACAGAGTCCTTATCTTCTCTCAGATGGTGAGAATGTTGGATATCCTGGCTGAGTACCTGACTATTAAGCACTATCCTTTCCAG	n/a	n/a
	circ_4125	7:86055233|86072428	7	86055233	86072428	exon	ENSSSCG00000002266	-	#N/A	0	0	0	0	0	0	0	55.5895	0	13.8974	n/a	n/a	n/a	n/a	n/a	n/a	n/a	n/a	n/a	n/a	n/a	n/a	86072288-86072428,86055233-86055423	AACAGTGCCCAAACCTCGTGTGAAAAAGCAACCTAAGACTCAACGTGGAAAGAGGAAAAAACAAGATTCTTCTGATGATGATGATGAAGATGATGAAGCTCCCAAAAGGCAGACTCGCCGCAGAGCGGCTAAAAATGTTAGACTGTGCTGGGCAGTATTAACTGGGCCTTTCTGGGAGTGGATGAAGCCCATCGGTTGAAGAATGATGACTCTTTATTGTATAAAACTCTGATTGATTTCAAGTCCAACCATAGGCTCCTGATTACGGGGACCCCTCTTCAGAATTCCCTCAAAGAGCTCTGGTCCTTGCTGCACTTTATTATGCCGGAGAA	86072288-86072428,86055233-86055423	AACAGTGCCCAAACCTCGTGTGAAAAAGCAACCTAAGACTCAACGTGGAAAGAGGAAAAAACAAGATTCTTCTGATGATGATGATGAAGATGATGAAGCTCCCAAAAGGCAGACTCGCCGCAGAGCGGCTAAAAATGTTAGACTGTGCTGGGCAGTATTAACTGGGCCTTTCTGGGAGTGGATGAAGCCCATCGGTTGAAGAATGATGACTCTTTATTGTATAAAACTCTGATTGATTTCAAGTCCAACCATAGGCTCCTGATTACGGGGACCCCTCTTCAGAATTCCCTCAAAGAGCTCTGGTCCTTGCTGCACTTTATTATGCCGGAGAA
	circ_4132	7:86072288|86083505	7	86072288	86083505	exon	ENSSSCG00000002266	-	#N/A	0	0	0	400.016	100.004	0	0	0	0	0	n/a	n/a	n/a	n/a	n/a	n/a	86072288-86072428,86081593-86081654,86083500-86083505	ATGTGGGCAAGTAGCGGGTCTGAGAGTGGGAGCCCAAAAAGAAGAGGCCAGAGGCAGCTGAAAAAACAAACAGTGCCCAAACCTCGTGTGAAAAAGCAACCTAAGACTCAACGTGGAAAGAGGAAAAAACAAGATTCTTCTGATGATGATGATGAAGATGATGAAGCTCCCAAAAGGCAGACTCGCCGCAGAGCGGCTAAAAATGTTAG	n/a	n/a	n/a	n/a	n/a	n/a	n/a	n/a
	circ_4118	7:86036358|86058691	7	86036358	86058691	exon	ENSSSCG00000002266	-	#N/A	163.572	0	0	0	40.8931	0	0	0	0	0	86058686-86058691,86036358-86036429	AAGTAACGTCTGGATGGTTCCATCAAGGGAGAAATCCGAAAACAGGCATTGGACCACTTCAATGCAGATGGGTCTGAG	n/a	n/a	n/a	n/a	n/a	n/a	n/a	n/a	n/a	n/a	n/a	n/a	n/a	n/a

## Sheet: 9 High confident circRNAs
	Table S14 CircRNAswere derived from the gene CHD2
	9 high confidence circRNAs from 28 predicted circRNAs derived from CHD2
	CircRNA	CircRNA_ID	Chr	Start	End	CircRNA_type	Gene_id	Strand	LogFC	LogCPM	P-value	FDR	Significant	CPM-Diestrus					CPM-Estrus					Diestrus								Estrus
														175	177	178	179	AVE	193	194	195	176	AVE	175-State	175-Seq	177-State	177-Seq	178-State	178-Seq	179-State	179-Seq	193-State	193-Seq	194-State	194-Seq	195-State	195-Seq	176-State	176-Seq
	circ_4114	7:86024175|86025429	7	86024175	86025429	exon	ENSSSCG00000002266	-	1.60518	8.74946	0.466249	1	none	613.397	0	0	0	153.349	600.977	391.143	694.869	421.053	527.01	86024175-86024350,86025259-86025429	GTTGCCAACTTTGCCACGATGGAGGACGAGGAGGAGCTAGAAGAGCGTCCTCACAAGGACTGGGATGAGATCATTCCAGAGGAGCAAAGGAAAAAAGTAGAGGAGGAAGAGCGGCAGAAGGAGCTGGAGGAAATTTATATGTTGCCTCGAATTCGGAGTTCCACTAAAAAGGCTCAGACAAATGACAGTGATTCTGATACTGAGTCTAAGAGGCAGGCCCAGAGATCCTCTGCCTCTGAGAGTGAGACGGATGAGTCTGATGATGACAAGAAGCCCAAGCGCAGAGGGCGCCCCCGAAGTGTGCGGAAGGACCTCGTGGAGGGATTCACAGACGCTGAGATCCGGAG	n/a	n/a	n/a	n/a	n/a	n/a	86024175-86024350,86025259-86025429	GTTGCCAACTTTGCCACGATGGAGGACGAGGAGGAGCTAGAAGAGCGTCCTCACAAGGACTGGGATGAGATCATTCCAGAGGAGCAAAGGAAAAAAGTAGAGGAGGAAGAGCGGCAGAAGGAGCTGGAGGAAATTTATATGTTGCCTCGAATTCGGAGTTCCACTAAAAAGGCTCAGACAAATGACAGTGATTCTGATACTGAGTCTAAGAGGCAGGCCCAGAGATCCTCTGCCTCTGAGAGTGAGACGGATGAGTCTGATGATGACAAGAAGCCCAAGCGCAGAGGGCGCCCCCGAAGTGTGCGGAAGGACCTCGTGGAGGGATTCACAGACGCTGAGATCCGGAG	86024175-86024350,86025424-86025429	GTTGCCGCTCAGACAAATGACAGTGATTCTGATACTGAGTCTAAGAGGCAGGCCCAGAGATCCTCTGCCTCTGAGAGTGAGACGGATGAGTCTGATGATGACAAGAAGCCCAAGCGCAGAGGGCGCCCCCGAAGTGTGCGGAAGGACCTCGTGGAGGGATTCACAGACGCTGAGATCCGGAG	86024175-86024350,86025259-86025429	GTTGCCAACTTTGCCACGATGGAGGACGAGGAGGAGCTAGAAGAGCGTCCTCACAAGGACTGGGATGAGATCATTCCAGAGGAGCAAAGGAAAAAAGTAGAGGAGGAAGAGCGGCAGAAGGAGCTGGAGGAAATTTATATGTTGCCTCGAATTCGGAGTTCCACTAAAAAGGCTCAGACAAATGACAGTGATTCTGATACTGAGTCTAAGAGGCAGGCCCAGAGATCCTCTGCCTCTGAGAGTGAGACGGATGAGTCTGATGATGACAAGAAGCCCAAGCGCAGAGGGCGCCCCCGAAGTGTGCGGAAGGACCTCGTGGAGGGATTCACAGACGCTGAGATCCGGAG	86024175-86024350,86025259-86025429	GTTGCCAACTTTGCCACGATGGAGGACGAGGAGGAGCTAGAAGAGCGTCCTCACAAGGACTGGGATGAGATCATTCCAGAGGAGCAAAGGAAAAAAGTAGAGGAGGAAGAGCGGCAGAAGGAGCTGGAGGAAATTTATATGTTGCCTCGAATTCGGAGTTCCACTAAAAAGGCTCAGACAAATGACAGTGATTCTGATACTGAGTCTAAGAGGCAGGCCCAGAGATCCTCTGCCTCTGAGAGTGAGACGGATGAGTCTGATGATGACAAGAAGCCCAAGCGCAGAGGGCGCCCCCGAAGTGTGCGGAAGGACCTCGTGGAGGGATTCACAGACGCTGAGATCCGGAG
	circ_4136	7:86081593|86087677	7	86081593	86087677	exon	ENSSSCG00000002266	-	-0.299343	9.25347	0.884933	1	none	981.435	0	0	960.038	485.368	651.058	630.174	472.511	0	438.436	86081593-86081654,86083419-86083505,86087446-86087677	TCATTCAGCATCTGAAGAAGCTTCGGGTTCAGACTCAGGCAGCCAGTCGGAGAGTGAGCAGGGCAGCGATCCAGGAAGTGGACATGGCAGCGAGTCAAATAGTAGTTCTGAATCTTCGGAGAGTCAGTCGGAATCTGAAAGTGAATCAGCAGGTTCCAAATCCCAGCCAGTTCTTCCAGAAGCCAAAGAGAAGCCAGCCTCTAAGAAGGAACGGATAGCTGATGTGAAGAAGATGTGGGAAGAATATCCTGATGTTTATGGGGTTAGGCGGTCAAACCGAAGCAGACAAGAACCATCACGATTTAATATTAAGGAGGAGGCAAGTAGCGGGTCTGAGAGTGGGAGCCCAAAAAGAAGAGGCCAGAGGCAGCTGAAAAAACA	n/a	n/a	n/a	n/a	86081593-86081654,86083419-86083505,86087446-86087677	TCATTCAGCATCTGAAGAAGCTTCGGGTTCAGACTCAGGCAGCCAGTCGGAGAGTGAGCAGGGCAGCGATCCAGGAAGTGGACATGGCAGCGAGTCAAATAGTAGTTCTGAATCTTCGGAGAGTCAGTCGGAATCTGAAAGTGAATCAGCAGGTTCCAAATCCCAGCCAGTTCTTCCAGAAGCCAAAGAGAAGCCAGCCTCTAAGAAGGAACGGATAGCTGATGTGAAGAAGATGTGGGAAGAATATCCTGATGTTTATGGGGTTAGGCGGTCAAACCGAAGCAGACAAGAACCATCACGATTTAATATTAAGGAGGAGGCAAGTAGCGGGTCTGAGAGTGGGAGCCCAAAAAGAAGAGGCCAGAGGCAGCTGAAAAAACA	86081593-86081654,86083419-86083505,86087446-86087677	TCATTCAGCATCTGAAGAAGCTTCGGGTTCAGACTCAGGCAGCCAGTCGGAGAGTGAGCAGGGCAGCGATCCAGGAAGTGGACATGGCAGCGAGTCAAATAGTAGTTCTGAATCTTCGGAGAGTCAGTCGGAATCTGAAAGTGAATCAGCAGGTTCCAAATCCCAGCCAGTTCTTCCAGAAGCCAAAGAGAAGCCAGCCTCTAAGAAGGAACGGATAGCTGATGTGAAGAAGATGTGGGAAGAATATCCTGATGTTTATGGGGTTAGGCGGTCAAACCGAAGCAGACAAGAACCATCACGATTTAATATTAAGGAGGAGGCAAGTAGCGGGTCTGAGAGTGGGAGCCCAAAAAGAAGAGGCCAGAGGCAGCTGAAAAAACA	86081593-86081654,86083419-86083505,86087446-86087677	TCATTCAGCATCTGAAGAAGCTTCGGGTTCAGACTCAGGCAGCCAGTCGGAGAGTGAGCAGGGCAGCGATCCAGGAAGTGGACATGGCAGCGAGTCAAATAGTAGTTCTGAATCTTCGGAGAGTCAGTCGGAATCTGAAAGTGAATCAGCAGGTTCCAAATCCCAGCCAGTTCTTCCAGAAGCCAAAGAGAAGCCAGCCTCTAAGAAGGAACGGATAGCTGATGTGAAGAAGATGTGGGAAGAATATCCTGATGTTTATGGGGTTAGGCGGTCAAACCGAAGCAGACAAGAACCATCACGATTTAATATTAAGGAGGAGGCAAGTAGCGGGTCTGAGAGTGGGAGCCCAAAAAGAAGAGGCCAGAGGCAGCTGAAAAAACA	86081593-86081654,86083419-86083505,86087446-86087677	TCATTCAGCATCTGAAGAAGCTTCGGGTTCAGACTCAGGCAGCCAGTCGGAGAGTGAGCAGGGCAGCGATCCAGGAAGTGGACATGGCAGCGAGTCAAATAGTAGTTCTGAATCTTCGGAGAGTCAGTCGGAATCTGAAAGTGAATCAGCAGGTTCCAAATCCCAGCCAGTTCTTCCAGAAGCCAAAGAGAAGCCAGCCTCTAAGAAGGAACGGATAGCTGATGTGAAGAAGATGTGGGAAGAATATCCTGATGTTTATGGGGTTAGGCGGTCAAACCGAAGCAGACAAGAACCATCACGATTTAATATTAAGGAGGAGGCAAGTAGCGGGTCTGAGAGTGGGAGCCCAAAAAGAAGAGGCCAGAGGCAGCTGAAAAAACA	n/a	n/a
	circ_4130	7:86070324|86075222	7	86070324	86075222	exon	ENSSSCG00000002266	-	0.592722	7.95651	0.813794	1	none	327.145	0	0	240.01	141.789	325.529	0	277.948	392.982	249.115	86070324-86070329,86072288-86072428,86075115-86075222	AGAAAAATGGAAACGGGAGCCCTCAGAAGATGAACAGGAACAAGGCACCAGTGCAGAAAGTGAACCAGAGCAAAAAAAAGTGAAAGCCAGAAGACCTGTCCCCAGAAGAACAGTGCCCAAACCTCGTGTGAAAAAGCAACCTAAGACTCAACGTGGAAAGAGGAAAAAACAAGATTCTTCTGATGATGATGATGAAGATGATGAAGCTCCCAAAAGGCAGACTCGCCGCAGAGCGGCTAAAAATGTTAGAAGGAG	n/a	n/a	n/a	n/a	86070324-86070329,86075115-86075222	AGAAAAATGGAAACGGGAGCCCTCAGAAGATGAACAGGAACAAGGCACCAGTGCAGAAAGTGAACCAGAGCAAAAAAAAGTGAAAGCCAGAAGACCTGTCCCCAGAAGAAGGAG	86070324-86070457,86072288-86072428,86075217-86075222	AGAAAAAACAGTGCCCAAACCTCGTGTGAAAAAGCAACCTAAGACTCAACGTGGAAAGAGGAAAAAACAAGATTCTTCTGATGATGATGATGAAGATGATGAAGCTCCCAAAAGGCAGACTCGCCGCAGAGCGGCTAAAAATGTTAGTTACAAAGAAGACGATGACTTTGAGACTGACTCAGATGACCTCATTGAAATGACCGGAGAAGGAGTTGATGAACAACAGGATAATAGTGAAACTATTGAAAAGGTCTTAGATTCAAGGCTGGGAAAGAAAGGAG	n/a	n/a	86070324-86070457,86072288-86072428,86075115-86075222	AGAAAAATGGAAACGGGAGCCCTCAGAAGATGAACAGGAACAAGGCACCAGTGCAGAAAGTGAACCAGAGCAAAAAAAAGTGAAAGCCAGAAGACCTGTCCCCAGAAGAACAGTGCCCAAACCTCGTGTGAAAAAGCAACCTAAGACTCAACGTGGAAAGAGGAAAAAACAAGATTCTTCTGATGATGATGATGAAGATGATGAAGCTCCCAAAAGGCAGACTCGCCGCAGAGCGGCTAAAAATGTTAGTTACAAAGAAGACGATGACTTTGAGACTGACTCAGATGACCTCATTGAAATGACCGGAGAAGGAGTTGATGAACAACAGGATAATAGTGAAACTATTGAAAAGGTCTTAGATTCAAGGCTGGGAAAGAAAGGAG	86070324-86070457,86072288-86072428,86075115-86075222	AGAAAAATGGAAACGGGAGCCCTCAGAAGATGAACAGGAACAAGGCACCAGTGCAGAAAGTGAACCAGAGCAAAAAAAAGTGAAAGCCAGAAGACCTGTCCCCAGAAGAACAGTGCCCAAACCTCGTGTGAAAAAGCAACCTAAGACTCAACGTGGAAAGAGGAAAAAACAAGATTCTTCTGATGATGATGATGAAGATGATGAAGCTCCCAAAAGGCAGACTCGCCGCAGAGCGGCTAAAAATGTTAGTTACAAAGAAGACGATGACTTTGAGACTGACTCAGATGACCTCATTGAAATGACCGGAGAAGGAGTTGATGAACAACAGGATAATAGTGAAACTATTGAAAAGGTCTTAGATTCAAGGCTGGGAAAGAAAGGAG
	circ_4115	7:86024175|86032780	7	86024175	86032780	exon	ENSSSCG00000002266	-	0.673722	7.22085	0.810404	1	none	327.145	0	0	0	81.7862	200.326	108.651	264.05	0	143.257	86032631-86032780,86031558-86031706,86024175-86024180	GACTTCTGTTTCCTGCTCTCGACAAGGGCTGGTGGCCTGGGAATCAATTTGGCTTCAGCGGACACAGTCGTCATCTTTGACTCTGACTGGAACCCCCAGAACGACTTGCAGGCACAAGCCCGAGCCCATAGAATTGGTCAGAAGAAGCAGGTAAATATTTACCGCCTCGTTACAAAGGGGACTGTGGAAGAAGAGATCATAGAACGGGCCAAAAAGAAGATGGTATTGGACCATCTGGTGATTCAGCGCATGGATACCACTGGCCGGACAGTTCTGGAAAACAACTCAGGAAGGTCCAACCGGAG	n/a	n/a	n/a	n/a	n/a	n/a	86032775-86032780,86029354-86029450,86024175-86024350	GACTTCTTCAAATCCTTTTAATAAAGAAGAGCTGACAGCTATTTTGAAATTTGGAGCAGAAGATCTCTTCAAAGAACTTGAAGGGGAGGAATCAGAGCCTCAGGCTCAGACAAATGACAGTGATTCTGATACTGAGTCTAAGAGGCAGGCCCAGAGATCCTCTGCCTCTGAGAGTGAGACGGATGAGTCTGATGATGACAAGAAGCCCAAGCGCAGAGGGCGCCCCCGAAGTGTGCGGAAGGACCTCGTGGAGGGATTCACAGACGCTGAGATCCGGAG	86024175-86024350,86032775-86032780	GACTTCGCTCAGACAAATGACAGTGATTCTGATACTGAGTCTAAGAGGCAGGCCCAGAGATCCTCTGCCTCTGAGAGTGAGACGGATGAGTCTGATGATGACAAGAAGCCCAAGCGCAGAGGGCGCCCCCGAAGTGTGCGGAAGGACCTCGTGGAGGGATTCACAGACGCTGAGATCCGGAG	86032631-86032780,86024175-86024350	GACTTCTGTTTCCTGCTCTCGACAAGGGCTGGTGGCCTGGGAATCAATTTGGCTTCAGCGGACACAGTCGTCATCTTTGACTCTGACTGGAACCCCCAGAACGACTTGCAGGCACAAGCCCGAGCCCATAGAATTGGTCAGAAGAAGCAGGCTCAGACAAATGACAGTGATTCTGATACTGAGTCTAAGAGGCAGGCCCAGAGATCCTCTGCCTCTGAGAGTGAGACGGATGAGTCTGATGATGACAAGAAGCCCAAGCGCAGAGGGCGCCCCCGAAGTGTGCGGAAGGACCTCGTGGAGGGATTCACAGACGCTGAGATCCGGAG	n/a	n/a
	circ_4124	7:86055233|86058691	7	86055233	86058691	exon	ENSSSCG00000002266	-	9.08311	6.43282	0.000288404	0.0124876	up	0	0	0	0	0	125.203	152.111	111.179	168.421	139.229	n/a	n/a	n/a	n/a	n/a	n/a	n/a	n/a	n/a	n/a	86058475-86058691,86055233-86055238	AAGTAACAGTGTAATCCTTGCTGATGAAATGGGCCTAGGAAAGACCATCCAGACCATATCATTCCTCTCCTACCTGTTCCACCAACACCAGCTGTATGGCCCCTTTCTTATAGTCGTCCCTTTATCCACCCTCACCTCATGGCAGAGGGAGTTTGAAATCTGGGCACCAGAGATTAACGTAGTGGTTTACATAGGTGACCTGATGAGCAGAAATACGGGAGAA	86055233-86055423,86056298-86056387,86058599-86058691	AAGTAACAGTGTAATCCTTGCTGATGAAATGGGCCTAGGAAAGACCATCCAGACCATATCATTCCTCTCCTACCTGTTCCACCAACACCAGCTATACGAGAATATGAATGGATTCACTCTCAGACCAAACGGCTGAAGTTCAATGCACTTATAACAACATATGAGATTCTCTTAAAAGATAAGACTGTGCTGGGCAGTATTAACTGGGCCTTTCTGGGAGTGGATGAAGCCCATCGGTTGAAGAATGATGACTCTTTATTGTATAAAACTCTGATTGATTTCAAGTCCAACCATAGGCTCCTGATTACGGGGACCCCTCTTCAGAATTCCCTCAAAGAGCTCTGGTCCTTGCTGCACTTTATTATGCCGGAGAA	n/a	n/a
	circ_4123	7:86055233|86056387	7	86055233	86056387	exon	ENSSSCG00000002266	-	8.83501	6.19304	0.0014473	0.0124876	up	0	0	0	0	0	100.163	239.032	111.179	0	112.593	n/a	n/a	n/a	n/a	n/a	n/a	n/a	n/a	86055233-86055423,86056382-86056387	ATACGAACTGTGCTGGGCAGTATTAACTGGGCCTTTCTGGGAGTGGATGAAGCCCATCGGTTGAAGAATGATGACTCTTTATTGTATAAAACTCTGATTGATTTCAAGTCCAACCATAGGCTCCTGATTACGGGGACCCCTCTTCAGAATTCCCTCAAAGAGCTCTGGTCCTTGCTGCACTTTATTATGCCGGAGAA	86055233-86055423,86056298-86056387	ATACGAGAATATGAATGGATTCACTCTCAGACCAAACGGCTGAAGTTCAATGCACTTATAACAACATATGAGATTCTCTTAAAAGATAAGACTGTGCTGGGCAGTATTAACTGGGCCTTTCTGGGAGTGGATGAAGCCCATCGGTTGAAGAATGATGACTCTTTATTGTATAAAACTCTGATTGATTTCAAGTCCAACCATAGGCTCCTGATTACGGGGACCCCTCTTCAGAATTCCCTCAAAGAGCTCTGGTCCTTGCTGCACTTTATTATGCCGGAGAA	86055233-86055423,86056298-86056387	ATACGAGAATATGAATGGATTCACTCTCAGACCAAACGGCTGAAGTTCAATGCACTTATAACAACATATGAGATTCTCTTAAAAGATAAGACTGTGCTGGGCAGTATTAACTGGGCCTTTCTGGGAGTGGATGAAGCCCATCGGTTGAAGAATGATGACTCTTTATTGTATAAAACTCTGATTGATTTCAAGTCCAACCATAGGCTCCTGATTACGGGGACCCCTCTTCAGAATTCCCTCAAAGAGCTCTGGTCCTTGCTGCACTTTATTATGCCGGAGAA	n/a	n/a
	circ_4116	7:86024175|86056387	7	86024175	86056387	exon	ENSSSCG00000002266	-	8.71113	6.07384	0.00124424	0.0124876	up	0	0	0	0	0	175.285	130.381	111.179	0	104.211	n/a	n/a	n/a	n/a	n/a	n/a	n/a	n/a	86056298-86056387,86024175-86024350	ATACGAGAATATGAATGGATTCACTCTCAGACCAAACGGCTGAAGTTCAATGCACTTATAACAACATATGAGATTCTCTTAAAAGATAAGGCTCAGACAAATGACAGTGATTCTGATACTGAGTCTAAGAGGCAGGCCCAGAGATCCTCTGCCTCTGAGAGTGAGACGGATGAGTCTGATGATGACAAGAAGCCCAAGCGCAGAGGGCGCCCCCGAAGTGTGCGGAAGGACCTCGTGGAGGGATTCACAGACGCTGAGATCCGGAG	86056382-86056387,86024175-86024350	ATACGAGCTCAGACAAATGACAGTGATTCTGATACTGAGTCTAAGAGGCAGGCCCAGAGATCCTCTGCCTCTGAGAGTGAGACGGATGAGTCTGATGATGACAAGAAGCCCAAGCGCAGAGGGCGCCCCCGAAGTGTGCGGAAGGACCTCGTGGAGGGATTCACAGACGCTGAGATCCGGAG	86056298-86056387,86024175-86024180	ATACGAGAATATGAATGGATTCACTCTCAGACCAAACGGCTGAAGTTCAATGCACTTATAACAACATATGAGATTCTCTTAAAAGATAAGCCGGAG	n/a	n/a
	circ_4128	7:86064996|86087677	7	86064996	86087677	exon	ENSSSCG00000002266	-	-1.38037	7.6822	0.602813	1	none	0	0	553.965	280.011	208.494	0	173.841	83.3843	112.281	92.3766	n/a	n/a	n/a	n/a	86087446-86087677,86083419-86083505,86065352-86065396,86064996-86065174	TCATTCAGCATCTGAAGAAGCTTCGGGTTCAGACTCAGGCAGCCAGTCGGAGAGTGAGCAGGGCAGCGATCCAGGAAGTGGACATGGCAGCGAGTCAAATAGTAGTTCTGAATCTTCGGAGAGTCAGTCGGAATCTGAAAGTGAATCAGCAGGTTCCAAATCCCAGCCAGTTCTTCCAGAAGCCAAAGAGAAGCCAGCCTCTAAGAAGGAACGGATAGCTGATGTGAAGAAGATGTGGGAAGAATATCCTGATGTTTATGGGGTTAGGCGGTCAAACCGAAGCAGACAAGAACCATCACGATTTAATATTAAGGAGGAGCTGTGAAGACAAGCAAATCTACATTGGGTCAGACAGATTTTCCAGCTCACAGTCGGAAGCCGGCACCATCAAATGAACCT…	n/a	n/a	n/a	n/a	86087672-86087677,86083419-86083505,86064996-86065207	TCATTCATGTGGGAAGAATATCCTGATGTTTATGGGGTTAGGCGGTCAAACCGAAGCAGACAAGAACCATCACGATTTAATATTAAGGAGGAGTTGCTGATCTATAAATTTTTATATGTGAAATAGCTCACAGTCGGAAGCCGGCACCATCAAATGAACCTGAGTATCTATGCAAATGGATGGGACTGCCCTATTCAGAGTGCAGCTGGGAAGATGAAGCCTTGATTGGAAAGAAATTCCAGAGCTGCATTGACAGCTTCCATAGTCGGAATAATTCAAAAACCATCCCAACAAGAGAATGCAAG	86087446-86087677,86065352-86065396,86064996-86065001	TCATTCAGCATCTGAAGAAGCTTCGGGTTCAGACTCAGGCAGCCAGTCGGAGAGTGAGCAGGGCAGCGATCCAGGAAGTGGACATGGCAGCGAGTCAAATAGTAGTTCTGAATCTTCGGAGAGTCAGTCGGAATCTGAAAGTGAATCAGCAGGTTCCAAATCCCAGCCAGTTCTTCCAGAAGCCAAAGAGAAGCCAGCCTCTAAGAAGGAACGGATAGCTGATGTGAAGAAGCTGTGAAGACAAGCAAATCTACATTGGGTCAGACAGATTTTCCAGTGCAAG	n/a	n/a
	circ_4122	7:86044906|86087677	7	86044906	86087677	exon	ENSSSCG00000002266	-	-2.30553	8.38297	0.339518	1	none	531.61	565.411	0	400.016	374.259	0	195.571	152.871	0	87.1106	86087446-86087677,86044906-86044911	TCATTCAGCATCTGAAGAAGCTTCGGGTTCAGACTCAGGCAGCCAGTCGGAGAGTGAGCAGGGCAGCGATCCAGGAAGTGGACATGGCAGCGAGTCAAATAGTAGTTCTGAATCTTCGGAGAGTCAGTCGGAATCTGAAAGTGAATCAGCAGGTTCCAAATCCCAGCCAGTTCTTCCAGAAGCCAAAGAGAAGCCAGCCTCTAAGAAGGAACGGATAGCTGATGTGAAGAAGTTACAA	86087672-86087677,86044906-86045094	TCATTCGTTTGAGTTCTGGGAAGATTTTGAAGAAGACCATGGGAAAGGGCGCGAGAATGGCTATCAGAGTCTTCATAAGGTGCTAGAACCTTTCCTTCTCCGAAGAGTGAAAAAAGATGTGGAGAAATCCCTTCCTGCCAAAGTCGAACAGATTCTCAGGGTGGAGATGTCGGCCCTTCAGAAGCAGTATTACAA	n/a	n/a	86087446-86087677,86044906-86045094	TCATTCAGCATCTGAAGAAGCTTCGGGTTCAGACTCAGGCAGCCAGTCGGAGAGTGAGCAGGGCAGCGATCCAGGAAGTGGACATGGCAGCGAGTCAAATAGTAGTTCTGAATCTTCGGAGAGTCAGTCGGAATCTGAAAGTGAATCAGCAGGTTCCAAATCCCAGCCAGTTCTTCCAGAAGCCAAAGAGAAGCCAGCCTCTAAGAAGGAACGGATAGCTGATGTGAAGAAGGTTTGAGTTCTGGGAAGATTTTGAAGAAGACCATGGGAAAGGGCGCGAGAATGGCTATCAGAGTCTTCATAAGGTGCTAGAACCTTTCCTTCTCCGAAGAGTGAAAAAAGATGTGGAGAAATCCCTTCCTGCCAAAGTCGAACAGATTCTCAGGGTGGAGATGTCGG…	n/a	n/a	86087446-86087677,86044906-86045094	TCATTCAGCATCTGAAGAAGCTTCGGGTTCAGACTCAGGCAGCCAGTCGGAGAGTGAGCAGGGCAGCGATCCAGGAAGTGGACATGGCAGCGAGTCAAATAGTAGTTCTGAATCTTCGGAGAGTCAGTCGGAATCTGAAAGTGAATCAGCAGGTTCCAAATCCCAGCCAGTTCTTCCAGAAGCCAAAGAGAAGCCAGCCTCTAAGAAGGAACGGATAGCTGATGTGAAGAAGGTTTGAGTTCTGGGAAGATTTTGAAGAAGACCATGGGAAAGGGCGCGAGAATGGCTATCAGAGTCTTCATAAGGTGCTAGAACCTTTCCTTCTCCGAAGAGTGAAAAAAGATGTGGAGAAATCCCTTCCTGCCAAAGTCGAACAGATTCTCAGGGTGGAGATGTCGG…	86087672-86087677,86044906-86045094	TCATTCGTTTGAGTTCTGGGAAGATTTTGAAGAAGACCATGGGAAAGGGCGCGAGAATGGCTATCAGAGTCTTCATAAGGTGCTAGAACCTTTCCTTCTCCGAAGAGTGAAAAAAGATGTGGAGAAATCCCTTCCTGCCAAAGTCGAACAGATTCTCAGGGTGGAGATGTCGGCCCTTCAGAAGCAGTATTACAA	n/a	n/a
