# Supplementary material for: CircRNAs in Xiang pig ovaries among diestrus and estrus stages
Source: Porcine Health Manag. 2022 Jun 23;8:29. doi: 10.1186/s40813-022-00270-1 (PMC9219244; doi:10.1186/s40813-022-00270-1)
Supplement: Supplementary file 15 — Additional file 15. Table S15. The information of verified 7 circRNAs. [file 40813_2022_270_MOESM15_ESM.xls]

## Sheet: Table S15
	Table S15 The information of verified 7 circRNAs
	CircRNA	CircRNA_ID	Chr	Start	End	CircRNA_type	Gene_id	Strand	LogFC	LogCPM	P-value	FDR	Significant	(CPM+0.1)-Diestrus					(CPM+0.1)-Estrus					Diestrus								Estrus
														175	177	178	179	AVE	193	194	195	176	AVE	175-State	175-Seq	177-State	177-Seq	178-State	178-Seq	179-State	179-Seq	193-State	193-Seq	194-State	194-Seq	195-State	195-Seq	176-State	176-Seq
	circ_1952	3:83349428|83384802	3	83349428	83384802	exon	ENSSSCG00000008394	+	-1.09901	12.9953	0.308036	1	none	9323.73	6148.94	7109.32	8400.44	7745.61	5433.93	1955.81	3627.32	6512.38	4382.36	83349428-83349486,83351612-83351672,83354960-83355016,83358884-83358984,83379414-83379510,83384734-83384802/83349428-83349486,83351612-83351672,83354960-83355016,83357774-83357878,83358884-83358984,83384734-83384802/83349428-83349486,83351612-83351672,83354960-83355016,83357774-83357878,83358884-83358984,83379414-83379510,83384734-83384802	GGAAGAGATTTCCACCTTAAAATATTGCTGCCCAAAGATTTACAATTGAGAAATGCAAGATTGCTGTGTAGTTGGCAGCTGAGAACAATACTTAATGGGTATCATCAAGTAGTACAACAGAGAATGCAACACTCTCCTGATCTAATGAGCTTCATGATGGAATTGAAGATGGTTTTGGAAGCTGCTTTAAAGAATAAACAAGAGCTATATGTACCACCTCCTCCTCCCCAGTTCTACTCAAGTGTTGTTGAAGAGATAGGAACTCTTGGTTGGGATAAGCTTGTGCATGTGGATACTTGCTTTAGTACCATCAAGTTAAAAGCTGAAGATGCTTCTGGTAGAGAGCATCTAATCACTGTCAAGTTGAAGGCAAAGTATCCTGCAGAACCACCAGATTGT…	83349428-83349486,83351612-83351672,83354960-83355016,83379414-83379510,83384734-83384802/83349428-83349486,83351612-83351672,83354960-83355016,83358884-83358984,83379414-83379510,83384734-83384802	GGAAGAGATTTCCACCTTAAAATATTGCTGCCCAAAGATTTACAATTGAGAAATGCAAGATTGCTGTGTAGTTGGCAGCTGAGAACAATACTTAATGGGTATCATCAAGTAGTACAACAGAGAATGCAACACTCTCCTGATCTAATGAGCTTCATGATGGAATTGAAGATGGTTTTGGCTTGTGCATGTGGATACTTGCTTTAGTACCATCAAGTTAAAAGCTGAAGATGCTTCTGGTAGAGAGCATCTAATCACTGTCAAGTTGAAGGCAAAGTATCCTGCAGAACCACCAGATTGTATTGTGGATTTTCCTGTTTCATTTTCTGTTTCCTGGACACCACAGGGAAGAGATTTCCACCTTAAAATATTGCTGCCCAAAGATTTACAATTGAGAAATGC…	83349428-83349486,83351612-83351672,83354960-83355016,83358884-83358984,83379414-83379510,83384734-83384802/83349428-83349486,83351612-83351672,83354960-83355016,83357774-83357878,83358884-83358984,83379414-83379510,83384734-83384802	GGAAGAGATTTCCACCTTAAAATATTGCTGCCCAAAGATTTACAATTGAGAAATGCAAGATTGCTGTGTAGTTGGCAGCTGAGAACAATACTTAATGGGTATCATCAAGTAGTACAACAGAGAATGCAACACTCTCCTGATCTAATGAGCTTCATGATGGAATTGAAGATGGTTTTGGAAGCTGCTTTAAAGAATAAACAAGAGCTATATGTACCACCTCCTCCTCCCCAGTTCTACTCAAGTGTTGTTGAAGAGATAGGAACTCTTGGTTGGGATAAGCTTGTGCATGTGGATACTTGCTTTAGTACCATCAAGTTAAAAGCTGAAGATGCTTCTGGTAGAGAGCATCTAATCACTGTCAAGTTGAAGGCAAAGTATCCTGCAGAACCACCAGATTGT…	83349428-83349486,83351612-83351672,83354960-83355016,83358884-83358984,83379414-83379510,83384734-83384802/83349428-83349486,83351612-83351672,83354960-83355016,83357774-83357878,83358884-83358984,83379414-83379510,83384734-83384802/83349428-83349486,83351612-83351672,83354960-83355016,83357755-83357878,83358884-83358984,83379414-83379510,83384734-83384802	GGAAGAGATTTCCACCTTAAAATATTGCTGCCCAAAGATTTACAATTGAGAAATGCAAGATTGCTGTGTAGTTGGCAGCTGAGAACAATACTTAATGGGTATCATCAAGTAGTACAACAGAGAATGCAACACTCTCCTGATCTAATGAGCTTCATGATGGAATTGAAGATGGTTTTGGAAGCTGCTTTAAAGAATAAACAAGAGCTATATGTACCACCTCCTCCTCCCCAGTTCTACTCAAGTGTTGTTGAAGAGATAGGAACTCTTGGTTGGGATAAGCTTGTGCATGTGGATACTTGCTTTAGTACCATCAAGTTAAAAGCTGAAGATGCTTCTGGTAGAGAGCATCTAATCACTGTCAAGTTGAAGGCAAAGTATCCTGCAGAACCACCAGATTGT…	83349428-83349486,83351612-83351672,83354960-83355016,83358884-83358984,83379414-83379510,83384734-83384802/83349428-83349486,83351612-83351672,83354960-83355016,83357774-83357878,83358884-83358984,83379414-83379510,83384734-83384802	GGAAGAGATTTCCACCTTAAAATATTGCTGCCCAAAGATTTACAATTGAGAAATGCAAGATTGCTGTGTAGTTGGCAGCTGAGAACAATACTTAATGGGTATCATCAAGTAGTACAACAGAGAATGCAACACTCTCCTGATCTAATGAGCTTCATGATGGAATTGAAGATGGTTTTGGAAGCTGCTTTAAAGAATAAACAAGAGCTATATGTACCACCTCCTCCTCCCCAGTTCTACTCAAGTGTTGTTGAAGAGATAGGAACTCTTGGTTGGGATAAGCTTGTGCATGTGGATACTTGCTTTAGTACCATCAAGTTAAAAGCTGAAGATGCTTCTGGTAGAGAGCATCTAATCACTGTCAAGTTGAAGGCAAAGTATCCTGCAGAACCACCAGATTGT…	83349428-83349486,83351612-83351672,83354960-83355016,83358884-83358984,83384734-83384802/83349428-83349486,83351612-83351672,83354960-83355016,83358884-83358984,83379414-83379510,83384734-83384802	GGAAGAGATTTCCACCTTAAAATATTGCTGCCCAAAGATTTACAATTGAGAAATGCAAGATTGCTGTGTAGTTGGCAGCTGAGAACAATACTTAATGGGTATCATCAAGTAGTACAACAGAGAATGCAACACTCTCCTGATCTAATGAGCTTCATGATGGAATTGAAGATGGTTTTGGAAGCTGCTTTAAAGAATAAACAAGAGCTATATGTACCACCTCCTCCTCCCCAGTTCTACTCAAGTGTTGTTGAAGAGATAGGAACTCTTGGTTGGGATAATATCCTGCAGAACCACCAGATTGTATTGTGGATTTTCCTGTTTCATTTTCTGTTTCCTGGACACCACAGGGAAGAGATTTCCACCTTAAAATATTGCTGCCCAAAGATTTACAATTGAGAA…	83349428-83349486,83351612-83351672,83354960-83355016,83358884-83358984,83379414-83379510,83384734-83384802/83349428-83349486,83351612-83351672,83354960-83355016,83357852-83357878,83358884-83358984,83379414-83379510,83384734-83384802	GGAAGAGATTTCCACCTTAAAATATTGCTGCCCAAAGATTTACAATTGAGAAATGCAAGATTGCTGTGTAGTTGGCAGCTGAGAACAATACTTAATGGGTATCATCAAGTAGTACAACAGAGAATGCAACACTCTCCTGATCTAATGAGCTTCATGATGGAATTGAAGATGGTTTTGGAAGCTGCTTTAAAGAATAAACAAGAGCTATATGTACCACCTCCTCCTCCCCAGTTCTACTCAAGTGTTGTTGAAGAGATAGGAACTCTTGGTTGGGATAAGCTTGTGCATGTGGATACTTGCTTTAGTACCATCAAGTTAAAAGCTGAAGATGCTTCTGGTAGAGAGCATCTAATCACTGTCAAGTTGAAGGCAAAGTATCCTGCAGAACCACCAGATTGT…	83349428-83349486,83351612-83351672,83354960-83355016,83358884-83358984,83379414-83379510,83384734-83384802/83349428-83349486,83351612-83351672,83354960-83355016,83357774-83357878,83358884-83358984,83384734-83384802/83349428-83349486,83351612-83351672,83354960-83355016,83357774-83357878,83358884-83358984,83379414-83379510,83384734-83384802	GGAAGAGATTTCCACCTTAAAATATTGCTGCCCAAAGATTTACAATTGAGAAATGCAAGATTGCTGTGTAGTTGGCAGCTGAGAACAATACTTAATGGGTATCATCAAGTAGTACAACAGAGAATGCAACACTCTCCTGATCTAATGAGCTTCATGATGGAATTGAAGATGGTTTTGGAAGCTGCTTTAAAGAATAAACAAGAGCTATATGTACCACCTCCTCCTCCCCAGTTCTACTCAAGTGTTGTTGAAGAGATAGGAACTCTTGGTTGGGATAAGCTTGTGCATGTGGATACTTGCTTTAGTACCATCAAGTTAAAAGCTGAAGATGCTTCTGGTAGAGAGCATCTAATCACTGTCAAGTTGAAGGCAAAGTATCCTGCAGAACCACCAGATTGT…
	circ_8664	18:54260019|54270584	18	54260019	54270584	exon	ENSSSCG00000035581	-	-1.73304	12.7961	0.353424	1	none	7156.39	8622.62	8678.89	5480.32	7484.56	6410.52	4454.78	0.1	0.1	2716.37	54260019-54260139,54265573-54265623,54266148-54266233,54269542-54269615,54270533-54270584	ATACTGACAATATGAAGCCATTGGCGGGAGTAAAAATTCTAGATCTAACAAGGGTGCTGGCAGGACCTTTTGCTACTATGAATTTAGGAGACCTTGGAGCAGAAGTTATAAAAGTGGAAAGACCAGGTGCTGGTGATGACACACGAACTTGGGGGCCACCTTTTGTGGGGACAGAAAGTACTTATTTTCTCAGTGTTAACCGAAACAAAAAAAGTATAGCCGTTAACATCAAGGATCCAAAAGGGGTGAAGATCATCAAAGAGCTCGCAGCTGTTTGCGATGTTTTTGTGGAGAACTACGTCCCTGGCAAGCTGTCTGCCCTGGGCCTGGGGTATGAAGACCTCCACGAGGTGGCACCGCACCTTGTCTACTGCTCCATCACAG	54260019-54260139,54265573-54265623,54266148-54266233,54269542-54269615,54270533-54270584	ATACTGACAATATGAAGCCATTGGCGGGAGTAAAAATTCTAGATCTAACAAGGGTGCTGGCAGGACCTTTTGCTACTATGAATTTAGGAGACCTTGGAGCAGAAGTTATAAAAGTGGAAAGACCAGGTGCTGGTGATGACACACGAACTTGGGGGCCACCTTTTGTGGGGACAGAAAGTACTTATTTTCTCAGTGTTAACCGAAACAAAAAAAGTATAGCCGTTAACATCAAGGATCCAAAAGGGGTGAAGATCATCAAAGAGCTCGCAGCTGTTTGCGATGTTTTTGTGGAGAACTACGTCCCTGGCAAGCTGTCTGCCCTGGGCCTGGGGTATGAAGACCTCCACGAGGTGGCACCGCACCTTGTCTACTGCTCCATCACAG	54260019-54260139,54269542-54269615,54270533-54270584/54260019-54260139,54265573-54265623,54266148-54266233,54269542-54269615,54270533-54270584	ATACTGACAATATGAAGCCATTGGCGGGAGTAAAAATTCTAGATCTAACAAGGGTGCTGGCAGGACCTTTTGCTACTATGAATTTAGGAGACCTTGGAGCAGAAGTTATAAAAGTGGAAAGACCAGCTCGCAGCTGTTTGCGATGTTTTTGTGGAGAACTACGTCCCTGGCAAGCTGTCTGCCCTGGGCCTGGGGTATGAAGACCTCCACGAGGTGGCACCGCACCTTGTCTACTGCTCCATCACAGATACTGACAATATGAAGCCATTGGCGGGAGTAAAAATTCTAGATCTAACAAGGGTGCTGGCAGGACCTTTTGCTACTATGAATTTAGGAGACCTTGGAGCAGAAGTTATAAAAGTGGAAAGACCAGGTGCTGGTGATGACACACGAACTTGG…	54260019-54260139,54265573-54265623,54266148-54266233,54269542-54269615,54270533-54270584	ATACTGACAATATGAAGCCATTGGCGGGAGTAAAAATTCTAGATCTAACAAGGGTGCTGGCAGGACCTTTTGCTACTATGAATTTAGGAGACCTTGGAGCAGAAGTTATAAAAGTGGAAAGACCAGGTGCTGGTGATGACACACGAACTTGGGGGCCACCTTTTGTGGGGACAGAAAGTACTTATTTTCTCAGTGTTAACCGAAACAAAAAAAGTATAGCCGTTAACATCAAGGATCCAAAAGGGGTGAAGATCATCAAAGAGCTCGCAGCTGTTTGCGATGTTTTTGTGGAGAACTACGTCCCTGGCAAGCTGTCTGCCCTGGGCCTGGGGTATGAAGACCTCCACGAGGTGGCACCGCACCTTGTCTACTGCTCCATCACAG	54260019-54260139,54265573-54265623,54266148-54266233,54269542-54269615,54270533-54270584	ATACTGACAATATGAAGCCATTGGCGGGAGTAAAAATTCTAGATCTAACAAGGGTGCTGGCAGGACCTTTTGCTACTATGAATTTAGGAGACCTTGGAGCAGAAGTTATAAAAGTGGAAAGACCAGGTGCTGGTGATGACACACGAACTTGGGGGCCACCTTTTGTGGGGACAGAAAGTACTTATTTTCTCAGTGTTAACCGAAACAAAAAAAGTATAGCCGTTAACATCAAGGATCCAAAAGGGGTGAAGATCATCAAAGAGCTCGCAGCTGTTTGCGATGTTTTTGTGGAGAACTACGTCCCTGGCAAGCTGTCTGCCCTGGGCCTGGGGTATGAAGACCTCCACGAGGTGGCACCGCACCTTGTCTACTGCTCCATCACAG	54260019-54260139,54265573-54265623,54266148-54266233,54269542-54269615,54270533-54270584	ATACTGACAATATGAAGCCATTGGCGGGAGTAAAAATTCTAGATCTAACAAGGGTGCTGGCAGGACCTTTTGCTACTATGAATTTAGGAGACCTTGGAGCAGAAGTTATAAAAGTGGAAAGACCAGGTGCTGGTGATGACACACGAACTTGGGGGCCACCTTTTGTGGGGACAGAAAGTACTTATTTTCTCAGTGTTAACCGAAACAAAAAAAGTATAGCCGTTAACATCAAGGATCCAAAAGGGGTGAAGATCATCAAAGAGCTCGCAGCTGTTTGCGATGTTTTTGTGGAGAACTACGTCCCTGGCAAGCTGTCTGCCCTGGGCCTGGGGTATGAAGACCTCCACGAGGTGGCACCGCACCTTGTCTACTGCTCCATCACAG	n/a	n/a	n/a	n/a
	circ_5597	11:5503065|5507316	11	5503065	5507316	exon	ENSSSCG00000009319	+	-0.698862	12.3242	0.505542	1	none	6134.07	4099.33	3693.2	3640.25	4391.71	3305.47	3868.07	2293.17	3536.94	3250.91	5503065-5503186,5503936-5504002,5507246-5507316	TTCCTGGAATAGATGGAGGAGCTTTAACTGAATCGAGTCTCACAGATTCCTATTTCAGCACCAGCTTTATTGGAGTTAATGGATTTGGAAGCCCCGTAGAAACAAAGTATCCCTTGATGCAGAGAATGACTAATAGTAGCAGCTCCCCAAGCCTTTTAAATGACAGTGCCAAGCCATATGCAGGCCATGATCCTCTAATTTCACCTGCTTCATCCTTGTTTAATGACTTTGGTGCCCTCAACATCTCTCAGAGAAGAAAG	5503065-5503186,5503936-5504002,5507246-5507316	TTCCTGGAATAGATGGAGGAGCTTTAACTGAATCGAGTCTCACAGATTCCTATTTCAGCACCAGCTTTATTGGAGTTAATGGATTTGGAAGCCCCGTAGAAACAAAGTATCCCTTGATGCAGAGAATGACTAATAGTAGCAGCTCCCCAAGCCTTTTAAATGACAGTGCCAAGCCATATGCAGGCCATGATCCTCTAATTTCACCTGCTTCATCCTTGTTTAATGACTTTGGTGCCCTCAACATCTCTCAGAGAAGAAAG	5503065-5503186,5503936-5504002,5507246-5507316	TTCCTGGAATAGATGGAGGAGCTTTAACTGAATCGAGTCTCACAGATTCCTATTTCAGCACCAGCTTTATTGGAGTTAATGGATTTGGAAGCCCCGTAGAAACAAAGTATCCCTTGATGCAGAGAATGACTAATAGTAGCAGCTCCCCAAGCCTTTTAAATGACAGTGCCAAGCCATATGCAGGCCATGATCCTCTAATTTCACCTGCTTCATCCTTGTTTAATGACTTTGGTGCCCTCAACATCTCTCAGAGAAGAAAG	5503065-5503186,5503936-5504002,5507246-5507316	TTCCTGGAATAGATGGAGGAGCTTTAACTGAATCGAGTCTCACAGATTCCTATTTCAGCACCAGCTTTATTGGAGTTAATGGATTTGGAAGCCCCGTAGAAACAAAGTATCCCTTGATGCAGAGAATGACTAATAGTAGCAGCTCCCCAAGCCTTTTAAATGACAGTGCCAAGCCATATGCAGGCCATGATCCTCTAATTTCACCTGCTTCATCCTTGTTTAATGACTTTGGTGCCCTCAACATCTCTCAGAGAAGAAAG	5503065-5503186,5503936-5504002,5507246-5507316	TTCCTGGAATAGATGGAGGAGCTTTAACTGAATCGAGTCTCACAGATTCCTATTTCAGCACCAGCTTTATTGGAGTTAATGGATTTGGAAGCCCCGTAGAAACAAAGTATCCCTTGATGCAGAGAATGACTAATAGTAGCAGCTCCCCAAGCCTTTTAAATGACAGTGCCAAGCCATATGCAGGCCATGATCCTCTAATTTCACCTGCTTCATCCTTGTTTAATGACTTTGGTGCCCTCAACATCTCTCAGAGAAGAAAG	5503065-5503186,5503936-5504002,5507246-5507316	TTCCTGGAATAGATGGAGGAGCTTTAACTGAATCGAGTCTCACAGATTCCTATTTCAGCACCAGCTTTATTGGAGTTAATGGATTTGGAAGCCCCGTAGAAACAAAGTATCCCTTGATGCAGAGAATGACTAATAGTAGCAGCTCCCCAAGCCTTTTAAATGACAGTGCCAAGCCATATGCAGGCCATGATCCTCTAATTTCACCTGCTTCATCCTTGTTTAATGACTTTGGTGCCCTCAACATCTCTCAGAGAAGAAAG	5503065-5503186,5503936-5504002,5507246-5507316/5503065-5503186,5503762-5503838,5503936-5504002,5507246-5507316	TTCCTGGAATAGATGGAGGAGCTTTAACTGAATCGAGTCTCACAGATTCCTATTTCAGCACCAGCTTTATTGGAGTTAATGGATTTGGAAGCCCCGTAGAAACAAAGTATCCCTTGATGCAGAGAATGACTAATAGTAGCAGCTCCCCAAGCCTTTTAAATGACAGTGCCAAGCCATATGCAGGCCATGATCCTCTAATTTCACCTGCTTCATCCTTGTTTAATGACTTTGGTGCCCTCAACATCTCTCAGAGAAGAAAGTTCCTGGAATAGATGGAGGAGCTTTAACTGAATCGAGTCTCACAGATTCCTATTTCAGCACCAGCTTTATTGGAGTTAATGGATTTGGAAGCCCCGTAGAAACAAAGTATCCCTTGATGCAGAGAATATTTGGAAGTTT…	5503065-5503186,5503936-5504002,5507246-5507316	TTCCTGGAATAGATGGAGGAGCTTTAACTGAATCGAGTCTCACAGATTCCTATTTCAGCACCAGCTTTATTGGAGTTAATGGATTTGGAAGCCCCGTAGAAACAAAGTATCCCTTGATGCAGAGAATGACTAATAGTAGCAGCTCCCCAAGCCTTTTAAATGACAGTGCCAAGCCATATGCAGGCCATGATCCTCTAATTTCACCTGCTTCATCCTTGTTTAATGACTTTGGTGCCCTCAACATCTCTCAGAGAAGAAAG
	circ_4508	8:87799383|87820356	8	87799383	87820356	exon	ENSSSCG00000029920	+	-0.0896846	12.2436	0.960887	1	none	5193.52	5088.8	3231.57	0.1	3378.5	0.1	4085.37	5336.69	6091.33	3878.37	87799383-87799470,87800823-87801061,87820191-87820356	TAGTTCCAGAGAACTGCTGGTTTATATTTTAGCTCTTGCCAAGTTGTGAAAATAGTGAAGGATGATTAGACTACTAAACCTTCAAATTGCTCTCTGGTTAATCATCTTTAGAAGACTGGATTTCTGGACATCTACTCTACTCCATCTCTATTGACTTTTAAAACATGATAACACAAACCTATAACACTGGCAGTCATCCATGAACCTTTAATTACGTTGATTAATAGCATTTGAAGCTTCCTCAGGGAATAAACAATGACATCAGCAGTGGTTGACAGTGGAGGTTCTATTTTGGAGCTTTCCAGCAATGGAGTAGAAAATCAAGAGGAAAGTGAAAAGGTTTCTGAATATCCAGCAGTGATTGTGGAGCCAGTTCCAAGTGCCAGATTAGAGCAGGGC…	87799383-87799470,87800823-87801061,87820191-87820356	TAGTTCCAGAGAACTGCTGGTTTATATTTTAGCTCTTGCCAAGTTGTGAAAATAGTGAAGGATGATTAGACTACTAAACCTTCAAATTGCTCTCTGGTTAATCATCTTTAGAAGACTGGATTTCTGGACATCTACTCTACTCCATCTCTATTGACTTTTAAAACATGATAACACAAACCTATAACACTGGCAGTCATCCATGAACCTTTAATTACGTTGATTAATAGCATTTGAAGCTTCCTCAGGGAATAAACAATGACATCAGCAGTGGTTGACAGTGGAGGTTCTATTTTGGAGCTTTCCAGCAATGGAGTAGAAAATCAAGAGGAAAGTGAAAAGGTTTCTGAATATCCAGCAGTGATTGTGGAGCCAGTTCCAAGTGCCAGATTAGAGCAGGGC…	87799383-87799470,87800823-87801061,87820191-87820356	TAGTTCCAGAGAACTGCTGGTTTATATTTTAGCTCTTGCCAAGTTGTGAAAATAGTGAAGGATGATTAGACTACTAAACCTTCAAATTGCTCTCTGGTTAATCATCTTTAGAAGACTGGATTTCTGGACATCTACTCTACTCCATCTCTATTGACTTTTAAAACATGATAACACAAACCTATAACACTGGCAGTCATCCATGAACCTTTAATTACGTTGATTAATAGCATTTGAAGCTTCCTCAGGGAATAAACAATGACATCAGCAGTGGTTGACAGTGGAGGTTCTATTTTGGAGCTTTCCAGCAATGGAGTAGAAAATCAAGAGGAAAGTGAAAAGGTTTCTGAATATCCAGCAGTGATTGTGGAGCCAGTTCCAAGTGCCAGATTAGAGCAGGGC…	n/a	n/a	n/a	n/a	87799383-87799470,87800823-87801061,87820191-87820356	TAGTTCCAGAGAACTGCTGGTTTATATTTTAGCTCTTGCCAAGTTGTGAAAATAGTGAAGGATGATTAGACTACTAAACCTTCAAATTGCTCTCTGGTTAATCATCTTTAGAAGACTGGATTTCTGGACATCTACTCTACTCCATCTCTATTGACTTTTAAAACATGATAACACAAACCTATAACACTGGCAGTCATCCATGAACCTTTAATTACGTTGATTAATAGCATTTGAAGCTTCCTCAGGGAATAAACAATGACATCAGCAGTGGTTGACAGTGGAGGTTCTATTTTGGAGCTTTCCAGCAATGGAGTAGAAAATCAAGAGGAAAGTGAAAAGGTTTCTGAATATCCAGCAGTGATTGTGGAGCCAGTTCCAAGTGCCAGATTAGAGCAGGGC…	87799383-87799470,87800823-87801061,87820191-87820356	TAGTTCCAGAGAACTGCTGGTTTATATTTTAGCTCTTGCCAAGTTGTGAAAATAGTGAAGGATGATTAGACTACTAAACCTTCAAATTGCTCTCTGGTTAATCATCTTTAGAAGACTGGATTTCTGGACATCTACTCTACTCCATCTCTATTGACTTTTAAAACATGATAACACAAACCTATAACACTGGCAGTCATCCATGAACCTTTAATTACGTTGATTAATAGCATTTGAAGCTTCCTCAGGGAATAAACAATGACATCAGCAGTGGTTGACAGTGGAGGTTCTATTTTGGAGCTTTCCAGCAATGGAGTAGAAAATCAAGAGGAAAGTGAAAAGGTTTCTGAATATCCAGCAGTGATTGTGGAGCCAGTTCCAAGTGCCAGATTAGAGCAGGGC…	87799383-87799470,87800823-87801061,87820191-87820356	TAGTTCCAGAGAACTGCTGGTTTATATTTTAGCTCTTGCCAAGTTGTGAAAATAGTGAAGGATGATTAGACTACTAAACCTTCAAATTGCTCTCTGGTTAATCATCTTTAGAAGACTGGATTTCTGGACATCTACTCTACTCCATCTCTATTGACTTTTAAAACATGATAACACAAACCTATAACACTGGCAGTCATCCATGAACCTTTAATTACGTTGATTAATAGCATTTGAAGCTTCCTCAGGGAATAAACAATGACATCAGCAGTGGTTGACAGTGGAGGTTCTATTTTGGAGCTTTCCAGCAATGGAGTAGAAAATCAAGAGGAAAGTGAAAAGGTTTCTGAATATCCAGCAGTGATTGTGGAGCCAGTTCCAAGTGCCAGATTAGAGCAGGGC…
	circ_8670	18:54393586|54404485	18	54393586	54404485	exon	ENSSSCG00000016769	-	-0.513826	12.2155	0.622447	1	none	4334.77	3533.92	3185.4	4440.28	3873.59	2729.54	2977.13	3960.85	3200.1	3216.91	54404480-54404485,54395645-54395784,54393586-54393756	ACGGTCAATATGTGGGCCTCGCTATGGTGAAATCAAAGAAAAAGATATTGACTGGGGAAAACGCTGCGTGGATAAATTTGATATCATCGGAATTATTGGAGAAGGTACCTATGGACAAGTTTACAAGGCCAGGGATAAAGACACTGGAGAAATGGTAGCCTTAAAAAAAGTACGTCTAGATAACGAAAAAGAAGGATTTCCCATTACAGCAATCCGAGAAATTAAAATTCTTCGGCAGCTTACCCACCAGAGTATTATCAATATGAAGGAAATAGTGACTGATAAAGAAGATGCTTTGGATTTTAAGAAAGATAAAG	54404480-54404485,54393586-54393756	ACGGTCGAGAAATGGTAGCCTTAAAAAAAGTACGTCTAGATAACGAAAAAGAAGGATTTCCCATTACAGCAATCCGAGAAATTAAAATTCTTCGGCAGCTTACCCACCAGAGTATTATCAATATGAAGGAAATAGTGACTGATAAAGAAGATGCTTTGGATTTTAAGAAAGATAAAG	54404480-54404485,54395645-54395784,54393586-54393756	ACGGTCAATATGTGGGCCTCGCTATGGTGAAATCAAAGAAAAAGATATTGACTGGGGAAAACGCTGCGTGGATAAATTTGATATCATCGGAATTATTGGAGAAGGTACCTATGGACAAGTTTACAAGGCCAGGGATAAAGACACTGGAGAAATGGTAGCCTTAAAAAAAGTACGTCTAGATAACGAAAAAGAAGGATTTCCCATTACAGCAATCCGAGAAATTAAAATTCTTCGGCAGCTTACCCACCAGAGTATTATCAATATGAAGGAAATAGTGACTGATAAAGAAGATGCTTTGGATTTTAAGAAAGATAAAG	54404480-54404485,54395645-54395784,54393586-54393756	ACGGTCAATATGTGGGCCTCGCTATGGTGAAATCAAAGAAAAAGATATTGACTGGGGAAAACGCTGCGTGGATAAATTTGATATCATCGGAATTATTGGAGAAGGTACCTATGGACAAGTTTACAAGGCCAGGGATAAAGACACTGGAGAAATGGTAGCCTTAAAAAAAGTACGTCTAGATAACGAAAAAGAAGGATTTCCCATTACAGCAATCCGAGAAATTAAAATTCTTCGGCAGCTTACCCACCAGAGTATTATCAATATGAAGGAAATAGTGACTGATAAAGAAGATGCTTTGGATTTTAAGAAAGATAAAG	54404480-54404485,54397161-54397331,54395645-54395784,54393586-54393756	ACGGTCCTTACGGGGAAATATTTCAGTAAAAGCAGTTAAAAAAGAAGTGGAAAAGAAACTACGATGTCTGCTTGCTGATTTACCACTGCCCCCCGAGCTGCCAGGAGGGGATGATCTCTCAGCGAGTCCAGAGGAAAAGAAAACAGCCACGCAGTTACATAGTAAAAGGAGGCCTAAAATATGTGGGCCTCGCTATGGTGAAATCAAAGAAAAAGATATTGACTGGGGAAAACGCTGCGTGGATAAATTTGATATCATCGGAATTATTGGAGAAGGTACCTATGGACAAGTTTACAAGGCCAGGGATAAAGACACTGGAGAAATGGTAGCCTTAAAAAAAGTACGTCTAGATAACGAAAAAGAAGGATTTCCCATTACAGCAATCCGAGAAATTAAAAT…	54403826-54404485,54395645-54395784,54393586-54393756	ACGGTCTGCCAAATCCCGAAGCAGAAGCCCATATTCATCTAGGCATTCAAGATCTCGTAGCAGGCACAGATTATCCAGATCCAGAAGTCGTCATTCTAGCATTTCTCCTAGCACACTAACTCTGAAGAGTAGCCTGGCAGCTGAATTGAACAAGAATAAAAAAGCACGAGCTGCAGAAGCGGCAAGAGCTGCAGAAGCAGCAAAAGCTGCAGAAGCAGCTAAGGCTGCAGAGGCTGCTGCCAAGGCTGCCAAAGCTTCAAACACTTCTACACCTACCAAGGGGAACACAGAGACTGGTGCCAGTGCATCACAAACAAACCATGTAAAGGATGCGAAGAAACTTAAAATTGAGCACGCACCTTCTCCCTCAAGCAGTGGAACTTTGAAAAATGACAAGGC…	54404480-54404485,54397161-54397331,54395645-54395784,54393586-54393756	ACGGTCCTTACGGGGAAATATTTCAGTAAAAGCAGTTAAAAAAGAAGTGGAAAAGAAACTACGATGTCTGCTTGCTGATTTACCACTGCCCCCCGAGCTGCCAGGAGGGGATGATCTCTCAGCGAGTCCAGAGGAAAAGAAAACAGCCACGCAGTTACATAGTAAAAGGAGGCCTAAAATATGTGGGCCTCGCTATGGTGAAATCAAAGAAAAAGATATTGACTGGGGAAAACGCTGCGTGGATAAATTTGATATCATCGGAATTATTGGAGAAGGTACCTATGGACAAGTTTACAAGGCCAGGGATAAAGACACTGGAGAAATGGTAGCCTTAAAAAAAGTACGTCTAGATAACGAAAAAGAAGGATTTCCCATTACAGCAATCCGAGAAATTAAAAT…	54404480-54404485,54395645-54395784,54393586-54393756	ACGGTCAATATGTGGGCCTCGCTATGGTGAAATCAAAGAAAAAGATATTGACTGGGGAAAACGCTGCGTGGATAAATTTGATATCATCGGAATTATTGGAGAAGGTACCTATGGACAAGTTTACAAGGCCAGGGATAAAGACACTGGAGAAATGGTAGCCTTAAAAAAAGTACGTCTAGATAACGAAAAAGAAGGATTTCCCATTACAGCAATCCGAGAAATTAAAATTCTTCGGCAGCTTACCCACCAGAGTATTATCAATATGAAGGAAATAGTGACTGATAAAGAAGATGCTTTGGATTTTAAGAAAGATAAAG
	circ_0546	1:137638041|137638586	1	137638041	137638586	exon	ENSSSCG00000030560	-	-0.408323	11.9516	0.698306	1	none	1922.08	3675.27	3231.57	3520.24	3087.29	2303.84	3368.27	3182.6	2273.78	2782.13	137638041-137638586	TCTGCGGGCCGGGCATTGACATCCGCAACGACTACCAGCAGCTGAAGCGCCTGGAGAACTGCACGGTGATCGAGGGCTACCTCCACATCCTGCTCATCTCCAAGGCTGAGGACTACCGCAGCTACCGCTTTCCCAAGCTCACGGTCATCACCGAGTACCTGCTGCTGTTCCGTGTGGCTGGCCTTGAGAGCCTTGGCGACCTCTTCCCCAATCTCACGGTCATCCGCGGCTGGAAGCTCTTCTACAACTACGCCCTGGTCATCTTCGAGATGACCAACCTCAAGGACATCGGGCTCTACAACCTGAGGAATATTACCCGGGGGGCCATCAGGATCGAGAAGAATGCCGACCTCTGCTACCTCTCTACGGTGGACTGGTCCCTGATCCTGGATGCCGTGT…	137638041-137638586	TCTGCGGGCCGGGCATTGACATCCGCAACGACTACCAGCAGCTGAAGCGCCTGGAGAACTGCACGGTGATCGAGGGCTACCTCCACATCCTGCTCATCTCCAAGGCTGAGGACTACCGCAGCTACCGCTTTCCCAAGCTCACGGTCATCACCGAGTACCTGCTGCTGTTCCGTGTGGCTGGCCTTGAGAGCCTTGGCGACCTCTTCCCCAATCTCACGGTCATCCGCGGCTGGAAGCTCTTCTACAACTACGCCCTGGTCATCTTCGAGATGACCAACCTCAAGGACATCGGGCTCTACAACCTGAGGAATATTACCCGGGGGGCCATCAGGATCGAGAAGAATGCCGACCTCTGCTACCTCTCTACGGTGGACTGGTCCCTGATCCTGGATGCCGTGT…	137638041-137638586	TCTGCGGGCCGGGCATTGACATCCGCAACGACTACCAGCAGCTGAAGCGCCTGGAGAACTGCACGGTGATCGAGGGCTACCTCCACATCCTGCTCATCTCCAAGGCTGAGGACTACCGCAGCTACCGCTTTCCCAAGCTCACGGTCATCACCGAGTACCTGCTGCTGTTCCGTGTGGCTGGCCTTGAGAGCCTTGGCGACCTCTTCCCCAATCTCACGGTCATCCGCGGCTGGAAGCTCTTCTACAACTACGCCCTGGTCATCTTCGAGATGACCAACCTCAAGGACATCGGGCTCTACAACCTGAGGAATATTACCCGGGGGGCCATCAGGATCGAGAAGAATGCCGACCTCTGCTACCTCTCTACGGTGGACTGGTCCCTGATCCTGGATGCCGTGT…	137638041-137638586	TCTGCGGGCCGGGCATTGACATCCGCAACGACTACCAGCAGCTGAAGCGCCTGGAGAACTGCACGGTGATCGAGGGCTACCTCCACATCCTGCTCATCTCCAAGGCTGAGGACTACCGCAGCTACCGCTTTCCCAAGCTCACGGTCATCACCGAGTACCTGCTGCTGTTCCGTGTGGCTGGCCTTGAGAGCCTTGGCGACCTCTTCCCCAATCTCACGGTCATCCGCGGCTGGAAGCTCTTCTACAACTACGCCCTGGTCATCTTCGAGATGACCAACCTCAAGGACATCGGGCTCTACAACCTGAGGAATATTACCCGGGGGGCCATCAGGATCGAGAAGAATGCCGACCTCTGCTACCTCTCTACGGTGGACTGGTCCCTGATCCTGGATGCCGTGT…	137638041-137638586	TCTGCGGGCCGGGCATTGACATCCGCAACGACTACCAGCAGCTGAAGCGCCTGGAGAACTGCACGGTGATCGAGGGCTACCTCCACATCCTGCTCATCTCCAAGGCTGAGGACTACCGCAGCTACCGCTTTCCCAAGCTCACGGTCATCACCGAGTACCTGCTGCTGTTCCGTGTGGCTGGCCTTGAGAGCCTTGGCGACCTCTTCCCCAATCTCACGGTCATCCGCGGCTGGAAGCTCTTCTACAACTACGCCCTGGTCATCTTCGAGATGACCAACCTCAAGGACATCGGGCTCTACAACCTGAGGAATATTACCCGGGGGGCCATCAGGATCGAGAAGAATGCCGACCTCTGCTACCTCTCTACGGTGGACTGGTCCCTGATCCTGGATGCCGTGT…	137638041-137638586	TCTGCGGGCCGGGCATTGACATCCGCAACGACTACCAGCAGCTGAAGCGCCTGGAGAACTGCACGGTGATCGAGGGCTACCTCCACATCCTGCTCATCTCCAAGGCTGAGGACTACCGCAGCTACCGCTTTCCCAAGCTCACGGTCATCACCGAGTACCTGCTGCTGTTCCGTGTGGCTGGCCTTGAGAGCCTTGGCGACCTCTTCCCCAATCTCACGGTCATCCGCGGCTGGAAGCTCTTCTACAACTACGCCCTGGTCATCTTCGAGATGACCAACCTCAAGGACATCGGGCTCTACAACCTGAGGAATATTACCCGGGGGGCCATCAGGATCGAGAAGAATGCCGACCTCTGCTACCTCTCTACGGTGGACTGGTCCCTGATCCTGGATGCCGTGT…	137638041-137638586	TCTGCGGGCCGGGCATTGACATCCGCAACGACTACCAGCAGCTGAAGCGCCTGGAGAACTGCACGGTGATCGAGGGCTACCTCCACATCCTGCTCATCTCCAAGGCTGAGGACTACCGCAGCTACCGCTTTCCCAAGCTCACGGTCATCACCGAGTACCTGCTGCTGTTCCGTGTGGCTGGCCTTGAGAGCCTTGGCGACCTCTTCCCCAATCTCACGGTCATCCGCGGCTGGAAGCTCTTCTACAACTACGCCCTGGTCATCTTCGAGATGACCAACCTCAAGGACATCGGGCTCTACAACCTGAGGAATATTACCCGGGGGGCCATCAGGATCGAGAAGAATGCCGACCTCTGCTACCTCTCTACGGTGGACTGGTCCCTGATCCTGGATGCCGTGT…	137638041-137638586	TCTGCGGGCCGGGCATTGACATCCGCAACGACTACCAGCAGCTGAAGCGCCTGGAGAACTGCACGGTGATCGAGGGCTACCTCCACATCCTGCTCATCTCCAAGGCTGAGGACTACCGCAGCTACCGCTTTCCCAAGCTCACGGTCATCACCGAGTACCTGCTGCTGTTCCGTGTGGCTGGCCTTGAGAGCCTTGGCGACCTCTTCCCCAATCTCACGGTCATCCGCGGCTGGAAGCTCTTCTACAACTACGCCCTGGTCATCTTCGAGATGACCAACCTCAAGGACATCGGGCTCTACAACCTGAGGAATATTACCCGGGGGGCCATCAGGATCGAGAAGAATGCCGACCTCTGCTACCTCTCTACGGTGGACTGGTCCCTGATCCTGGATGCCGTGT…
	circ_2414	4:67679793|67689219	4	67679793	67689219	exon	ENSSSCG00000006202	-	-1.25496	13.0922	0.403694	1	none	7197.29	9329.38	9832.99	7400.4	8440.01	5584.17	0.1	4850.29	6961.5	4349.02	67679793-67680001,67682727-67682784,67684371-67684464,67687552-67687622,67689121-67689219/67679793-67680001,67682727-67682784,67684361-67684464,67687552-67687622,67689121-67689219	GATGTACGGAAACAGACGAGGAAATGTGCCCTCTATGGAGTATGGTGGTGATGCCACTGAGCAGTCAGACGTAAGAATTTCATCTGCTGGGAATCAAAGCACTCGAGACAATGAACCATCCAAACCTACTAACCGAGAGATCTGTAGTCCTTTTGCGGGGATGCTCTTTGGAGGTGAAGATCGAGAACTTATTCAGAGAAGGAAAGAGAAATATAGACAAGAACTATTGGAACAAATGGCTGAACAACAGAAGAACAAGAGACGAGAAAAAGATTTGGATCTCAGGGTTGCAGCTTCTGGAGCACGAGACCCTGAGAAATCGCCTGATAGACTAAAGCAGTTTAGTGTGGCACCGAGACACTTTGAAGAGATGATACCTCCTGAAAGACCCAGAGTAGC…	67679793-67680001,67682727-67682784,67684371-67684464,67687552-67687622,67689121-67689219	GATGTACGGAAACAGACGAGGAAATGTGCCCTCTATGGAGTATGGTGGTGATGCCACTGAGCAGTCAGACGTAAGAATTTCATCTGCTGGGAATCAAAGCACTCGAGACAATGAACCATCCAAACCTACTAACCGAGAGATCTGTAGTCCTTTTGCGGGGATGCTCTTTGGAGGTGAAGATCGAGAACTTATTCAGAGAAGGAAAGAGAAATATAGACAAGAACTATTGGAACAAATGGCTGAACAACAGAAGAACAAGAGACGAGAAAAAGATTTGGATCTCAGGGTTGCAGCTTCTGGAGCACGAGACCCTGAGAAATCGCCTGATAGACTAAAGCAGTTTAGTGTGGCACCGAGACACTTTGAAGAGATGATACCTCCTGAAAGACCCAGAGTAGC…	67679793-67680001,67682727-67682784,67684371-67684464,67687552-67687622,67689121-67689219	GATGTACGGAAACAGACGAGGAAATGTGCCCTCTATGGAGTATGGTGGTGATGCCACTGAGCAGTCAGACGTAAGAATTTCATCTGCTGGGAATCAAAGCACTCGAGACAATGAACCATCCAAACCTACTAACCGAGAGATCTGTAGTCCTTTTGCGGGGATGCTCTTTGGAGGTGAAGATCGAGAACTTATTCAGAGAAGGAAAGAGAAATATAGACAAGAACTATTGGAACAAATGGCTGAACAACAGAAGAACAAGAGACGAGAAAAAGATTTGGATCTCAGGGTTGCAGCTTCTGGAGCACGAGACCCTGAGAAATCGCCTGATAGACTAAAGCAGTTTAGTGTGGCACCGAGACACTTTGAAGAGATGATACCTCCTGAAAGACCCAGAGTAGC…	67679793-67680001,67682727-67682784,67684371-67684464,67687552-67687622,67689121-67689219/67679793-67680001,67682727-67682784,67684361-67684464,67687552-67687622,67689121-67689219	GATGTACGGAAACAGACGAGGAAATGTGCCCTCTATGGAGTATGGTGGTGATGCCACTGAGCAGTCAGACGTAAGAATTTCATCTGCTGGGAATCAAAGCACTCGAGACAATGAACCATCCAAACCTACTAACCGAGAGATCTGTAGTCCTTTTGCGGGGATGCTCTTTGGAGGTGAAGATCGAGAACTTATTCAGAGAAGGAAAGAGAAATATAGACAAGAACTATTGGAACAAATGGCTGAACAACAGAAGAACAAGAGACGAGAAAAAGATTTGGATCTCAGGGTTGCAGCTTCTGGAGCACGAGACCCTGAGAAATCGCCTGATAGACTAAAGCAGTTTAGTGTGGCACCGAGACACTTTGAAGAGATGATACCTCCTGAAAGACCCAGAGTAGC…	67679793-67680001,67682727-67682784,67684371-67684464,67687552-67687622,67689121-67689219/67679793-67680001,67682727-67682784,67684361-67684464,67687552-67687622,67689121-67689219	GATGTACGGAAACAGACGAGGAAATGTGCCCTCTATGGAGTATGGTGGTGATGCCACTGAGCAGTCAGACGTAAGAATTTCATCTGCTGGGAATCAAAGCACTCGAGACAATGAACCATCCAAACCTACTAACCGAGAGATCTGTAGTCCTTTTGCGGGGATGCTCTTTGGAGGTGAAGATCGAGAACTTATTCAGAGAAGGAAAGAGAAATATAGACAAGAACTATTGGAACAAATGGCTGAACAACAGAAGAACAAGAGACGAGAAAAAGATTTGGATCTCAGGGTTGCAGCTTCTGGAGCACGAGACCCTGAGAAATCGCCTGATAGACTAAAGCAGTTTAGTGTGGCACCGAGACACTTTGAAGAGATGATACCTCCTGAAAGACCCAGAGTAGC…	n/a	n/a	67679793-67680001,67682727-67682784,67684371-67684464,67687552-67687622,67689121-67689219/67679793-67680001,67682727-67682784,67684361-67684464,67687552-67687622,67689121-67689219	GATGTACGGAAACAGACGAGGAAATGTGCCCTCTATGGAGTATGGTGGTGATGCCACTGAGCAGTCAGACGTAAGAATTTCATCTGCTGGGAATCAAAGCACTCGAGACAATGAACCATCCAAACCTACTAACCGAGAGATCTGTAGTCCTTTTGCGGGGATGCTCTTTGGAGGTGAAGATCGAGAACTTATTCAGAGAAGGAAAGAGAAATATAGACAAGAACTATTGGAACAAATGGCTGAACAACAGAAGAACAAGAGACGAGAAAAAGATTTGGATCTCAGGGTTGCAGCTTCTGGAGCACGAGACCCTGAGAAATCGCCTGATAGACTAAAGCAGTTTAGTGTGGCACCGAGACACTTTGAAGAGATGATACCTCCTGAAAGACCCAGAGTAGC…	67679793-67680001,67682727-67682784,67684371-67684464,67687552-67687622,67689121-67689219/67679793-67680001,67682727-67682784,67684361-67684464,67687552-67687622,67689121-67689219	GATGTACGGAAACAGACGAGGAAATGTGCCCTCTATGGAGTATGGTGGTGATGCCACTGAGCAGTCAGACGTAAGAATTTCATCTGCTGGGAATCAAAGCACTCGAGACAATGAACCATCCAAACCTACTAACCGAGAGATCTGTAGTCCTTTTGCGGGGATGCTCTTTGGAGGTGAAGATCGAGAACTTATTCAGAGAAGGAAAGAGAAATATAGACAAGAACTATTGGAACAAATGGCTGAACAACAGAAGAACAAGAGACGAGAAAAAGATTTGGATCTCAGGGTTGCAGCTTCTGGAGCACGAGACCCTGAGAAATCGCCTGATAGACTAAAGCAGTTTAGTGTGGCACCGAGACACTTTGAAGAGATGATACCTCCTGAAAGACCCAGAGTAGC…
